# Supplementary material for: Penumbra: A spatially distributed, mechanistic model for simulating ground-level incident solar energy across heterogeneous landscapes
Source: PLoS One. 2018 Dec 19;13(12):e0206439. doi: 10.1371/journal.pone.0206439 (PMC6300277; doi:10.1371/journal.pone.0206439)
Supplement: S1 Data — S1_ModelWithTestData.zip Penumbra model provided as a command line runnable Java jar file, test data for both O’CCMoN locations (Moose Mountain and Falls Creek) with prepared properties files for the open site and forest site, and a README file that provides instructions for running the test data through Penumbra. (ZIP) [file pone.0206439.s005.zip]

Archive with 22 entries (14 files):
- PenumbraTestData/FallsCreek/
- PenumbraTestData/FallsCreek/ASCIIs/
- PenumbraTestData/FallsCreek/ASCIIs/fallscreek_be.asc
- PenumbraTestData/FallsCreek/ASCIIs/fallscreek_ndsm.asc
- PenumbraTestData/FallsCreek/ASCIIs/fallscreektrans_0pnt99.asc
- PenumbraTestData/FallsCreek/FallsCreek_Forest_Site.properties
- PenumbraTestData/FallsCreek/FallsCreek_Open_Site.properties
- PenumbraTestData/FallsCreek/Outputs/
- PenumbraTestData/FallsCreek/SolarEnergyResults/
- PenumbraTestData/FallsCreek/SolarEnergyResults/FallsCreekCalibrationValidation.xlsx
- PenumbraTestData/MooseMountain/
- PenumbraTestData/MooseMountain/ASCIIs/
- PenumbraTestData/MooseMountain/ASCIIs/moosemountain_be_44122d4_total.asc
- PenumbraTestData/MooseMountain/ASCIIs/moosemountain_ndsm_44122d4_total.asc
- PenumbraTestData/MooseMountain/ASCIIs/moosemountain_transmittance_0pnt99.asc
- PenumbraTestData/MooseMountain/MooseMountain_Forest_Site.properties
- PenumbraTestData/MooseMountain/MooseMountain_Open_Site.properties
- PenumbraTestData/MooseMountain/Outputs/
- PenumbraTestData/MooseMountain/SolarEnergyResults/
- PenumbraTestData/MooseMountain/SolarEnergyResults/CalibrationSheet_MooseMountain.xlsx
- PenumbraTestData/Penumbra_Runnable.jar
- PenumbraTestData/README_Launching Penumbra with Test Data.pdf
