# Supplementary material for: Penumbra: A spatially distributed, mechanistic model for simulating ground-level incident solar energy across heterogeneous landscapes
Source: PLoS One. 2018 Dec 19;13(12):e0206439. doi: 10.1371/journal.pone.0206439 (PMC6300277; doi:10.1371/journal.pone.0206439)
Supplement: S1 Data — S1_ModelWithTestData.zip Penumbra model provided as a command line runnable Java jar file, test data for both O’CCMoN locations (Moose Mountain and Falls Creek) with prepared properties files for the open site and forest site, and a README file that provides instructions for running the test data through Penumbra. (ZIP) [file pone.0206439.s005.zip › PenumbraTestData/FallsCreek/ASCIIs/fallscreek_be.asc]

ncols         890
nrows         579
xllcorner     820948.5
yllcorner     969313.5
cellsize      3
NODATA_value  -9999
1542.61 1543.4 1544.23 1545.2 1546.28 1547.4 1548.19 1548.54 1548.63 1548.66 1548.58 1548.5 1548.41 1548.33 1548.31 1548.37 1548.26 1548.16 1548.24 1547.92 1547.99 1548.05 1547.93 1547.8 1547.7 1547.98 1548.37 1548.76 1549.19 1549.62 1550.3 1550.56 1550.58 1550.43 1550.28 1550.29 1550.48 1550.68 1550.84 1551.01 1551.12 1551.11 1551.1 1551.09 1551.16 1551.32 1551.88 1552.43 1552.99 1553.65 1554.34 1555.05 1555.71 1556.38 1556.86 1557.19 1557.6 1558.01 1558.18 1558.51 1558.84 1559.09 1560 1560.91 1561.78 1562.52 1563.49 1564.8 1566.02 1567.08 1568.15 1570.7 1572.85 1574.95 1577.05 1579.15 1581.24 1583.34 1585.44 1587.38 1589.68 1591.97 1594.17 1596.08 1598.01 1599.95 1601.87 1603.72 1605.58 1607.35 1609.11 1610.86 1612.59 1614.12 1615.13 1616.35 1617.51 1618.13 1618.75 1619.06 1619.29 1619.51 1619.73 1619.96 1620.18 1620.57 1621.04 1621.11 1621.1 1621.08 1621.07 1621.05 1621.11 1621.18 1621.28 1621.13 1621.08 1620.91 1620.59 1620.28 1619.99 1619.71 1619.52 1619.42 1619.32 1618.45 1618.04 1617.63 1617.22 1616.81 1616.17 1615.1 1614.14 1613.46 1612.91 1612.42 1612.06 1611.65 1611.03 1610.4 1609.78 1609.2 1608.76 1608.31 1607.84 1607.13 1606.42 1605.71 1604.94 1604.12 1603.3 1602.48 1601.62 1600.73 1599.78 1598.74 1597.52 1596.21 1594.92 1594.44 1593.96 1593.48 1592.89 1592.15 1591.4 1590.66 1590.07 1589.57 1589.08 1589 1588.64 1588.31 1588.01 1587.76 1587.89 1588.55 1589.11 1589.62 1590.06 1590.27 1590.68 1591.1 1591.12 1591.15 1591.17 1591.2 1591.14 1591.04 1590.86 1590.71 1590.95 1591.26 1591.33 1591.07 1590.81 1590.7 1591.36 1591.97 1592.42 1592.87 1593.32 1593.77 1594.47 1595.47 1596.44 1597.35 1598.14 1598.84 1599.55 1600.25 1600.96 1601.72 1602.48 1603.16 1603.61 1604.06 1604.5 1604.99 1605.05 1605.11 1605.17 1605.2 1605.16 1605.17 1605.2 1605.24 1605.28 1605.33 1605.42 1605.51 1605.59 1605.55 1605.51 1605.53 1605.54 1605.53 1605.49 1605.41 1605.33 1605.25 1605.17 1605.08 1605.03 1605.12 1605.21 1605.31 1605.44 1605.53 1605.54 1605.56 1605.33 1605.05 1604.77 1604.66 1604.58 1604.63 1604.79 1604.88 1604.96 1605.09 1605.27 1605.44 1605.41 1605.31 1605.27 1605.16 1605.05 1605.15 1605.01 1605.09 1605 1604.91 1604.81 1604.72 1604.63 1604.54 1604.45 1604.34 1604.05 1603.39 1602.73 1602.77 1602.98 1603.19 1603.4 1603.61 1603.58 1603.08 1602.75 1602.44 1601.77 1601.51 1601.26 1601 1600.77 1600.58 1600.41 1600.24 1599.81 1599.83 1599.84 1599.93 1600.03 1600.12 1600.22 1600.31 1600.41 1600.51 1600.58 1600.43 1600.28 1600.14 1599.96 1599.54 1599.15 1598.77 1598.35 1597.48 1596.56 1595.58 1595.14 1594.54 1593.71 1592.83 1592.28 1591.73 1591.25 1591.06 1590.95 1590.83 1590.6 1590.34 1590.08 1589.39 1588.85 1588.32 1587.81 1587.4 1587.14 1586.91 1587.05 1587.41 1587.77 1588.13 1588.49 1588.95 1589.6 1590.6 1591.64 1592.67 1593.64 1594.32 1595.01 1595.7 1596.39 1597.07 1597.66 1598.25 1598.8 1599.32 1599.84 1600.34 1600.72 1600.96 1601.09 1601.24 1601.4 1601.59 1601.81 1601.92 1601.66 1601.5 1601.53 1601.09 1600.52 1599.95 1598.86 1597.68 1596.42 1595.17 1593.92 1592.72 1591.83 1590.94 1589.89 1588.66 1587.43 1586.21 1584.98 1583.5 1582.39 1581.38 1580.41 1579.45 1578.52 1577.63 1576.93 1576.33 1575.73 1575.13 1574.53 1573.92 1573.01 1571.85 1570.85 1569.85 1568.85 1568.32 1567.77 1567.47 1567.18 1566.59 1565.88 1565.16 1564.45 1563.88 1563.36 1562.8 1562.22 1561.98 1561.84 1561.58 1561.33 1561.24 1561.12 1560.93 1560.72 1560.38 1560.04 1559.71 1559.37 1559.03 1558.7 1558.36 1558.02 1557.69 1557.38 1557.32 1557.26 1557.2 1557.14 1557.26 1557.43 1557.53 1557.8 1558.06 1557.68 1557.51 1557.41 1557.12 1556.79 1556.76 1556.74 1556.71 1556.67 1556.16 1555.6 1555.43 1555.32 1555.08 1554.45 1554.18 1553.98 1553.97 1554.08 1554.11 1553.9 1553.66 1553.42 1553.18 1553.2 1553.22 1553.24 1553.26 1553.28 1553.29 1553.22 1553.15 1553.06 1552.96 1552.85 1552.75 1552.45 1552.39 1552.14 1552.12 1552.1 1552.06 1552.02 1551.97 1551.93 1551.89 1551.55 1551.07 1550.42 1549.76 1549.46 1549.31 1549.16 1549.01 1548.85 1548.64 1548.33 1548.03 1547.73 1547.54 1547.38 1547.22 1546.82 1546.45 1546.08 1545.66 1545.27 1545.28 1545.42 1545.53 1545.46 1545.43 1545.47 1545.96 1546.28 1546.6 1546.87 1547.02 1547.04 1546.97 1546.9 1546.83 1546.97 1547.11 1547.26 1547.41 1547.56 1547.72 1547.25 1547.09 1546.87 1546.76 1546.73 1546.8 1546.85 1546.71 1546.54 1546.37 1546.2 1546.03 1545.86 1545.69 1545.52 1545.42 1545.44 1545.6 1545.58 1545.56 1545.53 1545.43 1545.3 1545.29 1545.48 1545.67 1545.72 1545.65 1545.58 1545.34 1544.87 1544.41 1544.3 1544.19 1543.71 1543.23 1542.82 1542.53 1541.99 1541.48 1541 1540.38 1539.59 1538.65 1537.76 1537.35 1536.95 1536.54 1536.13 1535.59 1535.13 1534.96 1534.52 1534.34 1534.27 1534.16 1533.89 1533.63 1533.36 1533.09 1532.83 1532.64 1532.46 1533.23 1533.79 1534.71 1535.45 1535.94 1536.6 1537.03 1537.03 1537.29 1537.51 1537.66 1537.83 1538.04 1537.99 1537.96 1537.69 1537 1536.78 1536.33 1535.52 1534.9 1534.27 1533.36 1532.39 1531.94 1531.76 1531.53 1531.35 1531.15 1530.69 1530.03 1528.99 1527.95 1526.91 1525.82 1525.3 1525.02 1524.78 1524.54 1524.36 1524.49 1524.62 1524.75 1524.88 1525.01 1525.07 1524.96 1524.76 1524.57 1524.38 1524.52 1524.9 1525.28 1525.76 1526.38 1527.01 1527.63 1528.48 1529.4 1530.32 1531.23 1532.15 1533.09 1534.03 1534.98 1535.91 1536.82 1537.73 1538.65 1539.31 1540.36 1541.36 1542.31 1543.29 1544.29 1545.3 1546.31 1547.3 1548.09 1548.78 1549.47 1550.16 1550.85 1551.68 1552.63 1553.59 1554.38 1554.96 1555.72 1556.46 1557.24 1557.89 1558.55 1559.21 1559.86 1560.48 1560.77 1561.08 1561.71 1562.34 1562.97 1563.6 1564.17 1564.42 1564.61 1564.44 1564.15 1564.07 1564.29 1564.66 1564.88 1565.04 1565 1564.88 1564.93 1564.47 1564.97 1565.75 1566.53 1567.24 1567.9 1568.22 1568.46 1568.82 1569.18 1569.55 1569.8 1569.98 1570.27 1570.68 1571.08 1571.49 1571.86 1572.2 1572.52 1572.84 1573.16 1573.49 1574.03 1574.57 1575.11 1575.65 1576.2 1576.6 1576.96 1577.33 1577.7 1577.94 1578.08 1578.57 1579.14 1579.71 1580.22 1580.73 1581.24 1581.7 1582.16 1582.71 1583.25 1583.79 1584.36 1584.96 1585.53 1586.07 1586.473 1586.854 1587.56 1588.01 1588.51 1589 1589.5 1589.99 1590.48 1590.98 1591.47 1591.97 1592.46 1592.96 1593.53 1594.14 1594.75 1595.33 1596.04 1596.74 1597.383 1597.67 1597.81 1597.96 1598.29 1598.68 1599.1 1599.47 1599.8 1600.13 1600.48 1600.83 1601.18 1601.54 1601.89 1602.22 1602.56 1602.83 1602.95 1602.98 1603.19 1603.41 1603.37 1603.75 1604.07 1604.19 1604.27 1604.29 1604.26 1604.3 1604.58 1604.87 1605.16 1605.66 1605.93 1606.06 1606.31 1606.56 1606.79 1606.93 1607.04 1606.85 1606.62 1606.39 1606.16 1605.93 1605.7 1605.47 1605.24 1605.01 1604.78 1604.63 1604.67 1604.35 1604.28 1604.04 1604.02 1603.96 1603.73 1603.47 1603.35 1603.13 1603.04 1603.15 1602.99 1602.79 1602.6 1602.35 1602.27 1602.26 1602.28 1602.3 1602.33 1602.35 1602.37 1602.62 1602.52 1602.46 1602.27 1602.08 1601.89 1601.91 1602.42 1602.92 1603.42 1603.6 1603.29 1602.98 1603.04 1603.06 1603.07 1602.78 1602.7 1602.95 1602.98 1603.01 1603.04 1603.07 1603.08 1602.98 1602.88 1602.81 1602.83 1602.84 1602.86 1602.8 1602.62 1602.46 1602.3 
1542.72 1543.51 1544.3 1545.12 1546.17 1547 1547.79 1548.51 1548.64 1548.56 1548.47 1548.39 1548.31 1548.23 1548.13 1548.24 1548.36 1548.43 1548.08 1547.72 1547.82 1547.93 1547.98 1548.03 1547.92 1548.31 1548.74 1549.17 1549.6 1550.08 1550.27 1550.45 1550.58 1550.47 1550.32 1550.34 1550.54 1550.74 1550.92 1551.09 1551.18 1551.17 1551.16 1551.15 1551.17 1551.43 1551.98 1552.54 1553.09 1553.79 1554.61 1555.44 1556.27 1556.83 1557.34 1557.75 1558.16 1558.54 1558.68 1559.01 1559.34 1559.56 1560.47 1561.33 1562.09 1562.86 1563.51 1564.73 1566.03 1567.36 1569.08 1571.14 1573.19 1575.31 1577.4 1579.5 1581.6 1583.69 1585.79 1587.67 1589.97 1592.24 1594.45 1596.59 1598.45 1600.38 1602.32 1604.25 1606.11 1607.96 1609.82 1611.61 1613.36 1615.01 1616.1 1617.32 1618.44 1619.06 1619.69 1620.25 1620.47 1620.69 1620.92 1621.14 1621.43 1621.86 1622.18 1622.32 1622.21 1622.1 1622.01 1622 1621.98 1622.03 1622.09 1622.1 1622.08 1621.87 1621.55 1621.24 1620.92 1620.61 1620.32 1620.12 1620.02 1619.38 1618.97 1618.56 1618.21 1618.06 1617.02 1616.12 1615.23 1614.51 1613.97 1613.42 1612.87 1612.33 1611.78 1611.23 1610.69 1610.04 1609.6 1609.22 1608.78 1608.1 1607.29 1606.47 1605.65 1604.83 1604.01 1603.19 1602.31 1601.43 1600.54 1599.57 1598.64 1597.3 1595.99 1594.8 1594.32 1593.84 1593.12 1592.37 1591.63 1590.92 1590.42 1589.94 1589.45 1589.28 1589.15 1589.13 1588.79 1588.1 1588.11 1588.64 1589.15 1589.66 1590.05 1590.27 1590.48 1591 1591.11 1591.14 1591.16 1591.18 1591.08 1590.99 1590.91 1591.08 1591.39 1591.7 1591.73 1591.46 1591.2 1590.94 1591.2 1591.76 1592.32 1592.88 1593.43 1593.99 1594.71 1595.62 1596.42 1597.31 1598.22 1598.94 1599.65 1600.35 1601.06 1601.77 1602.47 1603.06 1603.53 1603.98 1604.42 1604.79 1604.85 1604.91 1604.98 1605.04 1605.01 1605.03 1605.07 1605.11 1605.2 1605.28 1605.37 1605.46 1605.54 1605.54 1605.49 1605.44 1605.44 1605.41 1605.38 1605.37 1605.29 1605.21 1605.12 1605.02 1605.02 1605.12 1605.22 1605.35 1605.47 1605.52 1605.54 1605.56 1605.56 1605.28 1605 1604.72 1604.44 1604.65 1604.77 1604.82 1604.9 1605.03 1605.17 1605.35 1605.33 1605.24 1605.16 1605.05 1605.14 1605.17 1605.01 1605.03 1604.94 1604.85 1604.75 1604.66 1604.58 1604.49 1604.4 1604.27 1604.11 1603.77 1603.11 1602.88 1603.1 1603.31 1603.52 1603.73 1603.48 1603.16 1602.72 1602.39 1601.9 1601.69 1601.49 1601.3 1601.11 1600.92 1600.73 1600.48 1600.37 1600.39 1600.48 1600.44 1600.33 1600.42 1600.52 1600.62 1600.71 1600.81 1600.88 1600.78 1600.63 1600.49 1600.34 1600.14 1599.77 1599.41 1598.91 1598.12 1597.2 1596.19 1595.61 1595.16 1594.58 1593.97 1593.33 1592.7 1592.06 1591.59 1591.47 1591.36 1591.07 1590.75 1590.49 1589.88 1589.36 1589.01 1588.62 1588.36 1588.1 1587.95 1587.96 1588.32 1588.68 1589.04 1589.4 1590 1590.65 1591.3 1592.06 1593.1 1594.13 1594.9 1595.59 1596.28 1596.94 1597.54 1598.14 1598.73 1599.28 1599.83 1600.35 1600.87 1601.34 1601.56 1601.71 1601.84 1601.99 1602.16 1602.38 1602.25 1601.99 1601.74 1601.64 1601.07 1600.5 1600.05 1599.38 1598.19 1596.94 1595.68 1594.43 1593.18 1592.08 1591.2 1590.1 1588.87 1587.64 1586.42 1585.19 1584 1583.12 1582.23 1581.35 1580.46 1579.58 1578.69 1577.8 1577.18 1576.58 1575.98 1575.33 1574.63 1573.93 1571.96 1570.96 1570.16 1569.71 1569.04 1568.49 1568.15 1567.69 1567.03 1566.38 1565.69 1565.1 1564.53 1563.95 1563.38 1562.81 1562.24 1562.17 1562.09 1561.68 1561.58 1561.42 1561.23 1561.04 1560.81 1560.48 1560.14 1559.8 1559.47 1559.13 1558.79 1558.46 1558.05 1557.71 1557.67 1557.61 1557.55 1557.57 1557.73 1557.91 1558.08 1558.21 1558.52 1558.46 1558.36 1558.24 1558.12 1557.7 1557.67 1557.63 1557.6 1557.41 1556.94 1556.54 1556.29 1556.18 1555.98 1555.35 1555.22 1554.83 1554.66 1554.8 1554.86 1554.63 1554.39 1554.15 1553.9 1553.73 1553.75 1553.77 1553.79 1553.8 1553.8 1553.73 1553.65 1553.57 1553.47 1553.36 1553.08 1552.79 1552.92 1552.64 1552.36 1552.23 1552.2 1552.16 1552.12 1552.08 1551.99 1551.42 1551.08 1550.63 1549.98 1549.78 1549.62 1549.47 1549.32 1549.16 1549.01 1548.77 1548.47 1548.17 1548.01 1548.11 1547.71 1547.31 1546.92 1546.55 1546.05 1545.61 1545.68 1545.81 1545.95 1546.06 1546.12 1546.14 1546.51 1546.83 1547.15 1547.47 1547.57 1547.5 1547.43 1547.36 1547.29 1547.35 1547.49 1547.64 1547.79 1547.93 1548.05 1548.04 1547.88 1547.66 1547.45 1547.25 1547.28 1547.29 1547.15 1546.98 1546.81 1546.64 1546.47 1546.3 1546.12 1545.94 1545.76 1545.95 1546 1545.97 1545.95 1545.92 1545.82 1545.69 1545.57 1545.69 1545.88 1545.86 1545.79 1545.45 1544.99 1544.53 1544.07 1543.97 1543.87 1543.72 1543.24 1542.93 1542.64 1541.93 1541.13 1540.56 1539.79 1539.03 1538.17 1537.31 1536.9 1536.49 1536.09 1535.68 1535.55 1535.45 1535.32 1535.38 1535.3 1535.23 1535.32 1535.06 1534.79 1534.53 1534.26 1533.99 1534.11 1534.8 1534.92 1535.4 1536.05 1536.58 1536.98 1537.29 1537.6 1537.88 1538.02 1538.16 1538.31 1538.43 1538.52 1538.26 1538.13 1537.9 1537.72 1537.4 1537.05 1536.38 1535.73 1534.77 1533.81 1532.85 1532.46 1532.26 1532.11 1531.96 1531.69 1531.18 1530.14 1529.1 1528.06 1527.02 1526.09 1525.52 1525.28 1525.04 1524.86 1524.99 1525.12 1525.25 1525.38 1525.26 1525.12 1525.28 1525.1 1524.92 1524.74 1524.58 1524.87 1524.99 1525.49 1526.05 1526.68 1527.32 1527.95 1528.57 1529.21 1530.13 1531.05 1531.96 1532.9 1533.85 1534.77 1535.69 1536.6 1537.51 1538.43 1539.19 1540.23 1541.18 1542.12 1543.1 1544.11 1545.12 1546.12 1547.1 1547.92 1548.64 1549.36 1550.08 1550.79 1551.71 1552.66 1553.62 1554.57 1555.34 1555.83 1556.4 1557.04 1557.68 1558.37 1559.05 1559.7 1560.28 1560.85 1561.44 1562.04 1562.63 1563.22 1563.82 1564.43 1564.77 1564.95 1564.74 1564.41 1564.27 1564.54 1564.89 1565.08 1565.29 1565.42 1565.33 1565.3 1564.93 1564.94 1565.65 1566.52 1567.57 1568.2 1568.53 1568.86 1569.16 1569.39 1569.62 1569.98 1570.23 1570.58 1571.05 1571.73 1572.01 1572.29 1572.55 1572.84 1573.12 1573.4 1573.88 1574.46 1575.01 1575.56 1576.11 1576.65 1577.06 1577.44 1577.82 1578.15 1578.29 1578.42 1578.74 1579.31 1579.88 1580.45 1581.02 1581.53 1582.01 1582.52 1583.06 1583.6 1584.15 1584.7 1585.3 1585.85 1586.4 1586.903 1587.33 1587.961 1588.41 1588.91 1589.4 1589.9 1590.39 1590.88 1591.38 1591.87 1592.37 1592.86 1593.36 1593.85 1594.38 1594.99 1595.78 1596.58 1597.365 1598.061 1598.32 1598.46 1598.61 1598.82 1599.21 1599.68 1600.06 1600.41 1600.76 1601.12 1601.47 1601.82 1602.17 1602.52 1602.85 1603.19 1603.52 1603.59 1603.66 1603.72 1603.84 1604.14 1604.51 1604.64 1604.83 1605 1604.94 1604.87 1605.17 1605.44 1605.72 1606.01 1606.43 1606.53 1606.55 1606.73 1606.98 1607.25 1607.43 1607.57 1607.58 1607.35 1607.12 1606.89 1606.66 1606.43 1606.2 1605.97 1605.74 1605.63 1605.74 1605.84 1605.57 1605.4 1605.27 1605.3 1605.2 1604.75 1604.46 1604.25 1604.04 1603.91 1604.01 1603.88 1603.54 1603.22 1603.12 1603.31 1603.36 1603.38 1603.4 1603.42 1603.44 1603.46 1603.46 1603.39 1603.43 1603.28 1603.09 1602.9 1602.91 1603.41 1603.92 1604.42 1604.32 1604.01 1603.72 1603.72 1603.75 1603.77 1603.78 1603.46 1603.7 1603.73 1603.76 1603.79 1603.78 1603.68 1603.57 1603.47 1603.47 1603.49 1603.51 1603.52 1603.49 1603.32 1603.15 1602.99 
1542.82 1543.61 1544.4 1545.18 1545.91 1546.68 1547.46 1548.24 1548.3 1548.19 1548.08 1548.07 1548.11 1548.16 1548.2 1548.47 1548.58 1548.23 1547.88 1547.53 1547.64 1547.75 1547.87 1547.92 1548.2 1548.52 1548.93 1549.34 1549.76 1550.07 1550.11 1550.3 1550.47 1550.5 1550.35 1550.4 1550.6 1550.8 1550.99 1551.16 1551.24 1551.23 1551.22 1551.21 1551.2 1551.53 1552.01 1552.49 1553.04 1553.92 1554.75 1555.73 1556.71 1557.52 1558 1558.36 1558.72 1559 1559.17 1559.5 1559.83 1560.16 1560.89 1561.66 1562.43 1563.2 1563.87 1564.81 1566.44 1568.08 1569.64 1571.63 1573.47 1575.61 1577.75 1579.85 1581.95 1584.05 1586.08 1587.97 1590.26 1592.49 1594.71 1596.93 1599 1600.82 1602.75 1604.69 1606.63 1608.49 1610.35 1612.2 1614.06 1615.86 1617.07 1618.3 1619.38 1620 1620.62 1621.24 1621.65 1621.87 1622.1 1622.33 1622.7 1623.11 1623.16 1623.48 1623.44 1623.33 1623.22 1623.11 1623 1622.91 1622.99 1623.11 1623.09 1622.84 1622.52 1622.2 1621.88 1621.57 1621.25 1620.94 1620.72 1620.31 1619.9 1619.67 1619.52 1618.97 1617.93 1617.21 1616.32 1615.57 1615.02 1614.47 1613.93 1613.38 1612.83 1612.29 1611.68 1611.03 1610.2 1609.51 1609.35 1608.66 1607.87 1607.08 1606.29 1605.5 1604.71 1603.89 1603.03 1602.17 1601.31 1600.41 1599.49 1598.61 1597.22 1595.77 1594.68 1594.09 1593.34 1592.58 1591.85 1591.29 1590.75 1590.26 1589.77 1589.68 1589.81 1589.67 1588.97 1588.27 1588.17 1588.68 1589.19 1589.7 1590.04 1590.26 1590.47 1590.75 1591.11 1591.13 1591.16 1591.12 1591.03 1591.08 1591.43 1591.62 1591.92 1592.16 1592.22 1591.98 1591.74 1591.49 1591.56 1591.99 1592.53 1593.09 1593.65 1594.2 1594.93 1595.87 1596.65 1597.33 1598.18 1599.04 1599.75 1600.45 1601.16 1601.86 1602.39 1602.78 1603.29 1603.8 1604.31 1604.59 1604.65 1604.72 1604.78 1604.84 1604.86 1604.9 1604.98 1605.06 1605.15 1605.24 1605.32 1605.41 1605.5 1605.52 1605.47 1605.42 1605.4 1605.32 1605.28 1605.24 1605.22 1605.16 1605.06 1604.95 1605.02 1605.13 1605.25 1605.38 1605.5 1605.52 1605.54 1605.55 1605.57 1605.51 1605.22 1604.94 1604.88 1604.66 1604.71 1604.76 1604.84 1604.97 1605.1 1605.25 1605.26 1605.16 1605.06 1605.13 1605.23 1605.16 1605.01 1604.97 1604.88 1604.79 1604.7 1604.62 1604.53 1604.45 1604.35 1604.2 1604.04 1603.88 1603.5 1602.97 1603.22 1603.43 1603.64 1603.64 1603.38 1603.09 1602.71 1602.32 1602.03 1601.93 1601.77 1601.61 1601.45 1601.26 1601.07 1600.92 1600.99 1601.08 1601.17 1601.19 1600.89 1600.73 1600.82 1600.92 1601.02 1601.11 1601.18 1601.13 1600.98 1600.84 1600.69 1600.57 1600.3 1600.04 1599.35 1598.61 1597.78 1596.71 1596.15 1595.77 1595.29 1594.78 1594.14 1593.51 1592.87 1592.23 1591.99 1591.88 1591.6 1591.24 1590.9 1590.42 1590.15 1589.88 1589.56 1589.32 1589.1 1589.02 1588.93 1589.24 1589.6 1589.96 1590.38 1591.05 1591.7 1592.34 1592.99 1593.64 1594.56 1595.48 1596.17 1596.82 1597.41 1598.01 1598.61 1599.2 1599.77 1600.31 1600.86 1601.41 1601.85 1602.1 1602.32 1602.46 1602.59 1602.74 1602.83 1602.57 1602.31 1602.05 1601.68 1601.34 1600.97 1600.01 1599.27 1598.53 1597.34 1596.14 1594.95 1593.69 1592.44 1591.45 1590.31 1589.08 1587.85 1586.82 1585.77 1584.68 1583.87 1583.06 1582.25 1581.44 1580.63 1579.75 1578.86 1578.03 1577.43 1576.75 1576.04 1575.34 1574.64 1573.58 1571.55 1571.07 1570.55 1569.77 1569.21 1568.83 1568.2 1567.56 1566.91 1566.23 1565.68 1565.11 1564.54 1563.97 1563.39 1562.82 1562.41 1562.34 1562.01 1561.9 1561.71 1561.53 1561.34 1561.15 1560.91 1560.57 1560.24 1559.9 1559.57 1559.23 1558.89 1558.35 1558.01 1558.02 1557.96 1557.94 1558.03 1558.21 1558.38 1558.56 1558.73 1558.84 1559.07 1559.18 1559.07 1558.95 1558.72 1558.57 1558.54 1558.57 1558.16 1557.87 1557.48 1557.16 1557.03 1556.82 1556.29 1556.08 1555.69 1555.34 1555.49 1555.6 1555.36 1555.12 1554.87 1554.63 1554.39 1554.28 1554.29 1554.31 1554.33 1554.31 1554.23 1554.15 1554.08 1553.97 1553.77 1553.37 1553.13 1553.27 1553.16 1552.88 1552.6 1552.33 1552.31 1552.27 1552.23 1551.88 1551.3 1550.81 1550.61 1550.24 1550.09 1549.93 1549.78 1549.63 1549.48 1549.32 1549.17 1548.91 1548.64 1548.67 1548.61 1548.21 1547.81 1547.41 1547 1546.65 1546.3 1546.05 1546.18 1546.31 1546.44 1546.55 1546.65 1546.96 1547.3 1547.63 1547.97 1548.02 1547.96 1547.89 1547.82 1547.75 1547.73 1547.87 1548.01 1548.12 1548.22 1548.33 1548.35 1548.32 1548.25 1548.07 1547.88 1547.72 1547.73 1547.59 1547.42 1547.25 1547.07 1546.88 1546.7 1546.52 1546.34 1546.16 1546.37 1546.33 1546.38 1546.35 1546.31 1546.21 1546.09 1545.96 1545.89 1546.06 1545.99 1545.57 1545.1 1544.64 1544.18 1543.73 1543.63 1543.53 1543.48 1543.36 1543.04 1542.73 1541.86 1541 1540.11 1539.21 1538.44 1537.67 1536.86 1536.45 1536.04 1536.04 1536.05 1536.04 1535.9 1535.94 1536.32 1536.26 1536.19 1536.2 1536.22 1535.96 1535.69 1535.43 1535.16 1535.37 1536.02 1536.73 1537.19 1537.38 1537.55 1537.78 1538.04 1538.3 1538.56 1538.79 1538.85 1538.94 1539.07 1538.79 1538.51 1538.22 1537.97 1538.06 1537.75 1537.37 1536.96 1536.19 1535.26 1534.26 1533.3 1532.94 1532.8 1532.72 1532.58 1532.23 1531.3 1530.26 1529.22 1528.36 1527.51 1526.66 1526.02 1525.54 1525.36 1525.49 1525.48 1525.34 1525.2 1525.07 1524.93 1525.16 1525.38 1525.19 1525.01 1524.83 1524.9 1525.19 1525.48 1525.78 1526.35 1526.99 1527.63 1528.27 1528.89 1529.51 1530.13 1530.86 1531.78 1532.71 1533.64 1534.55 1535.46 1536.38 1537.29 1538.2 1539.11 1540.05 1541 1541.94 1542.92 1543.93 1544.93 1545.92 1546.84 1547.68 1548.4 1549.12 1549.84 1550.61 1551.59 1552.48 1553.42 1554.38 1555.14 1555.55 1556.24 1556.91 1557.56 1558.22 1558.88 1559.45 1560.28 1560.79 1561.27 1561.75 1562.28 1562.88 1563.47 1564.13 1564.79 1565.12 1564.87 1564.7 1564.59 1564.73 1565.14 1565.3 1565.55 1565.61 1565.61 1565.74 1565.61 1564.83 1565.45 1566.59 1567.64 1568.46 1568.81 1569.16 1569.49 1569.82 1570.09 1570.32 1570.56 1571.03 1571.61 1572.14 1572.44 1572.64 1572.75 1573.03 1573.32 1573.78 1574.26 1574.86 1575.44 1575.99 1576.53 1577.08 1577.5 1577.88 1578.26 1578.46 1578.63 1578.76 1578.91 1579.47 1580.04 1580.61 1581.18 1581.75 1582.33 1582.88 1583.42 1583.96 1584.5 1585.04 1585.62 1586.17 1586.72 1587.228 1587.777 1588.34 1588.81 1589.31 1589.8 1590.29 1590.79 1591.28 1591.78 1592.27 1592.77 1593.28 1593.79 1594.3 1594.81 1595.331 1596.056 1596.82 1597.575 1598.3 1598.71 1598.97 1599.22 1599.4 1599.78 1600.26 1600.72 1601.05 1601.4 1601.75 1602.1 1602.45 1602.81 1603.15 1603.48 1603.82 1604.12 1604.25 1604.31 1604.38 1604.53 1604.89 1605.33 1605.56 1605.74 1605.77 1605.61 1605.45 1605.83 1606.22 1606.59 1606.86 1607.11 1607.14 1607.16 1607.18 1607.39 1607.65 1607.96 1608.06 1608.19 1608.09 1607.86 1607.63 1607.4 1607.17 1606.94 1606.71 1606.62 1606.74 1606.86 1606.89 1606.75 1606.63 1606.5 1606.36 1606.18 1605.78 1605.43 1605.22 1605.16 1605.11 1605.07 1604.96 1604.67 1604.37 1604.15 1604.38 1604.45 1604.47 1604.49 1604.51 1604.53 1604.52 1604.44 1604.27 1604.3 1604.29 1604.1 1603.91 1603.91 1604.41 1604.91 1604.94 1604.98 1604.73 1604.45 1604.3 1604.4 1604.46 1604.49 1604.47 1604.45 1604.48 1604.51 1604.47 1604.37 1604.26 1604.16 1604.12 1604.14 1604.15 1604.17 1604.18 1604.19 1604.02 1603.84 1603.68 
1542.89 1543.65 1544.41 1545.15 1545.85 1546.38 1547.01 1547.7 1547.97 1548.06 1548.1 1548.15 1548.19 1548.24 1548.28 1548.5 1548.33 1548.03 1547.68 1547.35 1547.47 1547.58 1547.69 1547.8 1548.24 1548.67 1549.02 1549.43 1549.83 1550.14 1550.17 1550.19 1550.34 1550.5 1550.39 1550.46 1550.66 1550.86 1551.05 1551.24 1551.3 1551.29 1551.28 1551.27 1551.27 1551.36 1551.82 1552.29 1553.15 1554.03 1554.91 1555.89 1556.78 1557.61 1558.27 1558.7 1559.12 1559.35 1559.61 1559.94 1560.27 1560.6 1561.18 1561.96 1562.73 1563.51 1564.36 1565.24 1567.08 1568.8 1570.36 1572.11 1573.75 1575.9 1578.04 1580.18 1582.3 1584.4 1586.35 1588.26 1590.53 1592.75 1594.97 1597.19 1599.4 1601.41 1603.22 1605.12 1607.06 1609.01 1610.88 1612.73 1614.59 1616.37 1617.75 1619.16 1620.38 1620.94 1621.55 1622.18 1622.8 1623.06 1623.28 1623.6 1623.98 1624.09 1624.13 1624.45 1624.66 1624.55 1624.44 1624.3 1624.14 1624.02 1624.03 1624.04 1624.1 1623.8 1623.48 1623.17 1622.85 1622.53 1622.21 1621.89 1621.58 1621.28 1621.1 1620.92 1620.73 1619.83 1618.82 1618.3 1617.4 1616.62 1616.07 1615.53 1614.98 1614.43 1613.89 1613.28 1612.63 1611.98 1611.27 1610.29 1609.86 1609.11 1608.32 1607.53 1606.74 1606.02 1605.32 1604.66 1604.09 1603.27 1602.23 1601.29 1600.36 1599.1 1597.83 1596.57 1595.31 1594.48 1593.77 1593.06 1592.37 1591.7 1591.1 1590.56 1590.07 1590.14 1590.25 1589.89 1589.19 1588.49 1588.45 1588.72 1589.23 1589.74 1590.04 1590.25 1590.46 1590.68 1591.07 1591.12 1591.15 1591.07 1591.15 1591.59 1591.98 1592.21 1592.37 1592.22 1592.34 1592.56 1592.32 1592.08 1592.01 1592.45 1592.88 1593.32 1593.86 1594.42 1595.16 1596 1596.81 1597.56 1598.25 1599.06 1599.85 1600.55 1601.26 1601.77 1602.06 1602.51 1603.02 1603.53 1603.92 1604.38 1604.49 1604.55 1604.61 1604.66 1604.75 1604.86 1604.94 1605.02 1605.1 1605.19 1605.28 1605.36 1605.45 1605.51 1605.47 1605.46 1605.44 1605.37 1605.44 1605.42 1605.33 1605.23 1604.99 1604.92 1605.04 1605.16 1605.29 1605.42 1605.5 1605.52 1605.53 1605.55 1605.57 1605.58 1605.45 1605.17 1605.3 1604.99 1604.65 1604.7 1604.78 1604.91 1605.04 1605.18 1605.27 1605.26 1605.24 1605.29 1605.3 1605.14 1605.01 1604.92 1604.83 1604.74 1604.66 1604.57 1604.49 1604.4 1604.28 1604.13 1603.97 1603.81 1603.65 1603.22 1603.31 1603.55 1603.76 1603.55 1603.28 1602.99 1602.7 1602.2 1602.09 1602.01 1601.94 1601.78 1601.62 1601.46 1601.3 1601.59 1601.69 1601.78 1601.87 1601.94 1601.64 1601.33 1601.13 1601.22 1601.32 1601.42 1601.49 1601.48 1601.33 1601.19 1601.17 1600.98 1600.68 1600.42 1599.72 1598.95 1598.04 1597.41 1596.83 1596.4 1595.9 1595.39 1594.88 1594.31 1593.68 1593.04 1592.52 1592.4 1592.14 1591.77 1591.45 1591.24 1591 1590.76 1590.5 1590.23 1590.16 1590.08 1590 1590.15 1590.51 1590.87 1591.44 1592.1 1592.74 1593.39 1594.04 1594.69 1595.33 1596.02 1596.69 1597.29 1597.89 1598.48 1599.08 1599.68 1600.25 1600.79 1601.34 1601.96 1602.34 1602.58 1602.84 1603.08 1603.21 1603.34 1603.18 1602.95 1602.73 1602.55 1602.26 1601.77 1600.82 1599.86 1599.13 1598.86 1597.67 1596.48 1595.29 1594.1 1592.91 1591.71 1590.64 1589.64 1588.64 1587.58 1586.26 1585.37 1584.56 1583.75 1582.93 1582.12 1581.31 1580.5 1579.68 1578.85 1578.15 1577.44 1576.74 1576.04 1575.12 1573.86 1572.62 1571.77 1571.09 1570.42 1569.9 1569.46 1568.81 1568.13 1567.46 1566.78 1566.2 1565.67 1565.11 1564.55 1563.98 1563.4 1562.83 1562.59 1562.35 1562.2 1562.01 1561.82 1561.64 1561.45 1561.26 1561.01 1560.67 1560.34 1560 1559.66 1559.24 1558.64 1558.31 1558.37 1558.31 1558.37 1558.51 1558.68 1558.86 1558.97 1559.01 1559.06 1559.19 1559.42 1559.66 1559.78 1559.67 1559.47 1559.47 1559.15 1558.91 1558.67 1558.41 1558.02 1557.87 1557.66 1557.33 1556.94 1556.55 1556.16 1556.17 1556.21 1556.05 1555.84 1555.6 1555.36 1555.12 1554.87 1554.82 1554.84 1554.86 1554.81 1554.73 1554.66 1554.58 1554.46 1554.07 1553.67 1553.47 1553.61 1553.69 1553.41 1553.13 1552.85 1552.57 1552.42 1552.31 1551.76 1551.19 1550.61 1550.44 1550.4 1550.35 1550.21 1550.07 1549.92 1549.78 1549.64 1549.48 1549.33 1549.22 1549.16 1548.99 1548.58 1548.16 1547.75 1547.51 1547.35 1547 1546.66 1546.55 1546.68 1546.81 1546.92 1547.02 1547.28 1547.57 1547.89 1548.23 1548.36 1548.31 1548.26 1548.21 1548.16 1548.15 1548.18 1548.29 1548.4 1548.5 1548.61 1548.66 1548.62 1548.55 1548.49 1548.36 1548.17 1548.17 1548.01 1547.83 1547.64 1547.46 1547.28 1547.1 1546.92 1546.74 1546.56 1546.72 1546.67 1546.66 1546.64 1546.54 1546.34 1546.25 1546.26 1546.23 1546.15 1545.68 1545.22 1544.84 1544.47 1544.09 1543.61 1543.57 1543.71 1543.74 1543.58 1543.2 1542.7 1541.81 1541.01 1539.71 1538.86 1538 1537.15 1536.54 1536.54 1536.54 1536.54 1536.54 1536.49 1536.34 1536.61 1537.02 1537.22 1537.15 1537.07 1537.39 1537.12 1536.86 1536.59 1536.32 1536.63 1537.27 1537.95 1538.21 1538.38 1538.56 1538.74 1538.91 1539.09 1539.26 1539.47 1539.73 1539.79 1539.43 1539.2 1539 1538.78 1538.4 1538.36 1538.11 1537.68 1537.15 1536.62 1535.6 1534.71 1533.79 1533.45 1533.3 1533.29 1533.19 1532.45 1531.48 1530.63 1529.78 1528.93 1528.08 1527.28 1526.65 1525.96 1525.43 1525.29 1525.15 1525.01 1524.88 1524.74 1524.89 1525.25 1525.47 1525.29 1525.1 1524.92 1525.22 1525.51 1525.8 1526.05 1526.49 1527.21 1527.94 1528.58 1529.21 1529.83 1530.45 1531.07 1531.68 1532.49 1533.4 1534.3 1535.21 1536.12 1537.02 1537.93 1538.84 1539.87 1540.81 1541.76 1542.73 1543.74 1544.73 1545.65 1546.57 1547.44 1548.16 1548.88 1549.61 1550.39 1551.25 1552.19 1553.14 1554.08 1554.79 1555.43 1556.08 1556.74 1557.4 1558.06 1558.67 1559.56 1560.27 1560.75 1561.23 1561.71 1562.19 1562.67 1563.25 1563.93 1564.63 1565.08 1565.19 1565.08 1564.98 1564.95 1565.32 1565.59 1565.74 1565.96 1566.04 1566.01 1565.95 1565.54 1565.42 1566.46 1567.49 1568.52 1568.87 1569.23 1569.59 1569.98 1570.37 1570.74 1570.99 1571.33 1571.89 1572.43 1572.82 1572.88 1572.95 1573.23 1573.68 1574.14 1574.65 1575.24 1575.84 1576.42 1576.96 1577.51 1577.94 1578.31 1578.59 1578.77 1578.94 1579.11 1579.24 1579.64 1580.21 1580.78 1581.35 1582 1582.62 1583.21 1583.75 1584.3 1584.85 1585.4 1585.94 1586.49 1587.03 1587.553 1588.098 1588.67 1589.24 1589.8 1590.37 1590.92 1591.43 1591.94 1592.45 1592.96 1593.47 1593.98 1594.49 1595 1595.51 1596.018 1596.576 1597.132 1597.776 1598.489 1599.04 1599.3 1599.55 1599.91 1600.36 1600.85 1601.47 1601.76 1602.03 1602.39 1602.74 1603.09 1603.44 1603.78 1604.11 1604.43 1604.7 1604.89 1604.96 1605.03 1605.32 1605.68 1606.03 1606.13 1606.18 1606.36 1606.21 1606.05 1606.41 1606.8 1607.18 1607.57 1607.72 1607.74 1607.76 1607.78 1607.81 1608.06 1608.33 1608.6 1608.7 1608.75 1608.59 1608.36 1608.13 1607.9 1607.67 1607.62 1607.74 1607.85 1607.67 1607.67 1607.7 1607.68 1607.66 1607.47 1607.14 1606.73 1606.39 1606.2 1606.28 1606.27 1606.22 1606.06 1605.88 1605.48 1605.2 1605.47 1605.53 1605.55 1605.57 1605.59 1605.57 1605.5 1605.42 1605.22 1605.18 1605.21 1605.11 1604.92 1604.91 1605.41 1605.86 1605.46 1605.62 1605.45 1605.18 1604.95 1605 1605.07 1605.14 1605.2 1605.16 1605.22 1605.16 1605.06 1604.95 1604.85 1604.77 1604.78 1604.8 1604.82 1604.83 1604.85 1604.86 1604.71 1604.54 1604.36 
1542.88 1543.64 1544.4 1545.09 1545.72 1546.13 1546.57 1547.25 1547.52 1547.68 1547.84 1548 1548.16 1548.32 1548.36 1548.44 1548.05 1547.75 1547.48 1547.18 1547.29 1547.4 1547.63 1547.96 1548.3 1548.65 1549.12 1549.51 1549.9 1550.21 1550.24 1550.26 1550.29 1550.37 1550.42 1550.52 1550.72 1550.91 1551.11 1551.31 1551.36 1551.35 1551.35 1551.34 1551.33 1551.44 1551.63 1552.36 1553.25 1554.13 1555.01 1555.84 1556.67 1557.5 1558.33 1558.97 1559.39 1559.62 1559.96 1560.3 1560.65 1560.98 1561.42 1562.19 1562.97 1563.82 1564.76 1565.7 1567.34 1569.31 1571.09 1572.59 1574.04 1576.18 1578.32 1580.46 1582.6 1584.74 1586.62 1588.59 1590.79 1593 1595.22 1597.44 1599.66 1601.88 1603.82 1605.63 1607.49 1609.43 1611.38 1613.26 1615.12 1616.76 1618.31 1619.93 1621.42 1622.01 1622.57 1623.13 1623.73 1624.24 1624.51 1624.85 1624.92 1625.09 1625.36 1625.85 1625.73 1625.65 1625.5 1625.35 1625.2 1625.17 1625.18 1625.08 1624.9 1624.79 1624.48 1624.16 1623.84 1623.53 1623.21 1622.89 1622.53 1621.99 1621.69 1621.55 1621.4 1620.72 1619.72 1619.28 1618.49 1617.67 1617.13 1616.58 1616.03 1615.49 1614.89 1614.24 1613.58 1612.93 1612.28 1611.32 1610.35 1609.56 1608.84 1608.12 1607.4 1606.7 1606.01 1605.36 1604.79 1604.21 1603.51 1602.37 1600.98 1599.63 1598.37 1597.1 1595.84 1595.07 1594.36 1593.65 1592.98 1592.31 1591.64 1590.97 1590.47 1590.58 1590.69 1590.11 1589.4 1588.72 1588.81 1588.9 1589.27 1589.78 1590.03 1590.24 1590.46 1590.67 1590.88 1591.12 1591.11 1591.21 1591.65 1592.09 1592.53 1592.58 1592.43 1592.29 1592.43 1592.71 1592.9 1592.66 1592.46 1592.9 1593.33 1593.77 1594.21 1594.64 1595.21 1596.08 1596.85 1597.63 1598.4 1599.16 1599.93 1600.65 1601.16 1601.45 1601.74 1602.24 1602.75 1603.17 1603.51 1603.97 1604.34 1604.4 1604.45 1604.51 1604.63 1604.81 1604.96 1605.04 1605.12 1605.2 1605.28 1605.36 1605.44 1605.68 1605.62 1605.56 1605.51 1605.52 1605.57 1605.54 1605.46 1605.38 1605.17 1604.95 1605.07 1605.2 1605.32 1605.45 1605.5 1605.51 1605.53 1605.55 1605.56 1605.58 1605.6 1605.4 1605.57 1605.31 1604.99 1604.64 1604.72 1604.85 1605.01 1605.17 1605.32 1605.44 1605.43 1605.47 1605.29 1605.28 1605.01 1604.87 1604.79 1604.7 1604.62 1604.53 1604.45 1604.36 1604.21 1604.06 1603.9 1603.74 1603.58 1603.42 1603.4 1603.65 1603.66 1603.45 1603.21 1602.86 1602.5 1602.22 1602.15 1602.07 1602 1601.93 1601.78 1601.62 1601.57 1602.14 1602.34 1602.44 1602.54 1602.49 1602.38 1602.08 1601.77 1601.53 1601.62 1601.72 1601.79 1601.83 1601.68 1601.64 1601.42 1601.34 1601.16 1600.74 1599.94 1599.14 1598.37 1597.84 1597.46 1597.01 1596.51 1596 1595.49 1594.99 1594.48 1593.85 1593.21 1592.93 1592.68 1592.31 1592.2 1591.97 1591.74 1591.61 1591.36 1591.21 1591.19 1591.14 1591.06 1591.06 1591.42 1591.8 1592.49 1593.14 1593.79 1594.44 1595.09 1595.74 1596.28 1596.72 1597.26 1597.79 1598.34 1598.95 1599.55 1600.15 1600.73 1601.29 1601.85 1602.48 1602.88 1603.12 1603.36 1603.6 1603.84 1603.59 1603.46 1603.32 1603.09 1602.98 1602.67 1601.67 1600.68 1599.71 1599 1598.79 1598.01 1596.82 1595.63 1594.44 1593.25 1592.26 1591.39 1590.47 1589.38 1588.06 1586.87 1586.06 1585.24 1584.43 1583.6 1582.77 1581.93 1581.1 1580.27 1579.44 1578.6 1578.12 1577.44 1576.66 1575.41 1574.26 1573.1 1572.27 1571.6 1570.92 1570.55 1570.03 1569.36 1568.68 1568 1567.32 1566.65 1566.24 1565.67 1565.11 1564.55 1563.98 1563.41 1562.84 1562.68 1562.49 1562.31 1562.12 1561.93 1561.75 1561.56 1561.37 1561.11 1560.77 1560.43 1560.1 1559.54 1558.94 1558.61 1558.72 1558.74 1558.81 1558.98 1559.14 1559.18 1559.22 1559.27 1559.31 1559.36 1559.53 1559.78 1560.02 1560.26 1560.38 1560.14 1559.9 1559.66 1559.43 1559.19 1558.95 1558.71 1558.5 1558.19 1557.8 1557.41 1557.02 1556.81 1556.78 1556.67 1556.47 1556.28 1556.08 1555.84 1555.6 1555.36 1555.37 1555.39 1555.31 1555.24 1555.16 1555.08 1554.76 1554.36 1553.96 1553.81 1553.95 1554.09 1553.94 1553.66 1553.38 1553.1 1552.82 1552.41 1551.89 1551.51 1551.23 1550.91 1550.52 1550.47 1550.42 1550.28 1550.14 1550 1549.86 1549.72 1549.57 1549.38 1549.27 1549.23 1548.89 1548.47 1548.06 1547.93 1547.82 1547.66 1547.35 1547.01 1547.05 1547.18 1547.29 1547.38 1547.61 1547.9 1548.19 1548.49 1548.71 1548.64 1548.56 1548.51 1548.59 1548.68 1548.79 1548.87 1548.67 1548.78 1548.89 1548.97 1548.92 1548.85 1548.79 1548.72 1548.64 1548.57 1548.49 1548.26 1548.04 1547.86 1547.68 1547.5 1547.31 1547.13 1546.98 1547.07 1546.99 1546.93 1546.91 1546.74 1546.53 1546.35 1546.45 1546.46 1546.43 1546.11 1545.73 1545.36 1544.92 1544.34 1543.85 1543.46 1543.42 1543.56 1543.61 1543.24 1542.71 1541.78 1540.76 1539.44 1538.09 1537.23 1536.38 1537.04 1537.04 1537.04 1537.04 1537.04 1536.93 1536.81 1537.27 1537.71 1538.03 1538.11 1538.03 1538.18 1538.29 1538.02 1537.76 1537.49 1537.89 1538.53 1538.96 1539.11 1539.26 1539.4 1539.55 1539.7 1539.85 1540 1540.15 1540.3 1540.45 1540.21 1539.96 1539.75 1539.35 1539.33 1538.93 1538.48 1537.87 1537.34 1536.81 1536.28 1535.08 1534.6 1534.03 1533.8 1533.79 1533.63 1532.9 1532.05 1531.2 1530.35 1529.51 1528.66 1527.91 1527.25 1526.17 1525.1 1524.96 1524.82 1524.68 1524.55 1524.62 1524.99 1525.35 1525.56 1525.38 1525.2 1525.24 1525.53 1525.83 1526.08 1526.33 1526.57 1527.3 1528.02 1528.75 1529.48 1530.05 1530.57 1531.09 1531.57 1532.23 1533.06 1533.97 1534.89 1535.81 1536.72 1537.63 1538.54 1539.53 1540.63 1541.57 1542.55 1543.54 1544.46 1545.38 1546.29 1547.25 1547.91 1548.63 1549.36 1550.08 1550.9 1551.84 1552.8 1553.66 1554.6 1555.27 1555.92 1556.58 1557.23 1557.96 1558.85 1559.74 1560.23 1560.71 1561.19 1561.67 1562.24 1562.93 1563.42 1564.03 1564.63 1565.11 1565.43 1565.33 1565.24 1565.33 1565.48 1565.78 1566.08 1566.3 1566.36 1566.46 1566.3 1566.14 1565.84 1566.34 1567.44 1568.32 1568.78 1569.24 1569.7 1570.16 1570.55 1570.94 1571.25 1571.84 1572.47 1572.98 1573 1573.01 1573.16 1573.59 1574.08 1574.48 1575.03 1575.63 1576.23 1576.82 1577.39 1577.94 1578.37 1578.72 1578.89 1579.07 1579.24 1579.42 1579.59 1579.81 1580.38 1580.95 1581.62 1582.28 1582.89 1583.51 1584.08 1584.63 1585.17 1585.72 1586.27 1586.8 1587.34 1587.859 1588.41 1588.97 1589.53 1590.1 1590.67 1591.23 1591.8 1592.37 1592.93 1593.5 1594.07 1594.63 1595.19 1595.7 1596.2 1596.718 1597.244 1597.808 1598.338 1598.811 1599.37 1599.72 1600.11 1600.5 1600.94 1601.44 1601.95 1602.58 1602.81 1603.04 1603.37 1603.72 1604.07 1604.41 1604.73 1605.02 1605.28 1605.53 1605.61 1605.75 1606.11 1606.37 1606.44 1606.5 1606.63 1606.83 1606.81 1606.65 1606.99 1607.38 1607.76 1608 1608.12 1608.27 1608.36 1608.38 1608.4 1608.47 1608.73 1609.04 1609.22 1609.34 1609.32 1609.09 1608.86 1608.63 1608.62 1608.73 1608.5 1608.3 1608.3 1608.29 1608.34 1608.38 1608.37 1608.09 1607.77 1607.37 1607.22 1607.3 1607.38 1607.42 1607.28 1607.08 1606.88 1606.59 1606.24 1606.55 1606.62 1606.64 1606.66 1606.62 1606.55 1606.48 1606.4 1606.18 1606.06 1606.09 1606.11 1605.92 1605.91 1606.41 1606.38 1606.03 1606.25 1606.17 1605.92 1605.68 1605.52 1605.69 1605.75 1605.81 1605.72 1605.85 1605.75 1605.65 1605.54 1605.44 1605.43 1605.45 1605.46 1605.48 1605.49 1605.51 1605.53 1605.41 1605.24 1604.96 
1542.87 1543.64 1544.32 1544.96 1545.49 1545.88 1546.27 1546.8 1547.07 1547.23 1547.39 1547.55 1547.71 1547.88 1548.04 1548.18 1547.83 1547.4 1547.17 1547 1547.22 1547.56 1547.88 1548.17 1548.46 1548.75 1549.04 1549.56 1549.97 1550.29 1550.31 1550.34 1550.36 1550.39 1550.42 1550.56 1550.69 1550.81 1550.94 1551.04 1551.14 1551.17 1551.21 1551.25 1551.28 1551.52 1551.7 1551.98 1552.82 1553.77 1554.94 1555.75 1556.57 1557.39 1558.22 1559.05 1559.67 1559.97 1560.32 1560.66 1561 1561.34 1561.65 1562.43 1563.24 1564.18 1564.97 1566.06 1567.7 1569.73 1571.71 1573.22 1574.52 1576.46 1578.6 1580.73 1582.86 1585.21 1587.27 1589.26 1591.28 1593.38 1595.48 1597.7 1599.92 1602.14 1604.32 1606.24 1608.04 1609.86 1611.8 1613.75 1615.63 1617.4 1618.93 1620.45 1622.03 1622.67 1623.3 1623.94 1624.58 1625.28 1625.63 1625.62 1625.81 1626.03 1626.36 1626.61 1626.61 1626.42 1626.38 1626.4 1626.3 1626.14 1625.96 1625.77 1625.59 1625.59 1625.48 1625.16 1624.85 1624.53 1624.21 1623.85 1623.3 1622.76 1622.33 1622.06 1621.92 1621.61 1620.61 1620.19 1619.58 1618.73 1618.18 1617.63 1617.09 1616.49 1615.84 1615.19 1614.54 1613.88 1613.23 1612.33 1611.06 1610.21 1609.49 1608.78 1608.08 1607.39 1606.7 1606.06 1605.49 1604.91 1603.92 1602.79 1601.57 1600.17 1598.9 1597.64 1596.4 1595.66 1594.95 1594.27 1593.59 1592.92 1592.25 1591.54 1590.96 1591.02 1591.07 1590.33 1589.61 1589.09 1589.17 1589.26 1589.34 1589.81 1590.02 1590.23 1590.45 1590.66 1590.87 1591.11 1591.28 1591.72 1592.08 1592.42 1592.76 1592.64 1592.5 1592.35 1592.52 1592.8 1593.08 1593.24 1592.99 1593.35 1593.79 1594.22 1594.66 1595.07 1595.53 1596.39 1597.07 1597.75 1598.42 1599.14 1599.95 1600.54 1600.83 1601.13 1601.47 1601.97 1602.41 1602.64 1603.1 1603.56 1604.02 1604.25 1604.3 1604.36 1604.5 1604.69 1604.87 1605.04 1605.14 1605.22 1605.3 1605.38 1605.63 1605.95 1605.83 1605.71 1605.59 1605.64 1605.64 1605.6 1605.57 1605.52 1605.36 1605.13 1605.11 1605.23 1605.36 1605.48 1605.49 1605.51 1605.53 1605.54 1605.56 1605.58 1605.59 1605.61 1605.55 1605.39 1605.11 1604.83 1604.69 1604.85 1605.01 1605.17 1605.32 1605.45 1605.59 1605.59 1605.57 1605.3 1605.09 1604.94 1604.74 1604.66 1604.57 1604.49 1604.4 1604.29 1604.14 1603.99 1603.83 1603.67 1603.51 1603.43 1603.28 1603.54 1603.55 1603.37 1603.21 1602.9 1602.55 1602.51 1602.31 1602.2 1602.09 1601.99 1601.92 1601.79 1601.96 1602.54 1602.77 1602.75 1602.72 1602.63 1602.77 1602.65 1602.52 1602.22 1601.93 1602.02 1602.09 1602.16 1602.1 1601.54 1601.44 1601.4 1601.24 1601.66 1600.93 1600.04 1598.83 1598.19 1598.09 1597.62 1597.12 1596.61 1596.1 1595.6 1595.09 1594.58 1594.02 1593.45 1593.21 1593.01 1592.95 1592.71 1592.57 1592.46 1592.23 1592.2 1592.18 1592.17 1592.12 1592.04 1592.34 1592.85 1593.54 1594.19 1594.84 1595.49 1596.02 1596.46 1596.91 1597.36 1597.91 1598.44 1598.98 1599.51 1600.04 1600.58 1601.2 1601.83 1602.44 1603.01 1603.42 1603.66 1603.84 1604.02 1603.96 1603.78 1603.6 1603.56 1603.46 1603.37 1603.07 1602.01 1600.94 1599.88 1598.97 1598.66 1598.35 1597.16 1595.97 1594.83 1593.81 1592.86 1591.99 1590.99 1589.87 1588.55 1587.5 1586.69 1585.85 1585.02 1584.19 1583.36 1582.53 1581.69 1580.86 1580.03 1579.13 1578.51 1578.03 1577.05 1575.89 1574.74 1573.58 1572.78 1572.1 1571.56 1571.13 1570.52 1569.9 1569.23 1568.55 1567.87 1567.19 1566.68 1566.23 1565.67 1565.11 1564.54 1563.98 1563.42 1563 1562.79 1562.6 1562.42 1562.23 1562.04 1561.86 1561.67 1561.48 1561.2 1560.87 1560.43 1559.84 1559.24 1558.91 1559.08 1559.18 1559.28 1559.35 1559.39 1559.43 1559.48 1559.52 1559.57 1559.61 1559.66 1559.89 1560.13 1560.38 1560.64 1560.71 1560.47 1560.24 1560 1559.77 1559.53 1559.57 1559.39 1559.07 1558.68 1558.29 1557.87 1557.45 1557.34 1557.3 1557.1 1556.9 1556.7 1556.51 1556.31 1556.09 1555.9 1555.89 1555.82 1555.71 1555.52 1555.32 1555.05 1554.66 1554.26 1554.15 1554.29 1554.43 1554.46 1554.18 1553.9 1553.62 1553.7 1553.08 1552.5 1552.14 1551.82 1551.46 1550.71 1550.52 1550.55 1550.5 1550.36 1550.22 1550.08 1549.93 1549.71 1549.51 1549.38 1549.33 1549.2 1548.78 1548.37 1548.35 1548.28 1548.12 1547.97 1547.7 1547.41 1547.54 1547.66 1547.75 1547.94 1548.23 1548.53 1548.79 1548.97 1548.89 1548.94 1549.03 1549.11 1549.2 1549.31 1549.43 1549.55 1549.44 1549.23 1549.27 1549.22 1549.16 1549.15 1549.16 1549.14 1548.96 1548.91 1548.76 1548.54 1548.31 1548.08 1547.89 1547.71 1547.53 1547.4 1547.4 1547.3 1547.2 1547.14 1546.94 1546.77 1546.6 1546.62 1546.59 1546.65 1546.62 1546.25 1545.68 1545.11 1544.54 1544.1 1543.7 1543.31 1543.28 1543.41 1543.25 1542.72 1541.71 1540.51 1539.2 1537.79 1536.46 1535.86 1537.24 1537.54 1537.54 1537.54 1537.52 1537.36 1537.47 1537.94 1538.4 1538.72 1539.04 1538.99 1538.98 1539.37 1539.19 1538.92 1538.66 1539.15 1539.78 1539.48 1539.49 1539.64 1539.79 1539.94 1540.08 1540.23 1540.38 1540.53 1540.68 1540.91 1541 1540.74 1540.5 1540.28 1539.85 1539.36 1538.88 1538.44 1538 1537.27 1536.53 1535.85 1535.26 1535.04 1534.26 1533.97 1533.68 1533.07 1532.39 1531.72 1530.93 1530.08 1529.23 1528.53 1527.46 1526.39 1525.32 1524.63 1524.49 1524.35 1524.36 1524.72 1525.08 1525.45 1525.65 1525.47 1525.29 1525.56 1525.85 1526.11 1526.36 1526.6 1526.85 1527.38 1528.11 1528.83 1529.45 1529.98 1530.5 1531 1531.45 1532.02 1532.85 1533.68 1534.51 1535.44 1536.36 1537.28 1538.21 1539.18 1540.28 1541.38 1542.35 1543.25 1544.1 1544.95 1545.79 1546.96 1547.88 1548.54 1549.21 1549.88 1550.57 1551.52 1552.5 1553.2 1554.16 1555.12 1555.76 1556.41 1557.25 1558.14 1559.03 1559.72 1560.2 1560.68 1561.15 1561.84 1562.53 1563.13 1563.62 1564.2 1564.8 1565.27 1565.65 1565.61 1565.62 1565.7 1565.78 1566.07 1566.39 1566.5 1566.69 1566.74 1566.73 1566.58 1566.29 1566.45 1567.48 1568.1 1568.56 1569.02 1569.48 1569.94 1570.4 1570.96 1571.55 1572.1 1572.68 1573.26 1573.47 1573.43 1573.58 1574.01 1574.45 1574.83 1575.42 1576.01 1576.61 1577.21 1577.8 1578.37 1578.81 1579.02 1579.2 1579.37 1579.55 1579.72 1579.9 1580.06 1580.55 1581.25 1581.95 1582.56 1583.17 1583.79 1584.4 1584.95 1585.5 1586.05 1586.59 1587.13 1587.67 1588.184 1588.74 1589.32 1589.88 1590.49 1591.09 1591.66 1592.24 1592.81 1593.39 1593.96 1594.54 1595.11 1595.69 1596.26 1596.84 1597.4 1597.916 1598.466 1598.996 1599.459 1599.94 1600.39 1600.76 1601.13 1601.53 1602.03 1602.54 1603.35 1603.62 1603.86 1604.09 1604.36 1604.7 1605.02 1605.34 1605.61 1605.86 1606.12 1606.25 1606.54 1606.67 1606.74 1606.81 1606.89 1607.09 1607.29 1607.4 1607.25 1607.57 1607.96 1608.28 1608.41 1608.52 1608.67 1608.82 1608.96 1609.01 1609.03 1609.14 1609.42 1609.75 1609.85 1609.91 1609.83 1609.6 1609.61 1609.34 1609.14 1608.95 1608.93 1608.93 1608.92 1608.96 1609 1609.06 1608.84 1608.56 1608.33 1608.15 1608.07 1608.22 1608.34 1608.28 1608.08 1607.88 1607.58 1607.29 1607.63 1607.71 1607.73 1607.67 1607.6 1607.53 1607.45 1607.38 1607.15 1606.94 1606.97 1607 1606.93 1606.91 1607.3 1606.91 1606.66 1606.89 1606.89 1606.65 1606.41 1606.17 1606.22 1606.32 1606.23 1606.39 1606.54 1606.34 1606.23 1606.13 1606.08 1606.09 1606.11 1606.12 1606.14 1606.16 1606.17 1606.19 1606.11 1605.58 1605.49 
1542.87 1543.56 1544.19 1544.83 1545.24 1545.63 1546.02 1546.41 1546.63 1546.8 1546.97 1547.13 1547.3 1547.45 1547.59 1547.73 1547.82 1547.35 1547.09 1546.95 1547.19 1547.48 1547.77 1548.06 1548.35 1548.64 1548.93 1549.43 1549.95 1550.36 1550.33 1550.27 1550.21 1550.15 1550.1 1550.35 1550.43 1550.51 1550.58 1550.64 1550.74 1550.88 1550.94 1550.92 1551.02 1551.32 1551.62 1551.91 1552.28 1553.69 1554.87 1555.69 1556.51 1557.33 1558.15 1558.96 1559.79 1560.28 1560.59 1560.9 1561.22 1561.53 1561.87 1562.66 1563.37 1564.14 1565.23 1566.58 1568 1570.05 1572.11 1574.11 1575.37 1576.97 1578.84 1580.97 1583.4 1585.83 1587.77 1589.96 1591.92 1594 1596.1 1598.11 1600.17 1602.39 1604.61 1606.73 1608.65 1610.46 1612.26 1614.17 1616.16 1618.02 1619.62 1621.07 1622.64 1623.31 1624.05 1624.8 1625.54 1626.28 1626.46 1626.64 1626.85 1627.06 1627.27 1627.52 1627.4 1627.2 1627.11 1627.22 1627.06 1626.83 1626.64 1626.46 1626.27 1626.18 1626.37 1626.17 1625.85 1625.53 1625.16 1624.62 1624.08 1623.54 1623 1622.71 1622.44 1622.29 1621.5 1621.07 1620.61 1619.78 1619.23 1618.69 1618.1 1617.45 1616.79 1616.14 1615.46 1614.75 1614.03 1613.05 1612.07 1610.87 1610.15 1609.46 1608.77 1608.09 1607.4 1606.77 1606.19 1605.48 1604.33 1603.19 1602.09 1600.76 1599.43 1598.17 1596.97 1596.25 1595.55 1594.88 1594.21 1593.53 1592.8 1592.02 1591.49 1591.48 1591.29 1590.56 1589.83 1589.45 1589.53 1589.62 1589.71 1589.82 1590.08 1590.33 1590.58 1590.83 1591.08 1591.24 1591.45 1591.77 1592.11 1592.45 1592.79 1592.78 1592.56 1592.41 1592.6 1592.89 1593.17 1593.45 1593.58 1593.8 1594.24 1594.66 1595.07 1595.49 1595.89 1596.7 1597.38 1598.05 1598.73 1599.41 1600.09 1600.38 1600.51 1600.81 1601.19 1601.66 1601.89 1602.23 1602.69 1603.15 1603.6 1604.06 1604.15 1604.21 1604.38 1604.57 1604.75 1604.93 1605.1 1605.23 1605.31 1605.4 1606.12 1606.1 1605.89 1605.77 1605.71 1605.71 1605.68 1605.64 1605.61 1605.59 1605.57 1605.33 1605.22 1605.27 1605.39 1605.47 1605.49 1605.51 1605.52 1605.54 1605.57 1605.62 1605.67 1605.64 1605.58 1605.47 1605.2 1604.98 1604.76 1604.86 1605.01 1605.17 1605.32 1605.45 1605.64 1605.67 1605.58 1605.29 1605.17 1605.1 1604.87 1604.62 1604.53 1604.44 1604.36 1604.22 1604.08 1603.92 1603.76 1603.6 1603.56 1603.58 1603.2 1603.4 1603.44 1603.29 1603.13 1602.95 1602.69 1602.8 1602.6 1602.4 1602.29 1602.18 1602.07 1601.95 1602.38 1602.66 1602.88 1602.93 1602.63 1602.78 1603.09 1602.98 1602.87 1602.75 1602.63 1602.33 1602.4 1602.46 1602.33 1602.12 1601.84 1601.56 1601.63 1602.14 1601.81 1600.67 1599.5 1598.9 1598.72 1598.23 1597.73 1597.22 1596.71 1596.21 1595.7 1595.19 1594.68 1594.18 1593.82 1593.77 1593.68 1593.54 1593.42 1593.31 1593.21 1593.19 1593.18 1593.16 1593.14 1593.11 1593.25 1593.91 1594.59 1595.24 1595.76 1596.2 1596.65 1597.09 1597.54 1598 1598.56 1599.1 1599.63 1600.16 1600.7 1601.14 1601.47 1602.16 1602.8 1603.45 1603.88 1604.02 1604.2 1604.32 1604.19 1604 1603.77 1603.7 1603.66 1603.52 1603.27 1602.66 1601.59 1600.62 1599.73 1599.04 1598.32 1597.5 1596.41 1595.39 1594.34 1593.33 1592.33 1591.33 1590.22 1589.02 1588 1587.18 1586.37 1585.56 1584.74 1583.93 1583.11 1582.29 1581.45 1580.62 1579.72 1578.89 1578.23 1577.53 1576.37 1575.22 1574.06 1573.28 1572.61 1572.19 1571.61 1571 1570.38 1569.76 1569.1 1568.42 1567.74 1567.12 1566.72 1566.23 1565.67 1565.1 1564.54 1563.98 1563.83 1563.59 1563.31 1563.03 1562.75 1562.47 1562.19 1561.97 1561.78 1561.59 1561.3 1560.73 1560.13 1559.57 1559.29 1559.38 1559.68 1559.79 1559.75 1559.71 1559.69 1559.73 1559.78 1559.82 1559.86 1559.91 1560 1560.25 1560.5 1560.78 1561.06 1561 1560.77 1560.53 1560.3 1560.08 1560.33 1560.23 1559.92 1559.56 1559.13 1558.65 1558.26 1557.91 1557.88 1557.72 1557.53 1557.33 1557.13 1556.94 1556.74 1556.54 1556.36 1556.21 1556.05 1555.88 1555.67 1555.28 1554.95 1554.55 1554.49 1554.63 1554.78 1554.92 1554.71 1554.43 1554.5 1554.38 1553.89 1553.3 1552.72 1552.4 1551.85 1551.1 1550.57 1550.6 1550.63 1550.58 1550.44 1550.28 1550.1 1549.85 1549.64 1549.49 1549.43 1549.47 1549.09 1548.7 1548.77 1548.74 1548.59 1548.43 1548.27 1548.06 1547.91 1548.03 1548.11 1548.27 1548.57 1548.83 1549.07 1549.3 1549.38 1549.47 1549.55 1549.64 1549.72 1549.84 1549.96 1550.07 1550.19 1550.22 1550.01 1549.78 1549.78 1549.79 1549.8 1549.65 1549.47 1549.3 1549.25 1549.04 1548.81 1548.59 1548.36 1548.13 1547.93 1547.8 1547.71 1547.61 1547.51 1547.36 1547.19 1547.02 1546.85 1546.77 1546.63 1546.67 1546.72 1546.45 1545.88 1545.31 1544.74 1544.35 1543.95 1543.56 1543.16 1543.13 1543.02 1542.3 1541.39 1540.19 1538.99 1537.66 1536.16 1535.94 1537.43 1538.04 1538.04 1538.04 1537.97 1537.71 1538.14 1538.6 1539.06 1539.41 1539.73 1539.95 1539.88 1540.16 1540.35 1540.09 1539.82 1540.4 1540.55 1540.09 1539.87 1540.02 1540.17 1540.32 1540.47 1540.62 1540.76 1540.91 1541.08 1541.29 1541.59 1541.55 1541.29 1540.74 1540.25 1539.76 1539.29 1538.85 1538.41 1537.97 1537.41 1536.67 1536.32 1535.74 1534.86 1534.26 1533.84 1533.22 1532.54 1531.85 1531.17 1530.48 1529.8 1528.75 1527.68 1526.61 1525.53 1524.46 1524.16 1524.09 1524.45 1524.82 1525.18 1525.55 1525.75 1525.56 1525.58 1525.87 1526.14 1526.38 1526.63 1526.87 1527.12 1527.46 1528.18 1528.78 1529.38 1529.91 1530.43 1530.88 1531.34 1531.82 1532.64 1533.47 1534.3 1535.13 1535.98 1536.91 1537.83 1538.86 1539.96 1541.01 1542.05 1542.75 1543.6 1544.45 1545.34 1546.65 1547.84 1548.51 1549.17 1549.84 1550.61 1551.42 1552.02 1552.76 1553.72 1554.69 1555.64 1556.53 1557.42 1558.32 1559.2 1559.68 1560.16 1560.75 1561.44 1562.13 1562.81 1563.34 1563.83 1564.37 1564.96 1565.43 1565.79 1565.86 1565.93 1566 1566.09 1566.34 1566.62 1566.89 1567.07 1567.11 1567.07 1566.96 1566.56 1566.51 1567.42 1567.88 1568.34 1568.83 1569.4 1569.97 1570.53 1571.09 1571.72 1572.27 1572.81 1573.39 1573.83 1574.01 1574.03 1574.47 1574.83 1575.2 1575.8 1576.4 1576.99 1577.59 1578.19 1578.79 1579.15 1579.32 1579.5 1579.67 1579.85 1580.03 1580.2 1580.38 1580.87 1581.61 1582.23 1582.84 1583.45 1584.06 1584.68 1585.28 1585.82 1586.37 1586.92 1587.46 1588 1588.518 1589.069 1589.8 1590.24 1590.82 1591.43 1592.03 1592.64 1593.24 1593.85 1594.46 1595.06 1595.67 1596.27 1596.87 1597.44 1598.01 1598.59 1599.115 1599.64 1600.05 1600.55 1600.99 1601.44 1601.83 1602.2 1602.62 1603.13 1603.84 1604.44 1604.67 1604.9 1604.77 1605 1605.28 1605.59 1605.94 1606.29 1606.63 1606.91 1607.01 1607.12 1607.23 1607.33 1607.41 1607.55 1607.75 1607.95 1607.85 1608.15 1608.53 1608.7 1608.83 1608.93 1609.07 1609.22 1609.36 1609.51 1609.63 1609.65 1609.81 1610.13 1610.4 1610.48 1610.42 1610.21 1609.98 1609.78 1609.59 1609.57 1609.56 1609.56 1609.55 1609.59 1609.63 1609.71 1609.55 1609.36 1609.19 1609.01 1608.83 1608.98 1609.07 1609.01 1608.98 1608.87 1608.63 1608.53 1608.72 1608.79 1608.73 1608.65 1608.58 1608.51 1608.43 1608.35 1608.11 1607.88 1607.84 1607.87 1607.9 1607.91 1607.82 1607.43 1607.3 1607.52 1607.62 1607.38 1607.16 1606.94 1606.78 1606.95 1607.17 1607.4 1607.34 1606.97 1606.82 1606.72 1606.74 1606.75 1606.77 1606.79 1606.8 1606.82 1606.84 1606.85 1606.8 1606.11 1606.02 
1542.69 1543.43 1544.06 1544.61 1544.99 1545.37 1545.69 1545.96 1546.22 1546.39 1546.55 1546.71 1546.85 1546.99 1547.13 1547.28 1547.41 1547.18 1546.64 1546.92 1547.18 1547.37 1547.66 1547.95 1548.24 1548.53 1548.82 1549.28 1549.81 1550.42 1550.2 1549.98 1549.83 1549.77 1549.74 1550.21 1550.33 1550.51 1550.61 1550.6 1550.55 1550.49 1550.52 1550.54 1550.92 1551.23 1551.55 1551.86 1552.41 1553.61 1554.81 1555.63 1556.45 1557.27 1558.12 1558.98 1559.83 1560.25 1560.66 1561.08 1561.4 1561.71 1562.08 1562.65 1563.31 1564.4 1565.75 1567.1 1568.45 1570.35 1572.41 1574.47 1576.27 1577.7 1579.27 1581.25 1584.1 1586.34 1588.48 1590.61 1592.56 1594.52 1596.77 1598.83 1600.83 1602.84 1604.87 1607.09 1609.15 1611.06 1612.86 1614.74 1616.65 1618.42 1619.84 1621.46 1623.15 1624.41 1625.12 1625.82 1626.54 1627.28 1627.46 1627.67 1627.88 1628.08 1628.28 1628.49 1628.22 1627.91 1627.99 1628.21 1628.09 1627.59 1627.33 1627.15 1626.96 1626.77 1626.96 1627.15 1626.85 1626.48 1625.94 1625.4 1624.86 1624.32 1623.77 1623.39 1623.09 1622.81 1622.39 1621.93 1621.52 1620.86 1620.29 1619.7 1619.05 1618.4 1617.69 1616.97 1616.26 1615.55 1614.84 1613.83 1612.74 1611.53 1610.84 1610.16 1609.47 1608.78 1608.09 1607.47 1606.89 1605.89 1604.75 1603.6 1602.46 1601.36 1599.97 1598.71 1597.56 1596.84 1596.16 1595.49 1594.82 1594.05 1593.27 1592.5 1592.01 1592 1591.48 1590.78 1590.05 1589.81 1589.89 1589.72 1589.51 1589.92 1590.38 1590.77 1591.02 1591.22 1591.3 1591.51 1591.72 1591.93 1592.14 1592.48 1592.82 1593.05 1592.63 1592.47 1592.69 1592.97 1593.26 1593.54 1593.83 1594.24 1594.65 1595.07 1595.49 1595.9 1596.27 1597 1597.68 1598.36 1599.04 1599.58 1600.07 1600.24 1600.29 1600.48 1600.91 1601.13 1601.36 1601.82 1602.28 1602.74 1603.19 1603.65 1604 1604.08 1604.26 1604.45 1604.63 1604.81 1605 1605.16 1605.32 1605.74 1606.08 1606.03 1605.95 1605.83 1605.78 1605.76 1605.75 1605.74 1605.72 1605.71 1605.7 1605.54 1605.37 1605.33 1605.43 1605.47 1605.49 1605.51 1605.56 1605.61 1605.67 1605.72 1605.72 1605.66 1605.67 1605.53 1605.35 1605.12 1604.9 1604.9 1605.02 1605.17 1605.32 1605.5 1605.71 1605.71 1605.59 1605.32 1605.25 1605.18 1605.05 1604.8 1604.55 1604.4 1604.3 1604.15 1604.01 1603.85 1603.69 1603.68 1603.77 1603.61 1603.23 1603.17 1603.27 1603.13 1602.99 1602.85 1602.91 1603 1602.91 1602.69 1602.5 1602.38 1602.27 1602.15 1602.61 1603.02 1603.12 1602.95 1602.62 1602.93 1603.24 1603.31 1603.2 1602.99 1602.82 1602.79 1602.69 1602.65 1602.57 1602.4 1602.12 1601.84 1601.79 1602.25 1602.11 1601.33 1600.6 1599.62 1599.34 1598.84 1598.34 1597.83 1597.32 1596.82 1596.31 1595.79 1595.27 1594.76 1594.32 1594.34 1594.3 1594.16 1594.02 1593.93 1594.11 1594.1 1594.1 1594.09 1594.08 1594.08 1594.2 1594.92 1595.5 1595.94 1596.39 1596.83 1597.28 1597.72 1598.16 1598.65 1599.2 1599.75 1600.28 1600.81 1601.31 1601.62 1601.93 1602.39 1603.09 1603.73 1604.26 1604.53 1604.66 1604.53 1604.41 1604.23 1603.99 1603.89 1603.8 1603.67 1603.48 1603.22 1602.32 1601.38 1600.52 1599.73 1598.79 1597.81 1596.72 1595.63 1594.59 1593.63 1592.65 1591.65 1590.56 1589.46 1588.49 1587.68 1586.86 1586.05 1585.23 1584.41 1583.59 1582.77 1581.95 1581.16 1580.25 1579.3 1578.41 1577.75 1576.85 1575.7 1574.54 1573.79 1573.2 1572.71 1572.09 1571.47 1570.86 1570.24 1569.62 1568.97 1568.29 1567.61 1567.16 1566.75 1566.23 1565.66 1565.1 1564.81 1564.62 1564.43 1564.18 1563.9 1563.62 1563.34 1563.06 1562.78 1562.5 1562.14 1561.72 1561.22 1560.77 1560.32 1560.01 1559.95 1560.46 1560.48 1560.45 1560.41 1560.37 1560.33 1560.29 1560.25 1560.21 1560.17 1560.2 1560.36 1560.64 1560.92 1561.2 1561.47 1561.3 1561.06 1560.83 1560.71 1561.02 1561 1560.77 1560.39 1559.91 1559.44 1559.06 1558.7 1558.45 1558.35 1558.15 1557.95 1557.76 1557.56 1557.36 1557.13 1556.98 1556.77 1556.55 1556.33 1556.08 1555.64 1555.2 1554.85 1554.83 1554.97 1555.12 1555.26 1555.24 1555.2 1555.33 1555.18 1554.71 1554.11 1553.3 1552.98 1552.24 1551.78 1551.69 1551.13 1550.99 1550.85 1550.64 1550.48 1550.24 1549.99 1549.78 1549.61 1549.53 1549.57 1549.4 1549.12 1549.19 1549.21 1549.05 1548.89 1548.74 1548.58 1548.41 1548.4 1548.48 1548.61 1548.87 1549.05 1549.23 1549.66 1549.91 1549.99 1550.07 1550.16 1550.24 1550.36 1550.48 1550.6 1550.71 1550.83 1550.91 1550.46 1550.42 1550.43 1550.33 1550.15 1549.98 1549.8 1549.64 1549.54 1549.32 1549.09 1548.86 1548.63 1548.41 1548.24 1548.18 1548.04 1547.78 1547.67 1547.56 1547.36 1547.16 1546.93 1546.71 1546.69 1546.75 1546.59 1546.08 1545.51 1544.99 1544.59 1544.2 1543.8 1543.41 1543.01 1542.55 1541.73 1540.91 1540.08 1538.89 1537.44 1536.16 1536.13 1537.61 1538.53 1538.53 1538.54 1538.38 1538.34 1538.8 1539.27 1539.73 1540.1 1540.43 1540.75 1540.84 1540.96 1541.35 1541.25 1541.02 1541.66 1541.16 1540.7 1540.25 1540.4 1540.55 1540.7 1540.85 1541 1541.15 1541.29 1541.48 1541.69 1541.97 1542.28 1542.09 1541.2 1540.65 1540.16 1539.69 1539.25 1538.82 1538.38 1537.94 1537.5 1536.91 1536.16 1535.41 1534.68 1534.19 1533.5 1532.82 1532.13 1531.45 1530.78 1530.05 1528.9 1527.8 1526.86 1525.86 1524.68 1523.83 1524.19 1524.55 1524.91 1525.28 1525.64 1525.84 1525.66 1525.9 1526.17 1526.41 1526.66 1526.9 1527.15 1527.39 1527.59 1528.12 1528.72 1529.32 1529.84 1530.32 1530.77 1531.22 1531.67 1532.44 1533.27 1534.1 1534.92 1535.75 1536.58 1537.45 1538.51 1539.55 1540.58 1541.62 1542.66 1543.41 1543.97 1545.04 1546.35 1547.66 1548.47 1549.14 1549.86 1550.66 1551.36 1551.72 1552.58 1553.66 1554.73 1555.77 1556.71 1557.6 1558.49 1559.16 1559.66 1560.35 1561.04 1561.73 1562.41 1563.05 1563.54 1564.03 1564.53 1565.12 1565.56 1565.91 1566.05 1566.12 1566.26 1566.41 1566.56 1566.8 1567.12 1567.35 1567.47 1567.42 1567.34 1567.16 1566.98 1567.26 1567.84 1568.41 1568.98 1569.56 1570.09 1570.64 1571.26 1571.88 1572.49 1572.99 1573.53 1574.1 1574.34 1574.54 1574.85 1574.9 1574.94 1575.91 1576.53 1577.13 1577.73 1578.34 1578.94 1579.48 1579.75 1579.87 1580 1580.18 1580.35 1580.53 1580.71 1581.26 1581.89 1582.5 1583.12 1583.73 1584.34 1584.95 1585.57 1586.15 1586.7 1587.24 1587.79 1588.33 1588.853 1589.397 1590.27 1590.74 1591.16 1591.76 1592.37 1592.97 1593.58 1594.18 1594.79 1595.4 1596 1596.61 1597.23 1597.7 1598.3 1599 1599.69 1600.238 1600.621 1601.15 1601.6 1602.05 1602.5 1602.9 1603.3 1603.52 1604.02 1604.85 1604.61 1604.64 1604.86 1605.07 1605.32 1605.67 1606.05 1606.48 1606.92 1607.35 1607.57 1607.77 1607.96 1608.07 1608.18 1608.17 1608.21 1608.41 1608.45 1608.73 1608.98 1609.11 1609.25 1609.33 1609.48 1609.62 1609.77 1609.91 1610.06 1610.2 1610.28 1610.51 1610.84 1610.72 1610.72 1610.62 1610.43 1610.23 1610.2 1610.2 1610.19 1610.19 1610.19 1610.21 1610.25 1610.36 1610.23 1610.09 1610.04 1609.87 1609.69 1609.75 1609.8 1609.73 1609.69 1609.74 1609.81 1609.61 1609.73 1609.78 1609.71 1609.63 1609.56 1609.49 1609.41 1609.31 1609.08 1608.84 1608.72 1608.75 1608.78 1608.74 1608.35 1607.95 1607.93 1608.18 1608.35 1608.15 1607.95 1607.69 1607.28 1607.53 1607.77 1608.01 1607.96 1607.71 1607.41 1607.38 1607.4 1607.42 1607.41 1607.41 1607.41 1607.4 1607.44 1607.52 1606.59 1606.64 1606.55 
1542.39 1543.24 1543.92 1544.31 1544.65 1544.94 1545.21 1545.49 1545.8 1545.97 1546.11 1546.25 1546.39 1546.52 1546.65 1546.79 1546.92 1546.66 1546.61 1546.9 1547.19 1547.39 1547.57 1547.84 1548.13 1548.42 1548.71 1549.14 1549.67 1550.39 1550.32 1550.11 1549.89 1549.67 1549.52 1550.22 1550.4 1550.59 1550.66 1550.65 1550.46 1550.19 1550.12 1550.4 1550.71 1551.22 1551.53 1551.84 1552.6 1553.7 1554.75 1555.6 1556.46 1557.32 1558.18 1559.04 1559.76 1560.17 1560.59 1561.01 1561.43 1561.84 1562.25 1562.62 1563.57 1564.92 1566.27 1567.62 1568.97 1570.65 1572.71 1574.86 1577.24 1578.39 1579.51 1581.62 1584.55 1586.98 1589.21 1591.25 1593.2 1595.16 1597.12 1599.54 1601.55 1603.56 1605.56 1607.56 1609.57 1611.57 1613.57 1615.5 1617.43 1618.73 1620.25 1621.94 1623.63 1625.26 1626.31 1626.99 1627.69 1628.04 1628.45 1628.65 1628.85 1629.06 1629.26 1629.46 1629 1628.75 1628.97 1629.19 1629.15 1628.45 1628.13 1627.87 1627.65 1627.46 1627.54 1627.73 1627.8 1627.26 1626.71 1626.17 1625.63 1625.09 1624.55 1624.06 1623.77 1623.48 1623.07 1622.8 1622.43 1621.94 1621.31 1620.63 1619.91 1619.2 1618.49 1617.78 1617.07 1616.35 1615.64 1614.6 1613.3 1612.34 1611.54 1610.85 1610.16 1609.47 1608.79 1608.17 1607.45 1606.31 1605.16 1604.02 1602.87 1601.73 1600.55 1599.24 1598.15 1597.44 1596.77 1596.07 1595.3 1594.53 1593.75 1592.98 1592.54 1592.47 1591.51 1590.87 1590.22 1589.81 1589.46 1589.2 1589.5 1589.89 1590.42 1590.88 1591.22 1591.35 1591.49 1591.73 1591.98 1592.2 1592.41 1592.62 1592.85 1593.19 1592.9 1592.54 1592.78 1593.09 1593.4 1593.72 1594.04 1594.48 1594.97 1595.45 1595.9 1596.3 1596.67 1597.31 1597.99 1598.6 1599.08 1599.56 1600.04 1600.09 1600.14 1600.19 1600.38 1600.6 1600.95 1601.41 1601.87 1602.32 1602.78 1603.24 1603.7 1603.96 1604.14 1604.32 1604.51 1604.69 1604.88 1605.06 1605.28 1605.59 1605.89 1605.94 1605.96 1605.94 1605.82 1605.84 1605.84 1605.84 1605.83 1605.83 1605.81 1605.82 1605.68 1605.57 1605.45 1605.51 1605.56 1605.61 1605.66 1605.71 1605.76 1605.81 1605.72 1605.68 1605.7 1605.62 1605.43 1605.25 1605.04 1604.94 1605.06 1605.18 1605.25 1605.55 1605.76 1605.72 1605.59 1605.4 1605.33 1605.26 1605.2 1604.98 1604.73 1604.47 1604.23 1604.09 1603.94 1603.78 1603.81 1603.9 1603.98 1603.64 1603.25 1602.93 1602.89 1602.9 1602.9 1602.91 1602.93 1602.99 1603.02 1602.85 1602.59 1602.58 1602.47 1602.47 1602.94 1603.34 1603.43 1603.1 1602.8 1602.57 1603.11 1603.55 1603.1 1603.05 1603.03 1603 1602.98 1602.9 1602.82 1602.69 1602.41 1602.14 1601.98 1602.39 1602.24 1601.63 1601.09 1600.56 1599.96 1599.45 1598.94 1598.42 1597.9 1597.38 1596.87 1596.35 1595.83 1595.32 1594.79 1594.74 1594.75 1594.6 1594.54 1594.54 1594.8 1594.95 1594.95 1594.94 1594.93 1594.93 1595.14 1595.54 1596.2 1596.6 1597.01 1597.46 1597.9 1598.35 1598.79 1599.29 1599.84 1600.4 1600.93 1601.45 1601.79 1602.1 1602.41 1602.73 1603.31 1604.02 1604.58 1604.93 1604.86 1604.71 1604.62 1604.47 1604.32 1604.1 1603.88 1603.66 1603.44 1603.25 1602.64 1601.7 1600.87 1599.93 1598.94 1598 1596.91 1595.82 1594.86 1593.9 1592.94 1591.97 1590.91 1589.88 1588.91 1588.08 1587.26 1586.44 1585.62 1584.8 1583.98 1583.16 1582.4 1581.69 1580.76 1579.86 1578.79 1577.94 1577.27 1576.18 1575.02 1574.29 1573.81 1573.19 1572.57 1571.95 1571.34 1570.72 1570.1 1569.48 1568.83 1568.16 1567.6 1567.2 1566.79 1566.23 1565.72 1565.61 1565.42 1565.23 1565.04 1564.77 1564.49 1564.21 1563.83 1563.42 1563.01 1562.61 1562.15 1561.76 1561.4 1561.03 1560.69 1560.52 1561.01 1561.24 1561.2 1561.16 1561.12 1561.08 1561.04 1561.01 1560.97 1560.93 1560.86 1560.74 1560.81 1561.06 1561.33 1561.61 1561.83 1561.6 1561.36 1561.34 1561.65 1561.75 1561.52 1561.15 1560.7 1560.22 1559.86 1559.5 1559.14 1558.97 1558.78 1558.58 1558.38 1558.14 1557.86 1557.68 1557.36 1557.21 1557 1556.78 1556.47 1556.03 1555.59 1555.15 1555.17 1555.31 1555.45 1555.59 1555.71 1555.61 1555.45 1555.3 1555.16 1554.85 1554.04 1553.43 1553.13 1553.03 1552.64 1551.99 1551.57 1551.34 1551.33 1551.1 1550.68 1550.26 1549.92 1549.75 1549.63 1549.67 1549.71 1549.54 1549.61 1549.67 1549.51 1549.36 1549.2 1549.04 1548.89 1548.85 1548.93 1548.99 1548.97 1549.11 1549.51 1549.95 1550.38 1550.54 1550.6 1550.68 1550.77 1550.88 1551 1551.12 1551.27 1551.53 1551.58 1551.34 1551.06 1551.02 1550.84 1550.66 1550.48 1550.31 1550.13 1549.99 1549.82 1549.59 1549.36 1549.14 1548.92 1548.8 1548.52 1548.24 1548.04 1547.93 1547.83 1547.72 1547.58 1547.23 1546.84 1546.87 1546.88 1546.68 1546.25 1545.71 1545.23 1544.84 1544.44 1544.05 1543.49 1542.89 1542.16 1541.32 1540.47 1539.63 1538.95 1538.13 1537.24 1536.8 1537.8 1539.03 1539.03 1539 1538.73 1539 1539.47 1539.93 1540.39 1540.8 1541.12 1541.44 1541.76 1541.75 1542.15 1542.42 1542.28 1542.3 1541.77 1541.32 1540.86 1540.79 1540.93 1541.08 1541.23 1541.38 1541.53 1541.68 1541.88 1542.09 1542.35 1542.66 1542.69 1541.8 1541.05 1540.56 1540.1 1539.66 1539.22 1538.78 1538.34 1537.89 1537.39 1536.63 1535.87 1535.12 1534.51 1533.79 1533.1 1532.41 1531.76 1531.12 1530.26 1529.11 1527.96 1526.81 1525.78 1524.84 1523.9 1524.4 1524.65 1525.01 1525.37 1525.74 1525.93 1525.92 1526.19 1526.44 1526.69 1526.93 1527.14 1527.31 1527.48 1527.65 1528.02 1528.66 1529.25 1529.75 1530.2 1530.65 1531.1 1531.55 1532.23 1533.06 1533.89 1534.72 1535.55 1536.36 1537.11 1538.02 1539.08 1540.14 1541.2 1542.24 1543.27 1544.13 1544.96 1546.04 1547.35 1548.43 1549.1 1549.9 1550.46 1550.92 1551.85 1552.78 1553.8 1554.87 1555.88 1556.82 1557.77 1558.65 1559.26 1559.95 1560.64 1561.33 1562.02 1562.7 1563.25 1563.75 1564.24 1564.73 1565.28 1565.67 1566.02 1566.24 1566.39 1566.54 1566.69 1566.85 1567.03 1567.29 1567.59 1567.75 1567.77 1567.7 1567.61 1567.43 1567.36 1567.99 1568.57 1569.14 1569.65 1570.19 1570.8 1571.43 1572.05 1572.67 1573.21 1573.71 1574.24 1574.64 1574.87 1575.05 1574.9 1574.9 1575.57 1576.54 1577.23 1577.84 1578.44 1579.05 1579.66 1580.01 1580.28 1580.56 1580.72 1580.81 1580.89 1581.03 1581.56 1582.17 1582.78 1583.39 1584.01 1584.62 1585.23 1585.84 1586.46 1587.02 1587.57 1588.12 1588.66 1589.187 1589.81 1590.75 1591.24 1591.66 1592.09 1592.7 1593.3 1593.91 1594.52 1595.12 1595.73 1596.33 1596.96 1597.61 1598.03 1598.38 1599.13 1600.18 1600.582 1600.945 1601.52 1602.02 1602.51 1603 1603.49 1603.76 1603.84 1604.03 1604.31 1604.63 1604.87 1605.1 1605.33 1605.57 1605.96 1606.4 1606.83 1607.26 1607.7 1608.02 1608.21 1608.41 1608.6 1608.79 1608.92 1608.93 1608.89 1609.04 1609.26 1609.39 1609.53 1609.66 1609.73 1609.88 1610.02 1610.17 1610.32 1610.46 1610.61 1610.75 1610.9 1611 1611.12 1611.17 1611.07 1610.88 1610.84 1610.83 1610.83 1610.82 1610.82 1610.82 1610.84 1610.88 1611.01 1610.91 1610.82 1610.77 1610.71 1610.55 1610.51 1610.53 1610.46 1610.41 1610.39 1610.33 1610.22 1610.37 1610.49 1610.6 1610.61 1610.54 1610.47 1610.39 1610.27 1610.04 1609.81 1609.6 1609.63 1609.66 1609.71 1609.27 1608.8 1608.82 1608.99 1609.06 1608.87 1608.67 1608.47 1608 1608.17 1608.41 1608.65 1608.48 1608.23 1608.01 1607.92 1607.88 1607.88 1607.88 1607.94 1608.05 1608.15 1608.14 1607.69 1607.39 1607.17 1607.09 
1542.56 1543.09 1543.59 1543.97 1544.25 1544.53 1544.81 1545.09 1545.25 1545.47 1545.63 1545.76 1545.89 1546.02 1546.16 1546.29 1546.42 1546.29 1546.58 1546.87 1547.16 1547.41 1547.6 1547.78 1548.02 1548.31 1548.6 1549 1549.56 1550.32 1550.44 1550.26 1550.13 1549.99 1549.85 1550.3 1550.48 1550.66 1550.7 1550.64 1550.37 1550.21 1550.36 1550.25 1550.52 1551.04 1551.51 1551.83 1552.79 1553.88 1554.86 1555.71 1556.57 1557.43 1558.29 1559.16 1559.81 1560.31 1560.82 1561.32 1561.82 1562.33 1562.87 1563.45 1564.29 1565.49 1566.78 1568.13 1569.48 1570.95 1573.01 1575.56 1578.17 1579.58 1581.39 1583.3 1585.48 1587.71 1589.93 1591.89 1593.85 1595.8 1597.76 1599.89 1602.27 1604.28 1606.28 1608.29 1610.15 1612.22 1614.36 1616.34 1617.99 1619.2 1620.77 1622.44 1624.12 1625.8 1627.26 1628.2 1628.5 1628.71 1629.04 1629.55 1629.83 1630.03 1630.23 1630.29 1629.83 1629.67 1629.96 1630.18 1630.21 1629.51 1628.93 1628.66 1628.4 1628.15 1628.13 1628.29 1628.56 1628.06 1627.5 1626.95 1626.41 1625.87 1625.33 1624.79 1624.44 1624.15 1623.52 1623.32 1622.99 1622.73 1622.33 1621.43 1620.72 1620.01 1619.29 1618.58 1617.87 1617.16 1616.45 1615.37 1614.25 1613.35 1612.45 1611.55 1610.86 1610.17 1609.48 1608.87 1607.87 1606.72 1605.58 1604.43 1603.29 1602.14 1601 1599.77 1598.74 1598.05 1597.33 1596.55 1595.78 1595 1594.23 1593.46 1593.07 1592.56 1591.55 1590.96 1590.46 1590.1 1589.76 1589.62 1589.79 1590.21 1590.49 1590.73 1591.01 1591.4 1591.62 1591.78 1592.03 1592.27 1592.52 1592.77 1593.01 1593.26 1593.25 1592.88 1593.17 1593.53 1593.85 1594.16 1594.47 1594.74 1595.23 1595.72 1596.21 1596.64 1597.07 1597.61 1598.1 1598.58 1599.06 1599.55 1599.9 1599.95 1599.91 1599.85 1599.85 1600.08 1600.54 1601 1601.46 1601.91 1602.44 1602.98 1603.51 1603.78 1604.09 1604.27 1604.46 1604.64 1604.83 1604.91 1605.01 1605.29 1605.56 1605.83 1606.1 1606.04 1605.92 1605.83 1605.79 1605.89 1605.88 1605.88 1605.84 1606.02 1606.01 1605.82 1605.33 1605.24 1605.34 1605.44 1605.54 1605.64 1605.74 1605.87 1606.03 1605.81 1605.75 1605.73 1605.54 1605.36 1605.14 1604.99 1605.11 1605.21 1605.34 1605.55 1605.61 1605.63 1605.6 1605.48 1605.41 1605.34 1605.28 1605.16 1604.91 1604.67 1604.43 1604.19 1603.94 1603.92 1604.02 1604.11 1604.05 1603.65 1603.37 1603.2 1603.07 1602.96 1602.96 1602.97 1602.98 1603.03 1603.07 1602.86 1602.66 1602.72 1602.67 1602.8 1603.18 1603.53 1603.74 1603.47 1603.26 1603.01 1602.8 1603.29 1603.33 1603.32 1603.3 1603.29 1603.24 1603.15 1603.06 1602.94 1602.7 1602.47 1602.31 1602.58 1602.44 1601.86 1601.28 1600.69 1600.27 1599.86 1599.46 1598.98 1598.46 1597.94 1597.43 1596.91 1596.39 1595.87 1595.36 1595.06 1595.14 1595.15 1595.1 1595.2 1595.46 1595.72 1595.8 1595.79 1595.78 1595.82 1596.12 1596.42 1596.88 1597.32 1597.72 1598.12 1598.53 1598.98 1599.42 1599.93 1600.49 1601.04 1601.59 1601.95 1602.27 1602.58 1602.9 1603.21 1603.52 1604.23 1604.89 1605.07 1605.01 1604.91 1604.81 1604.78 1604.42 1604.1 1603.88 1603.66 1603.44 1603.23 1602.95 1602.01 1601.17 1600.15 1599.13 1598.15 1597.1 1596.09 1595.13 1594.17 1593.27 1592.38 1591.4 1590.36 1589.31 1588.47 1587.65 1586.83 1586.01 1585.19 1584.37 1583.64 1582.94 1582.22 1581.31 1580.42 1579.28 1578.32 1577.46 1576.66 1575.5 1574.85 1574.29 1573.67 1573.05 1572.43 1571.82 1571.2 1570.58 1569.96 1569.34 1568.7 1568.04 1567.64 1567.23 1566.79 1566.6 1566.41 1566.22 1566.02 1565.8 1565.47 1565.05 1564.63 1564.21 1563.79 1563.41 1563.02 1562.52 1562.08 1561.71 1561.35 1561.13 1561.12 1561.51 1561.92 1561.97 1561.93 1561.89 1561.86 1561.82 1561.78 1561.74 1561.65 1561.47 1561.3 1561.37 1561.44 1561.52 1561.75 1562.03 1562.13 1561.89 1561.97 1562.27 1562.35 1562.27 1561.89 1561.48 1561.02 1560.66 1560.3 1559.94 1559.58 1559.4 1559.17 1559.08 1558.99 1558.6 1558.2 1557.86 1557.66 1557.44 1557.22 1556.86 1556.42 1555.98 1555.76 1555.86 1555.95 1556.04 1555.93 1555.91 1555.77 1555.63 1555.49 1555.26 1554.99 1554.44 1553.84 1553.59 1553.26 1552.92 1552.58 1552.15 1551.96 1552.03 1551.8 1551.38 1550.92 1550.46 1550.08 1549.9 1549.96 1550.02 1549.96 1550.03 1550.1 1549.97 1549.82 1549.66 1549.56 1549.49 1549.47 1549.58 1549.62 1549.53 1549.59 1549.84 1550.24 1550.67 1551.1 1551.18 1551.2 1551.29 1551.41 1551.52 1551.77 1552.09 1552.4 1552.21 1551.97 1551.72 1551.53 1551.35 1551.17 1550.99 1550.81 1550.64 1550.46 1550.32 1550.09 1549.87 1549.66 1549.36 1549 1548.72 1548.45 1548.3 1548.19 1548.09 1547.98 1547.89 1547.68 1547.31 1547.25 1546.86 1546.77 1546.34 1545.91 1545.47 1544.87 1544.27 1543.67 1543.07 1542.45 1541.71 1540.87 1540.25 1539.68 1539.35 1539.07 1538.32 1537.65 1538.04 1539.47 1539.53 1539.4 1539.2 1539.67 1540.13 1540.59 1541.06 1541.49 1541.81 1542.13 1542.45 1542.68 1542.94 1543.34 1543.54 1542.84 1542.38 1541.93 1541.47 1541.17 1541.32 1541.47 1541.61 1541.76 1541.91 1542.07 1542.28 1542.49 1542.73 1543.03 1542.96 1542.39 1541.51 1540.96 1540.5 1540.06 1539.62 1539.18 1538.71 1538.34 1537.88 1537.12 1536.36 1535.6 1534.76 1534.07 1533.4 1532.75 1532.1 1531.45 1530.48 1529.33 1528.18 1527.03 1525.88 1524.73 1523.75 1523.99 1524.56 1525.13 1525.47 1525.84 1526.02 1526.22 1526.47 1526.69 1526.86 1527.03 1527.2 1527.37 1527.54 1527.71 1527.95 1528.55 1529.18 1529.63 1530.08 1530.53 1530.98 1531.43 1532.03 1532.86 1533.68 1534.51 1535.28 1536.04 1536.77 1537.51 1538.54 1539.6 1540.66 1541.72 1542.78 1543.84 1545.01 1546.11 1547.22 1548.35 1549.03 1549.55 1550.21 1551.14 1552.07 1553 1553.93 1555.01 1556 1556.94 1557.85 1558.7 1559.55 1560.24 1560.93 1561.62 1562.3 1562.97 1563.46 1563.95 1564.44 1564.94 1565.43 1565.74 1565.94 1566.27 1566.45 1566.64 1566.86 1567.12 1567.37 1567.56 1567.85 1568.04 1568.09 1568.03 1567.97 1567.8 1567.49 1568.15 1568.7 1569.21 1569.75 1570.35 1570.97 1571.59 1572.22 1572.84 1573.42 1573.93 1574.43 1574.95 1575.2 1575.36 1575.27 1575.43 1576.08 1576.74 1577.37 1577.95 1578.55 1579.16 1579.77 1580.27 1580.55 1580.82 1581.09 1581.37 1581.57 1581.65 1582.05 1582.56 1583.06 1583.67 1584.28 1584.9 1585.51 1586.12 1586.73 1587.35 1587.89 1588.44 1588.99 1589.518 1590.29 1591.22 1591.74 1592.16 1592.58 1593.03 1593.64 1594.24 1594.85 1595.46 1596.06 1596.69 1597.45 1597.92 1598.36 1598.72 1599.73 1600.55 1600.934 1601.278 1601.84 1602.3 1602.79 1603.28 1603.77 1603.96 1604.1 1604.24 1604.63 1605.18 1605.42 1605.58 1605.71 1606.06 1606.41 1606.76 1607.18 1607.61 1608.05 1608.46 1608.66 1608.85 1609.05 1609.19 1609.27 1609.36 1609.45 1609.54 1609.65 1609.76 1609.88 1609.99 1610.26 1610.43 1610.59 1610.76 1610.93 1611.1 1611.27 1611.22 1611.24 1611.36 1611.47 1611.58 1611.52 1611.47 1611.47 1611.46 1611.46 1611.46 1611.45 1611.45 1611.46 1611.53 1611.66 1611.6 1611.55 1611.5 1611.44 1611.39 1611.28 1611.27 1611.13 1610.96 1610.92 1610.81 1610.89 1611.01 1611.13 1611.24 1611.35 1611.46 1611.45 1611.37 1611.24 1611.01 1610.77 1610.54 1610.52 1610.55 1610.58 1610.27 1609.83 1609.9 1609.98 1609.78 1609.58 1609.39 1609.18 1609.03 1608.81 1609.06 1609.26 1609.01 1608.73 1608.62 1608.53 1608.44 1608.47 1608.57 1608.67 1608.77 1608.8 1608.61 1608.33 1608.03 1607.73 1607.62 
1542.67 1543.15 1543.41 1543.68 1543.96 1544.24 1544.52 1544.72 1544.91 1545.03 1545.14 1545.25 1545.36 1545.56 1545.68 1545.81 1545.94 1546.26 1546.55 1546.84 1547.13 1547.42 1547.62 1547.8 1547.98 1548.2 1548.49 1548.85 1549.5 1550.29 1550.59 1550.6 1550.47 1550.33 1550.19 1550.06 1550.56 1550.74 1550.75 1550.56 1550.39 1550.67 1550.92 1550.62 1550.38 1550.79 1551.37 1551.88 1553.06 1554.39 1555.62 1556.44 1557.25 1558.11 1558.98 1559.84 1560.42 1560.93 1561.45 1561.95 1562.46 1562.96 1563.62 1564.35 1565.12 1566.33 1567.54 1568.74 1570 1571.35 1573.45 1576.26 1578.92 1580.57 1582.17 1584.08 1586.02 1588.43 1590.58 1592.53 1594.49 1596.44 1598.4 1600.36 1602.66 1605 1607 1608.83 1610.69 1612.72 1614.89 1616.9 1618.47 1619.71 1621.31 1622.99 1624.68 1626.59 1628.41 1628.9 1629.16 1629.39 1629.61 1630.12 1630.62 1631 1631.2 1631.07 1630.88 1630.72 1630.86 1631.16 1631.28 1630.58 1629.88 1629.46 1629.2 1628.94 1628.81 1629.04 1629.15 1628.88 1628.32 1627.76 1627.21 1626.65 1626.1 1625.56 1625.12 1624.54 1623.99 1623.71 1623.59 1623.63 1623.68 1622.89 1621.99 1621.09 1620.19 1619.39 1618.67 1617.96 1617.25 1616.16 1615.26 1614.36 1613.46 1612.56 1611.66 1610.86 1610.17 1609.42 1608.28 1607.13 1605.99 1604.84 1603.7 1602.56 1601.41 1600.28 1599.33 1598.58 1597.8 1597.03 1596.26 1595.48 1594.71 1593.93 1593.59 1592.65 1591.7 1591.22 1590.83 1590.49 1590.16 1590.17 1590.22 1590.38 1590.67 1590.63 1591 1591.43 1591.87 1591.91 1592.08 1592.32 1592.57 1592.82 1593.06 1593.33 1593.65 1593.36 1593.58 1593.97 1594.36 1594.75 1594.96 1595.12 1595.53 1596.02 1596.48 1596.91 1597.3 1597.66 1598.11 1598.58 1599.05 1599.53 1599.71 1599.64 1599.58 1599.51 1599.45 1599.71 1600.24 1600.78 1601.32 1601.85 1602.39 1602.93 1603.33 1603.55 1603.84 1604.19 1604.43 1604.62 1604.7 1604.57 1604.77 1605.07 1605.38 1605.68 1605.99 1606.15 1606.01 1605.92 1605.84 1605.75 1605.84 1605.93 1606.14 1606.52 1606.42 1605.85 1605.27 1604.94 1605.03 1605.13 1605.23 1605.33 1605.85 1606.38 1606.38 1606.14 1605.9 1605.82 1605.66 1605.41 1605.09 1605.05 1605.15 1605.14 1605.34 1605.42 1605.45 1605.48 1605.6 1605.59 1605.51 1605.43 1605.36 1605.29 1605.1 1604.85 1604.54 1604.31 1604.26 1604.25 1604.24 1604.22 1604.12 1603.9 1603.68 1603.55 1603.42 1603.3 1603.18 1603.05 1603.03 1603.07 1603.03 1603 1602.97 1602.91 1602.85 1603.01 1603.36 1603.71 1604.02 1603.95 1603.75 1603.54 1603.37 1603.42 1603.48 1603.56 1603.6 1603.59 1603.51 1603.4 1603.3 1603.18 1602.99 1602.79 1602.63 1602.62 1602.45 1601.9 1601.32 1600.89 1600.48 1600.07 1599.66 1599.24 1598.84 1598.44 1597.99 1597.47 1596.95 1596.43 1595.92 1595.38 1595.66 1595.9 1595.75 1595.84 1596.12 1596.38 1596.64 1596.64 1596.63 1596.79 1597.1 1597.4 1597.7 1598.04 1598.44 1598.83 1599.24 1599.64 1600.05 1600.6 1601.22 1601.84 1602.32 1602.6 1602.88 1603.15 1603.43 1603.71 1604.01 1604.36 1605.06 1605.3 1605.2 1605.2 1605.16 1605.2 1604.86 1604.5 1604.13 1603.76 1603.44 1603.22 1603.01 1602.33 1601.39 1600.37 1599.35 1598.33 1597.32 1596.41 1595.52 1594.64 1593.76 1592.88 1591.89 1590.84 1589.8 1588.86 1588.04 1587.22 1586.4 1585.59 1584.89 1584.18 1583.47 1582.73 1581.87 1580.98 1579.84 1578.77 1577.86 1576.98 1575.98 1575.39 1574.77 1574.15 1573.53 1572.91 1572.3 1571.68 1571.06 1570.44 1569.82 1569.2 1568.57 1568.08 1567.68 1567.49 1567.18 1566.97 1566.76 1566.55 1566.34 1566 1565.37 1564.88 1564.46 1564.17 1563.88 1563.52 1562.94 1562.41 1562.03 1561.74 1561.63 1561.82 1562.01 1562.46 1562.74 1562.71 1562.67 1562.63 1562.59 1562.55 1562.43 1562.26 1562.08 1561.9 1561.93 1562 1562.08 1562.15 1562.23 1562.44 1562.42 1562.59 1562.68 1562.8 1562.89 1562.63 1562.26 1561.83 1561.47 1561.11 1560.77 1560.49 1560.32 1560.22 1559.91 1559.51 1559.12 1558.73 1558.46 1558.06 1557.89 1557.67 1557.25 1556.81 1556.61 1556.47 1556.46 1556.67 1556.39 1556.1 1556.1 1555.96 1555.83 1555.57 1555.3 1555.03 1554.75 1554 1553.66 1553.36 1553.1 1552.75 1552.44 1552.35 1552.35 1552.27 1551.95 1551.48 1551.01 1550.9 1550.88 1550.87 1550.84 1550.67 1550.47 1550.53 1550.44 1550.32 1550.25 1550.17 1550.1 1550.08 1550.24 1550.26 1550.23 1550.37 1550.61 1550.86 1551.1 1551.39 1551.83 1551.81 1551.81 1552.01 1552.33 1552.64 1552.95 1553.08 1552.81 1552.53 1552.29 1552.1 1551.91 1551.72 1551.54 1551.35 1551.16 1550.97 1550.79 1550.6 1550.28 1549.97 1549.65 1549.22 1548.93 1548.67 1548.56 1548.45 1548.35 1548.27 1548.19 1548.05 1547.75 1547.3 1546.93 1546.69 1546.35 1546 1545.4 1544.73 1544.06 1543.39 1542.71 1542.12 1541.59 1541.02 1540.45 1540.02 1539.74 1539.29 1539.2 1538.5 1539.07 1539.65 1540.03 1539.75 1539.87 1540.33 1540.8 1541.26 1541.72 1542.18 1542.5 1542.82 1543.14 1543.47 1543.73 1544.11 1544.05 1543.45 1542.99 1542.54 1542.08 1541.63 1541.7 1541.85 1542 1542.15 1542.29 1542.47 1542.68 1542.89 1543.1 1543.41 1543.21 1542.64 1542.08 1541.36 1540.91 1540.46 1540 1539.54 1539.07 1538.82 1538.38 1537.61 1536.85 1536.09 1535.23 1534.44 1533.71 1533.08 1532.44 1531.79 1530.7 1529.55 1528.4 1527.25 1526.1 1524.95 1523.93 1523.73 1524.25 1524.77 1525.3 1525.82 1526.23 1526.4 1526.57 1526.74 1526.91 1527.08 1527.25 1527.42 1527.6 1527.77 1527.94 1528.44 1529.1 1529.63 1530.15 1530.42 1530.86 1531.32 1531.82 1532.65 1533.44 1534.2 1534.97 1535.71 1536.44 1537.18 1538.01 1539.07 1540.13 1541.19 1542.25 1543.33 1544.84 1545.89 1546.94 1547.69 1548.64 1549.5 1550.43 1551.36 1552.29 1553.22 1554.15 1555.15 1556.11 1556.91 1557.64 1558.71 1559.39 1560.4 1561.22 1561.9 1562.59 1563.17 1563.66 1564.16 1564.65 1565.09 1565.61 1565.85 1565.98 1566.41 1566.71 1566.99 1567.25 1567.5 1567.61 1567.75 1568.02 1568.27 1568.34 1568.37 1568.4 1568.23 1567.9 1568.27 1568.77 1569.31 1569.89 1570.51 1571.14 1571.76 1572.38 1573.01 1573.63 1574.14 1574.65 1574.93 1575.15 1575.37 1575.59 1575.96 1576.52 1577.09 1577.65 1578.15 1578.66 1579.27 1579.88 1580.49 1580.81 1581.08 1581.36 1581.63 1581.9 1582.18 1582.68 1583.22 1583.73 1584.23 1584.74 1585.24 1585.79 1586.4 1587.01 1587.62 1588.22 1588.77 1589.31 1589.849 1590.76 1591.55 1592.21 1592.66 1593.08 1593.5 1593.97 1594.58 1595.18 1595.79 1596.42 1597.24 1597.76 1598.23 1598.72 1599.39 1600.33 1600.92 1601.286 1601.61 1602.19 1602.64 1603.1 1603.56 1604.02 1604.15 1604.41 1604.66 1605.12 1605.66 1605.83 1605.95 1606.21 1606.56 1606.9 1607.25 1607.6 1607.96 1608.39 1608.83 1609.1 1609.3 1609.45 1609.54 1609.63 1609.72 1609.82 1609.92 1610.02 1610.13 1610.24 1610.4 1610.82 1611.15 1611.32 1611.48 1611.65 1611.64 1611.5 1611.37 1611.63 1611.75 1611.8 1611.87 1611.94 1611.97 1612.09 1612.09 1612.09 1612.09 1612.08 1612.08 1612.09 1612.18 1612.32 1612.33 1612.28 1612.23 1612.17 1612.12 1612.07 1611.91 1611.74 1611.57 1611.46 1611.47 1611.55 1611.65 1611.78 1611.88 1611.99 1612.1 1612.21 1612.32 1612.2 1611.91 1611.6 1611.3 1611.28 1611.3 1611.22 1611.19 1610.92 1610.9 1610.7 1610.49 1610.29 1610.1 1609.89 1609.7 1609.48 1609.7 1609.79 1609.53 1609.32 1609.23 1609.16 1609.1 1609.06 1609.16 1609.26 1609.36 1609.34 1609.13 1608.89 1608.64 1608.38 1608.15 
1542.77 1543.15 1543.41 1543.66 1543.92 1544.1 1544.28 1544.41 1544.57 1544.69 1544.81 1544.92 1545.04 1545.15 1545.27 1545.42 1545.61 1546.19 1546.51 1546.81 1547.1 1547.39 1547.65 1547.83 1548.01 1548.19 1548.38 1548.71 1549.48 1550.08 1550.35 1550.53 1550.68 1550.67 1550.53 1550.4 1550.64 1550.81 1550.74 1550.57 1550.86 1551.14 1551.42 1551.18 1550.88 1550.77 1551.45 1552.39 1553.74 1555.03 1556.25 1557.25 1558.06 1558.86 1559.66 1560.52 1561.03 1561.54 1562.06 1562.57 1563.08 1563.63 1564.38 1565.14 1565.96 1567.16 1568.37 1569.58 1570.78 1571.95 1573.63 1576.01 1578.41 1580.42 1582.12 1584.35 1586.65 1589.12 1591.22 1593.18 1595.13 1597.09 1599.04 1601 1603.01 1605.43 1607.5 1609.28 1611.23 1613.24 1615.36 1617.08 1618.75 1620.32 1621.94 1623.63 1625.63 1627.21 1628.73 1629.53 1629.82 1630.05 1630.28 1630.68 1631.19 1631.69 1632.18 1632.08 1631.92 1631.76 1631.75 1632.06 1632.33 1631.64 1630.94 1630.26 1630.02 1629.93 1629.83 1629.86 1629.89 1629.7 1629.14 1628.58 1628.03 1627.47 1626.91 1626.36 1625.8 1625.19 1624.94 1624.77 1624.59 1624.54 1624.59 1624.35 1623.45 1622.55 1621.65 1620.75 1619.85 1618.95 1618.05 1617.17 1616.27 1615.37 1614.47 1613.57 1612.67 1611.77 1610.87 1609.84 1608.75 1607.66 1606.58 1605.49 1604.4 1603.31 1602.15 1601 1600 1599.26 1598.35 1597.51 1596.73 1595.96 1595.19 1594.41 1593.82 1592.83 1592.02 1591.66 1591.23 1590.89 1590.68 1590.72 1590.76 1590.81 1590.93 1590.84 1591.12 1591.46 1591.9 1592.3 1592.21 1592.37 1592.62 1592.86 1593.11 1593.43 1593.64 1593.81 1593.99 1594.3 1594.6 1594.91 1595.3 1595.61 1595.83 1596.31 1596.72 1597.1 1597.47 1597.82 1598.22 1598.7 1599.18 1599.67 1599.57 1599.39 1599.33 1599.27 1599.19 1599.42 1600.19 1600.73 1601.27 1601.81 1602.34 1602.78 1603.15 1603.34 1603.54 1603.9 1604.25 1604.57 1604.6 1604.63 1604.66 1604.96 1605.27 1605.57 1605.87 1606.14 1606.1 1606.02 1605.93 1605.84 1605.79 1606.18 1606.75 1606.97 1606.56 1605.93 1605.28 1604.73 1604.73 1604.82 1605.01 1605.57 1606.13 1606.69 1606.71 1606.47 1606.23 1605.99 1605.7 1605.38 1605.2 1605.15 1605.13 1605.13 1605.24 1605.27 1605.41 1605.56 1605.7 1605.77 1605.69 1605.61 1605.53 1605.35 1604.95 1604.63 1604.46 1604.51 1604.43 1604.38 1604.36 1604.34 1604.25 1604.2 1604.02 1603.9 1603.77 1603.65 1603.53 1603.4 1603.24 1603.08 1603.06 1603.03 1603.01 1603.03 1603.05 1603.14 1603.47 1603.8 1604.14 1604.11 1603.92 1603.72 1603.62 1603.61 1603.61 1603.67 1603.76 1603.85 1603.72 1603.64 1603.55 1603.42 1603.28 1603.1 1602.9 1602.67 1602.52 1601.98 1601.5 1601.09 1600.68 1600.27 1599.86 1599.45 1599.04 1598.62 1598.22 1597.82 1597.42 1596.97 1596.3 1596.25 1596.3 1596.52 1596.48 1596.45 1596.7 1597.02 1597.3 1597.49 1597.48 1597.77 1598.07 1598.26 1598.47 1598.78 1599.21 1599.61 1600.01 1600.41 1600.81 1601.5 1602.1 1602.64 1602.96 1603.26 1603.54 1603.82 1604.1 1604.38 1604.66 1604.95 1605.37 1605.74 1605.77 1605.77 1605.5 1605.6 1605.28 1604.93 1604.58 1604.21 1603.84 1603.46 1603.09 1602.63 1601.67 1600.74 1599.8 1598.87 1597.96 1597.06 1596.16 1595.26 1594.36 1593.46 1592.4 1591.33 1590.28 1589.25 1588.43 1587.61 1586.84 1586.13 1585.42 1584.72 1584.01 1583.24 1582.43 1581.54 1580.4 1579.26 1578.3 1577.39 1576.49 1575.87 1575.26 1574.65 1574.04 1573.43 1572.82 1572.21 1571.6 1570.99 1570.39 1569.78 1569.17 1568.84 1568.88 1568.45 1568.04 1567.63 1567.31 1567.1 1566.89 1566.49 1565.87 1565.37 1564.93 1564.64 1564.35 1564.02 1563.45 1562.85 1562.39 1562.15 1562.32 1562.51 1562.7 1562.95 1563.33 1563.48 1563.44 1563.4 1563.36 1563.22 1563.04 1562.87 1562.69 1562.51 1562.49 1562.56 1562.64 1562.71 1562.79 1562.86 1562.92 1563.07 1563.21 1563.35 1563.4 1563.29 1562.98 1562.67 1562.39 1562.11 1561.82 1561.54 1561.22 1560.82 1560.43 1560.04 1559.65 1559.25 1558.99 1558.5 1558.33 1558.08 1557.64 1557.46 1557.32 1557.18 1557.02 1556.68 1556.47 1556.32 1556.3 1556.15 1555.88 1555.61 1555.34 1555.08 1554.84 1554.55 1554.1 1553.75 1553.31 1553.01 1552.72 1552.72 1552.78 1552.55 1552.3 1551.99 1551.61 1551.67 1551.73 1551.74 1551.64 1551.46 1551.23 1550.99 1551.01 1550.93 1550.86 1550.78 1550.71 1550.69 1550.86 1550.9 1551.02 1551.15 1551.39 1551.63 1551.88 1552.12 1552.36 1552.47 1552.38 1552.52 1552.68 1552.94 1553.19 1553.45 1553.35 1553.07 1552.86 1552.67 1552.48 1552.3 1552.11 1551.92 1551.72 1551.51 1551.29 1551 1550.57 1550.26 1549.91 1549.48 1549.13 1548.93 1548.82 1548.73 1548.65 1548.57 1548.5 1548.45 1548.12 1547.77 1547.37 1546.92 1546.46 1546.1 1545.55 1544.88 1544.21 1543.53 1542.84 1542.18 1541.75 1541.23 1540.69 1540.41 1540.13 1539.86 1539.42 1539.3 1539.77 1540.27 1540.42 1540.1 1540.53 1541 1541.46 1541.92 1542.39 1542.85 1543.19 1543.51 1543.84 1544.16 1544.26 1544.35 1544.56 1544.06 1543.6 1543.15 1542.69 1542.24 1542.08 1542.23 1542.38 1542.53 1542.68 1542.87 1543.08 1543.29 1543.49 1543.79 1543.46 1542.89 1542.32 1541.76 1541.29 1540.82 1540.36 1539.9 1539.54 1539.29 1538.87 1538.11 1537.34 1536.61 1535.82 1534.87 1534.09 1533.41 1532.77 1532.06 1530.91 1529.76 1528.61 1527.53 1526.62 1525.71 1524.88 1524.16 1524.41 1524.93 1525.45 1525.98 1526.28 1526.55 1526.72 1526.89 1527.06 1527.23 1527.4 1527.57 1527.74 1527.91 1528.04 1528.42 1528.99 1529.57 1530.09 1530.61 1531.12 1531.64 1531.76 1532.36 1533.13 1533.89 1534.65 1535.38 1536.11 1536.85 1537.58 1538.53 1539.59 1540.65 1541.71 1542.96 1544.48 1545.63 1546.41 1546.91 1547.95 1548.99 1550.03 1551.07 1552.11 1553.15 1554.19 1555.2 1555.97 1556.7 1557.49 1558.38 1559.32 1560.26 1561.2 1562.17 1562.88 1563.38 1563.82 1564.25 1564.68 1565.11 1565.62 1566.36 1566.52 1566.69 1566.99 1567.29 1567.59 1567.8 1567.84 1567.99 1568.16 1568.43 1568.63 1568.76 1568.72 1568.6 1568.41 1568.07 1568.88 1569.43 1570.05 1570.68 1571.3 1571.93 1572.55 1573.17 1573.8 1574.36 1574.66 1574.87 1575.18 1575.49 1575.8 1576.24 1576.8 1577.36 1577.93 1578.48 1578.87 1579.38 1579.99 1580.6 1581.07 1581.34 1581.62 1581.89 1582.16 1582.52 1583.06 1583.6 1584.15 1584.7 1585.24 1585.79 1586.34 1586.88 1587.42 1587.92 1588.51 1589.09 1589.64 1590.21 1590.96 1591.71 1592.46 1593.07 1593.53 1593.99 1594.41 1594.91 1595.52 1596.15 1596.97 1597.61 1598.08 1598.63 1599.25 1600.05 1600.93 1601.28 1601.639 1601.944 1602.54 1602.99 1603.45 1603.9 1604.34 1604.59 1604.85 1605.11 1605.63 1606.03 1606.2 1606.35 1606.7 1607.05 1607.4 1607.75 1608.1 1608.44 1608.79 1609.17 1609.55 1609.72 1609.81 1609.9 1610 1610.1 1610.19 1610.29 1610.39 1610.5 1610.61 1610.85 1611.32 1611.72 1612.04 1612.05 1611.94 1611.84 1611.75 1611.78 1611.94 1612.05 1612.21 1612.44 1612.31 1612.29 1612.27 1612.4 1612.53 1612.65 1612.71 1612.71 1612.71 1612.83 1612.69 1612.76 1612.89 1612.84 1612.78 1612.73 1612.68 1612.47 1612.25 1612.04 1611.93 1612.13 1612.22 1612.3 1612.42 1612.53 1612.64 1612.67 1612.62 1612.56 1612.49 1612.44 1612.39 1612.09 1612.01 1611.99 1611.8 1611.71 1611.65 1611.59 1611.41 1611.21 1611 1610.81 1610.6 1610.38 1610.36 1610.34 1610.31 1610.02 1609.93 1609.88 1609.84 1609.74 1609.65 1609.75 1609.85 1609.93 1609.88 1609.66 1609.42 1609.17 1608.92 1608.81 
1542.87 1543.15 1543.36 1543.53 1543.7 1543.87 1544.04 1544.22 1544.42 1544.58 1544.73 1544.87 1545.02 1545.17 1545.32 1545.47 1545.73 1545.98 1546.44 1546.75 1547.07 1547.36 1547.65 1547.86 1548.04 1548.22 1548.4 1548.68 1549.54 1549.81 1550.08 1550.33 1550.48 1550.63 1550.78 1550.73 1550.6 1550.86 1550.75 1551.04 1551.32 1551.61 1551.89 1551.75 1551.45 1551.63 1552.01 1553 1554.42 1555.66 1556.88 1558.07 1558.87 1559.68 1560.36 1561.06 1561.38 1561.87 1562.36 1562.84 1563.33 1564.18 1565.06 1565.88 1566.78 1567.91 1569.04 1570.18 1571.31 1572.44 1573.86 1575.47 1577.9 1580.26 1582.49 1584.93 1587.36 1589.81 1591.86 1593.82 1595.77 1597.73 1599.69 1601.64 1603.58 1605.59 1607.66 1609.73 1611.73 1613.75 1615.57 1617.29 1619.01 1620.69 1622.57 1624.29 1625.88 1627.46 1629.02 1630.05 1630.47 1630.7 1630.95 1631.29 1631.68 1632.16 1632.65 1632.86 1632.84 1632.81 1632.65 1632.68 1632.16 1631.77 1631.45 1631.13 1631.02 1630.96 1630.86 1630.76 1630.83 1630.51 1629.96 1629.4 1628.84 1628.28 1627.7 1627.13 1626.66 1626.09 1625.9 1625.93 1625.75 1625.58 1625.49 1625.54 1624.92 1624.02 1623.12 1622.21 1621.31 1620.39 1618.9 1617.73 1616.84 1615.94 1615.04 1614.15 1613.25 1612.32 1611.27 1610.7 1609.61 1608.53 1607.44 1606.33 1605.17 1604.02 1602.86 1601.71 1600.73 1599.96 1599.27 1598.48 1597.57 1596.65 1595.74 1594.89 1593.98 1593.19 1592.6 1592.12 1591.64 1591.29 1591.23 1591.27 1591.31 1591.25 1591.15 1591.05 1591.35 1591.66 1591.97 1592.36 1592.63 1592.55 1592.67 1592.91 1593.2 1593.56 1593.76 1593.94 1594.11 1594.42 1594.73 1595.04 1595.47 1595.83 1596.17 1596.52 1596.89 1597.27 1597.64 1598 1598.44 1598.88 1599.35 1599.8 1599.58 1599.37 1599.16 1599.03 1598.84 1598.87 1599.85 1600.68 1601.22 1601.76 1602.23 1602.6 1602.96 1603.13 1603.3 1603.57 1603.89 1604.24 1604.6 1604.69 1604.72 1604.85 1605.16 1605.46 1605.75 1606.02 1606.2 1606.19 1606.25 1606.27 1606.3 1606.67 1607.15 1607.36 1606.65 1606.02 1605.37 1604.72 1604.42 1604.73 1605.29 1605.85 1606.39 1606.91 1607 1606.73 1606.47 1606.2 1605.99 1605.72 1605.4 1605.29 1605.1 1605.08 1605.22 1605.37 1605.51 1605.66 1605.79 1605.92 1605.86 1605.78 1605.63 1605.19 1604.76 1604.66 1604.7 1604.74 1604.72 1604.58 1604.49 1604.47 1604.39 1604.42 1604.32 1604.16 1604.01 1603.85 1603.7 1603.54 1603.11 1602.95 1603.1 1603.07 1603.05 1603.1 1603.23 1603.31 1603.55 1603.98 1604.23 1604.28 1604.08 1603.93 1603.87 1603.88 1603.86 1603.83 1603.87 1603.85 1603.9 1603.9 1603.9 1603.78 1603.65 1603.37 1603.08 1602.62 1602.8 1602.44 1601.71 1601.3 1600.88 1600.47 1600.06 1599.65 1599.24 1598.83 1598.42 1598.01 1597.6 1597.29 1597.01 1596.89 1596.82 1597.04 1597.08 1597.13 1597.36 1597.63 1597.9 1598.2 1598.43 1598.59 1598.81 1599.03 1599.24 1599.51 1599.95 1600.39 1600.79 1601.18 1601.58 1602.4 1602.84 1603.14 1603.37 1603.75 1604.12 1604.5 1604.79 1605.07 1605.35 1605.63 1605.92 1606.35 1606.39 1606.28 1606.03 1605.95 1605.7 1605.35 1605.01 1604.66 1604.29 1603.92 1603.54 1602.98 1602.04 1601.11 1600.18 1599.35 1598.44 1597.58 1596.75 1595.92 1595.07 1594.17 1593.05 1591.92 1590.79 1589.71 1588.82 1588.08 1587.38 1586.67 1585.96 1585.25 1584.53 1583.8 1582.99 1582.1 1580.96 1579.82 1578.75 1577.89 1577.42 1576.72 1576.11 1575.5 1574.89 1574.28 1573.68 1573.07 1572.46 1571.85 1571.24 1570.63 1569.98 1569.78 1569.82 1569.43 1569.02 1568.61 1568.2 1567.79 1567.44 1567.01 1566.57 1566.13 1565.46 1565.1 1564.78 1564.1 1563.45 1563.16 1562.93 1562.66 1562.89 1563.2 1563.39 1563.58 1563.9 1564.16 1564.21 1564.17 1564.01 1563.83 1563.65 1563.48 1563.3 1563.12 1563.05 1563.12 1563.2 1563.27 1563.28 1563.3 1563.33 1563.56 1563.76 1563.9 1563.9 1563.8 1563.6 1563.44 1563.23 1562.95 1562.67 1562.23 1561.77 1561.35 1560.96 1560.56 1560.17 1559.78 1559.53 1559.12 1558.74 1558.47 1558.31 1558.05 1557.69 1557.33 1557.09 1556.8 1556.7 1556.61 1556.5 1556.26 1556.03 1555.79 1555.56 1555.32 1554.96 1554.79 1554.61 1554.19 1553.78 1553.28 1553.08 1553.15 1553.11 1552.86 1552.61 1552.36 1552.36 1552.42 1552.47 1552.4 1552.11 1551.84 1551.59 1551.49 1551.52 1551.51 1551.5 1551.41 1551.33 1551.28 1551.43 1551.56 1551.76 1551.93 1552.15 1552.37 1552.59 1552.81 1552.95 1553 1552.97 1553.11 1553.25 1553.38 1553.52 1553.69 1553.88 1553.63 1553.43 1553.24 1553.06 1552.84 1552.62 1552.41 1552.19 1551.98 1551.76 1551.48 1551.01 1550.55 1550.17 1549.73 1549.33 1549.19 1549.11 1549.06 1549.04 1549.02 1549.01 1548.78 1548.34 1548.02 1547.61 1547.15 1546.7 1546.24 1545.7 1544.98 1544.26 1543.54 1542.82 1542.19 1541.81 1541.43 1541.1 1540.9 1540.65 1539.41 1539.36 1539.67 1540.08 1540.61 1540.68 1540.73 1541.2 1541.66 1542.12 1542.59 1543.05 1543.51 1543.88 1544.21 1544.5 1544.5 1544.5 1544.6 1544.76 1544.67 1544.21 1543.76 1543.3 1542.85 1542.46 1542.61 1542.76 1542.91 1543.06 1543.27 1543.48 1543.69 1543.89 1544.17 1543.71 1543.14 1542.66 1542.38 1541.74 1541.19 1540.72 1540.27 1540.02 1539.77 1539.37 1538.61 1537.9 1537.24 1536.41 1535.44 1534.48 1533.7 1533.11 1532.28 1531.13 1530.21 1529.3 1528.39 1527.48 1526.58 1525.86 1525.14 1524.56 1525.09 1525.61 1526.13 1526.21 1526.69 1526.87 1527.04 1527.21 1527.38 1527.56 1527.73 1527.9 1528.13 1528.14 1528.43 1528.88 1529.51 1530.03 1530.55 1531.06 1531.54 1531.91 1532.05 1532.81 1533.57 1534.32 1535.05 1535.78 1536.51 1537.25 1538 1539.06 1540.12 1541.18 1542.6 1543.93 1544.89 1545.64 1546.37 1547.46 1548.59 1549.65 1550.69 1551.73 1552.77 1553.81 1554.6 1555.37 1556.34 1557.33 1558.28 1559.22 1560.16 1561.11 1562.05 1562.93 1563.41 1563.84 1564.27 1564.7 1565.13 1565.63 1566.42 1567.01 1567.17 1567.32 1567.56 1567.86 1568.16 1568.16 1568.28 1568.33 1568.69 1568.93 1569.03 1568.96 1569 1568.98 1568.62 1568.96 1569.61 1570.26 1570.9 1571.54 1572.19 1572.83 1573.47 1574.11 1574.56 1574.87 1575.19 1575.5 1575.81 1576.13 1576.55 1577.08 1577.64 1578.21 1578.77 1579.2 1579.59 1580.1 1580.71 1581.31 1581.6 1581.88 1582.15 1582.43 1582.9 1583.44 1583.98 1584.53 1585.07 1585.62 1586.17 1586.71 1587.26 1587.81 1588.35 1588.9 1589.37 1589.94 1590.51 1591.14 1591.87 1592.62 1593.29 1593.9 1594.39 1594.85 1595.32 1595.88 1596.7 1597.45 1598.03 1598.57 1599.11 1599.87 1600.64 1601.3 1601.65 1602 1602.276 1602.89 1603.34 1603.86 1604.43 1604.77 1605.04 1605.29 1605.6 1606.08 1606.4 1606.57 1606.84 1607.19 1607.54 1607.89 1608.24 1608.59 1608.94 1609.29 1609.64 1609.96 1610.09 1610.18 1610.28 1610.38 1610.47 1610.57 1610.67 1610.76 1610.87 1611.04 1611.29 1611.79 1612.22 1612.39 1612.38 1612.28 1612.23 1612.27 1612.31 1612.35 1612.56 1612.8 1612.82 1612.69 1612.66 1612.64 1612.62 1612.71 1612.84 1612.96 1613.09 1613.2 1613.06 1612.99 1613.12 1613.25 1613.38 1613.4 1613.34 1613.28 1613.06 1612.85 1612.61 1612.39 1612.55 1612.73 1612.91 1612.91 1612.85 1612.8 1612.75 1612.69 1612.6 1612.55 1612.5 1612.44 1612.62 1612.73 1612.64 1612.46 1612.2 1612.16 1612.11 1612.03 1611.92 1611.72 1611.52 1611.31 1611.09 1610.93 1610.99 1610.77 1610.64 1610.6 1610.55 1610.49 1610.39 1610.3 1610.34 1610.44 1610.47 1610.42 1610.19 1609.94 1609.7 1609.55 1609.48 
1542.82 1543.02 1543.2 1543.39 1543.57 1543.75 1543.93 1544.26 1544.47 1544.68 1544.8 1544.92 1545.07 1545.22 1545.37 1545.54 1545.8 1546.05 1546.36 1546.68 1547 1547.32 1547.62 1547.89 1548.07 1548.25 1548.54 1548.86 1549.27 1549.54 1549.81 1550.08 1550.28 1550.43 1550.58 1550.72 1550.87 1550.94 1551.22 1551.5 1551.79 1552.07 1552.36 1552.31 1552.33 1552.51 1553.15 1554.31 1555.45 1556.61 1557.79 1558.8 1559.42 1560.1 1560.89 1561.53 1562.16 1562.45 1562.55 1563.04 1563.53 1564.36 1565.3 1566.12 1567.35 1568.27 1569.45 1570.63 1571.81 1572.94 1574.34 1576.05 1578.81 1580.81 1583.23 1585.66 1588.08 1590.51 1592.48 1594.39 1596.31 1598.22 1600.14 1602.05 1603.91 1606 1608.1 1610.17 1612.07 1614.1 1615.91 1617.63 1619.32 1621.12 1622.98 1624.54 1626.13 1627.71 1629.3 1630.33 1631.09 1631.4 1631.69 1632.08 1632.47 1632.87 1633.23 1633.53 1633.47 1633.41 1633.37 1633.32 1633 1632.68 1632.36 1632.04 1631.91 1631.86 1631.82 1631.77 1631.72 1631.31 1630.77 1630.19 1629.62 1629.04 1628.46 1628.01 1627.52 1627.01 1626.65 1626.68 1626.71 1626.74 1626.56 1626.45 1626.38 1625.48 1624.58 1623.68 1622.6 1621.11 1619.62 1618.3 1617.37 1616.47 1615.58 1614.68 1613.66 1612.91 1612.14 1611.37 1610.47 1609.35 1608.19 1607.04 1605.88 1604.73 1603.57 1602.42 1601.46 1600.69 1599.92 1599.21 1598.61 1597.69 1596.78 1594.92 1594.28 1593.59 1593.08 1592.57 1592.09 1591.73 1591.76 1591.66 1591.56 1591.46 1591.36 1591.26 1591.57 1591.89 1592.2 1592.51 1592.83 1592.96 1592.88 1592.99 1593.36 1593.74 1594.09 1594.27 1594.2 1594.51 1594.82 1595.22 1595.72 1596.05 1596.31 1596.58 1596.95 1597.42 1597.81 1598.21 1598.65 1599.1 1599.54 1599.81 1599.6 1599.39 1599.19 1598.98 1598.87 1598.96 1599.64 1600.33 1601.17 1601.69 1602.06 1602.42 1602.75 1602.94 1603.06 1603.18 1603.51 1603.87 1604.24 1604.6 1604.78 1604.8 1605.05 1605.35 1605.64 1605.91 1606.26 1606.41 1606.43 1606.46 1606.51 1606.73 1607.17 1607.3 1606.67 1606.49 1605.48 1604.83 1604.28 1604.64 1605.12 1605.79 1606.51 1607.2 1607.12 1606.93 1606.67 1606.41 1606.17 1606.04 1605.67 1605.3 1605.22 1605.18 1605.33 1605.47 1605.62 1605.75 1605.89 1606.02 1606.04 1605.9 1605.46 1605.33 1605.23 1604.97 1604.93 1604.98 1605.01 1604.87 1604.73 1604.59 1604.53 1604.53 1604.46 1604.3 1604.15 1603.99 1603.84 1603.34 1602.81 1602.81 1603 1603.11 1603.09 1603.17 1603.3 1603.55 1603.76 1604.07 1604.33 1604.44 1604.28 1604.15 1604.13 1604.16 1604.13 1604.1 1604.11 1604.16 1604.17 1604.17 1604.16 1604.15 1604.02 1603.77 1603.48 1603.22 1603.04 1602.55 1601.97 1601.5 1601.09 1600.68 1600.29 1599.89 1599.5 1599.1 1598.7 1598.31 1597.91 1597.7 1597.68 1597.67 1597.68 1597.73 1597.78 1597.91 1598.23 1598.53 1598.79 1598.99 1599.15 1599.36 1599.58 1599.79 1600.01 1600.24 1600.68 1601.12 1601.56 1601.96 1602.36 1603.04 1603.4 1603.63 1603.87 1604.16 1604.53 1604.91 1605.28 1605.66 1606.03 1606.32 1606.6 1606.96 1606.94 1606.78 1606.56 1606.29 1606.12 1605.77 1605.43 1605.08 1604.74 1604.37 1604 1603.32 1602.39 1601.49 1600.69 1599.88 1598.94 1597.98 1597.15 1596.32 1595.49 1594.76 1593.64 1592.51 1591.39 1590.27 1589.16 1588.42 1587.68 1586.94 1586.2 1585.46 1584.95 1584.37 1583.51 1582.67 1581.58 1580.47 1579.42 1579.19 1578.38 1577.62 1576.98 1576.36 1575.75 1575.14 1574.53 1573.92 1573.31 1572.71 1572.1 1571.45 1570.79 1570.75 1570.72 1570.41 1570 1569.59 1569.09 1568.55 1568.02 1567.64 1567.25 1566.86 1566.08 1565.44 1564.99 1564.69 1564.06 1563.73 1563.46 1563.21 1563.19 1563.53 1563.87 1564.21 1564.46 1564.73 1564.96 1564.79 1564.62 1564.44 1564.26 1564.09 1563.91 1563.73 1563.61 1563.63 1563.65 1563.67 1563.69 1563.71 1563.76 1563.99 1564.22 1564.45 1564.41 1564.3 1564.22 1564.15 1564.04 1563.79 1563.3 1562.8 1562.34 1561.91 1561.48 1561.09 1560.7 1560.3 1560.07 1559.75 1559.14 1558.83 1558.59 1558.36 1558.13 1557.89 1557.66 1557.25 1557 1556.88 1556.78 1556.51 1556.27 1556.04 1555.8 1555.45 1555.11 1554.95 1554.8 1554.64 1554.24 1553.73 1553.53 1553.63 1553.41 1553.16 1552.93 1552.97 1553.1 1553.15 1553.15 1552.86 1552.46 1552.2 1551.95 1552 1552.07 1552.06 1552.04 1552.03 1551.94 1551.67 1551.77 1551.82 1552.06 1552.55 1552.82 1553.04 1553.24 1553.37 1553.49 1553.53 1553.56 1553.7 1553.84 1553.98 1554.11 1554.25 1554.4 1554.17 1553.96 1553.74 1553.53 1553.31 1553.1 1552.88 1552.66 1552.45 1552.23 1551.96 1551.5 1551.04 1550.53 1549.98 1549.81 1549.69 1549.67 1549.66 1549.64 1549.63 1549.61 1549.24 1548.68 1548.26 1547.85 1547.36 1546.78 1546.21 1545.54 1544.79 1544.08 1543.36 1542.75 1542.18 1541.59 1541.38 1541.24 1541 1539.82 1539.41 1539.73 1540.04 1540.4 1540.82 1540.89 1541.16 1541.58 1542.15 1542.73 1543.25 1543.71 1544.18 1544.58 1544.75 1544.75 1544.74 1544.74 1544.86 1544.87 1544.83 1544.79 1544.37 1543.91 1543.46 1543 1543 1543.14 1543.29 1543.46 1543.67 1543.88 1544.09 1544.29 1544.53 1543.96 1543.61 1543.36 1543.01 1542.56 1541.63 1541.09 1540.74 1540.5 1540.25 1539.87 1539.16 1538.47 1537.77 1536.96 1535.94 1534.92 1534.08 1533.39 1532.67 1531.99 1531.08 1530.17 1529.26 1528.35 1527.56 1526.84 1526.12 1525.39 1525.24 1525.76 1526.21 1526.15 1526.63 1527.02 1527.2 1527.37 1527.54 1527.71 1527.88 1528.08 1528.23 1528.23 1528.42 1528.72 1529.43 1529.97 1530.48 1530.97 1531.34 1531.7 1532.06 1532.5 1533.25 1533.98 1534.72 1535.45 1536.18 1536.92 1537.65 1538.52 1539.58 1540.72 1542.16 1543.24 1544.26 1545.01 1545.86 1546.98 1548.1 1549.22 1550.31 1551.35 1552.39 1553.22 1554.14 1555.2 1556.22 1557.2 1558.16 1559.1 1560.04 1560.99 1561.93 1562.8 1563.4 1563.86 1564.29 1564.72 1565.15 1565.64 1566.43 1567.23 1567.67 1567.7 1567.94 1568.19 1568.44 1568.53 1568.57 1568.69 1568.99 1569.15 1569.31 1569.43 1569.39 1569.31 1569.07 1569.17 1569.88 1570.65 1571.42 1572.12 1572.76 1573.4 1574.05 1574.51 1574.87 1575.2 1575.51 1575.82 1576.14 1576.45 1576.87 1577.39 1577.92 1578.48 1579.05 1579.53 1579.92 1580.31 1580.82 1581.42 1581.86 1582.14 1582.41 1582.74 1583.28 1583.82 1584.36 1584.91 1585.45 1586 1586.54 1587.09 1587.64 1588.18 1588.71 1589.23 1589.8 1590.36 1590.915 1591.476 1592.08 1592.78 1593.51 1594.12 1594.82 1595.35 1595.85 1596.36 1597.15 1597.72 1598.26 1598.86 1599.66 1600.405 1600.993 1601.48 1602.02 1602.37 1602.61 1603.26 1603.83 1604.4 1604.92 1605.2 1605.47 1605.74 1606.1 1606.45 1606.77 1606.98 1607.33 1607.68 1608.03 1608.38 1608.7 1609.01 1609.32 1609.63 1609.94 1610.3 1610.58 1610.77 1610.84 1610.91 1610.98 1611.05 1611.13 1611.2 1611.27 1611.48 1611.73 1612.25 1612.51 1612.59 1612.67 1612.72 1612.75 1612.79 1612.83 1612.86 1613.13 1613.33 1613.2 1613.07 1613.02 1613.01 1612.99 1612.97 1613.02 1613.14 1613.27 1613.36 1613.27 1613.34 1613.47 1613.6 1613.73 1613.86 1613.95 1613.87 1613.65 1613.29 1612.9 1612.93 1613.05 1613.23 1613.25 1613.13 1613 1612.89 1612.83 1612.75 1612.66 1612.61 1612.7 1612.99 1613.22 1613.29 1613.11 1612.91 1612.7 1612.66 1612.62 1612.56 1612.48 1612.39 1612.23 1612.02 1611.8 1611.57 1611.46 1611.35 1611.31 1611.27 1611.23 1611.13 1611.04 1610.95 1610.93 1611.02 1611.01 1610.96 1610.72 1610.47 1610.29 1610.22 1610.16 
1542.7 1542.91 1543.1 1543.28 1543.46 1543.64 1543.95 1544.3 1544.52 1544.77 1544.91 1545.02 1545.14 1545.27 1545.42 1545.63 1545.87 1546.11 1546.45 1546.72 1547 1547.29 1547.57 1547.88 1548.15 1548.48 1548.81 1549.22 1549.22 1549.27 1549.54 1549.81 1550.08 1550.23 1550.38 1550.52 1550.7 1551.07 1551.38 1551.74 1552.09 1552.45 1552.8 1553.04 1553.17 1553.28 1554.39 1555.62 1556.65 1557.78 1558.63 1559.36 1559.83 1560.73 1561.36 1561.99 1562.63 1563.26 1563.48 1563.56 1563.72 1564.65 1565.64 1566.46 1567.67 1568.55 1569.74 1570.92 1572.11 1573.34 1574.64 1576.78 1579.71 1581.57 1584 1586.42 1588.81 1590.89 1592.87 1594.78 1596.7 1598.61 1600.53 1602.42 1604.2 1606.37 1608.53 1610.6 1612.5 1614.44 1616.25 1617.95 1619.62 1621.58 1623.31 1624.84 1626.4 1627.96 1629.55 1630.43 1631.12 1631.87 1632.31 1632.83 1633.23 1633.57 1633.96 1634.02 1633.85 1633.87 1633.95 1634.03 1633.9 1633.58 1633.26 1632.95 1632.8 1632.75 1632.7 1632.66 1632.51 1632.05 1631.53 1630.95 1630.37 1629.79 1629.33 1628.89 1628.37 1627.92 1627.53 1627.43 1627.46 1627.49 1627.52 1627.55 1627.4 1626.94 1626.04 1624.8 1623.32 1621.83 1620.34 1618.9 1617.9 1617.01 1616.05 1615.3 1614.54 1613.77 1613 1612.16 1611.19 1609.97 1608.79 1607.64 1606.5 1605.36 1604.22 1603.07 1602.16 1601.42 1600.65 1599.88 1599.14 1598.39 1596.46 1595.85 1594.64 1593.78 1593.29 1592.84 1592.39 1592.26 1592.12 1591.99 1591.86 1591.72 1591.59 1591.49 1591.79 1592.09 1592.39 1592.69 1592.99 1593.11 1593.04 1593.22 1593.57 1593.93 1594.29 1594.6 1594.28 1594.59 1594.98 1595.45 1595.82 1596.19 1596.45 1596.72 1596.98 1597.36 1597.78 1598.13 1598.33 1598.61 1598.98 1599.36 1599.62 1599.42 1599.21 1599.02 1598.87 1599.07 1599.76 1600.43 1601.05 1601.5 1601.86 1602.26 1602.53 1602.76 1602.86 1602.95 1603.22 1603.51 1603.87 1604.24 1604.6 1604.86 1604.94 1605.24 1605.52 1605.68 1606.19 1606.6 1606.62 1606.65 1606.73 1606.95 1607.18 1607.06 1606.92 1606.78 1606.35 1605.34 1604.85 1604.82 1605.39 1606.11 1606.83 1607.36 1607.23 1607.03 1606.83 1606.61 1606.36 1606.12 1605.77 1605.57 1605.45 1605.36 1605.43 1605.57 1605.71 1605.85 1605.98 1606.11 1606.2 1606.1 1606 1605.91 1605.76 1605.4 1605.28 1605.21 1605.26 1605.16 1605.02 1604.88 1604.8 1604.6 1604.53 1604.45 1604.29 1604.08 1603.56 1603.04 1602.67 1602.8 1602.87 1603.05 1603.13 1603.28 1603.58 1603.88 1604.12 1604.33 1604.53 1604.66 1604.5 1604.37 1604.38 1604.43 1604.42 1604.41 1604.42 1604.44 1604.43 1604.43 1604.42 1604.42 1604.39 1604.17 1603.9 1603.62 1603.22 1602.73 1602.29 1602 1601.6 1601.2 1600.8 1600.41 1600.01 1599.62 1599.22 1598.82 1598.43 1598.34 1598.4 1598.39 1598.42 1598.51 1598.51 1598.76 1599.02 1599.17 1599.41 1599.73 1599.94 1600.1 1600.35 1600.56 1600.78 1601 1601.41 1601.85 1602.29 1602.73 1603.13 1603.66 1603.9 1604.13 1604.36 1604.59 1604.95 1605.32 1605.7 1606.07 1606.44 1606.82 1607.19 1607.56 1607.49 1607.29 1607.06 1606.66 1606.54 1606.2 1605.85 1605.5 1605.16 1604.81 1604.45 1603.66 1602.83 1602.02 1601.22 1600.39 1599.45 1598.46 1597.55 1596.72 1595.89 1595.32 1594.19 1593.07 1591.95 1590.72 1589.45 1588.61 1587.88 1587.14 1586.4 1585.73 1585.75 1584.96 1583.83 1582.56 1581.69 1581.25 1580.8 1580.15 1579.34 1578.53 1577.87 1577.23 1576.6 1576 1575.39 1574.78 1574.17 1573.56 1572.93 1572.24 1571.73 1571.68 1571.63 1571.17 1570.63 1570.09 1569.55 1569.01 1568.58 1568.19 1567.74 1567.07 1566.48 1565.75 1565.37 1565.24 1564.73 1564.36 1564.06 1563.77 1563.53 1563.83 1564.17 1564.51 1564.86 1564.97 1565.04 1565.09 1564.98 1564.77 1564.56 1564.35 1564.14 1563.93 1563.94 1564.04 1564.06 1564.08 1564.1 1564.11 1564.19 1564.42 1564.65 1564.84 1564.9 1564.87 1564.79 1564.73 1564.54 1564.3 1563.87 1563.38 1562.93 1562.49 1562.05 1561.62 1561.22 1560.83 1560.61 1560.37 1559.87 1559.42 1559.17 1558.93 1558.7 1558.47 1558.23 1557.79 1557.33 1557.19 1557.05 1556.73 1556.52 1556.28 1555.93 1555.54 1555.26 1555.11 1554.88 1554.63 1554.3 1554.2 1553.95 1553.97 1553.73 1553.5 1553.57 1553.65 1553.79 1553.89 1553.61 1553.21 1552.81 1552.56 1552.45 1552.51 1552.58 1552.6 1552.59 1552.57 1552.43 1552.31 1552.23 1552.2 1552.71 1553.17 1553.49 1553.66 1553.78 1553.91 1554.04 1554.05 1554.15 1554.29 1554.43 1554.57 1554.72 1554.91 1554.93 1554.62 1554.41 1554.22 1554 1553.78 1553.57 1553.35 1553.14 1552.92 1552.7 1552.44 1551.98 1551.58 1551.03 1550.56 1550.68 1550.51 1550.3 1550.27 1550.25 1550.24 1550.12 1549.71 1549.21 1548.6 1547.83 1547.24 1546.66 1546.09 1545.47 1544.61 1543.89 1543.3 1542.77 1542.18 1541.41 1541.27 1541.17 1540.86 1539.63 1539.89 1540.14 1540.41 1540.73 1541.04 1541.5 1541.86 1541.7 1542.28 1542.85 1543.42 1544 1544.57 1544.96 1544.99 1544.99 1544.98 1544.98 1545.12 1544.97 1544.93 1544.89 1544.85 1544.52 1544.07 1543.61 1543.38 1543.53 1543.68 1543.86 1544.07 1544.28 1544.49 1544.69 1544.78 1544.48 1544.14 1543.8 1543.35 1542.94 1542.25 1541.47 1541.16 1540.9 1540.64 1540.3 1539.63 1538.93 1538.23 1537.39 1536.35 1535.32 1534.49 1533.6 1532.77 1532.07 1531.48 1530.89 1530.12 1529.26 1528.54 1527.82 1527.1 1526.37 1525.65 1525.92 1526.17 1526.09 1526.56 1527.04 1527.35 1527.52 1527.69 1527.86 1528.03 1528.31 1528.32 1528.33 1528.42 1528.68 1529.31 1529.91 1530.4 1530.77 1531.13 1531.49 1531.86 1532.22 1532.92 1533.65 1534.39 1535.12 1535.85 1536.58 1537.32 1538.05 1539.05 1540.35 1541.59 1542.84 1543.6 1544.49 1545.4 1546.55 1547.65 1548.76 1549.86 1550.97 1551.95 1553.01 1554.07 1555.1 1556.08 1557.06 1558.04 1558.98 1559.93 1560.87 1561.81 1562.67 1563.27 1563.87 1564.31 1564.74 1565.17 1565.64 1566.44 1567.24 1568.04 1568.23 1568.33 1568.57 1568.78 1568.88 1568.9 1568.99 1569.22 1569.41 1569.62 1569.73 1569.77 1569.6 1569.52 1569.25 1569.89 1570.81 1571.58 1572.34 1573.11 1573.88 1574.45 1574.81 1575.17 1575.52 1575.83 1576.14 1576.46 1576.77 1577.19 1577.7 1578.22 1578.76 1579.32 1579.87 1580.25 1580.64 1581.03 1581.53 1582.13 1582.4 1582.67 1583.12 1583.66 1584.2 1584.75 1585.29 1585.83 1586.37 1586.92 1587.47 1588.01 1588.53 1589.09 1589.66 1590.22 1590.78 1591.329 1591.894 1592.456 1593.026 1593.69 1594.35 1595.15 1595.94 1596.44 1596.96 1597.56 1597.95 1598.626 1599.329 1600.018 1600.606 1601.21 1601.79 1602.24 1602.687 1603.029 1603.8 1604.38 1604.95 1605.36 1605.63 1605.91 1606.18 1606.5 1606.82 1607.14 1607.45 1607.76 1608.07 1608.38 1608.69 1608.99 1609.3 1609.61 1609.92 1610.25 1610.65 1610.94 1611.2 1611.44 1611.52 1611.59 1611.66 1611.73 1611.8 1611.88 1612.15 1612.31 1612.5 1612.89 1613.01 1613.01 1613.11 1613.23 1613.31 1613.34 1613.38 1613.65 1613.71 1613.58 1613.45 1613.39 1613.38 1613.36 1613.34 1613.32 1613.33 1613.45 1613.52 1613.56 1613.69 1613.82 1613.95 1614.08 1614.21 1614.32 1614.36 1613.94 1613.42 1613.44 1613.47 1613.54 1613.6 1613.5 1613.38 1613.25 1613.17 1613.02 1612.78 1612.76 1613.06 1613.36 1613.55 1613.47 1613.51 1613.56 1613.36 1613.18 1613.11 1613.1 1613.07 1613.01 1612.92 1612.85 1612.77 1612.56 1612.36 1612.24 1612.07 1611.99 1611.95 1611.87 1611.78 1611.69 1611.6 1611.53 1611.56 1611.56 1611.49 1611.25 1611.04 1610.97 1610.9 1610.84 
1542.53 1542.89 1542.99 1543.17 1543.36 1543.62 1544 1544.33 1544.58 1544.82 1545.01 1545.13 1545.25 1545.37 1545.54 1545.89 1546.23 1546.59 1546.92 1547.14 1547.38 1547.66 1547.94 1548.2 1548.46 1548.78 1549.11 1549.68 1549.85 1549.65 1549.45 1549.54 1549.81 1550.03 1550.18 1550.34 1550.7 1551.07 1551.44 1551.76 1552.06 1552.41 1553.05 1552.85 1553.73 1554.67 1555.7 1556.86 1557.85 1558.61 1559.3 1559.98 1560.56 1561.19 1561.83 1562.46 1563.1 1563.73 1564.31 1564.51 1564.67 1565.25 1566.07 1566.99 1567.92 1568.96 1570.05 1571.28 1572.5 1573.76 1575.44 1577.76 1580.4 1582.33 1584.76 1587.07 1589.15 1591.23 1593.26 1595.17 1597.09 1599 1600.92 1602.71 1604.57 1606.73 1608.9 1611.04 1612.99 1614.78 1616.58 1618.25 1619.92 1622.02 1623.68 1625.15 1626.71 1628.27 1629.79 1630.84 1631.44 1632.11 1632.86 1633.31 1633.64 1634.12 1634.51 1634.3 1634.38 1634.45 1634.53 1634.6 1634.68 1634.49 1634.17 1633.85 1633.7 1633.64 1633.59 1633.54 1633.19 1632.74 1632.27 1631.7 1631.12 1630.66 1630.21 1629.77 1629.23 1628.83 1628.44 1628.18 1628.21 1628.24 1628.27 1628.3 1628.33 1628.36 1627.01 1625.52 1624.02 1622.53 1621.04 1619.54 1618.55 1617.69 1616.95 1616.18 1615.36 1614.52 1613.68 1612.84 1611.9 1610.68 1609.46 1608.24 1607.02 1605.84 1604.7 1603.56 1602.59 1601.98 1601.23 1600.42 1599.46 1598.27 1597.39 1596.55 1595.38 1594.1 1593.3 1593.11 1592.99 1592.86 1592.66 1592.43 1592.19 1591.96 1591.84 1591.91 1592.1 1592.29 1592.48 1592.77 1593.07 1593.15 1593.4 1593.58 1593.82 1594.17 1594.53 1594.95 1594.4 1594.73 1595.13 1595.5 1595.86 1596.23 1596.59 1596.85 1597.05 1597.23 1597.62 1598.02 1598.36 1598.55 1598.74 1598.93 1599.12 1599.43 1599.25 1599.08 1598.93 1599.07 1599.68 1600.29 1600.91 1601.3 1601.69 1602.1 1602.36 1602.6 1602.69 1602.93 1603.31 1603.54 1603.73 1604 1604.26 1604.6 1604.95 1605.13 1605.32 1605.54 1606.12 1606.7 1606.81 1606.83 1606.95 1607.17 1607.17 1607.19 1607.13 1607.03 1606.89 1606.22 1605.97 1605.98 1605.98 1606.43 1607.15 1607.51 1607.33 1607.14 1606.94 1606.74 1606.55 1606.37 1606.09 1605.88 1605.68 1605.56 1605.53 1605.67 1605.81 1605.94 1605.93 1605.9 1605.9 1606.23 1606.16 1606.09 1606.03 1605.89 1605.71 1605.59 1605.49 1605.45 1605.33 1605.31 1605.17 1604.95 1604.61 1604.57 1604.31 1604.02 1603.85 1603.67 1603.5 1603.48 1603.46 1603.42 1603.37 1603.58 1603.88 1604.18 1604.46 1604.68 1604.82 1604.97 1604.87 1604.65 1604.66 1604.64 1604.6 1604.63 1604.71 1604.68 1604.68 1604.68 1604.68 1604.68 1604.67 1604.56 1604.14 1603.87 1603.53 1603 1602.73 1602.48 1602.12 1601.72 1601.32 1600.92 1600.53 1600.13 1599.74 1599.34 1598.96 1598.93 1599.12 1599.11 1599.16 1599.26 1599.34 1599.44 1599.7 1599.8 1600.11 1600.49 1600.72 1600.83 1601.08 1601.33 1601.55 1601.76 1602.14 1602.58 1603.01 1603.45 1603.89 1604.16 1604.39 1604.62 1604.86 1605.09 1605.36 1605.73 1606.11 1606.48 1606.86 1607.23 1607.61 1607.9 1608.01 1607.79 1607.56 1607.21 1606.96 1606.62 1606.27 1605.93 1605.58 1605.23 1604.91 1604.17 1603.36 1602.55 1601.75 1600.89 1599.94 1598.96 1597.97 1597.11 1596.29 1595.88 1594.75 1593.63 1592.43 1591.15 1589.88 1588.81 1588.07 1587.33 1586.6 1586.54 1586.43 1585.49 1584.21 1583.18 1582.51 1581.99 1581.54 1580.97 1580.3 1579.49 1578.77 1578.13 1577.49 1576.85 1576.24 1575.63 1575.03 1574.4 1573.75 1573.25 1572.51 1572.46 1572.32 1571.72 1571.14 1570.58 1570.01 1569.47 1569.13 1568.6 1567.92 1567.29 1566.74 1566.06 1565.79 1565.67 1565.47 1565.03 1564.66 1564.39 1564.1 1564.13 1564.47 1564.81 1565.04 1565.06 1565.11 1565.07 1565.22 1565.21 1565 1564.79 1564.58 1564.41 1564.36 1564.35 1564.46 1564.48 1564.5 1564.52 1564.62 1564.85 1565.06 1565.2 1565.22 1565.29 1565.2 1565.01 1564.77 1564.53 1564.29 1563.96 1563.52 1563.08 1562.64 1562.2 1561.76 1561.35 1561.13 1560.82 1560.63 1560.18 1559.74 1559.51 1559.27 1559.04 1558.81 1558.33 1557.68 1557.53 1557.33 1557.08 1556.83 1556.42 1556.02 1555.63 1555.38 1555.11 1554.88 1554.63 1554.53 1554.46 1554.4 1554.27 1554.1 1554.18 1554.25 1554.33 1554.47 1554.36 1553.96 1553.56 1553.16 1552.91 1552.96 1553.02 1553.09 1553.14 1553.13 1553.12 1552.91 1553.04 1553.05 1552.96 1553.4 1553.77 1554.07 1554.2 1554.33 1554.46 1554.58 1554.61 1554.74 1554.88 1555.02 1555.2 1555.39 1555.54 1555.45 1555.08 1554.84 1554.66 1554.47 1554.26 1554.04 1553.83 1553.61 1553.39 1553.18 1552.92 1552.52 1552.09 1551.55 1551.22 1551.34 1551.4 1551.19 1550.98 1550.92 1550.91 1550.51 1550.11 1549.56 1548.78 1547.99 1547.17 1546.54 1545.96 1545.39 1544.51 1543.84 1543.37 1542.84 1542.08 1541.35 1541.25 1541.18 1540.41 1540.18 1540.44 1540.69 1540.94 1541.19 1541.6 1542.11 1542.57 1542.4 1542.4 1542.97 1543.55 1544.07 1544.58 1545.08 1545.1 1545.23 1545.22 1545.22 1545.26 1545.07 1545.03 1544.99 1544.95 1544.91 1544.68 1544.22 1543.77 1543.91 1544.06 1544.26 1544.47 1544.68 1544.89 1545.03 1545.05 1544.78 1544.44 1544.1 1543.75 1543.01 1542.38 1541.95 1541.49 1541.09 1540.96 1540.46 1539.87 1539.28 1538.54 1537.57 1536.71 1535.71 1534.83 1533.79 1533.05 1532.27 1531.71 1531.14 1530.58 1529.98 1529.34 1528.7 1528.07 1527.35 1526.63 1526.08 1526.12 1526.14 1526.5 1526.98 1527.45 1527.67 1527.84 1528.01 1528.32 1528.41 1528.42 1528.43 1528.43 1528.69 1529.15 1529.83 1530.2 1530.57 1530.93 1531.33 1531.82 1532.26 1532.85 1533.54 1534.23 1534.92 1535.61 1536.3 1536.99 1537.72 1538.51 1539.93 1541.43 1542.21 1543.12 1544.03 1544.94 1546.11 1547.22 1548.32 1549.43 1550.74 1551.88 1552.94 1553.99 1554.97 1555.95 1556.93 1557.91 1558.86 1559.81 1560.75 1561.69 1562.55 1563.15 1563.74 1564.33 1564.76 1565.19 1565.65 1566.45 1567.25 1568.04 1568.74 1568.71 1568.97 1569.08 1569.18 1569.27 1569.3 1569.46 1569.72 1569.88 1570.01 1570.02 1569.94 1569.91 1569.65 1569.64 1570.6 1571.36 1572.13 1573.02 1573.84 1574.73 1575.11 1575.47 1575.82 1576.15 1576.47 1576.78 1577.09 1577.5 1578.02 1578.54 1579.05 1579.6 1580.17 1580.59 1580.97 1581.36 1581.75 1582.25 1582.66 1582.96 1583.5 1584.04 1584.59 1585.13 1585.67 1586.21 1586.75 1587.3 1587.84 1588.39 1588.95 1589.52 1590.08 1590.64 1591.2 1591.752 1592.302 1592.859 1593.431 1593.996 1594.64 1595.49 1596.33 1597.02 1597.5 1597.95 1598.375 1598.976 1599.641 1600.21 1600.798 1601.398 1602.022 1602.595 1603.057 1603.333 1604.19 1604.84 1605.48 1605.77 1606.04 1606.3 1606.57 1606.86 1607.17 1607.5 1607.85 1608.05 1608.36 1608.67 1608.98 1609.28 1609.59 1609.9 1610.21 1610.59 1611 1611.29 1611.55 1611.81 1612.07 1612.19 1612.26 1612.33 1612.4 1612.51 1612.75 1612.76 1612.98 1613.2 1613.34 1613.33 1613.43 1613.55 1613.68 1613.81 1613.9 1613.99 1614.01 1613.96 1613.83 1613.76 1613.74 1613.73 1613.71 1613.69 1613.68 1613.66 1613.74 1613.85 1613.97 1614.09 1614.21 1614.33 1614.45 1614.55 1614.52 1613.97 1613.9 1613.9 1613.9 1613.92 1613.86 1613.75 1613.62 1613.53 1613.5 1613.41 1613.15 1613.42 1613.73 1613.74 1613.77 1613.83 1613.67 1613.82 1613.8 1613.65 1613.55 1613.54 1613.53 1613.52 1613.5 1613.48 1613.43 1613.34 1613.18 1613.01 1612.85 1612.68 1612.62 1612.52 1612.43 1612.33 1612.18 1612.03 1612.06 1612.1 1612.02 1611.79 1611.72 1611.65 1611.52 1611.29 
1542.48 1542.88 1542.96 1543.07 1543.29 1543.67 1544.09 1544.43 1544.63 1544.87 1545.11 1545.24 1545.35 1545.52 1546.04 1546.38 1546.74 1547.1 1547.37 1547.59 1547.81 1548.03 1548.32 1548.44 1548.76 1549.08 1549.49 1550.13 1550.48 1550.28 1550.08 1549.88 1549.68 1549.82 1549.98 1550.34 1550.71 1551.08 1551.45 1551.82 1552.16 1552.83 1553.88 1554.62 1555.34 1556.16 1557.11 1558.07 1559.04 1559.94 1560.76 1561.54 1561.84 1562.2 1562.68 1563.16 1563.64 1564.2 1564.83 1565.34 1565.75 1566.32 1567.18 1568.08 1568.97 1569.83 1570.91 1571.94 1572.98 1574.84 1577.01 1579.17 1581.09 1583.1 1585.34 1587.41 1589.49 1591.57 1593.64 1595.56 1597.48 1599.4 1601.21 1603 1604.93 1607.1 1609.26 1611.43 1613.47 1615.21 1616.88 1618.54 1620.26 1622.46 1624.06 1625.47 1627.02 1628.58 1629.98 1631.38 1632.34 1632.94 1633.54 1633.81 1634.05 1634.46 1634.8 1634.88 1634.95 1635.03 1635.1 1635.18 1635.26 1635.33 1635.08 1634.76 1634.59 1634.54 1634.48 1634.18 1633.75 1633.38 1632.97 1632.45 1631.98 1631.54 1631.09 1630.64 1630.13 1629.74 1629.35 1628.97 1628.96 1628.99 1629.02 1629.05 1629.08 1628.71 1627.6 1626.11 1624.62 1623.12 1621.63 1620.2 1619.39 1618.59 1617.73 1616.89 1616.05 1615.2 1614.36 1613.52 1612.61 1611.4 1610.18 1608.96 1607.74 1606.51 1605.29 1604.07 1603.07 1602.31 1601.44 1600.52 1599.53 1598.84 1598.05 1597.17 1596 1594.6 1594.03 1593.52 1593.19 1592.96 1592.7 1592.47 1592.23 1592.21 1592.25 1592.35 1592.54 1592.73 1592.92 1593.11 1593.28 1593.51 1593.76 1593.93 1594.06 1594.42 1594.85 1595.22 1594.66 1594.92 1595.29 1595.65 1596.02 1596.39 1596.76 1597.04 1597.31 1597.3 1597.47 1597.86 1598.25 1598.58 1598.77 1598.96 1599.15 1599.35 1599.43 1599.28 1599.13 1599.24 1599.67 1600.15 1600.77 1601.12 1601.56 1601.9 1602.21 1602.43 1602.53 1602.97 1603.37 1603.64 1603.86 1604.03 1604.25 1604.51 1604.78 1605.02 1605.06 1605.47 1606.05 1606.65 1607 1607.02 1607.14 1607.12 1607.12 1607.24 1607.17 1607.1 1607.03 1606.97 1607.05 1607.12 1607.14 1607.15 1607.39 1607.64 1607.44 1607.28 1607.15 1607.03 1606.91 1606.77 1606.57 1606.4 1606.16 1605.86 1605.69 1605.65 1605.62 1605.59 1605.56 1605.53 1605.51 1605.84 1606.17 1606.12 1606.08 1606.16 1606.13 1605.99 1605.85 1605.7 1605.57 1605.44 1605.3 1605.17 1604.92 1604.73 1604.7 1604.54 1604.37 1604.21 1604.05 1604.05 1604.01 1603.96 1603.91 1603.9 1604.17 1604.48 1604.81 1605 1605.12 1605.27 1605.17 1605.16 1605.1 1604.88 1604.66 1604.67 1605.01 1604.96 1604.9 1604.85 1604.79 1604.77 1604.77 1604.67 1604.39 1604.19 1603.8 1603.39 1603.16 1602.92 1602.66 1602.25 1601.84 1601.44 1601.04 1600.65 1600.25 1599.86 1599.53 1599.52 1599.84 1599.83 1599.9 1600 1600.09 1600.32 1600.47 1600.48 1600.91 1601.28 1601.5 1601.56 1601.81 1602.06 1602.31 1602.53 1602.86 1603.3 1603.74 1603.96 1604.24 1604.57 1604.89 1605.12 1605.35 1605.58 1605.81 1606.15 1606.52 1606.9 1607.27 1607.64 1608.02 1608.24 1608.65 1608.34 1608.07 1607.76 1607.39 1607.04 1606.69 1606.37 1606.04 1605.72 1605.4 1604.74 1603.89 1603.08 1602.28 1601.39 1600.44 1599.46 1598.47 1597.51 1596.92 1596.43 1595.31 1594.13 1592.86 1591.58 1590.31 1589.03 1588.27 1587.53 1587.33 1587.34 1587.02 1585.87 1584.87 1584.2 1583.52 1582.85 1582.28 1581.74 1581.1 1580.46 1579.66 1579.02 1578.38 1577.74 1577.11 1576.49 1575.87 1575.36 1574.84 1574.24 1573.31 1573.24 1572.88 1572.28 1571.68 1571.11 1570.59 1570.14 1569.46 1568.78 1568.09 1567.51 1566.95 1566.4 1566.22 1566.08 1565.95 1565.59 1565.06 1564.91 1564.71 1564.42 1564.76 1565.1 1565.14 1565.15 1565.19 1565.04 1565.2 1565.35 1565.44 1565.23 1565.02 1564.95 1564.9 1564.86 1564.81 1564.88 1564.91 1564.93 1565.04 1565.27 1565.41 1565.55 1565.56 1565.56 1565.48 1565.26 1565.03 1564.8 1564.56 1564.29 1563.9 1563.48 1563.06 1562.63 1562.2 1561.77 1561.44 1561.16 1560.89 1560.85 1560.5 1560.08 1559.85 1559.61 1559.38 1558.87 1558.22 1557.87 1557.6 1557.54 1557.12 1556.62 1556.28 1556.43 1556.17 1555.79 1555.44 1555.01 1554.95 1554.89 1554.78 1554.66 1554.72 1554.73 1554.82 1554.92 1554.67 1554.63 1554.31 1553.91 1553.52 1553.41 1553.47 1553.54 1553.6 1553.66 1553.67 1553.66 1553.56 1553.77 1553.79 1553.75 1554.07 1554.28 1554.45 1554.64 1554.87 1555 1555.13 1555.2 1555.33 1555.5 1555.68 1555.87 1556.06 1556.1 1555.96 1555.54 1555.26 1555.08 1554.9 1554.72 1554.52 1554.3 1554.09 1553.87 1553.65 1553.43 1553.07 1552.6 1552.08 1551.88 1552 1552.13 1552.02 1551.62 1551.48 1551.22 1550.82 1550.43 1549.75 1548.95 1548.17 1547.25 1546.52 1545.88 1545.26 1544.49 1543.51 1542.72 1542.42 1541.91 1541.32 1541.28 1541.18 1540.48 1540.73 1540.99 1541.25 1541.51 1541.65 1541.75 1542.41 1543.13 1543.1 1542.94 1543.07 1543.57 1544.08 1544.58 1545.09 1545.31 1545.24 1545.35 1545.46 1545.35 1545.18 1545.14 1545.1 1545.06 1545.02 1544.98 1544.84 1544.38 1544.29 1544.46 1544.66 1544.87 1545.04 1545.14 1545.26 1545.23 1545.06 1544.75 1544.4 1543.98 1543.4 1542.68 1542.33 1541.88 1541.45 1541.22 1540.63 1540.04 1539.41 1538.73 1537.77 1536.83 1536.08 1535.22 1534.37 1533.52 1532.88 1532.21 1531.62 1531.05 1530.46 1529.82 1529.19 1528.55 1527.91 1527.22 1526.41 1526.3 1526.32 1526.77 1527.01 1527.39 1527.82 1527.99 1528.25 1528.49 1528.5 1528.51 1528.53 1528.58 1528.71 1529.15 1529.65 1530.02 1530.46 1530.95 1531.43 1531.88 1532.32 1532.83 1533.53 1534.21 1534.9 1535.59 1536.28 1536.97 1537.66 1538.52 1539.81 1540.84 1541.75 1542.66 1543.57 1544.49 1545.65 1546.79 1547.89 1549.19 1550.68 1551.81 1552.87 1553.85 1554.83 1555.82 1556.8 1557.78 1558.75 1559.69 1560.63 1561.58 1562.42 1563.02 1563.62 1564.22 1564.78 1565.22 1565.66 1566.46 1567.26 1567.95 1568.51 1569.18 1569.3 1569.39 1569.49 1569.59 1569.53 1569.66 1569.91 1570.13 1570.32 1570.44 1570.37 1570.3 1570.12 1569.88 1570.39 1571.29 1572.2 1573 1573.84 1574.73 1575.41 1575.77 1576.13 1576.47 1576.79 1577.1 1577.42 1577.82 1578.33 1578.85 1579.37 1579.88 1580.44 1580.92 1581.31 1581.69 1582.08 1582.47 1582.92 1583.34 1583.88 1584.42 1584.97 1585.51 1586.05 1586.59 1587.12 1587.66 1588.21 1588.77 1589.33 1589.89 1590.44 1591 1591.56 1592.089 1592.637 1593.192 1593.754 1594.284 1594.96 1595.77 1596.61 1597.41 1597.91 1598.3 1598.873 1599.445 1599.897 1600.413 1600.995 1601.596 1602.21 1602.874 1603.42 1603.647 1604.5 1605.14 1605.7 1606.09 1606.4 1606.66 1606.93 1607.2 1607.52 1607.89 1608.31 1608.53 1608.65 1608.96 1609.27 1609.57 1609.88 1610.19 1610.53 1610.94 1611.34 1611.64 1611.9 1612.16 1612.42 1612.68 1612.87 1612.94 1613.01 1613.13 1613.11 1613.13 1613.23 1613.56 1613.64 1613.64 1613.74 1613.87 1614 1614.13 1614.22 1614.26 1614.29 1614.3 1614.21 1614.13 1614.11 1614.09 1614.08 1614.06 1614.04 1614.02 1614.06 1614.1 1614.21 1614.33 1614.45 1614.57 1614.69 1614.7 1614.67 1614.48 1614.26 1614.19 1614.16 1614.13 1614.08 1613.99 1613.88 1613.86 1613.84 1613.8 1613.69 1614.04 1614.28 1614.36 1614.41 1614.13 1613.91 1614.04 1614.17 1614.12 1614.02 1614 1614.02 1614 1613.98 1613.96 1613.9 1613.81 1613.6 1613.45 1613.3 1613.16 1612.99 1612.88 1612.73 1612.58 1612.42 1612.28 1612.18 1612.07 1612.25 1612.18 1612.01 1611.83 1611.62 1611.31 
1542.54 1542.84 1543.01 1543.08 1543.55 1544.04 1544.54 1544.86 1544.9 1544.93 1545.16 1545.34 1545.5 1546.1 1546.54 1546.91 1547.31 1547.7 1547.98 1548.15 1548.32 1548.49 1548.69 1548.73 1549.06 1549.38 1549.94 1550.58 1551.1 1550.9 1550.7 1550.5 1550.3 1550.13 1550.38 1550.73 1551.08 1551.43 1551.77 1552.12 1552.47 1554.16 1555.15 1555.98 1556.9 1557.76 1558.74 1559.71 1560.67 1561.56 1562.49 1563.21 1563.14 1563.37 1563.85 1564.33 1564.81 1565.28 1565.76 1566.24 1566.67 1567.38 1568.28 1569.11 1569.92 1570.79 1571.82 1572.77 1573.71 1575.8 1577.97 1580.11 1581.77 1583.6 1585.68 1587.75 1589.83 1591.9 1593.98 1595.95 1597.87 1599.72 1601.5 1603.28 1605.3 1607.46 1609.63 1611.79 1613.72 1615.51 1617.17 1618.84 1620.71 1622.89 1624.43 1625.84 1627.33 1628.78 1630.18 1631.58 1632.98 1633.84 1634.41 1634.56 1634.86 1635.57 1635.68 1635.63 1635.58 1635.61 1635.68 1635.76 1635.83 1635.91 1635.98 1635.66 1635.49 1635.43 1635.29 1634.83 1634.35 1634.1 1633.71 1633.3 1632.86 1632.42 1631.97 1631.52 1631.05 1630.66 1630.27 1629.88 1629.7 1629.73 1629.77 1629.8 1629.62 1628.98 1628.19 1626.7 1625.21 1623.71 1622.22 1620.89 1620.08 1619.4 1618.62 1617.57 1616.73 1615.88 1615.04 1614.2 1613.32 1612.11 1610.89 1609.67 1608.45 1607.23 1606.01 1604.83 1603.75 1602.77 1601.79 1600.82 1600.12 1599.43 1598.6 1597.64 1596.83 1595.74 1595.24 1594.42 1593.6 1593.09 1592.74 1592.54 1592.58 1592.62 1592.67 1592.78 1592.97 1593.16 1593.35 1593.5 1593.67 1593.89 1594.12 1594.29 1594.39 1594.74 1595.3 1595.49 1595.27 1595.32 1595.68 1596.04 1596.41 1596.78 1597.12 1597.3 1597.45 1597.44 1597.42 1597.71 1598.09 1598.49 1598.8 1598.99 1599.19 1599.38 1599.52 1599.48 1599.33 1599.41 1599.84 1600.27 1600.7 1601.03 1601.44 1601.74 1602.05 1602.27 1602.52 1603.01 1603.43 1603.7 1603.96 1604.18 1604.35 1604.52 1604.76 1605.04 1604.97 1605.53 1606.03 1606.3 1606.57 1606.9 1607.07 1607.05 1607.07 1607.2 1607.21 1607.14 1607.08 1607.07 1607.12 1607.18 1607.26 1607.34 1607.57 1607.79 1607.59 1607.46 1607.34 1607.21 1607.08 1607.01 1607 1606.87 1606.7 1606.45 1606.11 1605.91 1605.85 1605.79 1605.73 1605.6 1605.52 1605.76 1606.12 1606.17 1606.05 1606.05 1606.17 1606.11 1605.96 1605.78 1605.66 1605.53 1605.41 1605.29 1605.17 1605.1 1605.05 1604.89 1604.73 1604.58 1604.44 1604.43 1604.51 1604.5 1604.45 1604.4 1604.47 1604.77 1605.16 1605.32 1605.44 1605.57 1605.54 1605.6 1605.34 1605.11 1604.91 1604.98 1605.26 1605.26 1605.21 1605.15 1605.1 1605.04 1604.99 1604.91 1604.71 1604.51 1604.07 1603.85 1603.6 1603.35 1603.11 1602.79 1602.37 1601.96 1601.56 1601.17 1600.77 1600.38 1600.09 1600.1 1600.52 1600.55 1600.64 1600.66 1600.87 1601.21 1601.29 1601.65 1601.88 1602.06 1602.28 1602.39 1602.53 1602.78 1603.04 1603.29 1603.59 1603.83 1604 1604.17 1604.59 1604.93 1605.26 1605.6 1605.85 1606.08 1606.31 1606.56 1606.94 1607.31 1607.68 1608.06 1608.37 1608.69 1609.16 1608.99 1608.68 1608.29 1607.78 1607.5 1607.18 1606.86 1606.54 1606.22 1605.9 1605.41 1604.44 1603.61 1602.81 1601.88 1600.94 1599.97 1598.98 1597.99 1597.54 1596.99 1595.84 1594.56 1593.29 1592.01 1590.74 1589.46 1588.47 1588.12 1588.13 1588.15 1587.52 1586.57 1585.89 1585.22 1584.54 1583.87 1583.19 1582.49 1581.86 1581.22 1580.58 1579.91 1579.28 1578.64 1578.01 1577.37 1576.93 1576.43 1575.91 1575.14 1574.21 1574.02 1573.45 1572.85 1572.23 1571.68 1571.2 1570.67 1569.85 1568.95 1568.27 1567.72 1567.17 1566.72 1566.44 1566.28 1566.14 1565.96 1565.57 1565.26 1565.13 1564.79 1565.06 1565.22 1565.23 1565.25 1565.27 1565.04 1565.17 1565.32 1565.48 1565.64 1565.54 1565.5 1565.45 1565.4 1565.35 1565.3 1565.3 1565.33 1565.47 1565.63 1565.77 1565.89 1565.9 1565.8 1565.7 1565.56 1565.33 1565.1 1564.87 1564.53 1564.15 1563.75 1563.36 1562.93 1562.51 1562.08 1561.76 1561.49 1561.22 1560.96 1560.95 1560.81 1560.42 1560.18 1559.95 1559.41 1558.76 1558.2 1558.04 1557.9 1557.3 1556.9 1557.06 1557.21 1557.01 1556.59 1556.21 1555.73 1555.37 1555.3 1555.21 1555.16 1555.06 1555.39 1555.15 1554.83 1554.51 1554.18 1554 1554.08 1553.88 1553.92 1553.98 1554.05 1554.11 1554.17 1554.22 1554.17 1554.28 1554.5 1554.52 1554.52 1554.63 1554.81 1554.99 1555.16 1555.32 1555.49 1555.67 1555.79 1555.98 1556.17 1556.36 1556.54 1556.69 1556.66 1556.42 1556.01 1555.69 1555.51 1555.32 1555.14 1554.96 1554.78 1554.56 1554.35 1554.14 1553.93 1553.61 1553.13 1552.62 1552.53 1552.66 1552.53 1552.34 1552.08 1551.77 1551.51 1551.11 1550.71 1550.12 1549.19 1548.34 1547.54 1546.5 1545.86 1545.2 1544.44 1543.46 1542.48 1541.62 1541.6 1541.48 1541.31 1540.87 1541.03 1541.29 1541.55 1541.82 1542.01 1542.11 1542.22 1542.5 1543.22 1543.29 1543.13 1543.35 1543.58 1544.08 1544.59 1545.09 1545.52 1545.45 1545.38 1545.47 1545.49 1545.34 1545.28 1545.22 1545.16 1545.12 1545.08 1545.04 1544.99 1544.67 1544.86 1545.04 1545.15 1545.25 1545.36 1545.51 1545.4 1545.24 1545.05 1544.71 1544.17 1543.61 1542.92 1542.56 1542.23 1541.86 1541.38 1540.75 1540.17 1539.59 1538.98 1538.14 1537.18 1536.3 1535.46 1534.69 1533.91 1533.22 1532.68 1532.14 1531.53 1530.94 1530.3 1529.53 1528.71 1527.9 1527.09 1526.27 1526.24 1526.33 1526.99 1527.35 1527.61 1527.87 1528.17 1528.57 1528.59 1528.62 1528.66 1528.7 1528.78 1528.86 1529.08 1529.59 1530.08 1530.56 1531.05 1531.5 1531.94 1532.38 1532.82 1533.51 1534.2 1534.89 1535.57 1536.26 1536.95 1537.64 1538.73 1539.61 1540.41 1541.31 1542.22 1543.12 1544.03 1545.18 1546.35 1547.64 1549.12 1550.59 1551.75 1552.74 1553.72 1554.7 1555.68 1556.66 1557.65 1558.63 1559.57 1560.51 1561.46 1562.29 1562.89 1563.49 1564.09 1564.69 1565.24 1565.67 1566.47 1567.16 1567.78 1568.57 1569.36 1569.58 1569.7 1569.81 1569.92 1569.95 1569.85 1570.09 1570.41 1570.65 1570.76 1570.73 1570.63 1570.48 1570.31 1570.27 1571.39 1572.18 1572.96 1573.85 1574.74 1575.63 1576.07 1576.43 1576.78 1577.11 1577.42 1577.74 1578.13 1578.65 1579.17 1579.68 1580.2 1580.72 1581.25 1581.64 1582.03 1582.41 1582.8 1583.14 1583.7 1584.24 1584.77 1585.31 1585.85 1586.38 1586.92 1587.46 1587.99 1588.54 1589.1 1589.66 1590.22 1590.77 1591.33 1591.89 1592.427 1592.964 1593.508 1594.027 1594.551 1595.28 1596.08 1596.89 1597.74 1598.3 1598.75 1599.339 1599.801 1600.258 1600.72 1601.199 1601.797 1602.406 1603.032 1603.746 1603.999 1604.8 1605.45 1605.91 1606.3 1606.7 1607.02 1607.29 1607.55 1607.87 1608.27 1608.72 1609.03 1609.21 1609.32 1609.56 1609.86 1610.17 1610.48 1610.88 1611.28 1611.69 1611.99 1612.25 1612.51 1612.77 1613.03 1613.29 1613.54 1613.61 1613.64 1613.46 1613.51 1613.61 1613.79 1613.92 1613.96 1614.06 1614.19 1614.31 1614.39 1614.44 1614.49 1614.54 1614.58 1614.59 1614.49 1614.48 1614.46 1614.44 1614.4 1614.38 1614.41 1614.44 1614.48 1614.52 1614.58 1614.69 1614.81 1614.87 1614.86 1614.86 1614.71 1614.74 1614.68 1614.5 1614.32 1614.27 1614.22 1614.3 1614.23 1614.17 1614.15 1614.32 1614.67 1614.83 1614.98 1614.83 1614.42 1614.25 1614.4 1614.51 1614.61 1614.51 1614.52 1614.5 1614.46 1614.37 1614.29 1614.2 1614.05 1613.79 1613.64 1613.49 1613.34 1613.27 1613.12 1612.97 1612.82 1612.67 1612.54 1612.43 1612.33 1612.22 1612.26 1612.15 1611.96 1611.65 1611.35 
1542.99 1543.1 1543.1 1543.42 1543.95 1544.46 1544.97 1545.29 1545.33 1545.37 1545.41 1545.48 1546.12 1546.76 1547.22 1547.62 1548.03 1548.34 1548.63 1548.96 1549.16 1549.33 1549.5 1549.31 1549.45 1549.75 1550.4 1551.04 1551.68 1551.53 1551.33 1551.13 1551.06 1551.3 1551.45 1551.8 1552.15 1552.5 1552.85 1553.38 1554.18 1555.85 1556.77 1557.65 1558.48 1559.37 1560.36 1561.34 1562.31 1563.2 1564.02 1564.51 1564.43 1564.53 1565.01 1565.49 1565.97 1566.45 1566.93 1567.28 1567.58 1568.44 1569.25 1570.06 1570.87 1571.66 1572.54 1573.46 1574.69 1576.75 1578.92 1580.77 1582.89 1584.68 1586.5 1588.33 1590.17 1592.24 1594.32 1596.35 1598.23 1600.01 1601.79 1603.57 1605.66 1607.83 1609.89 1611.86 1613.71 1615.49 1617.28 1619.07 1621.14 1623.33 1624.8 1626.21 1627.71 1629.08 1630.39 1631.78 1633.18 1634.58 1635.18 1635.33 1635.89 1636.68 1636.75 1636.7 1636.65 1636.6 1636.54 1636.49 1636.44 1636.49 1636.56 1636.57 1636.38 1636.25 1635.95 1635.43 1635.12 1634.92 1634.59 1634.19 1633.71 1633.29 1632.85 1632.38 1631.96 1631.57 1631.18 1630.79 1630.45 1630.48 1630.51 1630.52 1629.88 1629.24 1628.6 1627.29 1625.8 1624.3 1622.81 1621.59 1620.77 1620.21 1619.7 1618.64 1617.59 1616.57 1615.72 1614.88 1614.03 1612.82 1611.61 1610.39 1609.16 1607.95 1606.8 1605.72 1604.44 1603.46 1602.46 1601.5 1600.76 1600.02 1599.01 1598.13 1597.66 1596.8 1596.01 1595.26 1594.5 1593.73 1593.02 1592.95 1592.99 1593.04 1593.08 1593.21 1593.4 1593.59 1593.73 1593.86 1594.06 1594.28 1594.5 1594.86 1595.23 1595.51 1595.81 1595.93 1595.88 1595.93 1596.07 1596.43 1596.8 1597.17 1597.34 1597.56 1597.59 1597.58 1597.56 1597.58 1597.96 1598.33 1598.72 1599.02 1599.22 1599.41 1599.56 1599.67 1599.53 1599.57 1600.01 1600.44 1600.83 1601.15 1601.35 1601.59 1601.9 1602.11 1602.55 1603.04 1603.5 1603.76 1604.03 1604.29 1604.49 1604.67 1604.74 1605.02 1605.05 1605.21 1605.54 1605.86 1606.24 1606.62 1606.99 1606.99 1607.02 1607.15 1607.25 1607.18 1607.13 1607.17 1607.22 1607.26 1607.31 1607.48 1607.68 1607.89 1607.69 1607.52 1607.39 1607.26 1607.13 1607.15 1607.2 1607.2 1607.09 1606.99 1606.64 1606.23 1606.12 1605.98 1605.79 1605.63 1605.67 1605.74 1606.09 1606.1 1606.1 1605.97 1606.08 1606.22 1606.01 1605.86 1605.74 1605.67 1605.61 1605.54 1605.41 1605.39 1605.39 1605.25 1605.11 1604.96 1604.82 1604.82 1604.9 1604.97 1604.98 1604.94 1604.95 1605.06 1605.51 1605.65 1605.74 1605.88 1606.06 1606.06 1605.67 1605.41 1605.37 1605.35 1605.51 1605.57 1605.51 1605.46 1605.4 1605.38 1605.38 1605.24 1605.03 1604.83 1604.49 1604.29 1604.04 1603.79 1603.55 1603.3 1602.91 1602.49 1602.08 1601.68 1601.29 1600.95 1600.65 1600.69 1601.11 1601.28 1601.31 1601.3 1601.65 1601.8 1602.13 1602.38 1602.6 1602.83 1603.08 1603.22 1603.26 1603.51 1603.58 1603.64 1604.1 1604.15 1604.4 1604.66 1604.95 1605.28 1605.62 1605.95 1606.29 1606.57 1606.8 1607.04 1607.35 1607.72 1608.1 1608.47 1608.73 1609.2 1609.67 1609.64 1609.17 1608.51 1608.13 1607.9 1607.6 1607.29 1606.99 1606.68 1606.38 1606.07 1605.11 1604.15 1603.33 1602.38 1601.44 1600.47 1599.75 1598.93 1598.23 1597.54 1596.27 1594.99 1593.72 1592.44 1591.18 1589.99 1589.03 1588.92 1588.94 1588.95 1588.26 1587.59 1586.93 1586.27 1585.61 1584.94 1584.27 1583.49 1582.66 1581.83 1581.18 1580.69 1580.19 1579.57 1578.93 1578.3 1577.95 1577.54 1576.91 1576.04 1575.1 1574.61 1574 1573.3 1572.65 1572.12 1571.68 1571.19 1570.31 1569.29 1568.49 1567.93 1567.38 1567.07 1566.79 1566.51 1566.33 1566.18 1565.91 1565.61 1565.38 1565.23 1565.3 1565.32 1565.33 1565.35 1565.41 1565.23 1565.29 1565.48 1565.66 1565.85 1565.98 1565.94 1565.91 1565.88 1565.85 1565.82 1565.78 1565.75 1565.84 1565.98 1566.13 1566.24 1566.11 1565.97 1565.91 1565.86 1565.63 1565.4 1565.15 1564.77 1564.39 1564 1563.61 1563.21 1562.81 1562.39 1562.09 1561.83 1561.56 1561.29 1561.02 1561.04 1561.12 1560.76 1560.52 1559.95 1559.3 1558.68 1558.46 1558.17 1557.51 1557.56 1557.7 1557.85 1557.7 1557.28 1556.85 1556.48 1555.8 1555.75 1555.75 1555.65 1555.54 1555.35 1555.65 1555.33 1555 1554.68 1554.56 1554.48 1554.45 1554.49 1554.53 1554.57 1554.62 1554.68 1554.74 1554.76 1555.01 1555.23 1555.22 1555.12 1555.06 1555.24 1555.42 1555.59 1555.77 1555.95 1556.12 1556.38 1556.65 1556.84 1557.03 1557.21 1557.24 1557.22 1556.88 1556.47 1556.11 1555.93 1555.75 1555.57 1555.38 1555.2 1555.02 1554.83 1554.45 1554.19 1553.93 1553.56 1553.15 1553.08 1552.92 1552.83 1552.6 1552.39 1552.12 1551.55 1551.1 1550.86 1550.36 1549.67 1548.64 1547.73 1546.8 1545.81 1545 1543.96 1542.98 1542.01 1541.57 1541.6 1541.64 1541.34 1541.33 1541.59 1541.86 1542.13 1542.37 1542.47 1542.58 1542.68 1542.78 1543.31 1543.48 1543.51 1543.78 1543.95 1544.12 1544.59 1545.09 1545.6 1545.66 1545.59 1545.57 1545.66 1545.48 1545.53 1545.47 1545.4 1545.34 1545.27 1545.21 1545.14 1545.06 1545.16 1545.26 1545.36 1545.47 1545.59 1545.72 1545.56 1545.4 1545.24 1544.99 1544.56 1543.8 1543.11 1542.78 1542.47 1541.94 1541.47 1541.1 1540.52 1539.94 1539.28 1538.4 1537.52 1536.62 1535.85 1535.08 1534.3 1533.54 1532.99 1532.45 1531.91 1531.33 1530.47 1529.61 1528.75 1527.9 1527.04 1526.18 1526.09 1526.35 1527 1527.66 1527.92 1528.2 1528.49 1528.72 1528.76 1528.8 1528.84 1528.89 1528.98 1529.08 1529.19 1529.65 1530.18 1530.67 1531.12 1531.56 1532 1532.44 1532.88 1533.47 1534.18 1534.87 1535.56 1536.25 1536.94 1537.82 1538.8 1539.45 1540.01 1540.91 1541.82 1542.72 1543.66 1544.89 1546.01 1547.51 1548.98 1550.36 1551.64 1552.62 1553.59 1554.57 1555.55 1556.53 1557.51 1558.5 1559.45 1560.4 1561.34 1562.17 1562.76 1563.36 1563.96 1564.56 1565.16 1565.69 1566.38 1567.17 1567.96 1568.75 1569.54 1569.84 1569.96 1570.08 1570.12 1570.17 1570.09 1570.3 1570.51 1570.87 1570.94 1570.99 1571.01 1570.88 1570.76 1570.45 1571.37 1572.11 1572.95 1573.85 1574.74 1575.63 1576.37 1576.73 1577.08 1577.43 1577.75 1578.06 1578.45 1578.97 1579.48 1580 1580.52 1581.03 1581.56 1581.97 1582.36 1582.67 1582.98 1583.34 1583.95 1584.57 1585.11 1585.64 1586.18 1586.72 1587.25 1587.79 1588.33 1588.88 1589.43 1589.99 1590.55 1591.11 1591.66 1592.22 1592.749 1593.263 1593.772 1594.293 1594.818 1595.61 1596.41 1597.21 1598.02 1598.69 1599.215 1599.682 1600.156 1600.624 1601.1 1601.564 1602.028 1602.603 1603.224 1603.882 1604.351 1605.11 1605.72 1606.12 1606.51 1606.9 1607.3 1607.65 1607.91 1608.22 1608.66 1609.1 1609.47 1609.76 1609.89 1610 1610.15 1610.46 1610.82 1611.23 1611.63 1612.03 1612.36 1612.62 1612.89 1613.15 1613.41 1613.67 1613.93 1614.14 1613.97 1613.79 1613.82 1613.87 1614.01 1614.17 1614.27 1614.38 1614.48 1614.56 1614.63 1614.67 1614.72 1614.77 1614.81 1614.86 1614.86 1614.83 1614.8 1614.77 1614.73 1614.76 1614.79 1614.82 1614.86 1614.9 1614.94 1614.98 1615.04 1615.07 1615.11 1615.2 1615.3 1615.33 1615.25 1615.06 1614.8 1614.52 1614.47 1614.51 1614.45 1614.39 1614.59 1614.97 1615.23 1615.39 1615.24 1615.05 1614.66 1614.3 1614.48 1614.69 1614.9 1615.01 1614.93 1614.84 1614.76 1614.67 1614.59 1614.5 1614.29 1613.97 1613.82 1613.67 1613.52 1613.47 1613.37 1613.21 1613.06 1612.91 1612.79 1612.69 1612.58 1612.48 1612.37 1612.29 1611.99 1611.71 1611.46 
1543.09 1543.11 1543.15 1543.63 1544.18 1544.7 1545.26 1545.83 1545.92 1546 1546.09 1546.37 1546.85 1547.49 1547.93 1548.34 1548.74 1548.98 1549.26 1549.58 1549.91 1550.17 1550.34 1550.33 1550.43 1550.52 1550.86 1551.49 1552.14 1552.16 1551.96 1551.99 1552.28 1552.45 1552.57 1552.87 1553.22 1553.65 1554.41 1555.18 1556.29 1557.58 1558.4 1559.23 1560.06 1560.99 1561.97 1562.95 1563.94 1564.7 1565.28 1565.57 1565.73 1565.69 1566.17 1566.65 1567.13 1567.61 1568.12 1568.62 1568.79 1569.43 1570.2 1571.01 1571.92 1573.24 1573.46 1574.22 1575.68 1577.71 1579.78 1581.93 1583.98 1585.77 1587.6 1589.42 1591.25 1593.08 1594.91 1596.74 1598.52 1600.3 1602.08 1603.86 1605.95 1607.98 1609.96 1611.86 1613.69 1615.48 1617.28 1619.33 1621.34 1623.23 1624.84 1626.28 1628.35 1629.88 1631.41 1632.84 1634.14 1635.45 1636.16 1636.87 1637.08 1637.76 1637.82 1637.77 1637.71 1637.66 1637.61 1637.56 1637.51 1637.46 1637.4 1637.34 1637.21 1637.04 1636.54 1636.1 1635.89 1635.69 1635.48 1635.07 1634.59 1634.14 1633.73 1633.26 1632.87 1632.48 1632.09 1631.7 1631.31 1631.23 1631.26 1630.78 1630.14 1629.5 1628.86 1627.88 1626.39 1624.9 1623.4 1622.28 1621.51 1621.01 1620.52 1619.72 1618.67 1617.62 1616.56 1615.56 1614.72 1613.53 1612.32 1611.1 1609.9 1608.81 1607.73 1606.46 1605.13 1604.13 1603.13 1602.18 1601.44 1600.69 1599.62 1598.95 1598.57 1597.92 1597.17 1596.41 1595.64 1594.95 1594.37 1593.79 1593.4 1593.45 1593.49 1593.64 1593.82 1593.96 1594.09 1594.23 1594.45 1594.67 1594.81 1595.13 1595.63 1596.03 1596.21 1596.38 1596.49 1596.55 1596.6 1596.82 1597.19 1597.56 1597.56 1597.75 1597.73 1597.72 1597.7 1597.69 1597.82 1598.2 1598.57 1598.96 1599.25 1599.44 1599.59 1599.7 1599.73 1599.74 1600.18 1600.58 1600.96 1601.17 1601.32 1601.47 1601.74 1602.1 1602.59 1603.08 1603.56 1603.82 1604.09 1604.35 1604.62 1604.8 1604.84 1604.95 1605.09 1605.26 1605.46 1605.69 1605.96 1606.33 1606.71 1606.92 1606.97 1607.1 1607.23 1607.22 1607.23 1607.27 1607.32 1607.27 1607.37 1607.58 1607.78 1607.99 1607.93 1607.59 1607.44 1607.31 1607.25 1607.3 1607.34 1607.38 1607.34 1607.17 1606.85 1606.51 1606.17 1605.98 1605.79 1605.78 1605.81 1605.84 1606.02 1606 1605.94 1606.25 1606.46 1606.52 1606.2 1606.11 1606.05 1605.99 1605.92 1605.83 1605.66 1605.61 1605.61 1605.64 1605.49 1605.35 1605.2 1605.21 1605.29 1605.36 1605.44 1605.45 1605.45 1605.41 1605.65 1605.6 1605.98 1606.21 1606.44 1606.33 1605.92 1605.85 1605.81 1605.77 1605.76 1605.88 1605.82 1605.77 1605.78 1605.78 1605.79 1605.58 1605.37 1605.14 1604.95 1604.73 1604.48 1604.23 1603.98 1603.74 1603.45 1603.04 1602.62 1602.54 1602.24 1601.93 1601.48 1601.24 1601.68 1601.96 1601.88 1602.08 1602.33 1602.34 1602.46 1602.77 1603.03 1603.23 1603.38 1603.6 1603.72 1603.87 1603.98 1604.26 1604.45 1604.67 1605.05 1605.42 1605.7 1605.86 1606.02 1606.31 1606.64 1606.98 1607.3 1607.53 1607.76 1608.14 1608.51 1608.84 1609.24 1609.71 1610.17 1609.94 1609.29 1608.64 1608.48 1608.31 1608.01 1607.7 1607.4 1607.09 1606.79 1606.36 1605.74 1604.89 1603.87 1602.97 1602.07 1601.21 1600.61 1599.81 1599.06 1598.3 1597.24 1596.05 1594.86 1593.67 1592.47 1591.4 1590.65 1590.49 1590.39 1590.04 1589.34 1588.68 1588.02 1587.36 1586.7 1586.04 1585.3 1584.52 1583.69 1582.8 1581.87 1581.34 1580.83 1580.33 1579.83 1579.22 1578.72 1578.5 1577.6 1576.68 1575.86 1575.07 1574.37 1573.68 1573.11 1572.55 1572.03 1571.72 1570.82 1569.95 1568.85 1568.14 1567.69 1567.42 1567.14 1566.87 1566.59 1566.39 1566.14 1566 1565.66 1565.49 1565.51 1565.64 1565.71 1565.78 1565.73 1565.74 1565.76 1565.78 1565.95 1566.14 1566.32 1566.34 1566.3 1566.27 1566.24 1566.21 1566.18 1566.1 1566.07 1566.19 1566.35 1566.45 1566.29 1566.15 1566.13 1566.16 1565.93 1565.7 1565.39 1565.01 1564.63 1564.25 1563.85 1563.46 1563.06 1562.68 1562.41 1562.16 1561.89 1561.62 1561.36 1561.09 1561.14 1561.31 1561.1 1560.51 1559.91 1559.27 1558.87 1558.45 1557.89 1557.93 1558.06 1558.16 1558.03 1557.72 1557.27 1556.88 1556.61 1556.32 1556.23 1556.1 1555.96 1556.05 1556.14 1555.83 1555.5 1555.2 1555.13 1555.02 1555.06 1555.1 1555.14 1555.18 1555.22 1555.26 1555.3 1555.12 1555.74 1555.92 1555.82 1555.72 1555.62 1555.67 1555.84 1556.02 1556.2 1556.37 1556.55 1556.82 1557.11 1557.39 1557.68 1557.83 1557.73 1557.59 1557.34 1556.93 1556.54 1556.35 1556.17 1555.99 1555.81 1555.63 1555.45 1555.05 1554.6 1554.39 1554.17 1553.92 1553.73 1553.66 1553.56 1553.29 1552.91 1552.68 1552.41 1551.65 1550.92 1550.75 1550.33 1549.9 1548.97 1547.77 1546.62 1545.3 1544.29 1543.46 1542.48 1541.63 1541.58 1541.59 1541.63 1541.98 1541.9 1542.17 1542.43 1542.7 1542.83 1542.93 1543.04 1543.14 1543.25 1543.41 1543.67 1543.93 1544.21 1544.38 1544.55 1544.72 1545.1 1545.6 1545.86 1545.8 1545.86 1545.87 1545.75 1545.69 1545.56 1545.48 1545.4 1545.32 1545.27 1545.29 1545.33 1545.4 1545.49 1545.59 1545.68 1545.7 1545.66 1545.49 1545.31 1545.14 1544.96 1544.72 1544.11 1543.48 1542.94 1542.72 1541.66 1541.17 1540.87 1540.51 1540.19 1539.36 1538.47 1537.89 1536.99 1536.24 1535.47 1534.69 1533.92 1533.31 1532.76 1532.22 1531.91 1530.95 1530.09 1529.23 1528.37 1527.63 1526.85 1525.96 1526.37 1527.02 1527.71 1528.22 1528.49 1528.76 1528.93 1528.95 1528.97 1529.01 1529.1 1529.2 1529.31 1529.42 1529.69 1530.29 1530.73 1531.18 1531.62 1532.06 1532.5 1532.94 1533.44 1534.16 1534.85 1535.54 1536.23 1536.92 1537.99 1538.63 1539.28 1539.72 1540.51 1541.42 1542.32 1543.32 1544.44 1545.79 1547.34 1548.79 1550.15 1551.17 1552.13 1553.24 1554.35 1555.43 1556.4 1557.38 1558.36 1559.33 1560.28 1561.22 1562.04 1562.64 1563.24 1563.84 1564.44 1565.05 1565.65 1566.43 1567.32 1568.14 1568.93 1569.72 1570.11 1570.18 1570.23 1570.29 1570.31 1570.45 1570.58 1570.83 1571.08 1571.23 1571.26 1571.26 1571.24 1571.13 1571.02 1571.34 1572.08 1572.97 1573.86 1574.75 1575.63 1576.52 1577.03 1577.38 1577.73 1578.07 1578.38 1578.77 1579.28 1579.8 1580.32 1580.83 1581.35 1581.86 1582.2 1582.52 1582.83 1583.14 1583.56 1584.18 1584.8 1585.42 1585.97 1586.51 1587.05 1587.58 1588.12 1588.66 1589.21 1589.76 1590.32 1590.88 1591.44 1591.99 1592.55 1593.022 1593.525 1594.036 1594.55 1595.13 1595.93 1596.73 1597.53 1598.34 1599.065 1599.555 1600.039 1600.521 1600.995 1601.472 1601.943 1602.414 1602.881 1603.411 1604.045 1604.474 1605.43 1605.93 1606.33 1606.72 1607.11 1607.5 1607.9 1608.28 1608.6 1609.05 1609.49 1609.91 1610.2 1610.45 1610.57 1610.68 1610.78 1611.15 1611.54 1611.93 1612.33 1612.67 1612.95 1613.28 1613.6 1613.91 1614.17 1614.41 1614.33 1614.22 1614.07 1614.08 1614.15 1614.22 1614.36 1614.5 1614.65 1614.73 1614.81 1614.85 1614.9 1614.95 1615 1615.04 1615.09 1615.19 1615.15 1615.12 1615.08 1615.05 1615.1 1615.17 1615.21 1615.24 1615.27 1615.32 1615.36 1615.4 1615.44 1615.54 1615.65 1615.77 1615.88 1615.82 1615.62 1615.37 1615.08 1614.78 1614.61 1614.55 1614.79 1615.27 1615.67 1615.65 1615.51 1615.37 1615.22 1614.91 1614.55 1614.51 1614.72 1614.93 1615.16 1615.23 1615.14 1615.06 1614.97 1614.89 1614.8 1614.54 1614.22 1614 1613.86 1613.71 1613.66 1613.61 1613.45 1613.3 1613.15 1613.05 1612.94 1612.84 1612.73 1612.62 1612.57 1612.33 1612.07 1611.8 
1543.01 1543.04 1543.34 1543.85 1544.42 1545.01 1545.6 1546.21 1546.65 1546.74 1546.83 1547.25 1547.59 1548.23 1548.64 1549.06 1549.42 1549.62 1549.88 1550.21 1550.53 1550.86 1551.18 1551.28 1551.38 1551.48 1551.66 1551.98 1552.59 1552.78 1552.93 1553.21 1553.46 1553.59 1553.72 1553.94 1554.69 1555.45 1556.21 1557.15 1558.27 1559.16 1559.99 1560.81 1561.64 1562.61 1563.59 1564.39 1565.2 1565.86 1566.35 1566.6 1566.86 1566.96 1567.33 1567.81 1568.31 1568.84 1569.36 1569.89 1570.35 1570.9 1571.54 1571.98 1573.44 1574.55 1574.63 1576.03 1577.59 1578.66 1580.91 1583.32 1585.07 1586.86 1588.69 1590.52 1592.34 1594.17 1596.61 1598.91 1599.76 1601.33 1602.83 1604.34 1606.39 1608.18 1609.97 1611.87 1613.68 1615.56 1617.62 1619.67 1621.72 1623.38 1624.87 1626.89 1628.97 1630.53 1632.05 1633.58 1635.11 1636.04 1636.77 1637.63 1638.4 1638.7 1638.78 1638.72 1638.66 1638.6 1638.54 1638.48 1638.42 1638.36 1638.28 1638.13 1637.98 1637.66 1637.07 1636.87 1636.66 1636.46 1636.25 1635.95 1635.47 1635 1634.58 1634.17 1633.78 1633.39 1633 1632.62 1632.23 1631.98 1631.69 1631.05 1630.41 1629.77 1629.13 1628.48 1626.98 1625.49 1623.99 1622.97 1622.31 1621.82 1621.33 1620.81 1619.75 1618.7 1617.64 1616.59 1615.53 1614.24 1613.04 1611.91 1610.82 1609.73 1608.65 1607.28 1606.01 1604.79 1603.79 1602.86 1602.17 1601.38 1600.48 1600.02 1599.62 1599.08 1598.32 1597.56 1596.89 1596.31 1595.72 1595.14 1594.57 1594.05 1593.9 1594.05 1594.19 1594.32 1594.45 1594.63 1594.85 1594.98 1595.12 1595.39 1595.9 1596.17 1596.35 1596.49 1596.73 1597.05 1597.21 1597.27 1597.58 1597.79 1597.8 1597.89 1597.87 1597.86 1597.84 1597.83 1597.81 1598.07 1598.44 1598.82 1599.19 1599.47 1599.63 1599.74 1599.85 1599.91 1600.32 1600.72 1601 1601.15 1601.29 1601.44 1601.64 1601.98 1602.56 1603.12 1603.61 1603.89 1604.15 1604.44 1604.73 1604.71 1604.79 1604.98 1605.13 1605.33 1605.55 1605.78 1606.01 1606.24 1606.48 1606.8 1606.92 1607.05 1607.18 1607.26 1607.19 1607.13 1607.16 1607.31 1607.45 1607.72 1607.89 1608.09 1608.17 1607.83 1607.5 1607.37 1607.4 1607.43 1607.46 1607.5 1607.48 1607.33 1606.99 1606.62 1606.26 1605.98 1605.89 1605.92 1605.95 1605.98 1606.01 1606.02 1606.35 1606.78 1607 1606.81 1606.47 1606.43 1606.36 1606.3 1606.23 1606.08 1605.92 1605.82 1605.82 1605.91 1605.87 1605.73 1605.58 1605.6 1605.67 1605.75 1605.82 1605.9 1605.88 1605.77 1605.84 1606 1606.28 1606.57 1606.5 1606.31 1606.19 1606.2 1606.22 1606.22 1606.18 1606.18 1606.17 1606.18 1606.18 1606.19 1606.14 1605.98 1605.82 1605.62 1605.41 1605.17 1604.92 1604.67 1604.42 1604.17 1603.93 1603.58 1602.97 1602.6 1603.21 1602.9 1602.56 1602.33 1602.41 1602.41 1602.49 1602.7 1602.79 1602.72 1602.68 1603.17 1603.42 1603.6 1603.75 1603.89 1604.05 1604.22 1604.39 1604.67 1604.92 1605.17 1605.65 1606.14 1606.52 1606.69 1606.85 1607.01 1607.17 1607.33 1607.67 1608 1608.26 1608.55 1608.92 1609.28 1609.75 1610.1 1610.28 1610.07 1609.42 1608.99 1608.82 1608.66 1608.42 1608.11 1607.81 1607.5 1607.07 1606.63 1606.2 1605.4 1604.5 1603.74 1602.84 1601.92 1601.18 1600.44 1599.7 1598.94 1598.11 1597.28 1596.16 1594.96 1593.86 1593.11 1592.36 1592.05 1591.83 1591.19 1590.47 1589.78 1589.12 1588.45 1587.79 1587.07 1586.33 1585.54 1584.61 1583.68 1582.75 1582 1581.49 1580.99 1580.48 1579.98 1579.44 1578.69 1577.95 1577.21 1576.45 1575.62 1574.78 1574.14 1573.57 1573.02 1572.48 1572.12 1571.59 1570.64 1569.51 1568.39 1568.04 1567.77 1567.49 1567.21 1566.94 1566.66 1566.55 1566.43 1566.13 1565.91 1565.64 1565.84 1566.07 1566.24 1566.25 1566.26 1566.27 1566.29 1566.31 1566.42 1566.61 1566.73 1566.7 1566.67 1566.63 1566.6 1566.52 1566.44 1566.41 1566.38 1566.52 1566.68 1566.49 1566.33 1566.34 1566.45 1566.23 1566 1565.62 1565.25 1564.87 1564.49 1564.1 1563.71 1563.43 1562.95 1562.66 1562.39 1562.14 1561.91 1561.68 1561.42 1561.16 1561.23 1561.35 1561.13 1560.5 1559.87 1559.29 1558.8 1558.28 1558.27 1558.37 1558.48 1558.34 1558 1557.64 1557.22 1557.11 1556.92 1556.7 1556.51 1556.43 1556.56 1556.63 1556.32 1556.01 1555.77 1555.69 1555.63 1555.67 1555.71 1555.75 1555.79 1555.84 1555.9 1555.98 1556.23 1556.48 1556.52 1556.42 1556.32 1556.22 1556.12 1556.27 1556.45 1556.62 1556.8 1556.98 1557.27 1557.55 1557.84 1558.12 1558.25 1557.98 1557.74 1557.61 1557.4 1556.98 1556.78 1556.6 1556.41 1556.24 1556.08 1555.76 1555.17 1554.98 1554.81 1554.64 1554.48 1554.39 1554.29 1554.02 1553.74 1553.43 1552.96 1552.55 1551.83 1551.1 1550.81 1550.05 1549.55 1548.75 1547.52 1546.22 1544.91 1543.59 1542.74 1541.9 1541.64 1541.59 1541.59 1541.85 1542.34 1542.47 1542.74 1543.01 1543.19 1543.29 1543.4 1543.5 1543.61 1543.71 1543.82 1544.02 1544.36 1544.64 1544.81 1544.98 1545.15 1545.32 1545.61 1546.07 1546.01 1546.06 1546.04 1546.03 1545.86 1545.66 1545.5 1545.47 1545.5 1545.52 1545.54 1545.6 1545.66 1545.75 1545.84 1545.84 1545.82 1545.75 1545.53 1545.22 1545.02 1544.84 1544.69 1544.29 1543.81 1543.13 1542.79 1541.37 1540.85 1540.59 1540.32 1540.31 1539.46 1538.88 1538.29 1537.4 1536.6 1535.86 1535.08 1534.31 1533.62 1533.08 1532.56 1532.48 1531.46 1530.57 1529.71 1529.04 1528.6 1527.55 1526.73 1526.72 1527.42 1528.13 1528.4 1528.67 1528.95 1529.08 1529.11 1529.15 1529.22 1529.34 1529.46 1529.58 1529.7 1529.8 1530.35 1530.79 1531.23 1531.67 1532.11 1532.56 1533 1533.44 1534.12 1534.84 1535.53 1536.21 1537.13 1537.82 1538.47 1539.11 1539.57 1540.11 1541.01 1541.92 1542.97 1544.17 1545.77 1547.36 1548.68 1549.99 1550.84 1551.65 1552.64 1553.75 1554.85 1555.96 1557.07 1558.17 1559.21 1560.16 1561.08 1561.92 1562.53 1563.14 1563.74 1564.35 1564.96 1565.56 1566.11 1567 1567.9 1568.79 1569.68 1570.29 1570.35 1570.4 1570.45 1570.51 1570.84 1570.98 1571.03 1571.27 1571.53 1571.65 1571.64 1571.62 1571.5 1571.43 1571.24 1572.06 1572.97 1573.86 1574.75 1575.64 1576.53 1577.33 1577.69 1578.04 1578.38 1578.71 1579.08 1579.6 1580.12 1580.63 1581.15 1581.63 1582.13 1582.36 1582.67 1582.98 1583.29 1583.78 1584.4 1585.02 1585.64 1586.26 1586.84 1587.38 1587.92 1588.45 1588.99 1589.54 1590.1 1590.65 1591.21 1591.77 1592.31 1592.81 1593.277 1593.787 1594.3 1594.815 1595.45 1596.26 1597.06 1597.86 1598.63 1599.28 1599.82 1600.32 1600.826 1601.323 1601.83 1602.329 1602.808 1603.282 1603.761 1604.222 1604.597 1605.62 1606.14 1606.53 1606.92 1607.32 1607.71 1608.1 1608.55 1609 1609.44 1609.88 1610.32 1610.64 1610.95 1611.12 1611.22 1611.33 1611.5 1611.83 1612.23 1612.62 1613.01 1613.26 1613.53 1613.86 1614.18 1614.42 1614.52 1614.51 1614.45 1614.34 1614.34 1614.36 1614.38 1614.41 1614.74 1614.9 1614.99 1615.04 1615.08 1615.13 1615.18 1615.23 1615.28 1615.33 1615.45 1615.53 1615.43 1615.4 1615.37 1615.42 1615.49 1615.56 1615.62 1615.66 1615.69 1615.74 1615.78 1615.88 1615.99 1616.11 1616.13 1616.15 1616.1 1615.89 1615.62 1615.31 1615.01 1614.72 1614.98 1615.47 1615.89 1616.06 1615.95 1615.76 1615.58 1615.4 1615.1 1614.8 1614.53 1614.75 1614.98 1615.22 1615.45 1615.44 1615.36 1615.27 1615.19 1615.1 1614.78 1614.46 1614.19 1614.04 1613.89 1613.85 1613.84 1613.7 1613.54 1613.41 1613.3 1613.2 1613.09 1612.99 1612.94 1612.89 1612.76 1612.5 1612.23 
1543.46 1543.5 1543.75 1544.32 1545.13 1545.62 1546.09 1546.57 1547.1 1547.48 1547.57 1548.14 1548.8 1548.94 1549.35 1549.77 1550.06 1550.26 1550.5 1550.83 1551.16 1551.83 1552.26 1552.45 1552.55 1552.59 1552.71 1552.98 1553.39 1553.76 1554.14 1554.44 1554.6 1554.79 1555.05 1555.31 1556.24 1557.17 1558 1558.93 1559.82 1560.71 1561.56 1562.39 1563.18 1563.97 1564.77 1565.6 1566.34 1567.04 1567.41 1567.59 1567.89 1568.15 1568.5 1569.02 1569.54 1570.06 1570.57 1571.09 1571.64 1572.34 1573.24 1573.9 1574.57 1575.87 1576.28 1577.4 1578.7 1580.2 1582.32 1584.44 1586.16 1587.95 1589.78 1591.61 1593.85 1596.5 1599.14 1601.08 1601.96 1602.88 1603.51 1605.04 1606.73 1608.42 1610.11 1611.87 1613.85 1615.9 1617.95 1620.01 1622.06 1623.88 1625.82 1627.76 1629.66 1631.17 1632.7 1634.28 1635.9 1636.92 1637.51 1638.18 1639 1639.49 1639.69 1639.63 1639.57 1639.51 1639.45 1639.39 1639.33 1639.19 1639.04 1638.89 1638.83 1638.36 1637.81 1637.6 1637.39 1637.18 1636.96 1636.54 1636.11 1635.68 1635.23 1634.83 1634.46 1634.1 1633.76 1633.42 1633.09 1632.73 1631.95 1631.31 1630.67 1630.03 1629.39 1628.75 1627.57 1626.08 1624.58 1623.67 1623.12 1622.63 1622.14 1621.64 1620.83 1619.78 1618.72 1617.67 1616.39 1614.95 1613.78 1613.03 1611.89 1610.76 1609.48 1608.25 1606.97 1605.74 1604.5 1603.55 1602.94 1602.12 1601.64 1601.15 1600.68 1600.23 1599.48 1598.82 1598.24 1597.66 1597.08 1596.49 1595.91 1595.35 1594.61 1594.46 1594.55 1594.68 1594.81 1595.02 1595.16 1595.29 1595.43 1595.66 1596.14 1596.32 1596.46 1596.6 1596.78 1597.12 1597.45 1597.74 1597.97 1598.01 1598.04 1598.03 1598.01 1598 1597.98 1597.97 1597.95 1597.94 1598.31 1598.68 1599.06 1599.43 1599.66 1599.78 1599.89 1600.1 1600.56 1601.01 1601.46 1601.14 1601.26 1601.42 1601.7 1601.86 1602.28 1602.85 1603.51 1604.04 1604.33 1604.62 1604.8 1604.58 1604.72 1604.98 1605.2 1605.42 1605.64 1605.86 1606.1 1606.33 1606.56 1606.78 1606.8 1606.87 1606.98 1606.99 1606.95 1607.1 1607.24 1607.39 1607.53 1607.81 1608.03 1608.21 1608.4 1608.07 1607.73 1607.56 1607.59 1607.59 1607.58 1607.61 1607.6 1607.59 1607.25 1606.87 1606.49 1606.11 1606.02 1606.04 1606.07 1606.1 1606.14 1606.59 1606.89 1607.28 1607.42 1607.08 1606.76 1606.74 1606.67 1606.61 1606.5 1606.34 1606.17 1606.03 1606.04 1606.13 1606.22 1606.11 1605.96 1605.99 1606.06 1606.14 1606.21 1606.24 1606.15 1606.13 1606.3 1606.49 1606.74 1606.98 1606.59 1606.37 1606.3 1606.3 1606.32 1606.33 1606.35 1606.43 1606.44 1606.44 1606.43 1606.43 1606.54 1606.54 1606.37 1606.12 1605.87 1605.51 1605.27 1605.03 1604.78 1604.54 1604.29 1604.13 1603.35 1602.96 1603.84 1603.61 1603.23 1603.19 1603.11 1602.99 1603.09 1603.24 1603.16 1603.09 1603.02 1603.41 1603.82 1603.98 1604.2 1604.54 1604.64 1604.6 1604.77 1604.95 1605.29 1605.81 1606.26 1606.74 1607.23 1607.52 1607.68 1607.84 1608 1608.16 1608.32 1608.48 1608.69 1608.98 1609.31 1609.73 1610.03 1610.34 1610.29 1610.19 1609.54 1609.33 1609.17 1609.01 1608.83 1608.52 1608.21 1607.78 1607.34 1606.91 1606.48 1605.9 1605.12 1604.15 1603.43 1602.6 1601.86 1601.12 1600.39 1599.65 1598.81 1597.97 1597.13 1596.3 1595.57 1594.82 1594.06 1593.6 1593 1592.33 1591.62 1590.9 1590.21 1589.55 1588.85 1588.09 1587.33 1586.55 1585.49 1584.56 1583.63 1582.69 1582.16 1581.65 1581.15 1580.64 1579.85 1579.1 1578.36 1577.62 1576.89 1576.05 1575.25 1574.64 1574.04 1573.48 1573.01 1572.53 1572.07 1571.41 1570.29 1569.17 1568.67 1568.31 1567.95 1567.59 1567.25 1566.98 1566.83 1566.72 1566.6 1566.36 1566.25 1566.41 1566.63 1566.76 1566.76 1566.77 1566.78 1566.81 1566.83 1566.85 1566.89 1567.08 1567.09 1567.06 1567.01 1566.93 1566.85 1566.79 1566.76 1566.73 1566.7 1566.85 1566.74 1566.53 1566.56 1566.67 1566.54 1566.24 1565.86 1565.49 1565.11 1564.73 1564.38 1564.12 1563.78 1563.21 1562.92 1562.65 1562.37 1562.1 1561.86 1561.63 1561.4 1561.23 1561.43 1561.22 1561.01 1560.43 1559.87 1559.34 1558.93 1558.94 1558.94 1558.95 1558.78 1558.58 1558.36 1557.86 1557.66 1557.48 1557.27 1556.99 1556.87 1556.88 1556.89 1556.89 1556.55 1556.37 1556.21 1556.25 1556.29 1556.33 1556.38 1556.44 1556.49 1556.54 1556.73 1556.98 1557.23 1557.12 1557.02 1556.92 1556.82 1556.72 1556.7 1556.88 1557.05 1557.23 1557.43 1557.71 1558 1558.28 1558.47 1558.63 1558.48 1558.21 1557.93 1557.66 1557.45 1557.2 1557.03 1556.87 1556.7 1556.46 1556.06 1555.87 1555.7 1555.54 1555.36 1555.18 1555 1554.75 1554.48 1554.2 1553.93 1553.44 1552.69 1552.08 1551.48 1550.9 1550.23 1549.38 1548.55 1547.35 1546.06 1544.68 1543.3 1542.43 1542 1541.63 1541.7 1541.72 1542.22 1542.71 1543.21 1543.31 1543.55 1543.65 1543.76 1543.86 1543.97 1544.09 1544.24 1544.39 1544.53 1544.79 1545.07 1545.24 1545.41 1545.58 1545.75 1545.92 1546.11 1546.25 1546.25 1546.26 1546.27 1546.14 1545.97 1545.75 1545.71 1545.73 1545.82 1545.91 1545.9 1545.92 1546 1546.06 1545.97 1545.93 1545.84 1545.76 1545.58 1545.14 1544.91 1544.7 1544.32 1544.09 1543.57 1542.95 1541.55 1541.15 1540.83 1540.74 1540.45 1539.86 1539.28 1538.69 1537.84 1536.96 1536.22 1535.48 1534.7 1533.93 1533.39 1533.09 1533.06 1532.04 1531.05 1530.46 1530.02 1529.54 1528.65 1527.41 1527.13 1527.83 1528.33 1528.59 1528.86 1529.13 1529.23 1529.26 1529.31 1529.34 1529.79 1529.91 1530.03 1530.15 1530.11 1530.71 1530.86 1531.29 1531.73 1532.17 1532.61 1533.05 1533.49 1534.09 1534.81 1535.51 1536.22 1537.01 1537.65 1538.3 1538.94 1539.43 1539.82 1540.61 1541.52 1542.63 1544.16 1545.67 1547.18 1548.52 1549.8 1550.57 1551.34 1552.12 1553.15 1554.25 1555.36 1556.46 1557.68 1558.9 1559.85 1560.76 1561.61 1562.34 1563.05 1563.66 1564.26 1564.87 1565.47 1566.02 1566.69 1567.58 1568.47 1569.29 1569.88 1570.46 1570.57 1570.62 1570.68 1571 1571.32 1571.29 1571.47 1571.74 1571.89 1571.98 1571.97 1571.93 1571.76 1571.61 1571.9 1572.98 1573.86 1574.75 1575.64 1576.53 1577.42 1577.99 1578.34 1578.69 1579.03 1579.4 1579.92 1580.43 1580.86 1581.4 1581.94 1582.32 1582.51 1582.82 1583.13 1583.45 1584 1584.62 1585.24 1585.86 1586.48 1587.1 1587.71 1588.25 1588.79 1589.32 1589.87 1590.43 1590.99 1591.54 1592.06 1592.57 1593.07 1593.532 1594.05 1594.564 1595.081 1595.78 1596.58 1597.38 1598.18 1598.83 1599.47 1600.06 1600.574 1601.078 1601.58 1602.08 1602.584 1603.093 1603.603 1604.113 1604.591 1604.825 1605.78 1606.33 1606.73 1607.12 1607.58 1608.05 1608.52 1608.99 1609.4 1609.84 1610.28 1610.74 1611.16 1611.45 1611.55 1611.77 1611.87 1611.99 1612.21 1612.52 1612.91 1613.3 1613.59 1613.84 1614.11 1614.22 1614.39 1614.5 1614.53 1614.58 1614.59 1614.65 1614.73 1614.75 1614.77 1614.97 1615.16 1615.22 1615.27 1615.31 1615.36 1615.42 1615.47 1615.52 1615.57 1615.7 1615.93 1615.8 1615.71 1615.68 1615.73 1615.8 1615.87 1615.94 1616.01 1616.07 1616.11 1616.22 1616.24 1616.25 1616.26 1616.28 1616.33 1616.31 1616.1 1615.83 1615.52 1615.22 1615.05 1615.29 1615.71 1615.81 1615.87 1615.93 1615.9 1615.75 1615.55 1615.25 1614.95 1614.71 1614.8 1615.04 1615.27 1615.51 1615.74 1615.66 1615.57 1615.49 1615.35 1615.03 1614.7 1614.38 1614.22 1614.08 1614.05 1614.04 1613.94 1613.79 1613.66 1613.56 1613.45 1613.36 1613.31 1613.26 1613.21 1613.15 1612.93 1612.66 
1544.11 1544.37 1544.63 1544.97 1545.73 1546.22 1546.78 1547.47 1547.76 1547.98 1548.36 1549.02 1549.66 1549.98 1550.42 1550.84 1550.9 1550.9 1551.13 1551.69 1552.46 1553.15 1553.34 1553.54 1553.72 1553.52 1553.69 1554.08 1554.46 1554.78 1555.16 1555.64 1556.01 1556.3 1556.56 1557.03 1557.95 1558.79 1559.62 1560.48 1561.37 1562.27 1563.14 1563.87 1564.56 1565.28 1566.07 1566.79 1567.52 1568.25 1568.57 1568.69 1568.91 1569.27 1569.74 1570.25 1570.77 1571.36 1572.22 1573.08 1573.3 1573.84 1574.36 1574.84 1575.25 1577.25 1577.94 1578.86 1580.31 1581.9 1583.8 1585.58 1587.25 1589.04 1591.09 1593.74 1596.38 1599.03 1601.67 1603.25 1604.13 1604.33 1604.94 1606.24 1607.9 1609.55 1611.2 1612.78 1614.52 1616.57 1618.63 1620.68 1622.73 1624.7 1626.63 1628.55 1630.4 1631.93 1633.47 1635.09 1636.72 1637.87 1638.51 1639.18 1639.75 1640.28 1640.59 1640.53 1640.47 1640.41 1640.35 1640.25 1640.1 1639.98 1639.93 1639.89 1639.75 1639.36 1638.81 1638.36 1638.08 1637.87 1637.49 1637.06 1636.7 1636.38 1636.06 1635.68 1635.35 1635.01 1634.68 1634.34 1634.01 1633.58 1632.76 1631.57 1630.93 1630.29 1629.65 1629.02 1628.16 1626.67 1625.18 1624.41 1623.92 1623.43 1622.94 1622.45 1621.91 1620.86 1619.81 1618.75 1617.22 1615.65 1614.55 1613.82 1613.08 1611.21 1609.8 1608.9 1607.94 1606.66 1605.32 1604.44 1603.76 1603.2 1602.75 1602.3 1601.83 1601.34 1600.75 1600.05 1599.35 1598.65 1598.01 1597.44 1596.89 1596.34 1595.65 1595.36 1595.23 1595.11 1595.19 1595.33 1595.46 1595.6 1595.73 1595.93 1596.29 1596.44 1596.57 1596.7 1596.84 1597.16 1597.52 1597.85 1597.98 1597.95 1598.09 1598.16 1598.15 1598.14 1598.12 1598.11 1598.09 1598.08 1598.18 1598.55 1598.93 1599.3 1599.64 1599.92 1600.05 1600.36 1600.83 1601.31 1601.77 1601.72 1601.38 1601.59 1601.73 1601.81 1602 1602.65 1603.32 1603.98 1604.51 1604.8 1604.7 1604.62 1604.77 1605.05 1605.28 1605.51 1605.73 1605.95 1606.19 1606.42 1606.65 1606.8 1606.8 1606.78 1606.76 1606.89 1607.03 1607.18 1607.33 1607.47 1607.62 1607.89 1608.17 1608.35 1608.52 1608.31 1607.98 1607.85 1608 1608.14 1608.28 1608.28 1608.13 1607.92 1607.77 1607.39 1607.01 1606.65 1606.23 1606.15 1606.18 1606.3 1606.53 1607.13 1607.7 1607.85 1607.69 1607.36 1607.06 1607.04 1606.99 1606.92 1606.76 1606.59 1606.43 1606.27 1606.26 1606.35 1606.44 1606.49 1606.35 1606.37 1606.45 1606.52 1606.51 1606.42 1606.43 1606.61 1606.8 1606.98 1607.2 1607.15 1606.77 1606.43 1606.41 1606.41 1606.41 1606.43 1606.45 1606.56 1606.67 1606.67 1606.66 1606.66 1606.81 1607.02 1606.85 1606.49 1606.3 1606.32 1606 1605.55 1605.1 1604.65 1604.4 1604.82 1603.91 1603.72 1604.51 1603.82 1603.79 1603.78 1603.7 1603.62 1603.69 1603.65 1603.54 1603.47 1603.4 1603.63 1604.13 1604.62 1604.95 1605.25 1605.35 1605.18 1605.39 1605.64 1606.11 1606.93 1607.4 1607.86 1608.27 1608.04 1608.17 1608.33 1608.5 1608.66 1608.86 1609.05 1609.24 1609.43 1609.66 1609.96 1610.27 1610.36 1610.29 1610.22 1609.84 1609.68 1609.52 1609.36 1609.2 1608.92 1608.49 1608.05 1607.62 1607.19 1606.76 1606.32 1605.74 1604.73 1604.01 1603.3 1602.58 1601.86 1601.14 1600.42 1599.8 1598.96 1598.05 1597.13 1596.38 1595.75 1595.12 1594.5 1593.94 1593.31 1592.66 1592 1591.33 1590.61 1589.78 1589.05 1588.26 1587.5 1586.56 1585.46 1584.51 1583.57 1582.82 1582.32 1581.81 1581.19 1580.26 1579.51 1578.78 1578.04 1577.31 1576.49 1575.77 1575.16 1574.57 1574.02 1573.53 1573.07 1572.6 1572.02 1571.07 1569.95 1569.39 1569.03 1568.67 1568.31 1567.95 1567.51 1566.99 1566.72 1566.59 1566.97 1566.88 1566.92 1567.13 1567.29 1567.28 1567.29 1567.3 1567.32 1567.34 1567.36 1567.38 1567.41 1567.48 1567.43 1567.35 1567.26 1567.18 1567.13 1567.1 1567.07 1567.05 1567.02 1566.98 1567.07 1566.85 1566.88 1566.84 1566.48 1566.1 1565.72 1565.33 1564.94 1564.82 1564.56 1564.04 1563.47 1563.18 1562.91 1562.64 1562.36 1562.09 1561.82 1561.58 1561.37 1561.38 1561.17 1560.95 1560.75 1560.53 1560 1559.69 1559.7 1559.69 1559.53 1559.32 1559.12 1558.74 1558.39 1558.21 1558.04 1557.85 1557.54 1557.27 1557.32 1557.32 1557.32 1557.06 1556.78 1556.82 1556.87 1556.92 1556.98 1557.03 1557.08 1557.13 1557.21 1557.47 1557.73 1557.88 1557.72 1557.62 1557.52 1557.42 1557.32 1557.22 1557.3 1557.48 1557.66 1557.88 1558.16 1558.44 1558.65 1558.81 1558.98 1558.96 1558.71 1558.43 1558.16 1557.88 1557.68 1557.51 1557.33 1557.16 1556.86 1556.56 1556.29 1556.11 1555.93 1555.75 1555.57 1555.39 1555.2 1554.98 1554.69 1554.33 1553.65 1552.91 1552.32 1551.72 1551.12 1550.42 1549.44 1548.31 1547.12 1545.9 1544.58 1543.54 1542.71 1542.13 1541.72 1541.99 1542.46 1542.78 1543.11 1543.58 1543.89 1544.01 1544.12 1544.27 1544.42 1544.57 1544.72 1544.87 1545.02 1545.15 1545.28 1545.5 1545.67 1545.84 1546 1546.17 1546.34 1546.5 1546.5 1546.49 1546.51 1546.52 1546.38 1546.21 1546.04 1546.02 1546.14 1546.25 1546.29 1546.28 1546.26 1546.25 1546.23 1546.1 1546.02 1545.94 1545.85 1545.77 1545.62 1545.23 1544.69 1544.38 1544.37 1544.06 1543.14 1542.28 1541.9 1541.75 1541.28 1540.8 1540.27 1539.68 1539.1 1538.28 1537.32 1536.58 1535.84 1535.09 1534.32 1533.7 1533.61 1533.64 1532.62 1531.51 1530.6 1530.04 1529.47 1529.09 1528.09 1527.54 1528.24 1528.52 1528.78 1529.05 1529.32 1529.37 1529.45 1529.44 1529.41 1529.97 1530.36 1530.48 1529.8 1530.42 1531.09 1531.25 1531.4 1531.79 1532.23 1532.67 1533.11 1533.55 1534.05 1534.77 1535.49 1536.19 1536.84 1537.48 1538.13 1538.77 1539.28 1539.67 1540.21 1541.16 1542.56 1544.04 1545.49 1546.96 1548.36 1549.53 1550.3 1551.08 1551.85 1552.62 1553.65 1554.89 1556.18 1557.47 1558.56 1559.53 1560.44 1561.29 1562.03 1562.77 1563.51 1564.17 1564.78 1565.38 1565.93 1566.48 1567.25 1568.07 1568.82 1569.41 1569.99 1570.58 1570.74 1570.84 1571.26 1571.6 1571.59 1571.58 1572.01 1572.05 1572.17 1572.23 1572.23 1572.2 1572.07 1572 1572.84 1573.87 1574.76 1575.65 1576.54 1577.42 1578.29 1578.64 1578.99 1579.34 1579.72 1580.22 1580.62 1581.17 1581.71 1582.26 1582.5 1582.68 1582.98 1583.29 1583.6 1584.22 1584.84 1585.46 1586.08 1586.7 1587.32 1587.94 1588.56 1589.12 1589.65 1590.2 1590.76 1591.31 1591.81 1592.32 1592.82 1593.33 1593.787 1594.311 1594.828 1595.346 1596.1 1596.9 1597.71 1598.37 1599.02 1599.66 1600.31 1600.828 1601.33 1601.831 1602.336 1602.833 1603.34 1603.854 1604.359 1604.815 1605.12 1606.07 1606.61 1607.08 1607.55 1608.02 1608.49 1608.96 1609.4 1609.8 1610.24 1610.68 1611.26 1611.7 1611.91 1611.94 1612.24 1612.41 1612.52 1612.71 1612.93 1613.2 1613.6 1613.93 1614.18 1614.32 1614.4 1614.63 1614.66 1614.69 1614.87 1614.89 1614.97 1615.05 1615.13 1615.21 1615.24 1615.4 1615.45 1615.5 1615.55 1615.6 1615.65 1615.7 1615.75 1615.81 1615.96 1616.19 1616.24 1616.08 1616 1616.05 1616.12 1616.19 1616.26 1616.33 1616.36 1616.35 1616.37 1616.38 1616.39 1616.41 1616.46 1616.51 1616.52 1616.31 1616.04 1615.73 1615.43 1615.53 1615.77 1615.69 1615.74 1615.71 1615.75 1615.81 1615.86 1615.69 1615.39 1615.12 1615.08 1615.08 1615.18 1615.33 1615.56 1615.8 1615.96 1615.87 1615.78 1615.59 1615.27 1614.95 1614.63 1614.41 1614.26 1614.24 1614.23 1614.18 1614.03 1613.92 1613.81 1613.74 1613.68 1613.63 1613.58 1613.53 1613.47 1613.36 1613.1 
1544.89 1545.24 1545.52 1545.86 1546.36 1547.17 1547.84 1548.43 1548.83 1549.03 1549.22 1549.57 1550.2 1551.07 1551.7 1551.95 1551.93 1551.89 1552.54 1553.09 1553.87 1554.23 1554.4 1554.45 1554.51 1554.45 1554.67 1555.16 1555.67 1555.8 1556.22 1556.77 1557.21 1557.57 1557.93 1558.73 1559.54 1560.37 1561.2 1562.03 1562.92 1563.81 1564.2 1565.27 1565.97 1566.81 1567.65 1568.29 1568.94 1569.59 1569.75 1569.97 1570.29 1570.61 1571.25 1572.11 1572.98 1573.84 1574.7 1575.44 1575.35 1575.68 1576.4 1576.92 1577.23 1578.23 1579.39 1580.33 1581.92 1583.51 1585.2 1586.8 1588.47 1590.98 1593.62 1596.27 1598.91 1601.56 1604.2 1605.42 1603.53 1605.17 1606.57 1607.58 1609.23 1610.88 1612.45 1614.02 1615.72 1617.42 1619.42 1621.48 1623.53 1625.53 1627.43 1629.33 1631.16 1632.74 1634.33 1635.92 1637.54 1638.84 1639.51 1640.04 1640.56 1641.07 1641.5 1641.44 1641.38 1641.31 1641.17 1641.08 1641.03 1640.99 1640.94 1640.88 1640.66 1640.36 1639.81 1639.36 1638.91 1638.52 1638.2 1637.88 1637.56 1637.24 1636.92 1636.58 1636.27 1635.93 1635.6 1635.26 1634.92 1634.43 1633.93 1632.73 1631.46 1630.56 1629.92 1629.28 1628.64 1627.26 1625.87 1625.22 1624.73 1624.24 1623.75 1623.26 1622.76 1621.94 1620.89 1619.83 1618.05 1616.36 1615.32 1614.59 1613.17 1611.58 1610.25 1609.4 1608.56 1607.3 1606.11 1605.43 1604.52 1603.64 1603.24 1602.85 1602.39 1601.89 1601.28 1600.63 1600.06 1599.51 1598.95 1598.4 1597.85 1597.3 1596.74 1596.31 1596.17 1595.97 1595.89 1595.89 1595.89 1595.9 1596.04 1596.2 1596.41 1596.54 1596.68 1596.81 1596.94 1597.21 1597.54 1597.93 1597.94 1597.94 1598.12 1598.29 1598.21 1598.15 1598.22 1598.25 1598.23 1598.22 1598.2 1598.42 1598.79 1599.11 1599.46 1599.84 1600.21 1600.62 1601.08 1601.55 1602.01 1602.24 1602.05 1601.87 1601.7 1601.76 1601.82 1602.48 1603.14 1603.8 1604.46 1604.88 1604.87 1604.86 1604.88 1605.13 1605.36 1605.6 1605.82 1606.04 1606.27 1606.51 1606.65 1606.82 1606.8 1606.79 1607 1607.02 1607.12 1607.26 1607.41 1607.55 1607.7 1607.98 1608.26 1608.49 1608.62 1608.46 1608.22 1608.14 1608.29 1608.44 1608.59 1608.73 1608.73 1608.49 1608.23 1607.91 1607.55 1607.18 1606.82 1606.33 1606.45 1606.66 1607.05 1607.64 1608.32 1608.16 1607.87 1607.59 1607.36 1607.33 1607.3 1607.18 1607.01 1606.85 1606.68 1606.52 1606.48 1606.57 1606.66 1606.75 1606.73 1606.76 1606.79 1606.78 1606.76 1606.69 1606.83 1606.98 1607.22 1607.46 1607.67 1607.34 1606.99 1606.76 1606.61 1606.52 1606.52 1606.53 1606.55 1606.7 1606.85 1606.9 1606.89 1606.89 1607.09 1607.29 1607.1 1606.77 1606.62 1606.7 1606.78 1606.5 1605.84 1605.13 1604.99 1605.09 1605.03 1604.72 1604.41 1604.41 1604.41 1604.35 1604.27 1604.23 1604.26 1604.24 1604.07 1603.89 1603.79 1603.81 1604.23 1605.04 1605.7 1605.96 1606.05 1606.08 1606.43 1606.91 1607.38 1607.89 1608.54 1608.99 1608.97 1608.74 1608.61 1608.77 1608.93 1609.09 1609.26 1609.42 1609.58 1609.87 1610.09 1610.2 1610.44 1610.37 1610.3 1610.28 1610.2 1610.06 1609.9 1609.74 1609.57 1609.23 1608.79 1608.36 1607.92 1607.48 1607.05 1606.61 1606.08 1605.31 1604.57 1603.9 1603.18 1602.46 1601.75 1601.13 1600.43 1599.72 1598.91 1598 1597.1 1596.47 1595.84 1595.22 1594.61 1594 1593.34 1592.69 1592.16 1591.52 1590.7 1590.02 1589.19 1588.45 1587.66 1586.56 1585.47 1584.45 1583.52 1582.98 1582.47 1581.6 1580.77 1579.96 1579.2 1578.47 1577.73 1576.92 1576.28 1575.7 1575.16 1574.61 1574.07 1573.6 1573.12 1572.52 1571.86 1570.76 1570.11 1569.75 1569.39 1569.03 1568.58 1568.02 1567.7 1566.99 1566.54 1567.04 1567.49 1567.48 1567.64 1567.81 1567.8 1567.8 1567.81 1567.83 1567.85 1567.88 1567.9 1567.92 1567.92 1567.76 1567.68 1567.6 1567.52 1567.48 1567.45 1567.42 1567.39 1567.36 1567.52 1567.7 1567.4 1567.21 1567.09 1566.7 1566.31 1565.92 1565.53 1565.23 1565.26 1564.88 1564.3 1563.73 1563.44 1563.17 1562.9 1562.62 1562.35 1562.08 1561.81 1561.53 1561.43 1561.33 1561.24 1561.15 1560.92 1560.48 1560.35 1560.37 1560.28 1560.07 1559.86 1559.62 1559.2 1558.94 1558.76 1558.58 1558.36 1558.06 1557.73 1557.7 1557.78 1557.77 1557.53 1557.41 1557.46 1557.52 1557.57 1557.62 1557.67 1557.73 1557.78 1557.95 1558.22 1558.47 1558.48 1558.33 1558.22 1558.12 1558.02 1557.92 1557.82 1557.73 1557.91 1558.09 1558.32 1558.61 1558.83 1559 1559.16 1559.33 1559.43 1559.2 1558.94 1558.66 1558.39 1558.17 1558.01 1557.84 1557.52 1557.18 1556.86 1556.68 1556.5 1556.32 1556.14 1555.95 1555.77 1555.59 1555.41 1555.2 1554.35 1553.87 1553.1 1552.51 1551.88 1551.2 1550.45 1549.25 1547.91 1546.69 1545.51 1544.42 1543.67 1542.81 1542.31 1542.15 1542.4 1543.27 1543.6 1543.86 1544.12 1544.41 1544.6 1544.75 1544.9 1545.05 1545.2 1545.35 1545.49 1545.64 1545.78 1545.91 1545.95 1546.06 1546.24 1546.41 1546.57 1546.74 1546.91 1546.85 1546.76 1546.75 1546.76 1546.63 1546.46 1546.41 1546.45 1546.57 1546.67 1546.66 1546.62 1546.55 1546.48 1546.35 1546.25 1546.33 1546.23 1546.12 1546.02 1545.89 1545.35 1544.36 1544.34 1544.24 1544.12 1543.55 1542.99 1542.46 1541.99 1541.53 1541.04 1540.56 1540.07 1539.5 1538.72 1537.69 1536.94 1536.2 1535.45 1534.71 1534.02 1534.13 1534.22 1533.12 1531.98 1530.83 1529.97 1529.45 1529.09 1528.72 1527.95 1528.44 1528.71 1528.97 1529.24 1529.49 1529.57 1529.61 1529.57 1529.54 1529.61 1530.6 1530.93 1530.11 1530.73 1531.36 1531.63 1531.78 1531.93 1532.27 1532.72 1533.17 1533.61 1534.05 1534.71 1535.41 1536.04 1536.67 1537.32 1537.96 1538.6 1539.14 1539.53 1539.92 1540.95 1542.4 1543.85 1545.3 1546.76 1548.2 1549.27 1550.04 1550.81 1551.58 1552.34 1553.37 1554.68 1555.97 1557.22 1558.21 1559.2 1560.13 1560.98 1561.72 1562.46 1563.2 1563.93 1564.67 1565.29 1565.84 1566.4 1566.99 1567.74 1568.36 1568.93 1569.52 1570.11 1570.7 1571 1571.25 1571.78 1571.86 1571.88 1572.2 1572.4 1572.53 1572.56 1572.59 1572.56 1572.5 1572.24 1572.76 1573.9 1574.79 1575.67 1576.56 1577.45 1578.34 1578.94 1579.29 1579.63 1579.89 1580.39 1580.94 1581.48 1582.03 1582.5 1582.69 1582.87 1583.13 1583.44 1583.83 1584.44 1585.06 1585.68 1586.3 1586.92 1587.54 1588.16 1588.78 1589.4 1589.99 1590.53 1591.06 1591.57 1592.07 1592.58 1593.08 1593.59 1594.032 1594.564 1595.082 1595.63 1596.43 1597.23 1597.92 1598.56 1599.21 1599.86 1600.5 1601.08 1601.583 1602.082 1602.586 1603.088 1603.587 1604.103 1604.615 1605.129 1605.491 1606.38 1606.96 1607.51 1607.98 1608.45 1608.92 1609.39 1609.8 1610.2 1610.64 1611.15 1611.78 1612.23 1612.36 1612.4 1612.57 1612.94 1613.06 1613.2 1613.42 1613.65 1613.89 1614.27 1614.49 1614.54 1614.61 1614.91 1615.01 1615.1 1615.14 1615.22 1615.3 1615.37 1615.45 1615.53 1615.61 1615.64 1615.69 1615.74 1615.79 1615.84 1615.89 1615.94 1615.99 1616.04 1616.21 1616.44 1616.67 1616.52 1616.3 1616.37 1616.44 1616.51 1616.57 1616.54 1616.51 1616.5 1616.51 1616.53 1616.54 1616.58 1616.64 1616.69 1616.72 1616.52 1616.25 1615.94 1615.77 1616.01 1616.11 1615.89 1615.71 1615.96 1615.93 1615.89 1615.86 1615.83 1615.57 1615.48 1615.45 1615.42 1615.49 1615.59 1615.69 1615.85 1616.09 1616.17 1616.08 1615.84 1615.52 1615.19 1614.87 1614.59 1614.44 1614.43 1614.42 1614.41 1614.28 1614.17 1614.11 1614.06 1614 1613.95 1613.9 1613.84 1613.79 1613.74 1613.53 
1545.29 1545.71 1546.24 1546.63 1547.56 1548.2 1548.76 1549.31 1549.84 1550.07 1550.27 1550.58 1551.31 1551.83 1552.4 1552.61 1552.95 1553.65 1554.35 1554.79 1555.08 1555.13 1555.19 1555.24 1555.29 1555.32 1555.86 1556.4 1556.9 1557.18 1557.45 1557.9 1558.4 1558.88 1559.73 1560.5 1561.28 1562.05 1562.82 1563.61 1564.46 1564.92 1565.13 1566.66 1567.46 1568.23 1569.02 1569.92 1570.48 1571 1571.29 1571.59 1571.96 1572.33 1572.67 1573.72 1575.16 1576.32 1577.18 1577.58 1577.47 1577.59 1578.34 1579 1579.29 1579.52 1580.5 1582.01 1583.57 1585.19 1587.03 1588.44 1589.78 1591.26 1594.9 1598.54 1601.44 1604.09 1606.72 1605.14 1604.37 1606.01 1607.64 1608.92 1610.55 1612.12 1613.69 1615.26 1616.95 1618.66 1620.36 1622.27 1624.32 1626.35 1628.25 1630.05 1631.9 1633.59 1635.19 1636.79 1638.38 1639.76 1640.34 1640.85 1641.37 1641.88 1642.4 1642.34 1642.23 1642.18 1642.13 1642.09 1642.04 1641.99 1641.95 1641.79 1641.58 1641.36 1640.81 1640.35 1639.91 1639.45 1639.05 1638.73 1638.41 1638.09 1637.77 1637.42 1637.19 1636.85 1636.52 1636.19 1635.77 1635.28 1634.78 1633.98 1632.7 1631.42 1630.18 1629.54 1628.9 1627.85 1626.56 1626.02 1625.53 1625.04 1624.55 1624.06 1623.57 1623.02 1621.97 1620.77 1618.88 1617.06 1616.09 1614.96 1613.5 1612.36 1611.23 1610.02 1609.19 1607.94 1607.1 1606.2 1605.28 1604.17 1603.65 1603.25 1602.85 1602.46 1601.92 1601.39 1600.86 1600.34 1599.81 1599.28 1598.75 1598.22 1597.7 1597.2 1596.94 1596.85 1596.77 1596.76 1596.76 1596.74 1596.67 1596.55 1596.63 1596.69 1596.78 1596.92 1597.05 1597.27 1597.59 1597.96 1598 1598.05 1598.25 1598.43 1598.6 1598.67 1598.59 1598.5 1598.42 1598.34 1598.35 1598.33 1598.64 1598.9 1599.28 1599.74 1600.29 1600.8 1601.27 1601.74 1602.2 1602.57 1602.35 1602.02 1601.69 1601.66 1601.73 1602.31 1602.97 1603.63 1604.18 1604.71 1604.97 1605.12 1604.85 1605.11 1605.44 1605.68 1605.91 1606.13 1606.36 1606.54 1606.68 1606.82 1606.86 1607.06 1607.27 1607.33 1607.29 1607.34 1607.49 1607.64 1607.79 1608.07 1608.35 1608.63 1608.69 1608.53 1608.37 1608.4 1608.56 1608.73 1608.88 1609.03 1609.18 1609.1 1608.66 1608.27 1607.89 1607.51 1607.21 1607.03 1606.9 1607.03 1607.57 1608.04 1608.31 1608.44 1608.05 1607.78 1607.62 1607.61 1607.63 1607.46 1607.27 1607.1 1606.94 1606.78 1606.7 1606.79 1606.88 1606.97 1607.07 1607.1 1607.12 1607.13 1607.15 1607.22 1607.28 1607.37 1607.51 1607.69 1607.97 1607.81 1607.57 1607.37 1607.22 1607.06 1606.91 1606.75 1606.68 1606.83 1606.99 1607.12 1607.12 1607.16 1607.36 1607.44 1607.18 1606.89 1606.74 1606.9 1607.06 1606.8 1606.1 1605.57 1605.66 1605.57 1605.48 1605.5 1605.21 1605.03 1605 1604.94 1604.89 1604.84 1604.84 1604.84 1604.66 1604.48 1604.19 1604.32 1604.64 1605.31 1605.91 1606.36 1606.75 1607.23 1607.7 1608.17 1608.64 1609.11 1609.68 1609.91 1609.68 1609.44 1609.21 1609.21 1609.37 1609.53 1609.74 1609.97 1610.21 1610.48 1610.61 1610.57 1610.53 1610.54 1610.54 1610.56 1610.5 1610.37 1610.24 1610.11 1609.92 1609.57 1609.13 1608.7 1608.26 1607.82 1607.47 1607.15 1606.47 1605.79 1605.12 1604.51 1603.79 1603.08 1602.46 1601.69 1600.93 1600.21 1599.55 1598.86 1597.95 1597.19 1596.56 1595.94 1595.31 1594.68 1594.14 1593.6 1593.01 1592.41 1591.73 1590.98 1590.12 1589.39 1588.7 1587.67 1586.57 1585.48 1584.4 1583.64 1582.94 1582.12 1581.31 1580.5 1579.69 1578.89 1578.15 1577.41 1576.83 1576.29 1575.75 1575.2 1574.66 1574.12 1573.63 1573.03 1572.44 1571.57 1570.85 1570.46 1570.1 1569.65 1569.08 1568.52 1568.02 1567.28 1567.1 1567.27 1567.8 1568.08 1568.14 1568.33 1568.33 1568.32 1568.33 1568.34 1568.37 1568.39 1568.43 1568.53 1568.45 1568.12 1568.01 1567.93 1567.85 1567.82 1567.79 1567.76 1567.83 1567.99 1568.16 1568.29 1567.98 1567.66 1567.32 1566.91 1566.51 1566.12 1565.73 1565.62 1565.68 1565.14 1564.56 1563.99 1563.7 1563.43 1563.16 1562.89 1562.61 1562.36 1562.18 1562.01 1561.74 1561.64 1561.58 1561.49 1561.23 1561.06 1560.9 1560.78 1560.67 1560.6 1560.4 1560.04 1559.68 1559.49 1559.31 1559.08 1558.84 1558.57 1558.25 1558.05 1558.14 1558.22 1558 1558.02 1558.11 1558.16 1558.22 1558.27 1558.32 1558.37 1558.43 1558.7 1558.97 1559.22 1559.08 1558.93 1558.83 1558.72 1558.62 1558.52 1558.42 1558.32 1558.34 1558.51 1558.77 1559.02 1559.18 1559.35 1559.51 1559.67 1559.84 1559.67 1559.44 1559.17 1558.89 1558.67 1558.51 1557.99 1558.03 1557.98 1557.34 1557.09 1556.84 1556.59 1556.34 1556.09 1555.89 1555.73 1555.56 1555.39 1554.95 1554.14 1553.22 1552.42 1551.74 1551.06 1550.34 1549.02 1547.63 1546.26 1545.14 1544.18 1543.56 1543.08 1542.77 1542.71 1542.88 1543.43 1543.76 1544.08 1544.48 1544.82 1545.16 1545.38 1545.53 1545.68 1545.82 1545.97 1546.12 1546.27 1546.4 1546.52 1546.58 1546.49 1546.57 1546.77 1546.96 1547.14 1547.29 1547.2 1547.12 1547.03 1547 1546.88 1546.85 1546.84 1546.88 1547.01 1546.95 1546.87 1546.79 1546.71 1546.64 1546.54 1546.52 1546.63 1546.54 1546.45 1546.32 1545.72 1545.1 1544.71 1544.48 1544.29 1544.1 1543.91 1543.3 1542.7 1542.24 1541.78 1541.29 1540.8 1540.31 1539.82 1539.16 1538.11 1537.3 1536.56 1535.81 1535.07 1534.33 1534.52 1534.43 1533.35 1532.27 1531.19 1530.12 1529.45 1529.09 1528.72 1528.36 1528.63 1528.89 1529.15 1529.4 1529.66 1529.77 1529.74 1529.7 1529.67 1529.63 1530.24 1530.19 1530.42 1531.04 1531.66 1532.01 1532.14 1532.45 1532.78 1533.11 1533.43 1533.76 1534.09 1534.4 1535.29 1535.91 1536.53 1537.16 1537.79 1538.44 1538.99 1539.39 1539.98 1540.96 1542.32 1543.67 1545.12 1546.57 1548.04 1549 1549.77 1550.53 1551.29 1552.05 1553.1 1554.43 1555.76 1556.88 1557.86 1558.85 1559.81 1560.67 1561.41 1562.15 1562.88 1563.62 1564.37 1565.17 1565.75 1566.33 1566.89 1567.55 1568.11 1568.68 1569.24 1569.81 1570.38 1570.86 1571.07 1571.78 1572.14 1572.2 1572.37 1572.66 1572.81 1572.9 1572.94 1572.95 1572.79 1572.69 1572.64 1573.65 1575.34 1576.5 1577.39 1578.14 1578.72 1578.94 1579.39 1579.89 1580.25 1580.61 1581.18 1581.75 1582.32 1582.69 1582.87 1583.05 1583.29 1583.6 1584.05 1584.67 1585.29 1585.91 1586.52 1587.14 1587.76 1588.38 1589 1589.62 1590.23 1590.83 1591.32 1591.83 1592.33 1592.84 1593.34 1593.85 1594.287 1594.814 1595.346 1595.95 1596.75 1597.47 1598.11 1598.76 1599.4 1600.05 1600.7 1601.34 1601.804 1602.333 1602.835 1603.336 1603.846 1604.368 1604.974 1605.462 1605.766 1606.68 1607.26 1607.84 1608.4 1608.89 1609.36 1609.82 1610.21 1610.6 1611.04 1611.67 1612.3 1612.77 1612.82 1612.85 1612.9 1613.26 1613.6 1613.71 1613.92 1614.14 1614.37 1614.59 1614.79 1615.07 1615.21 1615.49 1615.62 1615.65 1615.57 1615.52 1615.6 1615.68 1615.76 1615.83 1615.9 1615.91 1615.94 1615.97 1616.03 1616.08 1616.13 1616.18 1616.23 1616.28 1616.47 1616.7 1616.92 1616.75 1616.41 1616.65 1616.76 1616.74 1616.71 1616.68 1616.66 1616.64 1616.66 1616.67 1616.71 1616.76 1616.81 1616.87 1616.91 1616.73 1616.45 1616.15 1616.25 1616.43 1616.29 1616.08 1615.88 1615.78 1616.05 1616.14 1616.11 1616.03 1615.88 1615.85 1615.82 1615.78 1615.8 1615.9 1616 1616.1 1616.2 1616.38 1616.38 1616.08 1615.76 1615.44 1615.11 1614.79 1614.64 1614.63 1614.62 1614.61 1614.53 1614.48 1614.43 1614.37 1614.32 1614.27 1614.22 1614.16 1614.11 1614.06 1613.96 
1545.71 1546.28 1546.96 1547.61 1548.49 1549.08 1549.64 1550.18 1550.71 1551.14 1551.43 1551.97 1552.36 1552.97 1553.14 1553.28 1554.12 1554.96 1555.65 1556.1 1556.14 1556.36 1556.2 1556.04 1556.08 1556.63 1557.32 1557.79 1558.26 1558.54 1558.81 1559.34 1559.98 1560.69 1561.51 1562.28 1563.05 1563.76 1564.45 1565.15 1565.84 1566.62 1566.9 1568.12 1568.69 1569.46 1570.3 1571.26 1572.2 1572.68 1573.05 1573.32 1573.68 1574.02 1574.36 1574.71 1576.15 1577.6 1579.04 1579.1 1578.63 1579.28 1580.12 1581.04 1581.41 1581.76 1582.36 1583.79 1585.27 1586.79 1588.39 1589.84 1591.13 1593.21 1596.45 1599.68 1602.92 1606.16 1607.65 1603.56 1605.2 1606.84 1608.48 1610.19 1611.79 1613.36 1614.93 1616.5 1618.19 1619.89 1621.59 1623.3 1625.12 1627.17 1629.05 1630.72 1632.55 1634.38 1635.99 1637.58 1639.08 1640.26 1640.92 1641.47 1642.03 1642.59 1643.16 1643.28 1643.23 1643.19 1643.14 1643.09 1643.05 1643 1642.92 1642.71 1642.49 1642.28 1641.8 1641.35 1640.9 1640.44 1639.98 1639.59 1639.27 1638.95 1638.63 1638.26 1638.11 1637.78 1637.44 1637.11 1636.62 1636.13 1635.63 1635.12 1633.95 1632.67 1631.39 1630.12 1629.17 1628.44 1627.32 1626.83 1626.34 1625.85 1625.36 1624.87 1624.38 1623.88 1623.05 1621.6 1619.71 1617.83 1616.76 1615.42 1614.28 1613.15 1612.01 1610.88 1609.82 1608.77 1607.88 1606.96 1606.04 1604.91 1604.05 1603.66 1603.26 1602.74 1602.2 1601.68 1601.15 1600.62 1600.09 1599.56 1599.05 1598.59 1598.14 1597.57 1597.46 1597.35 1597.52 1597.46 1597.37 1597.27 1597.18 1597.02 1597.13 1597.19 1597.25 1597.31 1597.37 1597.37 1597.64 1597.99 1598.06 1598.2 1598.37 1598.55 1598.73 1598.91 1599.09 1599.04 1598.96 1598.88 1598.8 1598.71 1598.71 1598.8 1599.35 1599.89 1600.43 1600.94 1601.46 1601.93 1602.39 1602.69 1602.49 1602.19 1601.87 1601.64 1601.63 1602.14 1602.76 1603.28 1603.81 1604.37 1604.75 1604.87 1604.64 1604.73 1605.11 1605.5 1605.88 1606.22 1606.42 1606.53 1606.7 1606.89 1607.13 1607.34 1607.54 1607.63 1607.6 1607.56 1607.57 1607.72 1607.88 1608.16 1608.44 1608.72 1608.69 1608.46 1608.35 1608.47 1608.59 1608.74 1608.91 1609.07 1609.23 1609.41 1608.98 1608.58 1608.2 1607.85 1607.64 1607.43 1607.35 1607.41 1607.68 1608 1608.26 1608.52 1608.4 1608.13 1607.84 1607.8 1607.97 1608.07 1607.86 1607.65 1607.44 1607.23 1607.05 1607.17 1607.29 1607.41 1607.57 1607.71 1607.57 1607.56 1607.58 1607.66 1607.74 1607.76 1607.91 1608.09 1608.37 1608.39 1608.16 1607.98 1607.82 1607.67 1607.51 1607.33 1607.14 1607.09 1607.12 1607.27 1607.35 1607.43 1607.62 1607.54 1607.26 1607.06 1607 1607.21 1607.31 1607.06 1606.35 1606.23 1606.17 1606.03 1605.94 1605.95 1605.97 1605.68 1605.61 1605.56 1605.51 1605.46 1605.43 1605.43 1605.25 1604.93 1604.63 1604.98 1605.34 1605.66 1606.19 1606.71 1607.3 1607.67 1608.25 1608.83 1609.41 1609.99 1610.57 1610.5 1610.23 1610.01 1609.79 1609.67 1609.9 1610.13 1610.35 1610.58 1610.85 1611.13 1611.3 1611.39 1611.4 1611.32 1611.27 1611.06 1610.88 1610.7 1610.55 1610.42 1610.26 1609.91 1609.47 1609.03 1608.71 1608.39 1608.08 1607.52 1606.93 1606.38 1605.78 1605.11 1604.42 1603.73 1602.96 1602.19 1601.42 1600.7 1600.04 1599.37 1598.71 1597.91 1597.28 1596.68 1596.12 1595.55 1595.05 1594.52 1593.83 1593.23 1592.77 1591.97 1591.05 1590.33 1589.64 1588.77 1587.67 1586.58 1585.49 1584.35 1583.48 1582.67 1581.86 1581.05 1580.24 1579.43 1578.62 1577.96 1577.41 1576.87 1576.33 1575.78 1575.24 1574.7 1574.12 1573.53 1572.93 1572.36 1571.66 1571.18 1570.71 1570.15 1569.54 1568.83 1568.1 1567.85 1567.86 1567.83 1568.04 1568.53 1568.68 1568.86 1568.85 1568.84 1568.84 1568.86 1568.88 1568.95 1569.06 1569.17 1568.97 1568.65 1568.34 1568.26 1568.2 1568.17 1568.14 1568.3 1568.46 1568.63 1568.78 1568.45 1567.98 1567.64 1567.33 1567.02 1566.71 1566.33 1565.95 1565.93 1565.83 1565.43 1564.83 1564.25 1563.97 1563.69 1563.42 1563.2 1563.02 1562.85 1562.67 1562.48 1562.17 1561.95 1561.75 1561.77 1561.73 1561.63 1561.45 1561.2 1561.05 1561.06 1560.89 1560.53 1560.21 1560.04 1559.81 1559.56 1559.31 1559.06 1558.76 1558.44 1558.49 1558.57 1558.48 1558.6 1558.73 1558.81 1558.86 1558.91 1558.97 1559.02 1559.18 1559.45 1559.71 1559.84 1559.68 1559.53 1559.43 1559.32 1559.22 1559.12 1559.02 1558.92 1558.82 1558.94 1559.2 1559.37 1559.53 1559.69 1559.86 1560.02 1560.18 1560.15 1559.91 1559.67 1559.39 1559.18 1559 1558.82 1558.87 1558.59 1557.82 1557.57 1557.32 1557.07 1556.82 1556.57 1556.33 1556.08 1555.83 1555.58 1555.03 1554.21 1553.34 1552.48 1551.61 1550.93 1550.24 1548.86 1547.48 1546.1 1544.74 1543.95 1543.46 1543.2 1542.98 1543.09 1543.25 1543.54 1544.17 1544.73 1544.88 1545.22 1545.56 1545.9 1546.15 1546.3 1546.45 1546.6 1546.75 1546.9 1547.03 1547.12 1547.18 1547.13 1547.03 1547.12 1547.48 1547.55 1547.64 1547.56 1547.47 1547.38 1547.28 1547.31 1547.32 1547.32 1547.41 1547.31 1547.18 1547.02 1546.81 1546.72 1546.7 1546.74 1546.74 1546.68 1546.62 1546.36 1546.15 1545.69 1545.26 1545.03 1544.81 1544.58 1544.39 1544.2 1543.61 1542.97 1542.49 1542.02 1541.53 1541.04 1540.55 1540.01 1539.42 1538.47 1537.57 1536.62 1535.67 1534.79 1534.56 1534.58 1534.22 1533.14 1532.07 1531.13 1530.42 1530.03 1529.65 1529.24 1528.77 1528.84 1529.09 1529.34 1529.58 1529.83 1529.96 1529.9 1529.84 1529.8 1529.76 1529.88 1529.85 1530.43 1531.16 1531.92 1532.34 1532.66 1532.99 1533.29 1533.58 1533.87 1534.16 1534.45 1534.74 1535.19 1535.79 1536.41 1537.03 1537.65 1538.27 1538.85 1539.63 1540.39 1541.64 1542.88 1544.13 1545.38 1546.62 1547.87 1548.72 1549.48 1550.24 1551.01 1551.77 1552.83 1554.16 1555.5 1556.58 1557.51 1558.5 1559.49 1560.36 1561.1 1561.84 1562.58 1563.35 1564.22 1565.01 1565.6 1566.18 1566.77 1567.3 1567.86 1568.43 1569 1569.56 1570.13 1570.65 1571.13 1571.92 1572.45 1572.51 1572.59 1572.75 1573 1573.15 1573.26 1573.27 1573.22 1573.13 1572.88 1573.18 1574.78 1576.57 1577.78 1578.44 1578.78 1579 1579.39 1579.97 1580.55 1580.96 1581.39 1581.96 1582.53 1582.75 1583.06 1583.24 1583.44 1583.75 1584.27 1584.89 1585.51 1586.13 1586.75 1587.37 1587.99 1588.6 1589.18 1589.75 1590.32 1591.01 1591.64 1592.12 1592.61 1593.1 1593.6 1594.11 1594.542 1595.064 1595.61 1596.27 1597.01 1597.66 1598.3 1598.95 1599.6 1600.24 1600.89 1601.53 1602.09 1602.572 1603.085 1603.585 1604.136 1604.74 1605.299 1605.731 1606.042 1606.99 1607.56 1608.14 1608.72 1609.29 1609.78 1610.21 1610.62 1611.01 1611.56 1612.19 1612.83 1613.23 1613.27 1613.3 1613.34 1613.59 1613.96 1614.25 1614.41 1614.64 1614.86 1615.03 1615.27 1615.53 1615.67 1616.02 1616.15 1616.1 1616 1615.91 1615.9 1615.98 1616.06 1616.14 1616.18 1616.18 1616.21 1616.24 1616.27 1616.31 1616.36 1616.42 1616.47 1616.52 1616.73 1616.95 1617 1616.85 1616.7 1616.92 1616.93 1616.89 1616.86 1616.83 1616.8 1616.79 1616.8 1616.84 1616.89 1616.94 1616.99 1617.05 1617.1 1616.95 1616.66 1616.49 1616.69 1616.74 1616.48 1616.28 1616.08 1615.88 1615.85 1616.12 1616.36 1616.28 1616.24 1616.21 1616.18 1616.15 1616.12 1616.2 1616.3 1616.4 1616.5 1616.6 1616.64 1616.33 1616 1615.68 1615.36 1615.04 1614.83 1614.82 1614.81 1614.9 1614.82 1614.73 1614.75 1614.69 1614.64 1614.59 1614.54 1614.48 1614.43 1614.38 1614.33 
1546.44 1547.18 1547.84 1548.48 1549.23 1549.93 1550.52 1551.05 1551.64 1552.28 1552.55 1553.11 1553.66 1553.84 1553.81 1554.16 1555.15 1556.12 1556.76 1557.26 1557.3 1557.34 1557.67 1557.66 1557.71 1558.09 1558.65 1559.25 1559.66 1560.05 1560.45 1560.93 1561.32 1562.29 1563 1563.67 1564.35 1565.05 1565.74 1566.44 1567.13 1567.96 1569.09 1569.61 1570.12 1570.7 1571.59 1572.49 1573.31 1574 1574.6 1575.03 1575.38 1575.72 1576.06 1576.4 1577.15 1578.59 1579.83 1580.22 1580.21 1581.07 1581.62 1582.25 1583.39 1584.39 1585.23 1586.23 1587.17 1588.64 1589.63 1590.97 1592.55 1595.69 1598.86 1601.57 1604.28 1607 1605.91 1604.37 1606.02 1607.75 1609.49 1611.23 1613.03 1614.6 1616.17 1617.74 1619.42 1621.13 1622.83 1624.53 1626.23 1627.97 1629.78 1631.45 1633.21 1635.03 1636.78 1638.21 1639.53 1640.66 1641.39 1642 1642.56 1643.11 1643.89 1644.1 1644.24 1644.2 1644.15 1644.1 1644.06 1644.01 1643.84 1643.62 1643.41 1643.19 1642.8 1642.36 1641.9 1641.44 1640.97 1640.51 1640.13 1639.81 1639.49 1639.15 1639.03 1638.7 1638.36 1637.97 1637.47 1636.97 1636.48 1635.98 1635.2 1633.92 1632.64 1631.36 1630.09 1628.81 1628.12 1627.63 1627.14 1626.65 1626.16 1625.67 1625.18 1624.69 1624.13 1622.43 1620.54 1618.64 1617.35 1616.21 1615.08 1613.94 1612.8 1611.67 1610.53 1609.56 1608.64 1607.72 1606.81 1605.68 1604.58 1604.06 1603.59 1603.02 1602.49 1601.96 1601.43 1600.9 1600.44 1599.99 1599.54 1599.09 1598.61 1597.91 1597.83 1597.72 1597.87 1597.97 1597.88 1597.78 1597.65 1597.49 1597.42 1597.69 1597.75 1597.81 1598.03 1597.95 1597.7 1598.02 1598.13 1598.32 1598.5 1598.68 1598.86 1599.03 1599.21 1599.39 1599.5 1599.42 1599.34 1599.25 1599.16 1599.35 1599.56 1600.04 1600.57 1601.08 1601.6 1602.11 1602.5 1602.49 1602.45 1602.17 1601.89 1601.72 1601.61 1601.92 1602.49 1603.07 1603.64 1604.22 1604.61 1604.6 1604.46 1604.46 1605.02 1605.45 1605.87 1606.26 1606.49 1606.6 1606.76 1606.83 1607.15 1607.53 1607.81 1607.94 1607.91 1607.87 1607.83 1607.8 1607.97 1608.25 1608.51 1608.62 1608.52 1608.33 1608.44 1608.55 1608.67 1608.79 1608.92 1609.08 1609.25 1609.41 1609.29 1608.89 1608.52 1608.28 1608.07 1607.86 1607.65 1607.69 1607.9 1608.18 1608.43 1608.65 1608.86 1608.54 1608.22 1608.02 1608.31 1608.59 1608.47 1608.26 1608.05 1607.85 1607.65 1607.63 1607.75 1607.88 1608.1 1608.42 1608.28 1608.15 1608.1 1608.26 1608.33 1608.34 1608.43 1608.61 1608.79 1608.98 1608.75 1608.59 1608.43 1608.27 1608.08 1607.9 1607.7 1607.57 1607.55 1607.53 1607.56 1607.7 1607.88 1607.68 1607.48 1607.29 1607.26 1607.47 1607.54 1607.32 1606.8 1606.77 1606.63 1606.49 1606.4 1606.41 1606.42 1606.44 1606.38 1606.27 1606.13 1606.08 1606.03 1606.02 1605.84 1605.86 1605.9 1605.95 1606.25 1606.64 1606.83 1607.32 1607.85 1608.15 1608.59 1609.17 1609.75 1610.33 1610.63 1610.7 1610.68 1610.39 1610.14 1610.24 1610.7 1610.95 1611.13 1611.23 1611.5 1611.72 1611.88 1611.97 1611.94 1611.89 1611.66 1611.48 1611.3 1611.12 1610.94 1610.75 1610.59 1610.25 1609.94 1609.62 1609.31 1608.99 1608.57 1607.96 1607.41 1606.85 1606.3 1605.75 1604.99 1604.22 1603.45 1602.68 1601.91 1601.19 1600.53 1599.86 1599.2 1598.54 1598.12 1597.56 1597.03 1596.41 1595.84 1595.15 1594.73 1594.11 1593.55 1593.01 1592.25 1591.46 1590.67 1589.87 1588.78 1587.68 1586.59 1585.09 1584.02 1583.21 1582.42 1581.71 1581.01 1580.3 1579.6 1578.87 1577.99 1577.34 1576.8 1576.25 1575.71 1575.17 1574.49 1573.9 1573.31 1572.79 1572.29 1571.64 1570.93 1570.23 1569.53 1568.82 1568.36 1568.23 1568.37 1568.57 1568.56 1568.81 1569.21 1569.36 1569.37 1569.37 1569.36 1569.37 1569.48 1569.58 1569.69 1569.8 1569.5 1569.18 1568.85 1568.6 1568.54 1568.61 1568.77 1568.82 1568.85 1568.87 1568.46 1568.59 1568.17 1567.94 1567.61 1567.28 1566.95 1566.62 1566.29 1566.07 1565.97 1565.81 1565.14 1564.51 1564.23 1564.04 1563.87 1563.69 1563.51 1563.33 1563.15 1562.95 1562.6 1562.38 1562.16 1561.89 1561.78 1561.91 1562 1561.73 1561.46 1561.41 1561.34 1561.02 1560.76 1560.53 1560.28 1560.03 1559.78 1559.53 1559.26 1558.96 1559.01 1559.05 1559.07 1559.19 1559.32 1559.45 1559.51 1559.56 1559.61 1559.67 1559.93 1560.2 1560.46 1560.44 1560.28 1560.13 1560.03 1559.93 1559.82 1559.72 1559.62 1559.52 1559.42 1559.37 1559.55 1559.71 1559.88 1560.04 1560.2 1560.37 1560.53 1560.62 1560.39 1560.16 1559.9 1559.68 1559.57 1559.58 1559.53 1558.87 1558.3 1558.05 1557.8 1557.55 1557.3 1557.05 1556.8 1556.49 1556.14 1555.78 1555.29 1554.52 1553.59 1552.74 1551.65 1551.05 1550.13 1548.75 1547.37 1546 1544.68 1543.86 1543.22 1543.17 1543.34 1543.44 1543.62 1544.11 1544.85 1545.16 1545.29 1545.63 1545.97 1546.31 1546.64 1546.93 1547.08 1547.23 1547.38 1547.53 1547.65 1547.71 1547.77 1547.82 1547.54 1547.51 1547.9 1548 1547.97 1547.8 1547.63 1547.67 1547.78 1547.61 1547.61 1547.81 1547.65 1547.53 1547.4 1547.27 1547.09 1546.91 1547.04 1546.96 1546.8 1546.72 1546.66 1546.53 1546.27 1545.81 1545.58 1545.36 1545.13 1544.91 1544.68 1544.49 1544.3 1543.28 1542.73 1542.26 1541.77 1541.29 1540.73 1540.14 1539.56 1538.83 1537.99 1537.12 1536.17 1535.4 1534.83 1534.65 1534.02 1533 1532.29 1531.57 1531.02 1530.63 1530.2 1529.69 1529.24 1529.07 1529.32 1529.57 1529.82 1530.06 1530.26 1530.3 1530.25 1530.19 1530.13 1530.07 1530.31 1531 1531.7 1532.33 1532.58 1532.88 1533.19 1533.49 1533.8 1534.1 1534.41 1534.71 1535.02 1535.3 1535.45 1536.06 1536.68 1537.29 1537.91 1538.53 1539.17 1540.17 1541.39 1542.64 1543.89 1545.13 1546.38 1547.62 1548.5 1549.2 1549.96 1550.72 1551.48 1552.56 1553.89 1555.25 1556.44 1557.32 1558.21 1559.14 1560.05 1560.79 1561.56 1562.33 1563.17 1564.13 1564.86 1565.45 1566.03 1566.6 1567.04 1567.61 1568.18 1568.74 1569.31 1569.88 1570.44 1571.3 1572.18 1572.77 1572.83 1572.87 1573 1573.25 1573.39 1573.48 1573.53 1573.65 1573.57 1573.37 1573.04 1574.37 1576.21 1577.82 1578.53 1578.86 1579.12 1579.65 1580.14 1580.63 1581.18 1581.68 1582.16 1582.62 1582.8 1583.12 1583.43 1583.61 1583.9 1584.49 1585.11 1585.73 1586.35 1586.97 1587.56 1588.13 1588.7 1589.27 1589.85 1590.42 1591.14 1591.85 1592.45 1592.93 1593.42 1593.9 1594.38 1594.797 1595.314 1595.875 1596.56 1597.2 1597.85 1598.5 1599.14 1599.79 1600.44 1601.08 1601.73 1602.37 1602.8 1603.335 1603.901 1604.48 1605.03 1605.589 1605.999 1606.328 1607.29 1607.87 1608.44 1609.02 1609.6 1610.17 1610.61 1610.98 1611.36 1612 1612.64 1613.28 1613.69 1613.72 1613.76 1613.79 1613.92 1614.28 1614.65 1614.92 1615.13 1615.29 1615.45 1615.68 1615.79 1615.95 1616.34 1616.62 1616.53 1616.44 1616.34 1616.25 1616.28 1616.36 1616.44 1616.46 1616.46 1616.47 1616.51 1616.54 1616.58 1616.61 1616.65 1616.7 1616.76 1616.98 1617.03 1617.06 1616.95 1617.04 1617.09 1617.1 1617.06 1617.02 1616.98 1616.95 1616.93 1616.96 1617.01 1617.07 1617.12 1617.17 1617.23 1617.28 1617.16 1616.87 1616.96 1617.06 1616.95 1616.68 1616.48 1616.28 1616.08 1615.88 1615.92 1616.19 1616.58 1616.61 1616.58 1616.55 1616.52 1616.49 1616.51 1616.61 1616.71 1616.81 1616.72 1616.64 1616.57 1616.25 1615.93 1615.61 1615.28 1615.04 1615.14 1615.25 1615.34 1615.25 1614.97 1614.73 1614.8 1614.87 1614.91 1614.86 1614.8 1614.75 1614.67 1614.56 
1547.43 1548.02 1548.62 1549.22 1549.86 1550.55 1551.42 1552.06 1552.68 1553.35 1553.98 1553.68 1554.06 1554.29 1554.47 1555.34 1556.29 1557.25 1558.21 1558.58 1559.06 1559.01 1559.36 1559.56 1559.68 1559.97 1560.42 1560.79 1561.23 1561.67 1562.05 1562.44 1562.94 1563.91 1564.51 1565.14 1565.77 1566.4 1567.07 1567.74 1568.42 1569.11 1570.3 1571.21 1571.7 1572.25 1572.79 1573.4 1574.23 1574.97 1575.51 1576.67 1577.04 1577.41 1577.75 1578.1 1578.44 1579.59 1580.57 1581.1 1581.81 1582.35 1582.85 1583.47 1584.68 1586.2 1587.32 1588.19 1589.33 1590.25 1591.09 1592.61 1594.03 1596.5 1599.22 1601.93 1604.64 1605.77 1603.76 1605.33 1607.06 1608.8 1610.53 1612.27 1614.14 1615.84 1617.41 1618.98 1620.66 1622.36 1624.06 1625.76 1627.47 1629.09 1630.62 1632.14 1633.86 1635.68 1637.51 1638.67 1639.99 1641.05 1641.78 1642.51 1643.08 1643.94 1644.56 1644.77 1644.98 1645.19 1645.16 1645.11 1645.06 1644.97 1644.75 1644.54 1644.32 1644.1 1643.81 1643.35 1642.89 1642.43 1641.97 1641.51 1641.05 1640.67 1640.35 1640.03 1639.89 1639.62 1639.28 1638.81 1638.32 1637.82 1637.33 1636.83 1636.32 1635.17 1633.89 1632.61 1631.33 1630.1 1629.17 1628.52 1628.02 1627.53 1627.03 1626.54 1626.05 1625.56 1624.89 1623.15 1621.24 1619.5 1618.22 1617.08 1615.95 1614.81 1613.68 1612.54 1611.49 1610.55 1609.49 1608.49 1607.57 1606.45 1605.3 1604.45 1603.87 1603.3 1602.77 1602.29 1601.84 1601.39 1600.94 1600.49 1600.04 1599.59 1599.01 1598.32 1597.98 1597.99 1597.99 1598.33 1598.38 1598.28 1598.12 1597.96 1597.8 1598.08 1598.24 1598.48 1598.76 1598.55 1598.25 1598.08 1598.27 1598.45 1598.62 1598.8 1598.98 1599.16 1599.34 1599.52 1599.69 1599.87 1599.88 1599.8 1599.61 1599.7 1599.84 1600.32 1600.63 1601.03 1601.52 1602.01 1602.22 1602.29 1602.28 1602.13 1601.85 1601.71 1601.73 1601.92 1602.37 1602.93 1603.5 1604.07 1604.51 1604.38 1604.09 1604.24 1604.84 1605.49 1605.94 1606.07 1606.36 1606.54 1606.88 1606.83 1607.02 1607.44 1607.96 1608.14 1608.2 1608.16 1608.13 1608.09 1608.05 1608.31 1608.51 1608.41 1608.34 1608.4 1608.52 1608.64 1608.76 1608.87 1608.99 1609.11 1609.26 1609.43 1609.6 1609.21 1608.92 1608.71 1608.5 1608.29 1608.08 1607.91 1608.14 1608.35 1608.57 1608.79 1609.01 1609.23 1608.82 1608.54 1608.64 1608.93 1609.08 1608.87 1608.67 1608.47 1608.27 1608.14 1608.22 1608.34 1608.62 1609.01 1608.99 1608.82 1608.84 1608.94 1608.96 1608.97 1608.91 1609.13 1609.31 1609.57 1609.35 1609.2 1609.02 1608.83 1608.65 1608.46 1608.26 1608.05 1608.02 1608 1608.01 1607.93 1608.09 1607.91 1607.71 1607.52 1607.51 1607.73 1607.97 1607.58 1607.37 1607.23 1607.09 1606.96 1606.86 1606.87 1606.88 1606.88 1606.74 1606.7 1606.67 1606.64 1606.61 1606.74 1606.84 1606.9 1607.06 1607.21 1607.26 1607.46 1607.67 1607.94 1608.4 1608.7 1609 1609.52 1610.1 1610.61 1610.67 1610.73 1610.79 1610.88 1610.79 1610.86 1611.23 1611.57 1611.93 1612.17 1612.12 1612.14 1612.23 1612.32 1612.38 1612.27 1612.08 1611.9 1611.72 1611.54 1611.34 1611.12 1610.92 1610.84 1610.54 1610.22 1609.91 1609.59 1608.99 1608.44 1607.88 1607.33 1606.75 1606.21 1605.51 1604.71 1603.94 1603.17 1602.4 1601.68 1601.01 1600.35 1599.69 1599.28 1599.01 1598.54 1598.01 1597.45 1596.9 1596.32 1595.69 1595.05 1594.41 1593.77 1593.09 1592.27 1591.45 1590.62 1589.7 1588.78 1587.43 1585.93 1584.82 1584.12 1583.41 1582.71 1582 1581.29 1580.59 1579.93 1579.06 1578.18 1577.3 1576.73 1576.18 1575.64 1574.9 1574.27 1573.72 1573.23 1572.77 1572.08 1571.13 1570.22 1569.52 1568.96 1568.81 1568.66 1568.75 1568.9 1569.07 1569.28 1569.52 1569.88 1569.9 1569.89 1569.89 1569.88 1570.02 1570.22 1570.32 1570.36 1570.03 1569.7 1569.37 1568.98 1568.87 1568.89 1568.91 1568.93 1568.95 1568.67 1568.8 1568.92 1568.41 1568.28 1568.08 1567.75 1567.42 1567.09 1566.76 1566.43 1566.12 1566.02 1565.52 1564.98 1564.73 1564.53 1564.35 1564.17 1563.99 1563.82 1563.64 1563.42 1563.03 1562.81 1562.5 1562.11 1562.23 1562.48 1562.38 1562.15 1561.85 1561.7 1561.6 1561.51 1561.25 1561.01 1560.76 1560.51 1560.26 1560.02 1559.77 1559.52 1559.64 1559.88 1559.73 1559.81 1559.91 1560.04 1560.15 1560.21 1560.26 1560.41 1560.68 1560.95 1561.2 1561.04 1560.88 1560.73 1560.63 1560.53 1560.43 1560.32 1560.22 1560.12 1559.99 1559.89 1559.96 1560.07 1560.22 1560.39 1560.55 1560.72 1560.88 1561.04 1560.86 1560.63 1560.4 1560.41 1560.23 1560.01 1559.76 1559.16 1558.78 1558.53 1558.28 1558.03 1557.76 1557.41 1557.05 1556.7 1556.34 1555.99 1555.52 1554.76 1554.02 1552.88 1551.86 1551.21 1550.02 1548.64 1547.36 1546.09 1544.71 1543.85 1543.27 1543.63 1543.77 1544.04 1544.4 1544.99 1545.53 1545.56 1545.7 1546.04 1546.38 1546.71 1547.05 1547.39 1547.71 1547.86 1548.01 1548.15 1548.24 1548.3 1548.32 1548.24 1548.1 1547.93 1548.04 1548.07 1548.02 1547.96 1548.07 1548.17 1548.27 1548.26 1548.12 1548.15 1547.94 1547.74 1547.62 1547.51 1547.52 1547.55 1547.46 1547.2 1546.94 1546.83 1546.72 1546.64 1546.39 1546.13 1545.91 1545.68 1545.46 1545.23 1545.01 1544.78 1544.59 1543.77 1542.98 1542.51 1542.02 1541.45 1540.86 1540.44 1540.04 1539.41 1538.49 1537.56 1536.67 1535.98 1535.37 1534.85 1534.16 1533.44 1532.73 1532.01 1531.61 1531.16 1530.65 1530.13 1529.72 1529.41 1529.55 1529.8 1530.05 1530.3 1530.49 1530.61 1530.63 1530.61 1530.55 1530.49 1530.86 1531.55 1532.05 1532.25 1532.46 1532.77 1533.07 1533.38 1533.68 1533.99 1534.29 1534.6 1534.9 1535.16 1535.43 1535.61 1536.19 1536.81 1537.42 1538.05 1538.74 1539.95 1541.15 1542.39 1543.64 1544.89 1546.13 1547.32 1548.24 1548.98 1549.67 1550.43 1551.19 1552.29 1553.63 1554.99 1556.29 1557.17 1558.06 1558.94 1559.77 1560.54 1561.31 1562.13 1563.08 1564.03 1564.71 1565.29 1565.86 1566.43 1566.82 1567.36 1567.92 1568.49 1569.06 1569.62 1570.14 1570.47 1571.83 1572.71 1572.97 1573.01 1573.14 1573.43 1573.62 1573.75 1573.82 1573.92 1573.92 1573.78 1573.58 1573.89 1575.65 1576.87 1577.44 1578.06 1578.83 1579.62 1580.18 1580.74 1581.3 1581.86 1582.39 1582.68 1582.86 1583.07 1583.49 1583.79 1584.09 1584.71 1585.33 1585.94 1586.51 1587.08 1587.65 1588.23 1588.8 1589.37 1589.94 1590.55 1591.26 1591.98 1592.69 1593.26 1593.74 1594.23 1594.7 1595.1 1595.581 1596.136 1596.77 1597.41 1598.05 1598.69 1599.34 1599.98 1600.63 1601.27 1601.92 1602.57 1603.11 1603.68 1604.22 1604.77 1605.32 1605.879 1606.268 1606.622 1607.6 1608.17 1608.75 1609.33 1609.9 1610.43 1610.8 1611.17 1611.6 1612.2 1612.85 1613.49 1613.82 1614 1614.18 1614.25 1614.28 1614.61 1614.98 1615.38 1615.52 1615.69 1615.86 1615.99 1616.05 1616.27 1616.69 1616.97 1616.91 1616.86 1616.78 1616.68 1616.59 1616.67 1616.74 1616.74 1616.74 1616.75 1616.78 1616.81 1616.84 1616.88 1616.91 1616.95 1617.01 1617.07 1617.09 1617.12 1617.16 1617.21 1617.26 1617.28 1617.24 1617.19 1617.15 1617.11 1617.09 1617.14 1617.19 1617.25 1617.3 1617.35 1617.4 1617.46 1617.37 1617.2 1617.33 1617.37 1617.14 1616.88 1616.68 1616.48 1616.28 1616.08 1615.88 1616.4 1616.77 1616.82 1616.87 1616.91 1616.89 1616.86 1616.83 1616.91 1617.02 1616.92 1616.59 1616.65 1616.71 1616.5 1616.2 1615.84 1615.5 1615.56 1615.65 1615.7 1615.77 1615.68 1615.4 1615.12 1614.84 1614.8 1614.88 1614.98 1615.01 1614.91 1614.78 1614.61 
1548.83 1549.4 1549.81 1550.14 1550.47 1551.32 1552.24 1552.98 1553.7 1554.39 1555.08 1555.35 1555.16 1555.43 1555.86 1556.63 1557.43 1558.38 1559.34 1560.28 1560.46 1560.7 1561.1 1561.44 1561.59 1561.85 1562.32 1562.68 1563.05 1563.43 1563.82 1564.13 1564.9 1565.77 1566.24 1566.87 1567.5 1568.13 1568.76 1569.39 1570.02 1570.65 1571.53 1572.76 1573.39 1574.08 1574.68 1575.14 1575.59 1576.07 1576.98 1577.95 1578.66 1579.03 1579.4 1579.77 1580.13 1580.58 1581.45 1582.37 1583.11 1583.8 1584.5 1585.06 1586.24 1587.79 1588.99 1589.96 1590.79 1591.63 1592.76 1594.13 1595.42 1596.97 1599.58 1602.29 1605.01 1603.46 1604.88 1606.38 1608.1 1609.84 1611.57 1613.31 1615.18 1617.05 1618.64 1620.21 1621.89 1623.59 1625.3 1627 1628.59 1630.29 1632.05 1633.7 1634.63 1636.34 1638.17 1639.31 1640.45 1641.45 1642.18 1643.04 1643.85 1644.81 1645.22 1645.43 1645.65 1645.86 1646.07 1646.12 1646.07 1645.88 1645.67 1645.32 1644.93 1644.55 1644.3 1644.01 1643.73 1643.43 1642.96 1642.5 1642.04 1641.58 1641.21 1640.89 1640.72 1640.54 1640.16 1639.66 1639.17 1638.67 1638.18 1637.68 1637.17 1636.41 1635.14 1633.86 1632.58 1631.58 1630.65 1629.75 1629.11 1628.47 1627.94 1627.45 1626.96 1626.46 1625.38 1623.83 1621.92 1620.48 1619.12 1617.95 1616.82 1615.68 1614.55 1613.41 1612.49 1611.61 1610.57 1609.51 1608.44 1607.7 1605.99 1604.87 1604.26 1603.73 1603.23 1602.78 1602.33 1601.88 1601.43 1600.98 1600.53 1600.08 1599.42 1598.73 1598.1 1598.11 1598.11 1598.11 1598.89 1598.75 1598.59 1598.43 1598.27 1598.37 1598.62 1599.11 1599.49 1599.27 1599.09 1598.76 1598.56 1598.71 1598.87 1599.02 1599.17 1599.32 1599.47 1599.64 1599.82 1600 1600.18 1600.34 1600.19 1599.77 1599.93 1600.73 1600.95 1601.27 1601.58 1601.77 1601.79 1601.92 1602.08 1602.07 1601.82 1601.79 1601.92 1602.11 1602.33 1602.81 1603.38 1603.95 1604.27 1604.14 1604.11 1604.46 1605.1 1605.77 1605.96 1605.98 1606.26 1606.57 1606.9 1607.24 1607.43 1607.81 1608.04 1608.1 1608.17 1608.24 1608.31 1608.35 1608.28 1608.38 1608.34 1608.37 1608.4 1608.46 1608.58 1608.7 1608.83 1608.95 1609.07 1609.19 1609.31 1609.44 1609.83 1609.56 1609.35 1609.14 1608.94 1608.73 1608.53 1608.32 1608.48 1608.64 1608.8 1608.95 1609.15 1609.37 1609.53 1609.32 1609.38 1609.45 1609.55 1609.48 1609.29 1609.09 1608.89 1608.73 1608.68 1608.8 1609.15 1609.54 1609.66 1609.46 1609.56 1609.57 1609.49 1609.38 1609.32 1609.56 1609.8 1610.01 1609.96 1609.77 1609.58 1609.4 1609.21 1609.02 1608.82 1608.61 1608.5 1608.49 1608.47 1608.34 1608.38 1608.17 1607.95 1607.74 1607.77 1608.03 1608.32 1607.97 1607.83 1607.7 1607.56 1607.42 1607.31 1607.33 1607.33 1607.42 1607.17 1607.06 1607.03 1607.17 1607.32 1607.54 1607.56 1607.53 1607.58 1607.75 1607.93 1608.13 1608.44 1608.71 1608.96 1609.24 1609.54 1609.86 1610.44 1610.65 1610.73 1611.09 1611.38 1611.27 1611.12 1611.46 1611.9 1612.14 1612.46 1612.64 1612.63 1612.66 1612.69 1612.71 1612.76 1612.68 1612.48 1612.27 1612.05 1611.83 1611.62 1611.4 1611.29 1611.23 1611.12 1610.83 1610.51 1610.02 1609.47 1608.91 1608.33 1607.75 1607.2 1606.67 1605.98 1605.28 1604.43 1603.66 1602.89 1602.17 1601.5 1600.84 1600.28 1600.02 1599.75 1599.48 1598.99 1598.38 1597.62 1596.98 1596.37 1595.72 1595.08 1594.44 1593.8 1593.01 1592.19 1591.35 1590.43 1589.51 1588.48 1586.99 1585.84 1585.11 1584.4 1583.7 1582.99 1582.29 1581.58 1580.98 1580.12 1579.25 1578.37 1577.49 1576.65 1576.11 1575.38 1574.66 1574.18 1573.72 1573.26 1572.55 1571.61 1570.66 1569.73 1569.42 1569.26 1569.11 1569.14 1569.28 1569.42 1569.57 1569.86 1570.27 1570.43 1570.42 1570.42 1570.41 1570.41 1570.53 1570.73 1570.72 1570.38 1569.92 1569.52 1569.16 1568.98 1569 1569.02 1569.04 1568.88 1569.01 1569.13 1569.26 1568.65 1568.54 1568.47 1568.21 1567.88 1567.55 1567.22 1566.9 1566.57 1566.24 1565.91 1565.61 1565.37 1565.13 1564.88 1564.66 1564.48 1564.3 1564.12 1563.89 1563.46 1563.18 1563.2 1563.23 1563.14 1562.85 1562.73 1562.56 1562.37 1562.26 1562.18 1562.01 1561.76 1561.51 1561.25 1561 1560.75 1560.5 1560.25 1560.02 1560.22 1560.52 1560.39 1560.47 1560.56 1560.65 1560.75 1560.85 1560.9 1561.16 1561.43 1561.7 1561.8 1561.64 1561.48 1561.33 1561.23 1561.13 1561.03 1560.92 1560.82 1560.64 1560.47 1560.45 1560.49 1560.57 1560.68 1560.79 1560.9 1561.06 1561.23 1561.39 1561.33 1561.1 1560.83 1560.85 1560.6 1560.25 1559.99 1559.51 1559.26 1559.01 1558.68 1558.32 1557.97 1557.61 1557.26 1556.9 1556.55 1556.2 1555.74 1554.99 1554.09 1553.1 1552.07 1551.28 1549.91 1548.65 1547.3 1545.95 1544.81 1544.38 1543.93 1544.03 1544.14 1544.41 1544.86 1545.45 1545.96 1545.98 1546.11 1546.45 1546.78 1547.12 1547.46 1547.8 1548.13 1548.47 1548.64 1548.77 1548.83 1548.83 1548.81 1548.67 1548.52 1548.34 1548.25 1548.16 1548.33 1548.45 1548.56 1548.66 1548.77 1548.87 1548.7 1548.46 1548.24 1548.02 1547.92 1547.89 1547.96 1547.88 1547.69 1547.43 1547.17 1546.96 1546.86 1546.75 1546.67 1546.45 1546.23 1546.01 1545.78 1545.56 1545.33 1545.11 1544.89 1544.49 1543.25 1542.75 1542.21 1541.81 1541.4 1540.99 1540.59 1540.02 1539.1 1538.18 1537.23 1536.4 1535.84 1535.15 1534.53 1533.89 1533.17 1532.6 1532.12 1531.6 1531.09 1530.58 1530.19 1529.89 1529.78 1530.03 1530.28 1530.53 1530.72 1530.88 1530.93 1530.95 1530.96 1530.9 1531.41 1531.77 1531.97 1532.17 1532.37 1532.65 1532.96 1533.26 1533.57 1533.87 1534.18 1534.48 1534.73 1535 1535.28 1535.56 1535.78 1536.32 1536.93 1537.56 1538.52 1539.72 1540.93 1542.15 1543.39 1544.64 1545.89 1547.02 1547.94 1548.8 1549.47 1550.15 1550.9 1552.02 1553.38 1554.73 1556.09 1557.02 1557.91 1558.79 1559.55 1560.3 1561.08 1562.03 1562.99 1563.94 1564.56 1565.13 1565.7 1566.26 1566.62 1567.1 1567.67 1568.24 1568.81 1569.33 1569.88 1570.71 1571.64 1572.55 1573.09 1573.15 1573.38 1573.49 1573.79 1574.03 1574.22 1574.18 1574.27 1574.16 1573.84 1573.84 1574.56 1575.98 1576.83 1577.64 1578.52 1579.31 1580.1 1580.67 1581.23 1581.79 1582.34 1582.5 1582.68 1583.01 1583.43 1583.86 1584.31 1584.89 1585.46 1586.03 1586.6 1587.18 1587.75 1588.32 1588.89 1589.47 1590.04 1590.68 1591.39 1592.1 1592.76 1593.34 1593.85 1594.37 1594.88 1595.316 1595.831 1596.389 1597.02 1597.66 1598.3 1598.94 1599.57 1600.21 1600.84 1601.48 1602.12 1602.75 1603.41 1603.92 1604.44 1605.05 1605.61 1606.169 1606.537 1606.908 1607.9 1608.48 1609.05 1609.62 1610.17 1610.62 1610.99 1611.41 1611.84 1612.41 1613.05 1613.7 1613.94 1614.12 1614.31 1614.49 1614.67 1614.96 1615.37 1615.78 1615.9 1616.07 1616.23 1616.34 1616.38 1616.64 1617.03 1617.31 1617.26 1617.2 1617.15 1617.09 1617.03 1616.97 1617.02 1617.02 1616.97 1616.94 1617.09 1617.25 1617.41 1617.46 1617.48 1617.5 1617.35 1617.36 1617.41 1617.47 1617.61 1617.37 1617.42 1617.45 1617.41 1617.37 1617.33 1617.31 1617.32 1617.4 1617.43 1617.46 1617.5 1617.53 1617.58 1617.64 1617.57 1617.59 1617.7 1617.58 1617.31 1617.08 1616.88 1616.68 1616.49 1616.36 1616.23 1616.83 1616.97 1617.02 1617.06 1617.11 1617.15 1617.2 1617.2 1617.22 1617.11 1616.67 1616.59 1616.62 1616.62 1616.45 1616.4 1616.09 1615.79 1615.85 1615.89 1616 1616.11 1616 1615.68 1615.37 1615.09 1614.99 1615 1615.2 1615.13 1615.01 1614.86 1614.6 
1549.96 1550.32 1550.67 1551.06 1551.57 1552.19 1553.08 1553.98 1554.75 1555.45 1556.03 1556.27 1556.53 1556.95 1557.38 1558.15 1558.93 1559.71 1560.49 1561.43 1562.18 1562.44 1562.85 1563.26 1563.37 1563.79 1564.19 1564.48 1564.81 1565.19 1565.58 1566.05 1566.86 1567.62 1568.02 1568.59 1569.22 1569.85 1570.48 1571.12 1571.75 1572.34 1573.23 1574.31 1575.19 1575.9 1576.58 1577.03 1577.62 1578.37 1579.12 1579.73 1580.28 1580.65 1581 1581.34 1581.68 1582.04 1582.74 1583.63 1584.39 1585.1 1585.94 1586.77 1587.87 1589.38 1590.52 1591.37 1592.16 1593.01 1594.38 1595.43 1596.81 1598.36 1599.94 1602.66 1603.2 1604.59 1606.01 1607.43 1609.15 1610.88 1612.62 1614.36 1616.22 1618.09 1619.88 1621.45 1623.13 1624.83 1626.53 1628.15 1629.86 1631.58 1633.13 1634.63 1635.89 1637.18 1638.83 1640 1641.21 1642.37 1643.37 1644.41 1645.32 1645.74 1645.91 1646.12 1646.33 1646.54 1646.75 1646.95 1646.92 1646.54 1646.15 1645.76 1645.37 1645.05 1644.77 1644.49 1644.21 1643.93 1643.64 1643.36 1643.04 1642.58 1642.12 1641.74 1641.56 1641.46 1641.01 1640.51 1640.02 1639.52 1639.03 1638.53 1638.02 1637.52 1636.38 1635.1 1633.98 1633.05 1632.12 1631.2 1630.33 1629.7 1629.06 1628.42 1627.86 1627.05 1625.86 1624.52 1622.66 1621.46 1620.13 1618.82 1617.69 1616.55 1615.42 1614.38 1613.5 1612.61 1611.66 1610.59 1609.72 1608.24 1606.76 1605.32 1604.8 1604.33 1603.87 1603.41 1602.83 1602.38 1601.93 1601.48 1601.03 1600.52 1599.83 1599.13 1598.55 1598.53 1598.59 1598.79 1598.61 1598.63 1598.65 1598.68 1598.65 1598.64 1599.25 1599.66 1599.91 1600.03 1600.06 1599.38 1599.02 1599.17 1599.33 1599.48 1599.63 1599.78 1599.93 1600.08 1600.23 1600.38 1600.53 1600.69 1600.8 1601 1601.07 1600.95 1601.14 1601.39 1601.55 1601.71 1601.83 1601.83 1601.83 1601.83 1601.85 1601.98 1602.1 1602.3 1602.52 1602.74 1603.26 1603.69 1604.15 1604.09 1604.45 1604.72 1605.38 1606.02 1606.05 1606.2 1606.52 1606.87 1607.13 1607.44 1607.75 1608.05 1608.13 1608.19 1608.42 1608.51 1608.57 1608.6 1608.48 1608.4 1608.43 1608.45 1608.47 1608.52 1608.64 1608.76 1608.87 1608.97 1609.08 1609.19 1609.29 1609.53 1609.89 1610 1609.8 1609.59 1609.39 1609.18 1608.98 1608.77 1608.92 1609.07 1609.23 1609.38 1609.54 1609.7 1609.85 1609.91 1609.94 1609.97 1610 1609.88 1609.79 1609.68 1609.51 1609.32 1609.24 1609.3 1609.6 1609.8 1610.09 1610.17 1610.12 1610.01 1609.9 1609.78 1609.74 1609.98 1610.21 1610.45 1610.32 1610.25 1610.15 1609.96 1609.77 1609.58 1609.38 1609.17 1608.98 1609 1608.78 1608.78 1608.81 1608.67 1608.37 1608.03 1608.06 1608.23 1608.38 1608.27 1608.21 1608.16 1608.02 1607.88 1607.77 1607.78 1607.88 1607.98 1607.73 1607.6 1607.72 1607.87 1608.11 1608.44 1608.33 1608.17 1608.13 1608.27 1608.45 1608.7 1609 1609.28 1609.61 1609.9 1610.16 1610.42 1610.71 1611.08 1611.45 1611.82 1611.85 1611.74 1611.69 1612.13 1612.58 1612.8 1612.99 1613.12 1613.15 1613.17 1613.2 1613.18 1613.06 1612.98 1612.76 1612.55 1612.33 1612.12 1611.9 1611.73 1611.66 1611.6 1611.5 1611.4 1611.05 1610.49 1609.91 1609.33 1608.76 1608.19 1607.67 1607.14 1606.44 1605.74 1605.02 1604.16 1603.39 1602.66 1601.99 1601.29 1601.02 1600.75 1600.48 1600.03 1599.65 1598.97 1598.21 1597.55 1597 1596.39 1595.75 1595.11 1594.47 1593.75 1592.93 1592.09 1591.17 1590.23 1589.42 1588.04 1586.86 1586.13 1585.4 1584.69 1583.99 1583.28 1582.57 1581.97 1581.19 1580.31 1579.44 1578.56 1577.68 1576.81 1575.92 1575.13 1574.67 1574.21 1573.74 1573.03 1572.08 1571.14 1570.32 1569.93 1569.72 1569.57 1569.52 1569.66 1569.8 1570.01 1570.27 1570.69 1570.95 1570.95 1570.94 1570.94 1570.94 1570.94 1571.01 1570.83 1570.42 1570.06 1569.7 1569.34 1569.09 1569.11 1569.05 1569.09 1569.22 1569.34 1569.47 1569.59 1568.89 1568.81 1568.74 1568.67 1568.35 1568.02 1567.69 1567.36 1567.04 1566.71 1566.44 1566.21 1565.98 1565.75 1565.52 1565.27 1565.03 1564.79 1564.61 1564.36 1564.02 1564.09 1564.15 1563.94 1563.58 1563.28 1563.02 1563.13 1563.08 1562.98 1562.82 1562.58 1562.33 1562.08 1561.83 1561.58 1561.33 1561.08 1560.83 1560.78 1561.01 1561.24 1561.08 1561.16 1561.24 1561.32 1561.4 1561.48 1561.64 1561.91 1562.18 1562.45 1562.4 1562.24 1562.08 1561.93 1561.83 1561.73 1561.63 1561.52 1561.29 1561.1 1561.02 1561.01 1561.04 1561.1 1561.18 1561.29 1561.4 1561.51 1561.63 1561.74 1561.81 1561.49 1561.28 1561.19 1560.97 1560.59 1560.28 1559.95 1559.59 1559.24 1558.88 1558.53 1558.17 1557.82 1557.47 1557.11 1556.76 1556.4 1555.96 1555.19 1554.26 1553.31 1552.28 1551.19 1549.85 1548.5 1547.15 1545.8 1544.94 1544.89 1544.71 1544.76 1544.91 1545.12 1545.37 1545.69 1546.2 1546.4 1546.52 1546.85 1547.19 1547.53 1547.87 1548.2 1548.54 1548.88 1549.22 1549.34 1549.33 1549.32 1549.24 1549.09 1548.87 1548.73 1548.65 1548.57 1548.62 1548.84 1548.97 1549.08 1549.2 1549.3 1548.95 1548.68 1548.46 1548.25 1548.25 1548.17 1548.1 1548.01 1547.81 1547.62 1547.4 1547.14 1547 1546.89 1546.97 1546.75 1546.53 1546.31 1546.09 1545.87 1545.65 1545.43 1545.21 1544.99 1543.99 1543.2 1542.76 1542.36 1541.95 1541.54 1541.14 1540.63 1539.71 1538.8 1537.89 1536.94 1536.37 1535.68 1534.99 1534.31 1533.61 1533.08 1532.56 1532.05 1531.54 1531.02 1530.67 1530.36 1530.06 1530.26 1530.51 1530.76 1530.94 1531.11 1531.23 1531.26 1531.28 1531.3 1531.49 1531.69 1531.89 1532.09 1532.29 1532.53 1532.84 1533.14 1533.45 1533.75 1534.06 1534.32 1534.57 1534.85 1535.12 1535.4 1535.68 1535.95 1536.45 1537.08 1538.29 1539.5 1540.71 1541.91 1543.15 1544.39 1545.67 1546.72 1547.63 1548.55 1549.29 1549.96 1550.64 1551.77 1553.12 1554.48 1555.84 1556.87 1557.76 1558.57 1559.32 1560.06 1560.8 1561.89 1562.89 1563.82 1564.39 1564.96 1565.53 1566.09 1566.43 1566.85 1567.42 1567.99 1568.51 1569.18 1569.93 1570.82 1571.75 1572.53 1573.14 1573.38 1573.71 1573.65 1574.02 1574.22 1574.38 1574.5 1574.53 1574.54 1574.46 1574.31 1574 1575.18 1576.4 1577.41 1578.21 1579 1579.79 1580.58 1581.16 1581.72 1582.13 1582.31 1582.57 1582.94 1583.37 1583.81 1584.42 1584.99 1585.56 1586.13 1586.71 1587.28 1587.85 1588.42 1588.99 1589.56 1590.13 1590.8 1591.46 1592.13 1592.76 1593.36 1593.88 1594.39 1594.91 1595.352 1595.881 1596.496 1597.2 1597.83 1598.47 1599.11 1599.74 1600.38 1601.01 1601.65 1602.28 1602.92 1603.59 1604.27 1604.7 1605.2 1605.87 1606.459 1606.825 1607.202 1608.2 1608.78 1609.33 1609.88 1610.43 1610.81 1611.22 1611.65 1612.09 1612.62 1613.26 1613.89 1614.07 1614.25 1614.43 1614.61 1614.96 1615.36 1615.78 1616.19 1616.28 1616.45 1616.57 1616.69 1616.76 1617.01 1617.34 1617.63 1617.6 1617.55 1617.49 1617.44 1617.38 1617.33 1617.32 1617.3 1617.27 1617.33 1617.47 1617.61 1617.75 1617.89 1618.01 1618.02 1617.81 1617.71 1617.76 1617.82 1618.06 1617.79 1617.59 1617.63 1617.59 1617.55 1617.54 1617.53 1617.55 1617.63 1617.71 1617.74 1617.77 1617.8 1617.84 1617.87 1617.85 1617.93 1618 1617.78 1617.48 1617.28 1617.14 1617.01 1616.88 1616.75 1616.65 1617 1617.17 1617.22 1617.26 1617.31 1617.35 1617.4 1617.44 1617.41 1617.06 1616.69 1616.36 1616.27 1616.19 1616.17 1616.28 1616.25 1616.07 1616.01 1615.99 1616.1 1616.17 1616.05 1615.74 1615.57 1615.46 1615.36 1615.24 1615.2 1615.23 1615.1 1614.89 1614.57 
1550.95 1551.31 1551.81 1552.32 1552.84 1553.35 1554.03 1554.93 1555.8 1556.46 1556.99 1557.2 1557.85 1558.47 1558.9 1559.65 1560.45 1561.23 1562.01 1562.79 1563.58 1564.16 1564.34 1564.53 1564.69 1565.44 1565.9 1566.29 1566.59 1566.96 1567.21 1568.01 1568.82 1569.48 1569.8 1570.36 1570.95 1571.58 1572.21 1572.84 1573.44 1574.02 1574.93 1575.99 1576.9 1577.63 1578.37 1578.92 1579.48 1580.04 1580.6 1581.22 1581.77 1582.07 1582.41 1582.75 1583.09 1583.54 1584.23 1585.09 1585.71 1586.54 1587.55 1588.56 1589.45 1590.97 1591.98 1592.77 1593.54 1594.63 1595.68 1596.74 1598.21 1599.76 1601.3 1603.02 1604.29 1605.71 1607.13 1608.55 1610.21 1611.93 1613.66 1615.4 1617.26 1619.13 1620.99 1622.69 1624.36 1626.04 1627.73 1629.4 1631.01 1632.24 1633.74 1635.24 1636.7 1638.05 1639.67 1641 1642.14 1643.54 1644.54 1645.55 1646.31 1646.7 1646.73 1646.91 1647.11 1647.32 1647.53 1647.73 1647.31 1646.94 1646.56 1646.18 1645.86 1645.61 1645.31 1645.01 1644.7 1644.4 1644.12 1643.84 1643.55 1643.27 1642.99 1642.65 1642.39 1642.35 1641.86 1641.36 1640.87 1640.37 1639.87 1639.38 1638.88 1638.37 1637.63 1636.39 1635.46 1634.53 1633.6 1632.67 1631.74 1630.92 1630.28 1629.61 1628.88 1627.61 1626.35 1625.17 1623.65 1622.44 1621.13 1619.69 1618.56 1617.42 1616.29 1615.39 1614.5 1613.62 1612.73 1611.57 1610.09 1608.67 1607.26 1606.05 1605.46 1604.94 1604.47 1604.01 1603.55 1603.01 1602.42 1601.97 1601.52 1600.93 1600.29 1599.73 1599.15 1599.16 1599.16 1599.12 1599.11 1599.07 1599.04 1599.02 1599 1598.97 1599.58 1600.16 1600.4 1600.59 1600.59 1600.01 1599.59 1599.63 1599.78 1599.94 1600.09 1600.24 1600.39 1600.54 1600.69 1600.84 1600.99 1601.06 1601.17 1601.37 1601.31 1601.17 1601.18 1601.33 1601.49 1601.65 1601.8 1601.87 1601.87 1601.89 1602.13 1602.15 1602.29 1602.48 1602.7 1602.93 1603.15 1603.61 1604.08 1604.24 1604.79 1604.99 1605.71 1606.08 1606.57 1606.43 1606.73 1607.1 1607.46 1607.75 1608.01 1608.18 1608.22 1608.29 1608.42 1608.75 1608.88 1608.78 1608.72 1608.7 1608.63 1608.65 1608.68 1608.83 1608.45 1608.56 1608.67 1608.86 1609.1 1609.33 1609.57 1609.73 1610.1 1610.18 1610.25 1610.04 1609.84 1609.63 1609.42 1609.22 1609.35 1609.5 1609.66 1609.82 1609.97 1610.13 1610.28 1610.23 1610.25 1610.28 1610.31 1610.09 1609.98 1609.9 1609.8 1609.7 1609.75 1609.68 1609.81 1609.99 1610.27 1610.62 1610.53 1610.41 1610.3 1610.18 1610.16 1610.4 1610.63 1610.69 1610.39 1610.33 1610.28 1610.22 1610.16 1610.1 1609.95 1609.75 1609.55 1609.35 1609.25 1609.22 1609.23 1609.2 1608.8 1608.39 1608.53 1608.58 1608.64 1608.61 1608.54 1608.46 1608.41 1608.35 1608.23 1608.34 1608.51 1608.54 1608.31 1608.4 1608.49 1608.59 1608.88 1609.34 1609.4 1609.06 1608.77 1608.8 1609 1609.27 1609.5 1609.81 1610.13 1610.46 1610.78 1611.08 1611.36 1611.81 1612.17 1612.28 1612.33 1612.41 1612.5 1612.81 1613.26 1613.45 1613.52 1613.64 1613.66 1613.58 1613.45 1613.33 1613.21 1613.26 1613.05 1612.83 1612.62 1612.4 1612.18 1612.1 1612.03 1611.97 1611.89 1611.78 1611.49 1610.91 1610.34 1609.76 1609.19 1608.66 1608.13 1607.6 1606.9 1606.2 1605.5 1604.77 1603.88 1603.14 1602.4 1602.03 1601.76 1601.3 1600.83 1600.36 1600.1 1599.55 1598.8 1598.12 1597.57 1597.02 1596.42 1595.78 1595.14 1594.49 1593.67 1592.83 1591.91 1590.95 1590.15 1589.09 1587.88 1587.15 1586.42 1585.69 1584.98 1584.27 1583.57 1582.97 1582.25 1581.38 1580.5 1579.62 1578.73 1577.61 1576.71 1575.95 1575.16 1574.69 1574.23 1573.51 1572.56 1571.71 1570.92 1570.47 1570.26 1570.05 1569.9 1570.08 1570.34 1570.6 1570.86 1571.13 1571.48 1571.48 1571.47 1571.47 1571.41 1571.28 1571.14 1571.01 1570.77 1570.37 1569.91 1569.52 1569.19 1569.18 1569.3 1569.43 1569.55 1569.68 1569.8 1569.89 1569.14 1569.07 1569 1568.93 1568.81 1568.48 1568.16 1567.83 1567.5 1567.24 1567 1566.75 1566.52 1566.29 1566.06 1565.83 1565.6 1565.37 1565.14 1564.81 1564.62 1564.58 1564.48 1564.4 1564.1 1563.69 1563.61 1563.8 1563.75 1563.59 1563.43 1563.19 1562.95 1562.7 1562.45 1562.2 1561.95 1561.7 1561.45 1561.6 1561.7 1561.93 1561.95 1561.85 1561.93 1562.01 1562.09 1562.17 1562.27 1562.58 1562.93 1563.17 1563 1562.84 1562.68 1562.53 1562.43 1562.33 1562.17 1561.94 1561.73 1561.61 1561.58 1561.57 1561.58 1561.65 1561.71 1561.79 1561.9 1562.01 1562.12 1562.14 1562.11 1561.82 1561.63 1561.45 1561.21 1560.92 1560.58 1560.23 1559.85 1559.48 1559.11 1558.74 1558.38 1558.03 1557.67 1557.32 1556.96 1556.61 1556.18 1555.34 1554.41 1553.48 1552.47 1550.76 1549.62 1548.36 1547.01 1545.66 1545.09 1545.24 1545.3 1545.28 1545.55 1545.77 1546.09 1546.3 1546.5 1546.81 1546.92 1547.26 1547.6 1547.94 1548.28 1548.64 1549.07 1549.33 1549.57 1549.83 1549.82 1549.81 1549.66 1549.42 1549.22 1549.13 1549.05 1548.98 1548.93 1549.14 1549.35 1549.49 1549.6 1549.53 1549.2 1548.9 1548.68 1548.57 1548.51 1548.34 1548.25 1548.13 1547.93 1547.74 1547.55 1547.35 1547.13 1547.02 1547.28 1547.06 1546.84 1546.62 1546.4 1546.18 1545.96 1545.75 1545.55 1545.25 1544.99 1544.41 1543.63 1542.91 1542.5 1542.09 1541.69 1541.24 1540.32 1539.61 1538.64 1537.67 1536.91 1536.22 1535.42 1534.56 1533.69 1533.52 1533.01 1532.49 1531.98 1531.47 1531.14 1530.84 1530.53 1530.49 1530.74 1530.99 1531.17 1531.34 1531.5 1531.56 1531.58 1531.57 1531.43 1531.61 1531.81 1532.01 1532.22 1532.42 1532.72 1533.03 1533.33 1533.64 1533.92 1534.16 1534.42 1534.69 1534.97 1535.25 1535.52 1535.8 1536.08 1536.86 1538.07 1539.28 1540.48 1541.69 1542.9 1544.15 1545.44 1546.42 1547.33 1548.25 1549.1 1549.77 1550.67 1551.76 1552.87 1554.22 1555.58 1556.72 1557.59 1558.35 1559.06 1559.76 1560.46 1561.47 1562.57 1563.52 1564.21 1564.79 1565.36 1565.9 1566.23 1566.6 1567.17 1567.72 1568.47 1569.22 1570 1570.92 1571.7 1572.5 1573.23 1573.67 1573.96 1574.11 1574.23 1574.47 1574.68 1574.8 1574.87 1574.89 1574.79 1574.81 1574.59 1574.87 1576.04 1577.11 1577.9 1578.69 1579.48 1580.27 1581.06 1581.65 1581.94 1582.2 1582.47 1582.88 1583.3 1583.9 1584.51 1585.1 1585.67 1586.24 1586.82 1587.39 1587.96 1588.53 1589.1 1589.67 1590.24 1590.86 1591.51 1592.16 1592.75 1593.36 1593.9 1594.42 1594.96 1595.435 1595.995 1596.573 1597.28 1598 1598.64 1599.27 1599.91 1600.54 1601.18 1601.82 1602.45 1603.09 1603.77 1604.46 1605.07 1605.5 1606 1606.71 1607.103 1607.488 1608.5 1609.05 1609.6 1610.14 1610.63 1611.03 1611.46 1611.89 1612.33 1612.82 1613.47 1614.02 1614.2 1614.38 1614.56 1614.81 1615.39 1615.75 1616.17 1616.6 1616.66 1616.79 1616.9 1617.02 1617.14 1617.36 1617.65 1617.94 1617.95 1617.89 1617.84 1617.79 1617.69 1617.78 1617.78 1617.75 1617.72 1617.82 1617.94 1618.06 1618.18 1618.3 1618.41 1618.39 1618.28 1618.07 1618.11 1618.17 1618.47 1618.32 1617.98 1617.8 1617.78 1617.77 1617.76 1617.75 1617.77 1617.85 1617.93 1618.02 1618.05 1618.08 1618.11 1618.14 1618.16 1618.21 1618.11 1617.88 1617.64 1617.64 1617.51 1617.38 1617.26 1617.13 1617.02 1617.17 1617.34 1617.42 1617.46 1617.51 1617.55 1617.58 1617.53 1617.46 1617.19 1616.84 1616.41 1616.16 1616.1 1616.25 1616.05 1616.07 1616.11 1616.15 1616.1 1616.17 1616.19 1616.15 1616.05 1615.94 1615.84 1615.73 1615.61 1615.49 1615.41 1615.15 1614.93 1614.7 
1552.08 1552.61 1553.15 1553.69 1554.23 1554.77 1555.18 1555.99 1556.82 1557.42 1557.92 1558.48 1559.11 1559.96 1560.41 1561.16 1561.96 1562.75 1563.53 1564.31 1565.12 1565.68 1565.96 1566.19 1566.38 1566.93 1567.37 1567.81 1568.25 1568.51 1569.17 1569.97 1570.78 1571.34 1571.66 1572.13 1572.7 1573.3 1573.93 1574.54 1575.12 1575.71 1576.63 1577.67 1578.61 1579.34 1579.64 1580.22 1580.95 1581.51 1582.07 1582.71 1583.29 1583.55 1583.82 1584.16 1584.57 1585.08 1586 1586.71 1587.08 1587.89 1588.81 1589.83 1590.6 1592.18 1593.16 1593.98 1594.87 1595.93 1596.99 1598.05 1599.6 1601.15 1602.59 1603.9 1605.4 1606.84 1608.26 1609.68 1611.26 1612.98 1614.7 1616.44 1618.3 1620.17 1622.03 1623.9 1625.59 1627.2 1628.82 1630.43 1631.72 1632.83 1634.34 1635.85 1637.36 1639.05 1640.52 1641.98 1643.28 1644.5 1645.71 1646.72 1647.32 1647.65 1647.67 1647.7 1647.9 1648.11 1648.31 1648.12 1647.7 1647.32 1646.94 1646.68 1646.59 1646.42 1646.2 1645.9 1645.59 1645.29 1644.99 1644.68 1644.38 1644.08 1643.77 1643.47 1643.23 1643.16 1642.76 1642.36 1641.82 1641.22 1640.72 1640.23 1639.73 1639.22 1638.71 1637.85 1636.88 1635.92 1634.95 1633.99 1633.02 1632.05 1631.3 1630.58 1629.62 1628.33 1627.05 1625.82 1624.63 1623.43 1622.13 1620.67 1619.43 1618.29 1617.28 1616.39 1615.51 1614.6 1613.6 1612.29 1610.89 1609.48 1608.07 1607.11 1606.52 1605.93 1605.34 1604.76 1604.17 1603.69 1603.22 1602.6 1602.02 1601.48 1600.92 1600.33 1599.78 1599.79 1599.76 1599.65 1599.65 1599.64 1599.63 1599.55 1599.53 1599.5 1600.09 1600.59 1601.03 1601.26 1601.06 1600.63 1600.17 1600.09 1600.24 1600.4 1600.55 1600.7 1600.85 1601 1601.15 1601.3 1601.38 1601.42 1601.53 1601.69 1601.55 1601.51 1601.54 1601.57 1601.61 1601.63 1601.74 1601.9 1601.92 1602.19 1602.44 1602.49 1602.61 1602.84 1603.08 1603.26 1603.43 1603.72 1604.07 1604.45 1604.87 1605.39 1606.01 1606.6 1606.73 1606.67 1606.95 1607.31 1607.67 1608.04 1608.36 1608.47 1608.42 1608.7 1608.89 1609.11 1609.04 1609.1 1609.06 1609.04 1609 1608.87 1608.97 1608.51 1608.44 1608.67 1608.91 1609.14 1609.38 1609.61 1609.78 1609.92 1610.22 1610.29 1610.37 1610.45 1610.28 1610.08 1609.87 1609.67 1609.71 1609.93 1610.09 1610.25 1610.4 1610.56 1610.7 1610.58 1610.57 1610.59 1610.57 1610.34 1610.14 1610.07 1610.01 1609.96 1610.11 1610.2 1610.15 1610.26 1610.42 1610.74 1610.93 1610.81 1610.7 1610.54 1610.57 1610.81 1611.05 1610.86 1610.44 1610.41 1610.38 1610.36 1610.33 1610.3 1610.09 1609.96 1609.83 1609.7 1609.72 1609.7 1609.69 1609.3 1608.92 1608.7 1608.86 1608.92 1609 1609.01 1608.93 1608.86 1608.79 1608.73 1608.71 1608.97 1609.15 1609.09 1609.11 1609.2 1609.18 1609.18 1609.52 1610.02 1610.39 1610.13 1609.79 1609.46 1609.55 1609.76 1610.02 1610.34 1610.67 1610.99 1611.32 1611.65 1611.97 1612.56 1612.89 1612.92 1612.92 1612.93 1613.17 1613.61 1613.94 1614.11 1614.12 1613.97 1613.85 1613.73 1613.6 1613.48 1613.36 1613.43 1613.33 1613.11 1612.9 1612.68 1612.54 1612.47 1612.41 1612.34 1612.27 1612.17 1611.89 1611.34 1610.77 1610.19 1609.65 1609.12 1608.6 1608.07 1607.37 1606.67 1605.96 1605.26 1604.52 1603.62 1603.03 1602.57 1602.1 1601.63 1601.16 1600.71 1600.49 1600.13 1599.38 1598.7 1598.14 1597.59 1597.04 1596.45 1595.81 1595.17 1594.41 1593.57 1592.64 1591.67 1590.87 1590.11 1588.9 1588.17 1587.44 1586.71 1585.98 1585.27 1584.56 1583.96 1583.32 1582.44 1581.57 1580.49 1579.37 1578.25 1577.46 1576.7 1575.94 1575.18 1574.72 1573.98 1573.09 1572.3 1571.51 1571.01 1570.8 1570.59 1570.43 1570.44 1570.73 1571.03 1571.33 1571.63 1571.93 1571.84 1571.71 1571.58 1571.45 1571.31 1571.39 1571.26 1571.06 1570.83 1570.4 1569.94 1569.54 1569.51 1569.64 1569.76 1569.89 1570.01 1570.14 1570.17 1569.4 1569.33 1569.26 1569.19 1569.12 1568.95 1568.62 1568.29 1568.04 1567.79 1567.55 1567.3 1567.06 1566.83 1566.6 1566.37 1566.14 1565.91 1565.61 1565.2 1565.05 1564.98 1564.9 1564.82 1564.62 1564.47 1564.41 1564.36 1564.31 1564.2 1564.04 1563.81 1563.56 1563.31 1563.06 1562.82 1562.57 1562.32 1562.13 1562.42 1562.39 1562.62 1562.67 1562.54 1562.62 1562.7 1562.78 1562.87 1562.97 1563.13 1563.61 1563.76 1563.63 1563.44 1563.28 1563.14 1563.03 1562.82 1562.59 1562.36 1562.24 1562.14 1562.14 1562.13 1562.13 1562.19 1562.25 1562.32 1562.37 1562.37 1562.38 1562.38 1562.32 1562.14 1561.93 1561.65 1561.39 1561.21 1561.01 1560.64 1560.25 1559.86 1559.46 1559.07 1558.68 1558.29 1557.9 1557.53 1557.17 1556.81 1556.4 1555.49 1554.47 1553.44 1552.41 1550.46 1548.74 1547.61 1546.47 1545.34 1545.19 1545.45 1545.72 1545.87 1546.06 1546.25 1546.51 1546.88 1547.01 1547.23 1547.33 1547.73 1548.15 1548.57 1548.97 1549.16 1549.36 1549.57 1549.9 1550.23 1550.31 1550.23 1549.98 1549.73 1549.61 1549.53 1549.46 1549.39 1549.32 1549.45 1549.66 1549.86 1550.01 1549.77 1549.44 1549.12 1548.9 1548.85 1548.67 1548.5 1548.4 1548.25 1548.06 1547.86 1547.67 1547.48 1547.43 1547.31 1547.57 1547.37 1547.17 1546.97 1546.77 1546.57 1546.37 1546.03 1545.69 1545.48 1545.26 1544.96 1544.38 1543.8 1543.22 1542.64 1542.24 1541.78 1541.11 1540.36 1539.39 1538.42 1537.38 1536.36 1535.5 1534.63 1533.77 1533.78 1533.45 1532.94 1532.43 1531.92 1531.62 1531.31 1531.01 1530.72 1530.97 1531.22 1531.4 1531.56 1531.73 1531.86 1531.89 1531.83 1531.69 1531.55 1531.73 1531.93 1532.14 1532.34 1532.61 1532.91 1533.22 1533.51 1533.75 1533.99 1534.26 1534.54 1534.82 1535.09 1535.37 1535.65 1536.05 1536.93 1538.07 1539.21 1540.35 1541.49 1542.67 1543.92 1545.2 1546.12 1547.03 1547.95 1548.9 1549.8 1550.89 1551.98 1553.06 1554.15 1555.33 1556.57 1557.36 1558.06 1558.76 1559.46 1560.16 1561.06 1562.15 1562.92 1563.61 1564.3 1565 1565.71 1566.03 1566.36 1567.01 1567.77 1568.52 1569.27 1570.08 1570.88 1571.67 1572.47 1573.26 1573.77 1573.92 1574.16 1574.49 1574.7 1574.95 1574.9 1574.97 1575.11 1575.2 1575.2 1575.12 1574.89 1575.69 1576.8 1577.59 1578.38 1579.17 1579.96 1580.75 1581.52 1581.84 1582.1 1582.39 1582.81 1583.38 1583.99 1584.59 1585.21 1585.78 1586.35 1586.93 1587.5 1588.07 1588.64 1589.21 1589.78 1590.36 1590.95 1591.6 1592.25 1592.83 1593.39 1593.95 1594.51 1595.06 1595.62 1596.113 1596.644 1597.33 1598.11 1598.81 1599.44 1600.08 1600.71 1601.35 1601.98 1602.62 1603.27 1603.95 1604.64 1605.32 1605.87 1606.34 1606.923 1607.358 1607.732 1608.76 1609.31 1609.86 1610.41 1610.83 1611.27 1611.7 1612.14 1612.57 1613.03 1613.67 1614.14 1614.32 1614.5 1614.69 1615.37 1615.78 1616.14 1616.56 1616.85 1617.06 1617.18 1617.29 1617.4 1617.52 1617.67 1617.96 1618.25 1618.3 1618.24 1618.19 1618.05 1618 1618.3 1618.23 1618.2 1618.19 1618.22 1618.34 1618.46 1618.58 1618.7 1618.81 1618.74 1618.66 1618.54 1618.46 1618.55 1618.88 1618.84 1618.51 1618.28 1618.03 1617.99 1617.98 1617.98 1618 1618.08 1618.16 1618.24 1618.32 1618.36 1618.39 1618.42 1618.44 1618.41 1618.18 1617.95 1617.73 1617.84 1617.87 1617.74 1617.59 1617.42 1617.4 1617.38 1617.51 1617.62 1617.66 1617.71 1617.68 1617.62 1617.57 1617.51 1617.25 1616.98 1616.49 1616.33 1616.31 1616.4 1616.23 1616.24 1616.26 1616.28 1616.24 1616.26 1616.3 1616.34 1616.37 1616.31 1616.21 1616.1 1615.99 1615.87 1615.61 1615.07 1614.96 1614.9 
1553.43 1554.03 1554.57 1555.1 1555.64 1556.13 1556.54 1557.13 1557.96 1558.5 1559.15 1559.76 1560.37 1561.22 1561.93 1562.67 1563.47 1564.27 1565.05 1565.83 1566.84 1567.21 1567.49 1567.78 1568.06 1568.42 1568.98 1569.53 1570.09 1570.42 1571.02 1571.76 1572.5 1572.97 1573.47 1573.91 1574.47 1575.04 1575.63 1576.22 1576.81 1577.39 1578.3 1579.35 1580.32 1580.62 1580.89 1581.4 1582.2 1582.98 1583.54 1584.15 1584.73 1585.06 1585.32 1585.58 1585.87 1586.84 1587.78 1588.29 1588.6 1589.24 1590.14 1591.1 1592.06 1593.47 1594.46 1595.11 1595.88 1597.08 1598.29 1599.44 1600.99 1602.29 1603.59 1604.92 1606.41 1607.9 1609.38 1610.8 1612.32 1614.04 1615.75 1617.48 1619.34 1621.12 1622.68 1624.59 1625.97 1627.53 1629.11 1630.92 1632.33 1633.46 1634.96 1636.56 1638.33 1640.11 1641.41 1642.83 1644.29 1645.57 1646.86 1647.89 1648.33 1648.6 1648.62 1648.65 1648.68 1648.89 1648.94 1648.52 1648.09 1647.71 1647.5 1647.41 1647.32 1647.17 1646.97 1646.77 1646.49 1646.18 1645.88 1645.58 1645.27 1644.97 1644.67 1644.36 1644.08 1643.98 1643.58 1643.18 1642.78 1642.38 1641.81 1641.17 1640.58 1640.08 1639.47 1638.71 1637.88 1636.91 1635.95 1634.98 1634.01 1633.05 1632.27 1631.55 1630.34 1629.1 1627.96 1626.82 1625.62 1624.41 1623.13 1621.67 1620.3 1619.17 1618.28 1617.38 1616.38 1615.37 1614.37 1613.1 1611.7 1610.29 1609.04 1608.16 1607.58 1606.99 1606.4 1605.81 1605.23 1604.64 1604.05 1603.46 1602.76 1602.11 1601.52 1600.93 1600.41 1600.39 1600.28 1600.18 1600.18 1600.18 1600.17 1600.17 1600.14 1600.04 1600.58 1601.01 1601.45 1601.79 1601.52 1601.25 1600.74 1600.63 1600.7 1600.86 1601.01 1601.16 1601.31 1601.46 1601.61 1601.71 1601.75 1601.78 1601.9 1601.93 1601.85 1601.87 1601.91 1601.94 1601.98 1602.01 1602.04 1602.07 1602.14 1602.33 1602.6 1602.75 1602.97 1603.21 1603.37 1603.54 1603.71 1603.96 1604.29 1604.62 1605 1605.43 1605.96 1606.56 1606.87 1606.91 1607.16 1607.53 1607.89 1608.25 1608.63 1608.71 1608.74 1608.94 1609.35 1609.38 1609.42 1609.49 1609.37 1609.38 1609.43 1609.29 1609.11 1608.94 1608.9 1608.97 1609.18 1609.42 1609.65 1609.83 1609.97 1610.17 1610.33 1610.41 1610.49 1610.57 1610.64 1610.53 1610.32 1610.12 1609.94 1610.37 1610.52 1610.68 1610.83 1610.98 1611.07 1610.94 1610.88 1610.91 1610.82 1610.59 1610.35 1610.24 1610.25 1610.35 1610.5 1610.67 1610.81 1610.94 1611.07 1610.9 1611.17 1611.22 1611.1 1610.9 1610.99 1611.23 1611.34 1610.99 1610.71 1610.64 1610.61 1610.58 1610.56 1610.52 1610.23 1610.05 1609.92 1609.79 1609.98 1610.08 1609.99 1609.53 1609.18 1609.28 1609.23 1609.28 1609.35 1609.4 1609.33 1609.29 1609.27 1609.25 1609.23 1609.47 1609.78 1609.82 1609.72 1609.56 1609.55 1609.88 1610.21 1610.64 1611.14 1611.17 1610.73 1610.56 1610.46 1610.6 1610.8 1610.93 1611.26 1611.58 1611.91 1612.24 1612.59 1613.09 1613.29 1613.48 1613.48 1613.51 1613.58 1614.02 1614.46 1614.54 1614.43 1614.19 1614 1613.88 1613.76 1613.63 1613.51 1613.61 1613.61 1613.4 1613.18 1612.98 1612.91 1612.84 1612.78 1612.71 1612.64 1612.51 1612.22 1611.77 1611.19 1610.64 1610.11 1609.59 1609.06 1608.53 1607.83 1607.13 1606.43 1605.72 1605.01 1604.12 1603.38 1602.91 1602.43 1601.96 1601.49 1601.1 1600.88 1600.66 1599.97 1599.27 1598.72 1598.16 1597.61 1597.06 1596.48 1595.84 1595.15 1594.3 1593.36 1592.39 1591.6 1590.83 1589.92 1589.19 1588.46 1587.73 1587 1586.27 1585.55 1584.96 1584.38 1583.37 1582.25 1581.13 1580.01 1578.99 1578.21 1577.45 1576.69 1575.93 1575.21 1574.48 1573.69 1572.9 1572.11 1571.55 1571.34 1571.19 1571.06 1570.93 1570.88 1571.18 1571.48 1571.78 1572.02 1571.89 1571.76 1571.63 1571.56 1571.73 1571.71 1571.51 1571.31 1571.11 1570.89 1570.43 1570.22 1570.14 1570.07 1570.1 1570.22 1570.35 1570.47 1570.46 1569.66 1569.59 1569.52 1569.45 1569.39 1569.32 1569.09 1568.84 1568.59 1568.35 1568.1 1567.85 1567.61 1567.36 1567.13 1566.91 1566.68 1566.4 1566 1565.78 1565.55 1565.4 1565.32 1565.14 1565.05 1565.01 1564.98 1564.93 1564.88 1564.82 1564.65 1564.43 1564.18 1563.93 1563.68 1563.43 1563.18 1562.94 1563.33 1563.24 1563.14 1563.31 1563.4 1563.36 1563.32 1563.4 1563.48 1563.57 1563.69 1564.07 1564.25 1564.29 1564.3 1564.14 1563.92 1563.7 1563.47 1563.24 1563.01 1562.87 1562.75 1562.7 1562.7 1562.69 1562.68 1562.73 1562.8 1562.86 1562.75 1562.81 1562.68 1562.61 1562.53 1562.4 1562.3 1562.11 1561.93 1561.74 1561.42 1561.05 1560.67 1560.28 1559.89 1559.49 1559.1 1558.71 1558.32 1557.92 1557.53 1557.14 1556.36 1555.27 1554.2 1553.12 1552.05 1550.32 1548.11 1546.76 1545.71 1544.98 1545.54 1545.99 1546.34 1546.46 1546.59 1546.74 1546.92 1547.15 1547.2 1547.57 1548.09 1548.5 1548.8 1549 1549.2 1549.39 1549.59 1549.91 1550.24 1550.54 1550.71 1550.53 1550.28 1550.09 1550.01 1549.94 1549.87 1549.8 1549.74 1549.77 1549.97 1550.18 1550.28 1550.03 1549.68 1549.35 1549.18 1549.01 1548.84 1548.66 1548.55 1548.38 1548.18 1547.99 1547.89 1547.91 1547.91 1547.8 1547.87 1547.79 1547.59 1547.39 1547.19 1547 1546.34 1546.13 1545.92 1545.71 1545.48 1545.25 1544.94 1544.35 1543.77 1543.18 1542.61 1542.04 1541.53 1541.1 1540.13 1539.16 1538.06 1536.92 1535.9 1534.89 1533.88 1533.86 1533.9 1533.38 1532.87 1532.4 1532.09 1531.79 1531.48 1531.18 1531.2 1531.45 1531.62 1531.79 1531.95 1532.12 1532.19 1532.08 1531.95 1531.81 1531.67 1531.84 1532.06 1532.26 1532.49 1532.8 1533.1 1533.34 1533.58 1533.83 1534.11 1534.38 1534.66 1534.94 1535.27 1535.69 1536.11 1537.11 1538.22 1539.36 1540.5 1541.64 1542.78 1543.91 1545.08 1546.02 1546.97 1547.92 1548.82 1549.84 1550.94 1552.03 1553.13 1554.23 1555.33 1556.4 1557.07 1557.77 1558.47 1559.17 1559.87 1560.65 1561.69 1562.32 1563.01 1563.81 1564.7 1565.55 1565.88 1566.26 1566.82 1567.59 1568.36 1569.14 1569.96 1570.78 1571.59 1572.4 1573.21 1573.74 1573.84 1574.16 1574.53 1574.85 1575.09 1575 1575.29 1575.44 1575.55 1575.5 1575.47 1575.29 1575.5 1576.44 1577.23 1578.02 1578.8 1579.59 1580.36 1581.03 1581.7 1581.99 1582.32 1582.86 1583.47 1584.07 1584.68 1585.31 1585.89 1586.46 1587.04 1587.61 1588.18 1588.75 1589.32 1589.89 1590.48 1591.07 1591.68 1592.33 1592.94 1593.5 1594.06 1594.61 1595.17 1595.72 1596.197 1596.722 1597.39 1598.16 1598.94 1599.61 1600.25 1600.88 1601.52 1602.15 1602.79 1603.45 1604.14 1604.82 1605.5 1606.19 1606.73 1607.25 1607.602 1607.96 1609 1609.56 1610.12 1610.64 1611.08 1611.51 1611.94 1612.38 1612.81 1613.24 1613.88 1614.27 1614.45 1614.63 1615.23 1615.87 1616.17 1616.53 1616.96 1617.14 1617.47 1617.61 1617.72 1617.83 1617.93 1618.31 1618.39 1618.56 1618.64 1618.56 1618.4 1618.25 1618.53 1618.76 1618.69 1618.66 1618.66 1618.67 1618.74 1618.86 1618.98 1619.1 1619.2 1619.1 1619 1618.94 1618.81 1618.96 1619.29 1619.41 1619.14 1618.88 1618.73 1618.51 1618.25 1618.2 1618.23 1618.31 1618.39 1618.47 1618.55 1618.63 1618.67 1618.67 1618.55 1618.39 1618.22 1618.06 1617.94 1618.09 1618.2 1618.06 1617.88 1617.79 1617.77 1617.76 1617.74 1617.82 1617.82 1617.77 1617.72 1617.67 1617.61 1617.56 1617.3 1617.03 1616.91 1616.93 1616.84 1616.74 1616.49 1616.51 1616.52 1616.45 1616.38 1616.39 1616.42 1616.46 1616.5 1616.53 1616.57 1616.47 1616.36 1616.09 1615.82 1615.26 1615.05 1615.09 
1554.53 1555.44 1555.98 1556.52 1557.06 1557.49 1557.9 1558.31 1559.1 1559.66 1560.38 1561.02 1561.64 1562.49 1563.53 1564.18 1564.98 1565.78 1566.57 1567.52 1568.46 1568.74 1569.03 1569.36 1569.73 1570.29 1570.83 1571.37 1571.92 1572.35 1573 1573.65 1574.16 1574.77 1575.41 1575.05 1575.92 1576.67 1576.86 1577.2 1577.88 1578.85 1579.86 1580.98 1581.78 1581.96 1582.17 1582.57 1583.38 1584.19 1585 1585.57 1585.96 1586.13 1586.16 1586.75 1587.53 1588.52 1589.42 1589.87 1590.18 1590.59 1591.57 1592.57 1593.79 1595.11 1595.54 1596.13 1597.17 1598.22 1599.38 1600.71 1602 1603.29 1604.58 1605.93 1607.42 1608.91 1610.41 1611.93 1613.37 1615.09 1616.81 1618.42 1619.89 1621.1 1623.11 1624.97 1626.35 1627.73 1629.36 1631.31 1632.73 1634.28 1636 1637.57 1639.43 1641.18 1642.56 1643.87 1645.17 1646.6 1647.88 1649.06 1649.34 1649.55 1649.57 1649.59 1649.62 1649.67 1649.34 1648.91 1648.5 1648.33 1648.23 1648.14 1648.05 1647.92 1647.72 1647.52 1647.32 1647.07 1646.77 1646.47 1646.16 1645.86 1645.56 1645.24 1644.93 1644.8 1644.4 1644 1643.6 1643.2 1642.8 1642.39 1641.73 1641.15 1640.3 1639.41 1638.64 1637.88 1636.94 1635.97 1635.01 1634.04 1633.23 1632.38 1631.24 1630.1 1628.95 1627.81 1626.61 1625.4 1624.07 1622.66 1621.21 1620.16 1619.16 1618.15 1617.14 1616.14 1615.13 1613.91 1612.51 1611.1 1610.05 1609.22 1608.63 1608.04 1607.46 1606.87 1606.28 1605.69 1605.08 1604.42 1603.75 1603.03 1602.31 1601.62 1601.02 1600.91 1600.8 1600.72 1600.71 1600.71 1600.71 1600.7 1600.7 1600.7 1600.85 1601.18 1601.51 1601.82 1601.99 1601.68 1601.31 1601.2 1601.16 1601.32 1601.47 1601.62 1601.77 1601.92 1602.03 1602.07 1602.11 1602.15 1602.26 1602.19 1602.22 1602.24 1602.28 1602.31 1602.34 1602.38 1602.41 1602.37 1602.45 1602.56 1602.67 1602.92 1603.23 1603.45 1603.65 1603.82 1603.98 1604.19 1604.52 1604.86 1605.24 1605.62 1605.99 1606.48 1606.84 1607.14 1607.38 1607.74 1608.11 1608.49 1608.86 1608.93 1609.07 1609.2 1609.44 1609.52 1609.64 1609.5 1609.67 1609.65 1609.59 1609.68 1609.52 1609.43 1609.37 1609.44 1609.52 1609.69 1609.88 1610.02 1610.16 1610.36 1610.44 1610.52 1610.6 1610.68 1610.76 1610.84 1610.77 1610.56 1610.36 1610.8 1610.95 1611.11 1611.26 1611.41 1611.43 1611.3 1611.19 1611.22 1611.06 1610.83 1610.6 1610.65 1610.73 1610.83 1610.93 1611.07 1611.3 1611.54 1611.76 1611.69 1611.52 1611.5 1611.5 1611.26 1611.41 1611.65 1611.53 1611.26 1610.98 1610.86 1610.84 1610.81 1610.77 1610.73 1610.43 1610.13 1610 1609.98 1610.22 1610.4 1610.26 1610.11 1609.83 1609.74 1609.89 1609.76 1609.79 1609.82 1609.84 1609.81 1609.79 1609.77 1609.75 1609.87 1610.22 1610.09 1609.94 1609.92 1610.25 1610.58 1610.91 1611.24 1611.75 1611.89 1611.65 1611.49 1611.33 1611.49 1611.73 1611.77 1611.85 1612.17 1612.5 1612.83 1613.21 1613.58 1613.78 1613.98 1614.09 1614.14 1614.18 1614.38 1614.82 1614.91 1614.72 1614.47 1614.22 1614.03 1613.91 1613.79 1613.68 1613.79 1613.89 1613.68 1613.46 1613.35 1613.28 1613.21 1613.15 1613.06 1612.91 1612.76 1612.56 1612.2 1611.63 1611.11 1610.58 1610.05 1609.52 1609 1608.29 1607.59 1606.89 1606.17 1605.43 1604.7 1603.71 1603.24 1602.76 1602.29 1601.82 1601.49 1601.27 1601.05 1600.56 1599.84 1599.29 1598.74 1598.18 1597.63 1597.08 1596.51 1595.87 1595.04 1594.08 1593.11 1592.33 1591.56 1590.87 1590.18 1589.46 1588.73 1588 1587.28 1586.55 1585.93 1585.21 1584.01 1582.89 1581.77 1580.65 1579.74 1578.96 1578.2 1577.44 1576.67 1575.9 1575.1 1574.29 1573.49 1572.7 1572.09 1571.96 1571.82 1571.69 1571.56 1571.43 1571.33 1571.63 1571.93 1572.07 1571.94 1571.81 1571.91 1572.08 1572.15 1571.96 1571.76 1571.56 1571.36 1571.16 1570.98 1570.9 1570.82 1570.75 1570.67 1570.59 1570.68 1570.8 1570.71 1569.93 1569.86 1569.79 1569.72 1569.65 1569.6 1569.56 1569.4 1569.15 1568.9 1568.65 1568.41 1568.16 1567.91 1567.67 1567.44 1567.18 1566.81 1566.57 1566.35 1566.12 1565.89 1565.74 1565.65 1565.57 1565.48 1565.5 1565.5 1565.45 1565.4 1565.27 1565.05 1564.8 1564.55 1564.3 1564.05 1563.8 1563.55 1564.15 1564.05 1563.96 1564 1564.13 1564.09 1564.01 1564.09 1564.17 1564.27 1564.63 1564.82 1564.94 1564.89 1564.86 1564.8 1564.52 1564.19 1563.89 1563.66 1563.49 1563.38 1563.27 1563.26 1563.25 1563.25 1563.24 1563.28 1563.34 1563.29 1563.17 1563.04 1563.24 1563.06 1562.85 1562.86 1562.83 1562.65 1562.46 1562.2 1561.83 1561.46 1561.09 1560.7 1560.31 1559.92 1559.52 1559.13 1558.74 1558.35 1557.95 1557.36 1556.09 1554.9 1553.82 1552.75 1551.66 1550.07 1548.32 1546.44 1545.64 1545.33 1545.94 1546.54 1547.08 1547.18 1547.18 1547.34 1547.49 1547.44 1547.38 1548.01 1548.54 1548.97 1549.15 1549.31 1549.48 1549.65 1549.82 1550.06 1550.3 1550.54 1550.78 1550.83 1550.59 1550.49 1550.42 1550.35 1550.28 1550.21 1550.15 1550.08 1550.29 1550.3 1550.31 1550.33 1550.27 1549.81 1549.42 1549.17 1549 1548.83 1548.69 1548.5 1548.35 1548.37 1548.29 1548.21 1548.13 1547.98 1547.82 1548.15 1548.02 1547.82 1547.2 1546.78 1546.57 1546.36 1546.15 1545.93 1545.7 1545.48 1545.25 1544.91 1544.33 1543.72 1543.14 1542.63 1542.16 1541.71 1540.87 1539.86 1538.73 1537.59 1536.46 1535.44 1534.59 1534.03 1534.06 1533.83 1533.31 1532.87 1532.57 1532.26 1531.96 1531.65 1531.44 1531.68 1531.85 1532.02 1532.18 1532.35 1532.48 1532.34 1532.2 1532.06 1531.93 1531.79 1531.95 1532.18 1532.38 1532.68 1532.94 1533.18 1533.42 1533.67 1533.95 1534.23 1534.51 1534.91 1535.33 1535.75 1536.31 1537.33 1538.37 1539.51 1540.65 1541.79 1542.9 1544.01 1545.15 1546.08 1547.03 1547.9 1548.73 1549.76 1550.8 1551.84 1552.93 1554.03 1555.13 1556.22 1556.88 1557.54 1558.21 1558.87 1559.57 1560.27 1561.06 1561.81 1562.7 1563.59 1564.48 1565.37 1565.72 1566.2 1566.67 1567.32 1568.09 1568.9 1569.74 1570.56 1571.37 1572.18 1573 1573.39 1573.51 1574.04 1574.46 1574.97 1575.16 1575.09 1575.53 1575.85 1575.9 1575.88 1575.83 1575.79 1575.69 1575.76 1576.86 1577.65 1578.43 1579.21 1579.88 1580.55 1581.22 1581.89 1582.35 1582.95 1583.56 1584.16 1584.76 1585.39 1586 1586.57 1587.15 1587.72 1588.29 1588.86 1589.43 1590.01 1590.6 1591.19 1591.78 1592.42 1593.04 1593.6 1594.16 1594.72 1595.27 1595.8 1596.271 1596.792 1597.44 1598.21 1598.99 1599.76 1600.41 1601.05 1601.68 1602.32 1602.96 1603.63 1604.32 1605 1605.69 1606.35 1606.814 1607.296 1607.635 1608.007 1609.04 1609.6 1610.15 1610.88 1611.35 1611.75 1612.19 1612.62 1613.05 1613.49 1614.09 1614.4 1614.58 1615.09 1615.79 1616.27 1616.57 1616.93 1617.24 1617.53 1617.86 1618.02 1618.14 1618.25 1618.35 1618.82 1619.16 1619.07 1618.92 1618.76 1618.61 1618.75 1619.06 1619.23 1619.15 1619.12 1619.13 1619.13 1619.15 1619.26 1619.38 1619.5 1619.56 1619.45 1619.35 1619.28 1619.22 1619.29 1619.36 1619.43 1619.23 1619.06 1618.91 1618.77 1618.62 1618.48 1618.42 1618.5 1618.57 1618.65 1618.73 1618.81 1618.77 1618.65 1618.49 1618.32 1618.28 1618.32 1618.37 1618.42 1618.53 1618.35 1618.19 1618.17 1618.14 1618.1 1618.06 1618 1617.88 1617.82 1617.76 1617.71 1617.66 1617.61 1617.35 1617.19 1617.13 1617.15 1617.17 1616.9 1616.76 1616.72 1616.65 1616.58 1616.51 1616.51 1616.55 1616.58 1616.62 1616.65 1616.69 1616.72 1616.49 1616.16 1615.84 1615.68 1615.26 1615.23 
1555.63 1556.73 1557.39 1557.93 1558.44 1558.85 1559.26 1559.67 1560.19 1560.85 1561.66 1562.49 1563.37 1564.58 1565.48 1566.28 1567.1 1567.93 1568.55 1569.24 1569.99 1570.36 1570.73 1571.1 1571.6 1572.16 1572.71 1573.24 1573.78 1574.28 1574.83 1575.38 1576.4 1577 1577.19 1577.54 1578.24 1578.74 1578.72 1578.69 1579.52 1580.55 1581.56 1582.68 1583.31 1583.46 1583.7 1584.07 1584.65 1585.46 1586.26 1586.69 1587.02 1587.47 1587.53 1588.07 1589.21 1590.17 1590.76 1591.35 1591.64 1591.87 1593.05 1594.13 1595.66 1596.1 1596.53 1597.26 1598.21 1599.29 1600.57 1601.95 1603.32 1604.51 1605.7 1606.94 1608.44 1609.93 1611.42 1612.91 1614.46 1615.84 1617.37 1619.36 1621.22 1622.68 1623.89 1625.47 1627.07 1628.67 1630.2 1632 1633.85 1635.3 1637.13 1638.87 1640.53 1642.19 1643.72 1645.02 1646.33 1647.63 1648.94 1650.13 1650.35 1650.49 1650.52 1650.52 1650.4 1650.27 1649.96 1649.65 1649.33 1649.06 1648.97 1648.87 1648.78 1648.67 1648.47 1648.27 1648.07 1647.87 1647.66 1647.36 1647.06 1646.75 1646.45 1646.12 1645.78 1645.62 1645.22 1644.82 1644.42 1644.04 1643.7 1643.39 1642.88 1642.15 1641.28 1640.38 1639.48 1638.59 1637.82 1636.97 1636 1635.04 1634.18 1633.3 1632.23 1631.09 1629.95 1628.8 1627.61 1626.37 1624.96 1623.54 1622.14 1620.99 1619.92 1618.92 1617.91 1616.91 1615.9 1614.72 1613.32 1612.09 1611.06 1610.28 1609.69 1609.1 1608.51 1607.93 1607.34 1606.7 1606.04 1605.38 1604.72 1604.03 1603.29 1602.56 1601.87 1601.44 1601.33 1601.25 1601.25 1601.24 1601.24 1601.24 1601.19 1601.1 1600.98 1601.2 1601.53 1601.84 1601.98 1602.15 1601.88 1601.77 1601.66 1601.77 1601.93 1602.08 1602.23 1602.35 1602.39 1602.43 1602.47 1602.51 1602.56 1602.56 1602.58 1602.61 1602.64 1602.68 1602.71 1602.68 1602.6 1602.53 1602.6 1602.77 1603.01 1603.24 1603.49 1603.69 1603.89 1604.09 1604.26 1604.43 1604.76 1605.12 1605.49 1605.87 1606.24 1606.61 1606.96 1607.28 1607.6 1607.91 1608.25 1608.59 1608.93 1609.23 1609.32 1609.48 1609.63 1609.76 1609.61 1609.33 1609.39 1609.14 1609.39 1609.6 1609.61 1609.74 1609.75 1609.84 1609.91 1609.99 1610.13 1610.21 1610.35 1610.48 1610.56 1610.64 1610.72 1610.79 1610.87 1610.95 1611.03 1611.01 1610.81 1611.23 1611.39 1611.54 1611.69 1611.83 1611.79 1611.67 1611.54 1611.53 1611.31 1611.16 1611.15 1611.24 1611.32 1611.4 1611.48 1611.54 1611.81 1612.09 1612.27 1612.25 1612.06 1611.92 1611.91 1611.65 1611.79 1611.91 1611.75 1611.53 1611.26 1611.09 1611.07 1611.03 1610.99 1610.95 1610.64 1610.22 1610.09 1610.22 1610.49 1610.49 1610.4 1610.31 1610.3 1610.15 1610.15 1610.2 1610.22 1610.28 1610.34 1610.42 1610.38 1610.3 1610.27 1610.27 1610.41 1610.31 1610.29 1610.62 1610.95 1611.28 1611.61 1611.93 1612.35 1612.47 1612.47 1612.35 1612.19 1612.37 1612.61 1612.74 1612.73 1612.76 1613.09 1613.42 1613.82 1614.05 1614.24 1614.43 1614.57 1614.72 1614.82 1614.86 1615.18 1615.26 1615.01 1614.76 1614.51 1614.26 1614.06 1613.94 1613.85 1613.96 1614.08 1613.96 1613.79 1613.72 1613.65 1613.54 1613.39 1613.24 1613.09 1612.94 1612.79 1612.6 1612.1 1611.57 1611.04 1610.52 1609.99 1609.46 1608.76 1608.06 1607.33 1606.59 1605.85 1605.12 1604.34 1603.57 1603.1 1602.62 1602.15 1601.88 1601.66 1601.44 1601.14 1600.42 1599.86 1599.31 1598.76 1598.2 1597.65 1597.1 1596.54 1595.77 1594.8 1593.83 1593.06 1592.39 1591.72 1591.05 1590.38 1589.68 1588.95 1588.22 1587.5 1586.85 1585.95 1584.72 1583.53 1582.41 1581.29 1580.48 1579.71 1578.94 1578.18 1577.38 1576.58 1575.77 1574.95 1574.05 1573.16 1572.61 1572.57 1572.45 1572.33 1572.2 1572.07 1571.94 1571.81 1572.08 1572.12 1572.08 1572.25 1572.43 1572.6 1572.4 1572.2 1572.01 1571.81 1571.61 1571.44 1571.33 1571.31 1571.3 1571.29 1571.27 1571.26 1571.2 1571.14 1570.95 1570.19 1570.12 1570.06 1570.01 1569.95 1569.9 1569.85 1569.87 1569.73 1569.47 1569.22 1568.97 1568.72 1568.47 1568.22 1567.97 1567.62 1567.3 1567.14 1566.92 1566.69 1566.46 1566.27 1566.17 1566.08 1565.99 1565.97 1566 1566.01 1565.96 1565.88 1565.66 1565.41 1565.17 1564.92 1564.67 1564.42 1564.17 1564.97 1564.87 1564.78 1564.69 1564.86 1564.82 1564.78 1564.78 1564.87 1565.15 1565.32 1565.49 1565.6 1565.68 1565.69 1565.5 1565.05 1564.72 1564.38 1564.12 1564.01 1563.89 1563.83 1563.82 1563.81 1563.81 1563.8 1563.82 1563.79 1563.7 1563.62 1563.65 1563.74 1563.85 1563.57 1563.34 1563.37 1563.18 1562.98 1562.61 1562.24 1561.87 1561.5 1561.12 1560.73 1560.34 1559.95 1559.55 1559.16 1558.77 1558.3 1557.09 1555.81 1554.55 1553.45 1552.37 1551.22 1549.81 1548.22 1546.22 1546.17 1546.23 1546.83 1547.29 1547.68 1547.85 1547.86 1547.93 1547.93 1547.91 1548.01 1548.46 1548.96 1549.38 1549.55 1549.72 1549.89 1550.05 1550.22 1550.47 1550.58 1550.7 1550.81 1551.02 1550.97 1550.9 1550.83 1550.75 1550.67 1550.59 1550.5 1550.42 1550.37 1550.36 1550.36 1550.37 1550.38 1550.39 1550.08 1549.74 1549.39 1549.05 1548.82 1548.75 1548.67 1548.58 1548.5 1548.42 1548.32 1548.16 1548 1547.84 1548.22 1547.43 1547.22 1547.01 1546.8 1546.59 1546.37 1546.15 1545.93 1545.7 1545.47 1545.25 1544.87 1544.27 1543.77 1543.38 1542.92 1542.28 1541.61 1540.54 1539.4 1538.27 1537.13 1536 1535.33 1534.74 1534.23 1534.26 1533.76 1533.35 1533.04 1532.74 1532.43 1532.13 1531.82 1531.91 1532.08 1532.24 1532.39 1532.38 1532.51 1532.42 1532.29 1532.3 1532.18 1532.05 1531.91 1532.05 1532.29 1532.53 1532.77 1533.01 1533.25 1533.52 1533.8 1534.13 1534.55 1534.97 1535.39 1535.82 1536.52 1537.53 1538.51 1539.65 1540.8 1541.93 1543.01 1544.1 1545.23 1546.16 1547 1547.82 1548.65 1549.68 1550.72 1551.76 1552.8 1553.85 1554.93 1556.03 1556.7 1557.36 1558.03 1558.69 1559.37 1560.06 1560.67 1561.42 1562.36 1563.3 1564.24 1565.14 1565.66 1566.14 1566.61 1567.08 1567.83 1568.67 1569.51 1570.35 1571.16 1571.97 1572.78 1573.02 1573.36 1573.89 1574.33 1574.95 1575.39 1575.39 1575.84 1576.06 1576.13 1576.15 1576.13 1576.11 1575.85 1576 1576.32 1577.27 1578.06 1578.73 1579.4 1580.08 1580.79 1581.51 1582.44 1583.04 1583.64 1584.25 1584.85 1585.47 1586.11 1586.68 1587.25 1587.83 1588.4 1588.97 1589.55 1590.13 1590.72 1591.31 1591.9 1592.5 1593.15 1593.71 1594.27 1594.82 1595.37 1595.88 1596.354 1596.87 1597.49 1598.27 1599.04 1599.82 1600.58 1601.22 1601.85 1602.49 1603.13 1603.82 1604.5 1605.18 1605.83 1606.39 1606.785 1607.289 1607.622 1607.996 1609.03 1609.59 1610.14 1610.98 1611.85 1612.15 1612.43 1612.86 1613.29 1613.73 1614.3 1614.52 1614.94 1615.64 1616.35 1616.66 1616.96 1617.32 1617.6 1617.92 1618.25 1618.43 1618.49 1618.63 1618.8 1619.2 1619.58 1619.51 1619.31 1619.13 1619.03 1619.24 1619.58 1619.62 1619.48 1619.52 1619.6 1619.6 1619.61 1619.67 1619.78 1619.9 1619.91 1619.81 1619.71 1619.62 1619.57 1619.5 1619.47 1619.5 1619.41 1619.24 1619.09 1618.94 1618.8 1618.73 1618.71 1618.68 1618.7 1618.78 1618.86 1618.85 1618.75 1618.59 1618.61 1618.66 1618.71 1618.75 1618.8 1618.84 1618.83 1618.58 1618.43 1618.42 1618.38 1618.34 1618.3 1618.22 1618.11 1617.99 1617.87 1617.76 1617.7 1617.65 1617.46 1617.39 1617.34 1617.32 1617.17 1617 1616.93 1616.85 1616.78 1616.71 1616.64 1616.63 1616.67 1616.71 1616.74 1616.78 1616.77 1616.76 1616.52 1616.2 1615.87 1615.74 1615.73 1615.34 
1556.74 1557.83 1558.81 1559.34 1559.8 1560.21 1560.62 1561.14 1561.77 1562.61 1563.44 1564.27 1565.22 1566.43 1567.53 1568.34 1569.14 1569.94 1570.42 1571.07 1571.68 1572.1 1572.47 1572.92 1573.47 1574.03 1574.58 1575.12 1575.65 1575.97 1576.35 1576.9 1578 1579.22 1579.76 1580.13 1580.93 1580.68 1580.62 1580.6 1581.37 1582.32 1583.28 1584.38 1584.85 1585.02 1585.38 1585.75 1586.16 1586.76 1587.45 1587.96 1588.45 1589.15 1589.44 1590.11 1590.9 1591.52 1592.08 1592.65 1592.95 1593.16 1594.38 1595.69 1596.38 1596.9 1597.46 1598.16 1599.27 1600.44 1601.76 1603.13 1604.5 1605.63 1606.76 1608.03 1609.39 1610.89 1612.39 1613.89 1615.42 1616.86 1618.65 1620.59 1622.31 1624.02 1625.56 1626.96 1628.56 1630.09 1631.61 1633.13 1634.83 1636.39 1638.29 1640.02 1641.63 1643.29 1644.87 1646.18 1647.48 1648.79 1649.89 1650.83 1651.1 1651.37 1651.28 1651.19 1651.1 1650.97 1650.8 1650.49 1650.17 1649.88 1649.7 1649.61 1649.51 1649.42 1649.22 1649.02 1648.82 1648.62 1648.42 1648.22 1647.95 1647.64 1647.34 1647 1646.66 1646.43 1646.03 1645.63 1645.27 1644.94 1644.6 1644.29 1643.78 1643.05 1642.28 1641.38 1640.48 1639.57 1638.67 1637.78 1637 1636.03 1635.14 1634.18 1633.15 1632.08 1630.94 1629.8 1628.6 1627.26 1625.84 1624.32 1623.17 1622.02 1620.87 1619.72 1618.68 1617.68 1616.67 1615.53 1614.13 1613.1 1612.07 1611.33 1610.75 1610.16 1609.57 1608.98 1608.32 1607.66 1607 1606.34 1605.69 1605.02 1604.29 1603.56 1602.83 1602.13 1601.85 1601.78 1601.78 1601.78 1601.73 1601.64 1601.55 1601.45 1601.35 1601.27 1601.56 1601.87 1602.01 1602.26 1602.46 1602.35 1602.23 1602.23 1602.39 1602.54 1602.68 1602.72 1602.75 1602.79 1602.83 1602.87 1602.9 1602.92 1602.95 1602.98 1603.01 1602.99 1602.91 1602.84 1602.76 1602.66 1602.87 1603.12 1603.38 1603.63 1603.84 1603.99 1604.14 1604.32 1604.53 1604.7 1604.99 1605.37 1605.75 1606.1 1606.45 1606.86 1607.2 1607.52 1607.88 1608.24 1608.49 1608.73 1608.98 1609.32 1609.54 1609.7 1609.86 1609.85 1609.58 1609.31 1609.04 1608.9 1609.22 1609.51 1609.55 1609.67 1609.94 1610.23 1610.24 1610.31 1610.5 1610.67 1610.73 1610.78 1610.82 1610.85 1610.88 1610.91 1610.99 1611.07 1611.14 1611.22 1611.26 1611.46 1611.82 1611.97 1612.11 1612.25 1612.16 1612.03 1611.9 1611.79 1611.72 1611.72 1611.75 1611.83 1611.92 1612.01 1612.05 1612.18 1612.46 1612.64 1612.62 1612.61 1612.54 1612.39 1612.33 1612.18 1612.18 1612.05 1611.89 1611.73 1611.53 1611.32 1611.29 1611.25 1611.21 1611.17 1610.84 1610.36 1610.22 1610.51 1610.66 1610.58 1610.57 1610.64 1610.7 1610.63 1610.63 1610.63 1610.68 1610.73 1610.79 1610.87 1610.94 1611.01 1610.93 1610.85 1610.76 1610.73 1610.97 1611.32 1611.65 1611.98 1612.3 1612.63 1612.96 1613.11 1613.14 1613.21 1613.05 1613.25 1613.49 1613.71 1613.71 1613.7 1613.7 1614.02 1614.27 1614.48 1614.69 1614.87 1615.01 1615.16 1615.31 1615.45 1615.54 1615.55 1615.3 1615.05 1614.8 1614.55 1614.3 1614.09 1614.03 1614.14 1614.25 1614.24 1614.16 1614.01 1613.87 1613.72 1613.57 1613.42 1613.27 1613.12 1612.97 1612.82 1612.39 1611.51 1611.41 1610.98 1610.45 1609.92 1609.22 1608.49 1607.75 1607.01 1606.28 1605.54 1604.8 1603.9 1603.43 1602.95 1602.49 1602.27 1602.05 1601.83 1601.61 1600.99 1600.44 1599.88 1599.33 1598.78 1598.22 1597.67 1597.1 1596.67 1596.17 1594.51 1593.87 1593.24 1592.57 1591.89 1591.22 1590.55 1589.88 1589.17 1588.44 1587.77 1586.7 1585.47 1584.24 1583.05 1582.02 1581.23 1580.45 1579.66 1578.8 1577.91 1577.01 1576.12 1575.23 1574.33 1573.42 1573.08 1572.96 1572.98 1572.91 1572.79 1572.67 1572.55 1572.43 1572.31 1572.43 1572.6 1572.77 1572.95 1572.85 1572.65 1572.45 1572.25 1572.07 1571.91 1571.74 1571.66 1571.65 1571.64 1571.62 1571.61 1571.59 1571.58 1571.54 1571.41 1570.56 1570.42 1570.37 1570.31 1570.26 1570.2 1570.15 1570.16 1570.18 1570.05 1569.8 1569.55 1569.3 1569.05 1568.79 1568.44 1568.07 1567.93 1567.71 1567.49 1567.26 1567.03 1566.82 1566.7 1566.59 1566.51 1566.43 1566.46 1566.49 1566.52 1566.48 1566.28 1566.03 1565.78 1565.53 1565.29 1565.04 1565.04 1565.79 1565.69 1565.59 1565.5 1565.59 1565.55 1565.51 1565.48 1565.65 1565.83 1566.02 1566.21 1566.34 1566.5 1566.59 1566.21 1565.78 1565.51 1565.24 1565 1564.75 1564.4 1564.39 1564.38 1564.39 1564.42 1564.44 1564.58 1564.55 1564.31 1564.36 1564.39 1564.4 1564.5 1564.36 1564.01 1563.87 1563.72 1563.39 1563.02 1562.65 1562.28 1561.91 1561.54 1561.15 1560.76 1560.37 1559.98 1559.58 1559.12 1558.1 1556.82 1555.54 1554.26 1553.07 1552 1550.78 1549.41 1548.1 1547.28 1547.16 1547.1 1547.5 1547.89 1548.28 1548.51 1548.52 1548.32 1548.36 1548.36 1548.66 1549.01 1549.37 1549.73 1549.95 1550.12 1550.29 1550.45 1550.62 1550.83 1551.14 1551.26 1551.37 1551.48 1551.25 1551.16 1551.08 1550.99 1550.91 1550.83 1550.74 1550.68 1550.61 1550.55 1550.52 1550.51 1550.51 1550.51 1550.5 1550.35 1549.84 1549.38 1549.15 1548.96 1548.88 1548.8 1548.72 1548.63 1548.5 1548.34 1548.18 1548.02 1547.88 1547.66 1547.45 1547.24 1547.02 1546.81 1546.6 1546.38 1546.15 1545.93 1545.7 1545.5 1545.44 1544.92 1544.52 1544.12 1543.68 1543.04 1542.35 1541.21 1540.1 1538.99 1537.88 1536.95 1536.24 1535.53 1534.94 1534.42 1534.2 1533.82 1533.52 1533.21 1532.91 1532.6 1532.3 1532.14 1532.27 1532.26 1532.25 1532.24 1532.48 1532.5 1532.35 1532.19 1532.05 1532.06 1532.07 1532.03 1532.16 1532.38 1532.6 1532.84 1533.09 1533.36 1533.77 1534.19 1534.61 1535.04 1535.46 1535.88 1536.72 1537.74 1538.71 1539.8 1540.94 1542.04 1543.13 1544.21 1545.31 1546.22 1546.95 1547.74 1548.57 1549.59 1550.64 1551.68 1552.72 1553.77 1554.81 1555.83 1556.57 1557.27 1557.96 1558.65 1559.35 1559.93 1560.47 1561.08 1561.87 1562.81 1563.75 1564.68 1565.34 1565.86 1566.37 1566.88 1567.56 1568.43 1569.28 1570.12 1570.94 1571.75 1572.49 1572.65 1573.22 1573.55 1574.01 1574.95 1575.39 1575.77 1576.07 1576.23 1576.4 1576.51 1576.48 1576.49 1576.44 1576.36 1576.14 1576.89 1577.6 1578.3 1579.01 1579.76 1580.52 1581.28 1582.22 1583.13 1583.73 1584.33 1584.94 1585.56 1586.19 1586.79 1587.36 1587.94 1588.51 1589.08 1589.67 1590.25 1590.84 1591.43 1592.02 1592.61 1593.24 1593.81 1594.37 1594.92 1595.46 1595.95 1596.428 1596.938 1597.54 1598.32 1599.09 1599.87 1600.64 1601.38 1602.02 1602.66 1603.31 1604 1604.68 1605.3 1605.91 1606.3 1606.754 1607.281 1607.609 1607.985 1609.02 1609.58 1610.2 1611.08 1611.95 1612.67 1612.94 1613.21 1613.54 1613.97 1614.47 1614.8 1615.5 1616.2 1616.75 1617.05 1617.35 1617.66 1617.99 1618.31 1618.64 1618.77 1618.81 1618.94 1619.24 1619.59 1619.94 1620.01 1619.94 1619.83 1619.73 1619.66 1619.87 1619.89 1619.91 1619.7 1619.83 1619.97 1620.08 1620.08 1620.18 1620.3 1620.27 1620.13 1619.98 1619.92 1619.87 1619.81 1619.73 1619.58 1619.57 1619.42 1619.27 1619.12 1619.03 1619.01 1618.99 1618.96 1618.94 1618.92 1618.91 1618.9 1618.94 1618.98 1619.02 1619.07 1619.11 1619.15 1619.19 1619.11 1619 1618.82 1618.56 1618.58 1618.6 1618.58 1618.54 1618.44 1618.33 1618.23 1618.11 1617.98 1617.86 1617.72 1617.65 1617.59 1617.48 1617.34 1617.21 1617.14 1617.06 1616.98 1616.91 1616.84 1616.77 1616.76 1616.79 1616.83 1616.83 1616.83 1616.82 1616.81 1616.55 1616.23 1615.91 1615.81 1615.8 1615.79 
1557.84 1558.93 1560.02 1560.75 1561.16 1561.74 1562.34 1562.94 1563.55 1564.38 1565.21 1566.04 1567.07 1568.28 1569.45 1570.4 1571.2 1571.88 1572.24 1572.65 1573.24 1573.83 1574.23 1574.79 1575.34 1575.9 1576.46 1577 1577.51 1577.7 1577.88 1578.42 1579.6 1580.79 1581.6 1582.13 1582.61 1582.58 1582.42 1582.47 1583.22 1584.13 1585.06 1585.94 1586.41 1586.65 1587.05 1587.43 1587.83 1588.24 1588.67 1589.22 1590.27 1590.79 1591.28 1591.7 1592.16 1592.81 1593.38 1593.94 1594.24 1594.47 1595.76 1597.19 1597.77 1598.35 1598.93 1599.49 1600.42 1601.59 1602.95 1604.29 1605.54 1606.63 1607.9 1609.18 1610.45 1611.85 1613.35 1614.85 1616.38 1617.98 1619.56 1621.32 1623.14 1624.96 1626.79 1628.45 1629.97 1631.49 1633.01 1634.53 1636.13 1637.94 1639.75 1641.31 1642.85 1644.4 1646.03 1647.33 1648.39 1649.55 1650.7 1651.41 1651.87 1652.1 1652.01 1651.92 1651.79 1651.66 1651.64 1651.33 1651.01 1650.71 1650.45 1650.34 1650.24 1650.15 1649.97 1649.77 1649.57 1649.37 1649.17 1648.97 1648.77 1648.53 1648.22 1647.88 1647.54 1647.25 1646.85 1646.51 1646.17 1645.83 1645.51 1645.08 1644.59 1643.95 1643.25 1642.38 1641.48 1640.57 1639.67 1638.77 1637.87 1636.97 1636.09 1635.06 1634.03 1633 1631.93 1630.79 1629.56 1628.13 1626.59 1625.34 1624.19 1623.04 1621.89 1620.74 1619.59 1618.44 1617.44 1616.34 1615.14 1614.11 1613.08 1612.39 1611.8 1611.21 1610.6 1609.94 1609.28 1608.62 1607.96 1607.3 1606.68 1605.89 1605.2 1604.52 1603.83 1603.1 1602.39 1602.32 1602.27 1602.18 1602.09 1601.99 1601.9 1601.81 1601.72 1601.54 1601.59 1601.89 1602.03 1602.36 1602.79 1602.92 1602.81 1602.7 1602.85 1603 1603.04 1603.08 1603.11 1603.09 1603.05 1603.07 1603.17 1603.26 1603.31 1603.3 1603.22 1603.13 1603.05 1602.96 1602.94 1602.96 1603.24 1603.53 1603.79 1604.04 1604.27 1604.41 1604.56 1604.71 1604.85 1605 1605.23 1605.59 1605.94 1606.29 1606.69 1607.13 1607.44 1607.77 1608.16 1608.54 1608.86 1609.12 1609.37 1609.61 1609.84 1609.94 1610.09 1609.9 1609.68 1609.51 1609.42 1609.34 1609.33 1609.51 1609.57 1609.82 1610.15 1610.44 1610.6 1610.65 1610.83 1611.02 1611.11 1611.12 1611.28 1611.35 1611.37 1611.4 1611.43 1611.46 1611.48 1611.51 1611.54 1611.63 1612.25 1612.39 1612.53 1612.64 1612.51 1612.38 1612.26 1612.3 1612.35 1612.37 1612.38 1612.44 1612.53 1612.56 1612.53 1612.82 1613 1613.05 1613 1612.96 1612.94 1612.86 1612.74 1612.64 1612.48 1612.31 1612.12 1611.92 1611.72 1611.55 1611.51 1611.47 1611.42 1611.38 1611.04 1610.56 1610.53 1610.84 1610.78 1610.84 1610.91 1610.97 1611.06 1611.1 1611.07 1611.07 1611.13 1611.19 1611.24 1611.32 1611.39 1611.46 1611.53 1611.56 1611.56 1611.67 1611.78 1611.9 1612.21 1612.56 1612.91 1613.26 1613.61 1613.77 1613.81 1613.88 1613.92 1614.13 1614.37 1614.62 1614.68 1614.67 1614.67 1614.75 1615.04 1615.33 1615.62 1615.83 1615.9 1616.01 1616.11 1616.22 1616.3 1616.07 1615.81 1615.54 1615.26 1614.98 1614.71 1614.43 1614.32 1614.49 1614.66 1614.54 1614.39 1614.24 1614.1 1613.95 1613.8 1613.66 1613.51 1613.36 1613.22 1613.07 1612.83 1612.05 1611.23 1610.41 1610.36 1610.36 1609.65 1608.91 1608.17 1607.44 1606.7 1605.96 1605.23 1604.49 1603.76 1603.29 1602.88 1602.66 1602.44 1602.22 1602 1601.56 1601.01 1600.46 1599.9 1599.34 1598.73 1598.11 1597.49 1596.65 1595.85 1595.1 1594.37 1593.74 1593.13 1592.52 1591.91 1591.3 1590.69 1590.05 1589.38 1588.67 1587.44 1586.21 1584.98 1583.71 1582.63 1581.75 1580.87 1579.97 1579.08 1578.19 1577.29 1576.4 1575.51 1574.62 1573.71 1573.56 1573.41 1573.35 1573.36 1573.38 1573.26 1573.14 1573.01 1572.89 1572.95 1573.12 1573.3 1573.29 1573.1 1572.9 1572.71 1572.54 1572.38 1572.21 1572.04 1572 1571.99 1571.97 1571.96 1571.94 1571.93 1571.84 1571.71 1571.58 1571.21 1570.68 1570.67 1570.61 1570.56 1570.5 1570.45 1570.45 1570.47 1570.49 1570.38 1570.12 1569.87 1569.62 1569.36 1569.05 1568.69 1568.51 1568.28 1568.06 1567.83 1567.6 1567.37 1567.25 1567.12 1567.02 1566.94 1566.92 1566.95 1566.98 1567.01 1566.9 1566.65 1566.4 1566.15 1565.9 1565.65 1566.67 1566.61 1566.51 1566.41 1566.32 1566.3 1566.28 1566.24 1566.4 1566.45 1566.58 1566.77 1566.95 1567.05 1567.21 1567.45 1567.1 1566.66 1566.39 1566.14 1565.9 1565.71 1565.4 1565.31 1565.25 1565.27 1565.3 1565.33 1565.57 1565.75 1565.03 1564.99 1565.09 1565.15 1565.14 1565.08 1564.78 1564.45 1564.17 1563.8 1563.43 1563.06 1562.69 1562.32 1561.95 1561.57 1561.18 1560.79 1560.4 1559.94 1559.1 1557.82 1556.55 1555.27 1553.99 1552.74 1551.63 1550.34 1548.97 1548.06 1547.88 1547.98 1548.2 1548.69 1549.04 1549.07 1549.13 1548.9 1548.61 1548.47 1548.77 1549.18 1549.54 1549.68 1550 1550.23 1550.46 1550.69 1550.85 1551.02 1551.19 1551.5 1551.82 1551.93 1551.98 1551.67 1551.4 1551.32 1551.24 1551.15 1551.07 1550.99 1550.93 1550.87 1550.81 1550.75 1550.68 1550.67 1550.67 1550.66 1550.4 1549.99 1549.76 1549.54 1549.31 1549.09 1549.01 1548.93 1548.84 1548.68 1548.52 1548.38 1548.27 1548.15 1547.89 1547.68 1547.46 1547.25 1547.04 1546.83 1546.6 1546.38 1546.15 1545.95 1545.89 1545.83 1545.55 1545.25 1544.87 1544.44 1543.76 1542.97 1542 1540.89 1539.78 1538.71 1538 1537.3 1536.59 1535.86 1535.26 1534.62 1534.3 1534.01 1533.73 1533.45 1533.17 1532.89 1532.32 1532.09 1532.09 1532.09 1532.18 1532.45 1532.59 1532.43 1532.28 1532.12 1531.96 1531.81 1531.84 1532.22 1532.38 1532.54 1532.69 1532.99 1533.41 1533.83 1534.25 1534.68 1535.1 1535.52 1535.94 1536.93 1537.95 1538.94 1539.95 1541.06 1542.15 1543.24 1544.33 1545.38 1546.18 1546.91 1547.65 1548.48 1549.51 1550.56 1551.6 1552.64 1553.68 1554.67 1555.56 1556.44 1557.25 1557.94 1558.64 1559.31 1559.78 1560.3 1560.89 1561.48 1562.32 1563.26 1564.16 1564.93 1565.44 1565.93 1566.4 1567.01 1568.04 1569.04 1569.89 1570.73 1571.54 1572.12 1572.49 1572.94 1573.37 1573.96 1574.86 1575.34 1575.8 1576.18 1576.42 1576.58 1576.78 1576.82 1576.83 1576.85 1576.82 1576.79 1576.71 1577.24 1577.99 1578.74 1579.5 1580.16 1581.04 1581.99 1582.94 1583.82 1584.42 1585.03 1585.64 1586.28 1586.9 1587.47 1588.05 1588.62 1589.2 1589.79 1590.38 1590.96 1591.55 1592.14 1592.73 1593.33 1593.92 1594.47 1595.03 1595.53 1596.03 1596.51 1597.017 1597.59 1598.37 1599.15 1599.92 1600.7 1601.47 1602.19 1602.82 1603.5 1604.16 1604.77 1605.38 1605.99 1606.24 1606.713 1607.266 1607.596 1607.974 1609.01 1609.57 1610.3 1611.18 1612.05 1612.92 1613.47 1613.74 1614.01 1614.28 1614.66 1615.36 1616.06 1616.76 1617.15 1617.44 1617.7 1617.98 1618.28 1618.59 1618.82 1618.87 1618.95 1619.32 1619.66 1620 1620.34 1620.38 1620.34 1620.3 1620.27 1620.21 1620.26 1620.21 1620.01 1619.92 1620.05 1620.18 1620.31 1620.45 1620.52 1620.54 1620.47 1620.32 1620.27 1620.21 1620.16 1620.11 1620.05 1619.86 1619.66 1619.6 1619.45 1619.34 1619.31 1619.29 1619.27 1619.26 1619.27 1619.28 1619.28 1619.29 1619.33 1619.37 1619.42 1619.46 1619.5 1619.48 1619.37 1619.26 1619.15 1619.02 1618.81 1618.7 1618.72 1618.75 1618.75 1618.66 1618.55 1618.45 1618.34 1618.22 1618.02 1617.65 1617.64 1617.64 1617.52 1617.42 1617.34 1617.27 1617.2 1617.12 1617.05 1616.97 1616.9 1616.88 1616.89 1616.89 1616.88 1616.87 1616.87 1616.86 1616.6 1616.26 1615.94 1615.87 1615.86 1615.85 
1558.94 1560.04 1561.15 1562.23 1562.93 1563.54 1564.14 1564.74 1565.34 1566.15 1566.98 1567.81 1568.92 1570.13 1571.31 1572.45 1573.26 1573.7 1574.45 1574.95 1575.18 1575.51 1576.03 1576.65 1577.21 1577.77 1578.33 1578.88 1579.24 1579.42 1579.61 1579.95 1581.03 1581.86 1582.69 1583.5 1583.84 1584.11 1584.29 1584.5 1585.28 1586.16 1587.07 1587.3 1587.71 1588.28 1588.7 1589.1 1589.45 1589.8 1590.15 1591.08 1591.84 1592.32 1592.77 1593.38 1593.76 1594.13 1594.67 1595.23 1595.54 1596.34 1597.36 1598.71 1599.51 1600.09 1600.65 1601.2 1601.76 1602.76 1604.08 1605.36 1606.51 1607.77 1609.05 1610.32 1611.6 1612.87 1614.3 1615.8 1617.33 1618.93 1620.33 1621.98 1623.78 1625.6 1627.42 1629.25 1630.92 1632.43 1633.94 1635.45 1636.86 1638.91 1640.99 1642.69 1644.12 1645.6 1646.95 1648.03 1649.21 1650.39 1651.42 1651.99 1652.57 1652.83 1652.73 1652.62 1652.48 1652.35 1652.32 1652.17 1651.85 1651.55 1651.28 1651.07 1650.98 1650.88 1650.72 1650.52 1650.32 1650.12 1649.92 1649.72 1649.52 1649.32 1648.94 1648.76 1648.42 1648.08 1647.74 1647.41 1647.07 1646.73 1646.36 1645.87 1645.38 1644.85 1644.14 1643.38 1642.48 1641.58 1640.67 1639.77 1638.87 1638.01 1637.12 1635.94 1634.91 1633.88 1632.84 1631.78 1630.39 1628.86 1627.51 1626.36 1625.21 1624.06 1622.91 1621.76 1620.62 1619.47 1618.32 1617.18 1616.15 1615.12 1614.09 1613.45 1612.86 1612.21 1611.56 1610.9 1610.25 1609.63 1609 1608.38 1607.53 1606.64 1605.96 1605.28 1604.6 1603.92 1603.25 1602.83 1602.63 1602.54 1602.44 1602.35 1602.26 1602.16 1602.07 1601.91 1601.81 1601.92 1602.25 1602.66 1602.87 1603.02 1603.2 1603.27 1603.31 1603.36 1603.34 1603.3 1603.26 1603.22 1603.2 1603.31 1603.4 1603.48 1603.49 1603.41 1603.33 1603.24 1603.19 1603.22 1603.24 1603.28 1603.5 1603.89 1604.19 1604.45 1604.69 1604.84 1604.98 1605.13 1605.28 1605.23 1605.43 1605.78 1606.13 1606.52 1606.97 1607.37 1607.68 1608.05 1608.44 1608.82 1609.2 1609.49 1609.75 1610 1610.25 1610.4 1610.43 1610.28 1610.11 1610 1609.93 1609.85 1609.77 1609.76 1609.96 1610.15 1610.35 1610.63 1610.89 1610.98 1611.16 1611.26 1611.35 1611.45 1611.61 1611.77 1611.87 1611.9 1611.92 1611.95 1611.98 1612.02 1612.12 1612.22 1612.4 1612.81 1612.95 1612.98 1612.85 1612.77 1612.82 1612.87 1612.92 1612.97 1613.02 1613.05 1613.06 1613.02 1613.18 1613.28 1613.37 1613.47 1613.49 1613.44 1613.38 1613.15 1613.15 1612.92 1612.76 1612.6 1612.41 1612.21 1612.03 1611.95 1611.84 1611.72 1611.64 1611.6 1611.25 1611.13 1610.99 1611.08 1611.18 1611.27 1611.37 1611.47 1611.55 1611.54 1611.51 1611.52 1611.58 1611.64 1611.69 1611.77 1611.84 1611.91 1611.98 1612.23 1612.5 1612.6 1612.72 1612.83 1612.95 1613.09 1613.44 1613.79 1614.14 1614.28 1614.48 1614.43 1614.6 1614.85 1615.2 1615.5 1615.65 1615.49 1615.48 1615.74 1616.02 1616.31 1616.6 1616.8 1616.85 1616.95 1617.06 1617.16 1616.59 1616.55 1616.5 1616.34 1616.06 1615.78 1615.51 1615.23 1615.11 1615.28 1615.4 1614.95 1614.67 1614.52 1614.38 1614.23 1614.08 1613.94 1613.79 1613.64 1613.5 1613.3 1613.02 1612.47 1611.64 1610.81 1610.17 1610.43 1609.88 1609.22 1608.56 1607.86 1607.12 1606.38 1605.65 1604.91 1604.09 1603.62 1603.27 1603.05 1602.83 1602.62 1602.4 1602.15 1601.58 1600.97 1600.43 1599.9 1599.38 1598.85 1598 1597.19 1596.42 1595.69 1594.96 1594.24 1593.62 1593.01 1592.4 1591.79 1591.18 1590.57 1589.96 1589.17 1587.9 1586.62 1585.34 1584.08 1582.91 1582.03 1581.15 1580.25 1579.36 1578.47 1577.58 1576.68 1575.79 1574.86 1574.19 1574.03 1573.88 1573.73 1573.73 1573.75 1573.77 1573.72 1573.6 1573.48 1573.47 1573.64 1573.74 1573.54 1573.34 1573.18 1573.01 1572.84 1572.68 1572.51 1572.35 1572.34 1572.32 1572.31 1572.29 1572.27 1572.14 1572.01 1571.88 1571.75 1571.63 1571 1570.91 1570.9 1570.86 1570.81 1570.75 1570.74 1570.76 1570.78 1570.81 1570.7 1570.45 1570.13 1569.77 1569.43 1569.18 1569.06 1568.85 1568.63 1568.4 1568.15 1567.93 1567.8 1567.67 1567.55 1567.45 1567.39 1567.42 1567.45 1567.48 1567.45 1567.26 1567.02 1566.77 1566.52 1566.27 1567.53 1567.43 1567.33 1567.23 1567.13 1567.04 1567.14 1567.4 1567.43 1567.41 1567.5 1567.62 1567.82 1567.86 1568.1 1568.38 1568.05 1567.61 1567.28 1567.06 1566.88 1566.69 1566.54 1566.5 1566.39 1566.28 1566.18 1566.22 1566.28 1566.09 1565.85 1565.57 1565.47 1565.43 1565.48 1565.44 1565.17 1564.82 1564.65 1564.28 1563.86 1563.47 1563.1 1562.73 1562.36 1561.99 1561.6 1561.21 1560.76 1560.1 1558.83 1557.55 1556.27 1555 1553.72 1552.44 1551.25 1549.95 1548.79 1548.52 1548.33 1548.33 1548.82 1549.36 1550.04 1549.54 1549.66 1549.36 1549.06 1549 1549.3 1549.73 1550.03 1549.98 1550.26 1550.49 1550.73 1550.96 1551.19 1551.42 1551.59 1551.76 1552.17 1552.49 1552.4 1552.1 1551.8 1551.56 1551.48 1551.39 1551.31 1551.25 1551.19 1551.12 1551.06 1551 1550.94 1550.88 1550.83 1550.82 1550.6 1550.37 1550.15 1549.92 1549.69 1549.47 1549.24 1549.14 1549.02 1548.87 1548.76 1548.65 1548.54 1548.41 1548.16 1547.91 1547.69 1547.48 1547.27 1547.05 1546.83 1546.6 1546.4 1546.34 1546.28 1546.22 1546.08 1545.7 1545.35 1544.86 1544.19 1543.53 1542.77 1541.69 1540.58 1539.76 1539.06 1538.24 1537.38 1536.56 1535.87 1535.35 1534.76 1533.98 1533.73 1533.63 1533.54 1533.19 1532.58 1531.94 1531.87 1532.16 1532.32 1532.42 1532.67 1532.52 1532.36 1532.2 1532.05 1532 1532.07 1532.26 1532.58 1532.74 1532.84 1532.68 1533.3 1533.89 1534.32 1534.74 1535.16 1535.58 1536.12 1537.14 1538.15 1539.17 1540.01 1541.18 1542.27 1543.35 1544.44 1545.4 1546.13 1546.87 1547.6 1548.4 1549.43 1550.47 1551.52 1552.52 1553.51 1554.42 1555.3 1556.17 1557.04 1557.91 1558.62 1559.16 1559.62 1560.13 1560.72 1561.31 1561.9 1562.76 1563.63 1564.48 1564.96 1565.43 1565.92 1566.45 1567.48 1568.52 1569.55 1570.49 1571.32 1571.83 1572.32 1572.91 1573.51 1574.11 1574.7 1575.26 1575.77 1576.22 1576.6 1576.76 1576.95 1577.1 1577.09 1577.12 1577.23 1577.18 1577.01 1577.04 1577.72 1578.48 1579.18 1579.85 1580.8 1581.75 1582.7 1583.65 1584.51 1585.11 1585.73 1586.36 1586.99 1587.58 1588.16 1588.73 1589.32 1589.91 1590.5 1591.08 1591.67 1592.26 1592.85 1593.44 1594.02 1594.58 1595.11 1595.61 1596.1 1596.584 1597.085 1597.65 1598.42 1599.2 1599.97 1600.75 1601.52 1602.3 1602.99 1603.64 1604.25 1604.85 1605.46 1605.92 1606.196 1606.686 1607.259 1607.583 1607.964 1609 1609.56 1610.4 1611.27 1612.14 1613.01 1613.88 1614.26 1614.53 1614.8 1615.18 1615.81 1616.56 1617.21 1617.45 1617.68 1617.91 1618.16 1618.52 1618.8 1618.85 1618.93 1619.29 1619.66 1620.04 1620.41 1620.75 1620.74 1620.71 1620.67 1620.63 1620.59 1620.37 1620.28 1620.11 1620.15 1620.28 1620.41 1620.56 1620.72 1620.44 1620.49 1620.59 1620.64 1620.59 1620.53 1620.48 1620.42 1620.37 1620.17 1619.97 1619.76 1619.64 1619.62 1619.63 1619.64 1619.64 1619.65 1619.65 1619.66 1619.67 1619.68 1619.72 1619.77 1619.81 1619.85 1619.75 1619.64 1619.53 1619.42 1619.31 1619.18 1619.04 1618.82 1618.84 1618.87 1618.87 1618.8 1618.71 1618.62 1618.53 1618.35 1617.94 1617.72 1617.89 1617.77 1617.63 1617.52 1617.45 1617.38 1617.31 1617.23 1617.16 1617.09 1617.01 1616.98 1616.94 1616.93 1616.93 1616.92 1616.91 1616.91 1616.65 1616.3 1615.97 1615.93 1615.92 1615.91 
1560.12 1561.29 1562.44 1563.38 1564.47 1565.29 1565.93 1566.53 1567.13 1567.92 1568.76 1569.59 1570.76 1571.98 1573.17 1574.31 1575.3 1576.11 1576.88 1577.24 1577.41 1577.51 1577.77 1578.3 1578.91 1579.53 1580.14 1580.75 1580.94 1581.11 1581.27 1581.5 1582.21 1583.04 1583.86 1584.69 1585.44 1586.06 1586.31 1586.63 1587.4 1588.19 1588.55 1588.83 1589.11 1589.6 1590.25 1590.84 1591.51 1591.97 1592.52 1593.14 1593.8 1594.31 1594.7 1595.12 1595.47 1595.79 1596.11 1596.53 1597.28 1598.29 1599.31 1600.33 1601.25 1601.8 1602.35 1602.87 1603.39 1603.95 1605.15 1606.41 1607.65 1608.92 1610.19 1611.47 1612.74 1614.02 1615.29 1616.76 1618.29 1619.69 1621.13 1622.73 1624.41 1626.23 1628.06 1629.89 1631.72 1633.34 1634.85 1636.3 1637.7 1639.54 1641.61 1643.47 1644.81 1646.07 1647.5 1648.87 1650.05 1651.22 1652 1652.57 1653.15 1653.55 1653.45 1653.31 1653.18 1653.04 1652.98 1653.01 1652.69 1652.38 1652.11 1651.85 1651.71 1651.62 1651.46 1651.27 1651.07 1650.87 1650.67 1650.47 1650.26 1649.81 1649.22 1649 1648.83 1648.64 1648.44 1648.16 1647.86 1647.57 1647.15 1646.66 1646.18 1645.69 1645.04 1644.35 1643.48 1642.58 1641.67 1640.77 1640.03 1639.27 1638.18 1637.1 1635.84 1634.76 1633.73 1632.63 1631.13 1629.68 1628.53 1627.38 1626.24 1625.09 1623.94 1622.79 1621.61 1620.42 1619.22 1618.21 1617.34 1616.13 1615.11 1614.49 1613.83 1613.2 1612.58 1611.96 1611.33 1610.71 1610.06 1609.17 1608.28 1607.39 1606.71 1606.03 1605.36 1604.69 1604.18 1603.63 1603.38 1603.14 1602.9 1602.71 1602.61 1602.52 1602.43 1602.28 1601.93 1602.74 1603.31 1603.53 1603.61 1603.61 1603.51 1603.44 1603.64 1603.6 1603.55 1603.5 1603.45 1603.4 1603.45 1603.54 1603.58 1603.6 1603.6 1603.52 1603.45 1603.47 1603.49 1603.51 1603.53 1603.61 1603.82 1604.15 1604.55 1604.85 1605.11 1605.26 1605.41 1605.5 1605.43 1605.44 1605.63 1605.97 1606.34 1606.79 1607.24 1607.61 1607.95 1608.33 1608.71 1609.1 1609.48 1609.86 1610.11 1610.37 1610.63 1610.86 1610.9 1610.77 1610.58 1610.46 1610.35 1610.23 1610.12 1610.18 1610.36 1610.53 1610.68 1610.85 1611.09 1611.3 1611.3 1611.31 1611.42 1611.74 1612.05 1612.15 1612.26 1612.39 1612.42 1612.45 1612.53 1612.63 1612.73 1612.83 1612.93 1613.16 1613.37 1613.33 1613.29 1613.33 1613.38 1613.43 1613.48 1613.53 1613.58 1613.62 1613.56 1613.45 1613.55 1613.65 1613.75 1613.85 1613.95 1613.85 1613.69 1613.53 1613.54 1613.32 1613.09 1612.88 1612.7 1612.55 1612.49 1612.39 1612.27 1612.16 1612.04 1611.71 1611.85 1611.73 1611.6 1611.59 1611.68 1611.78 1611.88 1611.98 1611.99 1611.98 1611.96 1611.96 1612.03 1612.1 1612.15 1612.22 1612.29 1612.36 1612.56 1613.04 1613.43 1613.54 1613.65 1613.77 1613.88 1614 1614.11 1614.33 1614.6 1614.96 1615.23 1615.16 1615.28 1615.39 1615.75 1616.14 1616.32 1616.2 1616.47 1616.73 1617 1617.29 1617.58 1617.77 1617.86 1617.9 1618 1617.74 1617.07 1617.02 1616.97 1616.92 1616.86 1616.58 1616.3 1616.03 1615.91 1616.08 1615.81 1615.36 1614.95 1614.8 1614.65 1614.51 1614.36 1614.21 1614.07 1613.92 1613.76 1613.48 1613.21 1612.88 1612.03 1611.17 1610.32 1610.49 1610.03 1609.4 1608.74 1608.08 1607.41 1606.75 1606.07 1605.33 1604.6 1603.95 1603.66 1603.44 1603.23 1603.02 1602.84 1602.66 1602.41 1601.88 1601.36 1600.83 1600.3 1599.69 1598.54 1597.74 1597.01 1596.28 1595.55 1594.83 1594.11 1593.5 1592.89 1592.28 1591.67 1591.06 1590.45 1589.53 1588.26 1586.98 1585.71 1584.47 1583.23 1582.31 1581.43 1580.53 1579.64 1578.75 1577.86 1576.96 1576.05 1575.1 1574.66 1574.51 1574.35 1574.2 1574.09 1574.11 1574.13 1574.15 1574.17 1574.07 1573.99 1574.16 1573.99 1573.81 1573.65 1573.48 1573.31 1573.15 1572.98 1572.81 1572.69 1572.67 1572.66 1572.64 1572.57 1572.44 1572.31 1572.18 1572.05 1571.93 1571.8 1571.65 1571.14 1571.14 1571.13 1571.11 1571.05 1571.03 1571.05 1571.07 1571.1 1571.13 1570.91 1570.54 1570.18 1569.81 1569.56 1569.28 1569.42 1569.2 1568.97 1568.7 1568.48 1568.35 1568.23 1568.1 1567.97 1567.88 1567.88 1567.91 1567.99 1567.93 1567.8 1567.63 1567.38 1567.14 1566.89 1568.34 1568.21 1568.07 1567.92 1567.78 1567.73 1567.95 1568.34 1568.46 1568.44 1568.44 1568.53 1568.96 1569.18 1569.3 1569.39 1569.05 1568.59 1568.1 1567.91 1567.73 1567.55 1567.53 1567.57 1567.29 1567.01 1566.88 1566.77 1566.48 1566.22 1566 1565.88 1565.75 1565.63 1565.67 1565.65 1565.43 1565.09 1564.97 1564.85 1564.47 1564.04 1563.61 1563.19 1562.77 1562.4 1562.03 1561.58 1561.03 1559.83 1558.55 1557.28 1556 1554.73 1553.49 1552.25 1550.99 1550.19 1549.11 1549.01 1548.74 1548.68 1549.15 1549.69 1550.23 1550.27 1550.07 1549.79 1549.5 1549.53 1549.83 1550.26 1550.34 1550.29 1550.53 1550.76 1550.99 1551.22 1551.45 1551.68 1551.92 1552.15 1552.32 1552.84 1552.79 1552.55 1552.22 1551.93 1551.72 1551.64 1551.56 1551.5 1551.44 1551.38 1551.32 1551.26 1551.2 1551.13 1551.07 1551 1550.99 1550.76 1550.53 1550.31 1550.08 1549.85 1549.62 1549.41 1549.25 1549.14 1549.03 1548.92 1548.81 1548.67 1548.42 1548.17 1547.92 1547.71 1547.49 1547.28 1547.05 1546.85 1546.79 1546.73 1546.67 1546.58 1546.41 1545.93 1545.49 1544.99 1544.44 1543.98 1543.31 1542.48 1541.52 1540.72 1539.85 1538.98 1538.14 1537.31 1536.59 1536.05 1535.46 1534.86 1534.08 1533.3 1532.88 1532.54 1532.18 1531.99 1532.07 1532.43 1532.49 1532.52 1532.67 1532.6 1532.44 1532.34 1532.41 1532.48 1532.55 1532.62 1532.69 1532.93 1532.81 1532.65 1532.93 1533.47 1534.09 1534.72 1535.23 1535.65 1536.32 1537.34 1538.26 1538.91 1539.57 1540.23 1541.18 1542.42 1543.72 1544.97 1545.98 1546.82 1547.56 1548.32 1549.35 1550.36 1551.35 1552.34 1553.28 1554.15 1555.03 1555.9 1556.77 1557.65 1558.43 1559 1559.47 1559.96 1560.56 1561.15 1561.62 1562.25 1563.06 1563.88 1564.46 1564.95 1565.44 1565.93 1566.92 1567.96 1568.99 1570.03 1571.06 1571.61 1572.04 1572.72 1573.43 1574.04 1574.64 1575.24 1575.74 1576.19 1576.65 1576.88 1577.08 1577.34 1577.5 1577.57 1577.66 1577.57 1577.46 1577.26 1577.51 1578.19 1578.82 1579.61 1580.56 1581.51 1582.46 1583.41 1584.36 1585.2 1585.81 1586.44 1587.08 1587.69 1588.27 1588.85 1589.44 1590.03 1590.62 1591.21 1591.79 1592.39 1592.98 1593.57 1594.03 1594.58 1595.25 1595.71 1596.18 1596.663 1597.163 1597.7 1598.47 1599.25 1600.03 1600.8 1601.58 1602.36 1603.06 1603.68 1604.31 1604.93 1605.54 1605.84 1606.164 1606.657 1607.251 1607.57 1607.953 1608.99 1609.61 1610.5 1611.37 1612.24 1613.11 1613.98 1614.79 1615.06 1615.4 1615.77 1616.3 1616.81 1617.25 1617.58 1617.89 1618.12 1618.38 1618.69 1619.03 1619.15 1619.31 1619.63 1620 1620.37 1620.75 1621.11 1621.11 1621.07 1621.03 1620.98 1620.86 1620.63 1620.41 1620.24 1620.38 1620.53 1620.69 1620.85 1620.95 1620.36 1620.51 1620.68 1620.85 1620.98 1620.93 1620.87 1620.82 1620.76 1620.74 1620.38 1620.02 1620.1 1620.04 1620.01 1620.02 1620.03 1620.03 1620.04 1620.05 1620.05 1620.07 1620.12 1620.16 1620.13 1620.02 1619.91 1619.8 1619.69 1619.58 1619.47 1619.34 1619.2 1619.04 1618.97 1618.98 1618.98 1618.95 1618.86 1618.77 1618.64 1618.5 1618.09 1618.08 1618.02 1617.88 1617.74 1617.63 1617.56 1617.49 1617.41 1617.34 1617.27 1617.19 1617.19 1617.29 1617.11 1616.98 1616.97 1616.97 1616.96 1616.95 1616.7 1616.33 1616.01 1615.99 1615.98 1615.97 
1561.51 1562.6 1563.62 1564.55 1565.58 1566.7 1567.54 1568.32 1568.93 1569.7 1570.53 1571.4 1572.56 1573.54 1574.29 1575.18 1576.19 1577.1 1578.41 1579.05 1579.24 1579.4 1579.66 1580 1580.57 1581.18 1581.79 1582.06 1582.33 1582.6 1582.82 1583.12 1583.68 1584.4 1585.2 1586.01 1586.97 1587.64 1588.32 1588.76 1589.38 1589.83 1590.4 1590.71 1591.02 1591.53 1592.13 1592.71 1593.26 1593.92 1594.43 1595.02 1595.61 1596.06 1596.49 1596.91 1597.34 1597.67 1597.99 1598.58 1599.59 1600.6 1601.51 1602.21 1602.79 1603.33 1603.85 1604.37 1604.9 1605.48 1606.07 1607.44 1608.73 1610.04 1611.34 1612.61 1613.89 1615.16 1616.43 1617.71 1619.24 1620.45 1621.93 1623.53 1625.12 1626.87 1628.69 1630.53 1632.36 1634.19 1635.74 1637.14 1638.54 1640.17 1642.22 1644.08 1645.4 1646.75 1648.04 1649.51 1650.88 1652 1652.58 1653.15 1653.73 1654.28 1654.14 1654 1653.87 1653.73 1653.64 1653.71 1653.53 1653.22 1652.95 1652.68 1652.44 1652.35 1652.21 1652.01 1651.82 1651.62 1651.42 1651.18 1650.73 1650.28 1649.82 1649.21 1649.03 1648.83 1648.64 1648.44 1648.27 1648.06 1647.82 1647.41 1646.97 1646.48 1645.93 1645.25 1644.48 1643.58 1642.78 1642.06 1641.34 1640.17 1639.24 1638.29 1637.03 1635.77 1634.6 1633.37 1631.86 1630.71 1629.56 1628.41 1627.25 1626.06 1624.86 1623.67 1622.47 1621.28 1620.08 1619.2 1618.42 1617.55 1616.28 1615.53 1614.91 1614.29 1613.66 1613.04 1612.42 1611.7 1610.81 1609.92 1609.03 1608.14 1607.47 1606.79 1606.14 1605.62 1605.11 1604.53 1604.18 1603.94 1603.7 1603.45 1603.21 1602.96 1602.78 1602.55 1602.38 1603.38 1604.15 1604.23 1604.32 1604.4 1604.19 1603.6 1603.72 1603.94 1603.89 1603.84 1603.79 1603.74 1603.85 1603.83 1603.75 1603.72 1603.72 1603.72 1603.74 1603.76 1603.79 1603.81 1603.83 1603.94 1604.15 1604.41 1604.81 1605.2 1605.52 1605.68 1605.71 1605.64 1605.57 1605.68 1605.87 1606.17 1606.62 1607.07 1607.52 1607.85 1608.22 1608.61 1608.99 1609.38 1609.76 1610.14 1610.48 1610.74 1611 1611.22 1611.28 1611.23 1610.84 1610.73 1610.61 1610.5 1610.51 1610.64 1610.82 1610.99 1611.04 1611.15 1611.38 1611.62 1611.65 1611.6 1611.56 1611.89 1612.11 1612.26 1612.45 1612.65 1612.91 1613.02 1613.13 1613.24 1613.35 1613.45 1613.55 1613.65 1613.79 1613.8 1613.85 1613.9 1613.95 1613.99 1614.04 1614.09 1614.14 1614.15 1614.05 1613.84 1613.89 1613.98 1614.08 1614.19 1614.29 1614.12 1614.02 1613.99 1613.92 1613.67 1613.41 1613.13 1613.04 1613.01 1612.94 1612.8 1612.68 1612.56 1612.44 1612.34 1612.34 1612.28 1612.15 1612.1 1612.19 1612.29 1612.39 1612.44 1612.43 1612.42 1612.4 1612.41 1612.48 1612.54 1612.6 1612.67 1612.74 1612.89 1613.37 1613.84 1614.19 1614.31 1614.42 1614.53 1614.64 1614.75 1614.86 1614.96 1615.23 1615.48 1615.81 1615.89 1616.02 1616.11 1616.33 1616.8 1616.92 1617.19 1617.46 1617.72 1617.99 1618.27 1618.56 1618.75 1618.87 1618.88 1618.93 1617.84 1617.54 1617.49 1617.45 1617.4 1617.35 1617.3 1617.1 1616.83 1616.71 1616.67 1616.22 1615.77 1615.32 1615.08 1614.93 1614.78 1614.64 1614.49 1614.34 1614.2 1613.95 1613.67 1613.37 1612.99 1612.39 1611.54 1610.69 1610.54 1610.17 1609.56 1608.92 1608.25 1607.59 1606.93 1606.27 1605.6 1604.94 1604.28 1604.1 1603.92 1603.74 1603.56 1603.38 1603.2 1603 1602.8 1602.28 1601.76 1601.18 1600.04 1599.09 1598.32 1597.6 1596.87 1596.14 1595.42 1594.69 1593.98 1593.37 1592.76 1592.15 1591.54 1590.93 1589.89 1588.62 1587.34 1586.1 1584.86 1583.62 1582.59 1581.71 1580.82 1579.92 1579.03 1578.14 1577.24 1576.29 1575.34 1575.14 1574.98 1574.83 1574.68 1574.52 1574.47 1574.49 1574.51 1574.53 1574.55 1574.53 1574.45 1574.28 1574.12 1573.95 1573.78 1573.62 1573.45 1573.28 1573.12 1573.02 1573.01 1572.99 1572.87 1572.74 1572.61 1572.48 1572.35 1572.22 1572.1 1571.97 1571.84 1571.44 1571.37 1571.37 1571.36 1571.36 1571.31 1571.34 1571.39 1571.5 1571.39 1571.15 1570.91 1570.59 1570.22 1569.93 1569.65 1569.67 1569.77 1569.54 1569.25 1569.03 1568.9 1568.78 1568.65 1568.52 1568.4 1568.34 1568.39 1568.49 1568.42 1568.29 1568.16 1568 1567.75 1568.47 1568.63 1568.74 1568.59 1568.45 1568.3 1568.47 1568.69 1568.91 1569.11 1569.24 1569.37 1569.6 1569.74 1569.81 1570.02 1570.4 1569.88 1569.13 1568.89 1568.38 1568.19 1568.01 1567.84 1567.85 1567.4 1567.4 1567.35 1567.22 1566.93 1566.59 1566.31 1566.18 1566.06 1565.94 1565.83 1565.87 1565.69 1565.41 1565.29 1565.17 1565.03 1564.65 1564.23 1563.8 1563.37 1562.95 1562.42 1561.85 1560.96 1559.69 1558.45 1557.21 1555.97 1554.73 1553.5 1552.33 1551.29 1550.32 1549.68 1549.55 1549.42 1549.13 1549.72 1550.33 1550.53 1550.45 1550.49 1550.21 1550.02 1550.04 1550.29 1550.61 1550.65 1550.6 1550.79 1551.02 1551.25 1551.49 1551.72 1551.95 1552.18 1552.42 1552.66 1552.93 1553.19 1553.06 1552.73 1552.39 1552.06 1551.88 1551.82 1551.76 1551.69 1551.62 1551.55 1551.48 1551.41 1551.34 1551.28 1551.29 1551.38 1551.15 1550.92 1550.69 1550.47 1550.24 1550.11 1549.87 1549.75 1549.44 1549.3 1549.19 1549.08 1548.93 1548.68 1548.43 1548.18 1547.93 1547.72 1547.5 1547.3 1547.24 1547.18 1547.08 1546.96 1546.79 1546.62 1546.28 1545.75 1545.22 1544.85 1544.48 1543.79 1543.09 1542.33 1541.45 1540.58 1539.74 1538.9 1538.07 1537.32 1536.76 1536.17 1535.58 1534.96 1534.18 1533.4 1532.74 1532.45 1532.25 1532.28 1532.64 1532.67 1532.69 1532.72 1532.68 1532.74 1532.81 1532.88 1532.92 1532.96 1533 1533.04 1533 1533.02 1532.92 1532.94 1533.48 1534.02 1534.57 1535.11 1535.67 1536.49 1537.24 1537.9 1538.56 1539.22 1539.88 1540.56 1541.26 1542.75 1544.04 1545.04 1546.04 1547.04 1548.21 1549.2 1550.19 1551.18 1552.14 1553.01 1553.89 1554.76 1555.6 1556.39 1557.18 1557.96 1558.69 1559.25 1559.8 1560.25 1560.69 1561.12 1561.83 1562.6 1563.48 1564 1564.47 1564.96 1565.46 1566.36 1567.4 1568.43 1569.47 1570.46 1571.11 1571.55 1572.22 1572.93 1573.63 1574.34 1575.05 1575.69 1576.12 1576.6 1577.07 1577.33 1577.53 1577.7 1577.87 1577.92 1577.95 1577.92 1577.68 1577.59 1577.86 1578.46 1579.37 1580.32 1581.27 1582.22 1583.17 1584.12 1585.07 1585.89 1586.53 1587.16 1587.79 1588.38 1588.97 1589.56 1590.15 1590.74 1591.33 1591.93 1592.52 1593.11 1593.65 1594.01 1594.59 1595.3 1595.92 1596.43 1596.799 1597.232 1597.75 1598.53 1599.3 1600.09 1600.87 1601.65 1602.42 1603.03 1603.64 1604.2 1604.71 1605.23 1605.75 1606.125 1606.622 1607.234 1607.55 1607.933 1608.98 1609.72 1610.6 1611.47 1612.34 1613.21 1614.08 1614.95 1615.6 1615.94 1616.29 1616.47 1616.88 1617.31 1617.64 1617.97 1618.29 1618.67 1619.09 1619.37 1619.5 1619.73 1619.96 1620.34 1620.7 1621.07 1621.36 1621.39 1621.44 1621.38 1621.33 1621.12 1620.9 1620.71 1620.61 1620.73 1620.84 1620.97 1621.13 1620.91 1620.8 1620.72 1620.77 1620.94 1621.11 1621.28 1621.27 1621.22 1621.16 1621.24 1620.99 1620.73 1620.69 1620.62 1620.56 1620.49 1620.43 1620.42 1620.42 1620.43 1620.44 1620.47 1620.51 1620.4 1620.29 1620.18 1620.07 1619.96 1619.85 1619.74 1619.63 1619.5 1619.36 1619.22 1619.09 1619.09 1619.08 1619.08 1619.01 1618.87 1618.73 1618.59 1618.24 1618.27 1618.13 1617.99 1617.84 1617.74 1617.66 1617.59 1617.52 1617.45 1617.37 1617.36 1617.38 1617.46 1617.58 1617.25 1617.02 1617.01 1617.01 1617 1616.74 1616.37 1616.06 1616.06 1616.05 1616.04 
1562.88 1563.86 1564.8 1565.73 1566.7 1567.82 1568.94 1569.78 1570.57 1571.48 1572.35 1573.17 1573.99 1574.73 1575.47 1576.08 1577.17 1578.09 1579.18 1580.25 1580.58 1581.3 1581.56 1581.9 1582.24 1582.82 1583.09 1583.36 1583.64 1583.93 1584.21 1584.74 1585.31 1585.87 1586.58 1587.37 1588.26 1589.16 1589.74 1590.31 1590.86 1591.37 1591.93 1592.5 1592.94 1593.64 1594.35 1595.03 1595.5 1595.58 1595.97 1596.55 1597.25 1597.74 1598.21 1598.68 1599.12 1599.54 1600 1600.97 1601.67 1602.37 1603.06 1603.68 1604.24 1604.8 1605.35 1605.88 1606.44 1607.02 1607.55 1608.38 1609.66 1610.92 1612.2 1613.51 1614.83 1616.15 1617.46 1618.78 1620.08 1621.22 1622.73 1624.33 1625.94 1627.56 1629.36 1631.21 1633.06 1634.91 1636.45 1637.98 1639.38 1640.8 1642.77 1644.62 1646.15 1647.57 1648.8 1650.04 1651.51 1652.64 1653.27 1653.9 1654.63 1655 1654.83 1654.7 1654.56 1654.42 1654.3 1654.36 1654.37 1654.06 1653.78 1653.51 1653.25 1653.08 1652.96 1652.76 1652.56 1652.37 1652.11 1651.65 1651.2 1650.81 1650.49 1650 1649.78 1649.65 1649.46 1649.17 1648.89 1648.61 1648.34 1648.08 1647.65 1647.2 1646.69 1646.04 1645.42 1644.69 1643.92 1643.15 1642.15 1641.08 1640.3 1639.48 1638.22 1636.94 1635.68 1634.12 1632.88 1631.69 1630.5 1629.3 1628.11 1626.91 1625.72 1624.52 1623.33 1622.13 1620.98 1620.2 1619.42 1618.64 1617.77 1616.73 1615.99 1615.37 1614.75 1614.13 1613.34 1612.45 1611.56 1610.67 1609.78 1608.9 1608.22 1607.58 1607.07 1606.55 1606.04 1605.48 1604.98 1604.74 1604.5 1604.25 1604.01 1603.76 1603.44 1603.49 1603.89 1603.95 1604.73 1604.82 1604.91 1604.85 1604.36 1603.77 1603.81 1604.08 1604.24 1604.19 1604.14 1604.1 1604.16 1604.14 1603.99 1604 1604 1604.02 1604.04 1604.06 1604.08 1604.1 1604.12 1604.26 1604.48 1604.7 1605.06 1605.46 1605.86 1605.91 1605.84 1605.77 1605.73 1605.92 1606.11 1606.44 1606.89 1607.34 1607.77 1608.12 1608.5 1608.89 1609.27 1609.65 1610.04 1610.42 1610.81 1611.11 1611.36 1611.57 1611.62 1611.51 1611.26 1610.99 1610.88 1610.86 1610.97 1611.1 1611.28 1611.37 1611.4 1611.45 1611.68 1611.88 1611.86 1611.84 1611.8 1611.98 1611.98 1612.28 1612.6 1612.92 1613.26 1613.43 1613.54 1613.65 1613.76 1613.87 1613.98 1614.09 1614.12 1614.2 1614.3 1614.39 1614.49 1614.56 1614.6 1614.65 1614.7 1614.65 1614.44 1614.22 1614.25 1614.34 1614.42 1614.52 1614.62 1614.47 1614.19 1614.02 1613.94 1613.83 1613.41 1613.29 1613.43 1613.47 1613.42 1613.2 1613.08 1612.96 1612.84 1612.77 1612.76 1612.82 1612.71 1612.63 1612.7 1612.8 1612.89 1612.88 1612.87 1612.85 1612.84 1612.86 1612.92 1612.99 1613.05 1613.12 1613.22 1613.7 1614.07 1614.41 1614.62 1614.78 1614.89 1614.99 1615.1 1615.21 1615.38 1615.79 1615.91 1616.16 1616.4 1616.63 1616.75 1616.87 1617.09 1617.5 1617.8 1618.18 1618.45 1618.72 1618.98 1619.25 1619.54 1619.72 1619.84 1619.72 1619.17 1618.06 1618.02 1617.97 1617.92 1617.87 1617.82 1617.78 1617.73 1617.62 1617.5 1617.08 1616.63 1616.18 1615.73 1615.36 1615.21 1615.06 1614.92 1614.77 1614.62 1614.41 1614.14 1613.83 1613.45 1613.07 1612.56 1611.9 1611.05 1610.59 1610.3 1609.7 1609.09 1608.43 1607.77 1607.11 1606.45 1605.78 1605.12 1604.8 1604.63 1604.45 1604.27 1604.1 1603.92 1603.68 1603.45 1603.26 1603.07 1602.64 1601.94 1600.43 1599.64 1598.91 1598.19 1597.46 1596.73 1596.01 1595.28 1594.55 1593.86 1593.25 1592.64 1592.03 1591.42 1590.25 1588.97 1587.72 1586.48 1585.25 1584.01 1582.87 1581.99 1581.1 1580.2 1579.31 1578.42 1577.49 1576.53 1575.76 1575.61 1575.46 1575.3 1575.15 1575 1574.85 1574.85 1574.87 1574.89 1574.91 1574.93 1574.86 1574.67 1574.46 1574.25 1574.09 1573.92 1573.75 1573.59 1573.42 1573.36 1573.3 1573.17 1573.04 1572.91 1572.78 1572.65 1572.52 1572.4 1572.27 1572.14 1572.01 1571.88 1571.61 1571.61 1571.6 1571.59 1571.67 1571.76 1571.86 1571.84 1571.6 1571.36 1571.12 1570.88 1570.63 1570.3 1570.02 1569.89 1570.06 1570.11 1569.8 1569.58 1569.45 1569.33 1569.2 1569.08 1568.95 1568.82 1568.9 1568.99 1568.91 1568.77 1568.64 1568.51 1568.42 1568.57 1568.73 1568.89 1569.05 1568.98 1569.01 1569.22 1569.43 1569.69 1569.79 1569.93 1569.92 1569.93 1570.04 1570.17 1570.27 1570.68 1570.34 1569.84 1569.41 1568.94 1568.65 1568.48 1568.31 1568.16 1567.95 1567.94 1567.9 1567.62 1567.28 1566.93 1566.64 1566.5 1566.37 1566.24 1566.12 1566.07 1565.95 1565.73 1565.61 1565.49 1565.37 1565.21 1564.84 1564.41 1564.02 1563.59 1563.14 1562.61 1561.71 1560.06 1558.46 1557.22 1555.98 1554.74 1553.5 1552.49 1551.74 1551.07 1550.4 1550.22 1550.09 1549.86 1550.42 1550.9 1550.78 1550.74 1550.75 1550.74 1550.65 1550.24 1550.54 1550.86 1550.89 1550.91 1551.06 1551.29 1551.52 1551.76 1552.01 1552.25 1552.49 1552.73 1552.97 1553.25 1553.54 1553.57 1553.23 1552.9 1552.57 1552.25 1552.08 1551.96 1551.89 1551.83 1551.76 1551.69 1551.62 1551.55 1551.48 1551.6 1551.77 1551.54 1551.31 1551.08 1550.92 1550.8 1550.57 1550.33 1550.25 1550.05 1549.75 1549.46 1549.34 1549.2 1548.95 1548.69 1548.44 1548.19 1547.95 1547.75 1547.68 1547.58 1547.49 1547.34 1547.17 1547 1546.83 1546.63 1546.1 1545.57 1545.59 1545.01 1544.28 1543.64 1542.95 1542.17 1541.34 1540.5 1539.66 1538.83 1538.04 1537.47 1536.88 1536.29 1535.69 1535.06 1534.28 1533.72 1533.04 1532.57 1532.76 1532.9 1532.98 1533.07 1533.06 1532.99 1532.94 1532.98 1533.03 1533.07 1533.11 1533.15 1533.19 1533.07 1532.93 1533.06 1533.11 1533.49 1534.05 1534.63 1535.15 1535.76 1536.38 1537.07 1537.76 1538.45 1539.14 1539.83 1540.52 1541.2 1541.97 1543.1 1544.23 1545.52 1546.82 1548.09 1549.02 1550.01 1551 1551.87 1552.74 1553.56 1554.35 1555.13 1555.92 1556.7 1557.49 1558.26 1558.91 1559.32 1559.74 1560.19 1560.69 1561.42 1562.15 1563.14 1563.58 1564.02 1564.49 1564.98 1565.81 1566.84 1567.87 1568.86 1569.85 1570.62 1571.06 1571.72 1572.43 1573.13 1573.84 1574.55 1575.28 1576.02 1576.45 1576.85 1577.51 1577.71 1577.9 1578.13 1578.24 1578.27 1578.33 1578.31 1578.36 1577.95 1578.02 1578.93 1579.85 1580.76 1581.68 1582.73 1583.79 1584.85 1586.02 1586.58 1587.22 1587.87 1588.52 1589.1 1589.69 1590.28 1590.87 1591.47 1592.06 1592.65 1593.24 1593.66 1594.01 1594.63 1595.34 1595.94 1596.5 1597.031 1597.581 1598.049 1598.6 1599.38 1600.16 1600.95 1601.76 1602.39 1603 1603.54 1604.07 1604.41 1604.89 1605.39 1605.903 1606.417 1607.073 1607.41 1607.818 1608.95 1609.75 1610.62 1611.45 1612.28 1613.12 1613.97 1614.83 1615.57 1615.99 1616.4 1616.5 1616.98 1617.52 1617.81 1618.16 1618.66 1619.02 1619.4 1619.69 1619.95 1620.26 1620.39 1620.72 1621.05 1621.41 1621.58 1621.53 1621.62 1621.7 1621.56 1621.45 1621.26 1621.07 1621.05 1621.2 1621.31 1621.42 1621.54 1621.58 1621.59 1621.48 1621.37 1621.33 1621.32 1621.37 1621.54 1621.62 1621.56 1621.62 1621.6 1621.34 1621.12 1621.09 1621.06 1621.02 1620.98 1620.94 1620.89 1620.83 1620.82 1620.78 1620.67 1620.56 1620.45 1620.34 1620.23 1620.12 1620.01 1619.9 1619.79 1619.66 1619.52 1619.38 1619.24 1619.36 1619.42 1619.47 1619.23 1618.98 1618.82 1618.68 1618.51 1618.38 1618.24 1618.09 1617.95 1617.84 1617.77 1617.7 1617.63 1617.55 1617.53 1617.55 1617.57 1617.63 1617.84 1617.72 1617.39 1617.06 1617.05 1617.05 1616.79 1616.42 1616.13 1616.12 1616.12 1616.13 
1563.5 1564.69 1565.81 1566.91 1567.84 1568.93 1570.05 1571.15 1571.9 1573 1574.01 1574.76 1575.64 1576.47 1577.15 1577.66 1578.34 1579.28 1580.23 1581.27 1581.94 1582.65 1582.99 1583.33 1583.72 1584.17 1584.46 1584.75 1585.03 1585.32 1585.6 1586.03 1586.98 1587.54 1588.08 1588.83 1589.41 1590.11 1590.72 1591.36 1592.11 1592.87 1593.74 1594.3 1594.94 1595.64 1596.13 1596.95 1597.42 1597.59 1597.76 1598.2 1598.9 1599.37 1599.84 1600.31 1600.78 1601.34 1601.83 1602.53 1603.22 1603.92 1604.57 1605.13 1605.69 1606.25 1606.82 1607.33 1607.89 1608.41 1608.93 1609.45 1610.63 1611.89 1613.14 1614.4 1615.67 1616.99 1618.3 1619.62 1620.79 1622.32 1624.57 1626.04 1627.44 1628.48 1630.18 1632.03 1633.88 1635.78 1637.17 1638.54 1640.16 1641.59 1643.07 1644.85 1646.91 1648.45 1649.81 1650.94 1652.04 1653.29 1654.12 1654.86 1655.61 1655.73 1655.56 1655.39 1655.25 1655.12 1654.98 1655.02 1655.09 1654.9 1654.62 1654.35 1654.08 1653.81 1653.71 1653.51 1653.31 1653.03 1652.58 1652.18 1651.86 1651.53 1651.2 1650.91 1650.58 1650.29 1650.01 1649.73 1649.46 1649.23 1649 1648.77 1648.44 1647.77 1647.1 1646.44 1646.2 1645.63 1644.74 1643.79 1642.88 1641.7 1640.84 1640.14 1639.34 1638.09 1636.99 1635.13 1633.78 1632.55 1631.35 1630.16 1628.96 1627.77 1626.57 1625.38 1624.19 1622.99 1621.97 1621.19 1620.42 1619.64 1618.89 1618.07 1617.19 1616.46 1615.83 1614.98 1614.09 1613.2 1612.31 1611.42 1610.53 1609.66 1609.03 1608.51 1608 1607.48 1606.96 1606.43 1605.78 1605.54 1605.29 1605.05 1604.69 1604.31 1604.35 1604.4 1604.53 1604.94 1605.2 1605.08 1604.97 1604.91 1604.51 1603.94 1603.89 1604.17 1604.44 1604.53 1604.48 1604.47 1604.51 1604.42 1604.39 1604.36 1604.32 1604.32 1604.33 1604.36 1604.38 1604.4 1604.42 1604.59 1604.81 1605.02 1605.32 1605.72 1606.08 1606.12 1605.98 1605.91 1605.97 1606.19 1606.45 1606.78 1607.17 1607.62 1608.01 1608.39 1608.78 1609.16 1609.55 1609.93 1610.32 1610.7 1611.08 1611.47 1611.73 1611.92 1611.89 1611.77 1611.65 1611.28 1611.21 1611.3 1611.42 1611.57 1611.68 1611.74 1611.76 1611.79 1611.98 1612.07 1612.04 1612.02 1612 1611.82 1611.9 1612.58 1612.91 1613.25 1613.59 1613.84 1613.95 1614.06 1614.17 1614.28 1614.39 1614.41 1614.44 1614.48 1614.57 1614.67 1614.77 1614.87 1614.97 1615.06 1615.17 1615.04 1614.82 1614.61 1614.61 1614.7 1614.78 1614.87 1614.96 1614.82 1614.53 1614.14 1613.97 1614 1613.86 1613.9 1614.03 1613.94 1613.89 1613.68 1613.48 1613.36 1613.26 1613.21 1613.18 1613.23 1613.26 1613.16 1613.21 1613.31 1613.33 1613.31 1613.3 1613.29 1613.28 1613.3 1613.37 1613.43 1613.5 1613.57 1613.92 1614.27 1614.61 1614.83 1615.02 1615.24 1615.35 1615.45 1615.56 1615.81 1616.22 1616.6 1616.62 1616.84 1617.12 1617.42 1617.49 1617.6 1617.88 1618.27 1618.38 1618.68 1619.11 1619.54 1619.97 1620.24 1620.51 1620.69 1620.23 1619.66 1619.1 1618.54 1618.49 1618.44 1618.39 1618.35 1618.3 1618.22 1618.13 1618.05 1617.9 1617.5 1617.05 1616.59 1616.14 1615.69 1615.49 1615.34 1615.19 1615.05 1614.87 1614.6 1614.28 1613.91 1613.53 1613.15 1612.65 1612.14 1611.42 1610.65 1610.44 1609.83 1609.23 1608.61 1607.95 1607.29 1606.63 1605.96 1605.57 1605.33 1605.16 1604.98 1604.7 1604.4 1604.1 1603.8 1603.53 1603.28 1603.08 1602.87 1602.29 1600.98 1600.23 1599.5 1598.78 1598.05 1597.32 1596.59 1595.87 1595.14 1594.41 1593.74 1593.13 1592.52 1591.89 1590.61 1589.35 1588.11 1586.87 1585.64 1584.4 1583.16 1582.27 1581.38 1580.48 1579.59 1578.68 1577.73 1576.77 1576.24 1576.09 1575.93 1575.78 1575.63 1575.47 1575.32 1575.21 1575.23 1575.25 1575.27 1575.29 1575.22 1575.14 1574.98 1574.77 1574.56 1574.35 1574.14 1573.93 1573.72 1573.6 1573.47 1573.34 1573.21 1573.08 1572.95 1572.82 1572.7 1572.57 1572.44 1572.31 1572.18 1572.05 1571.88 1571.84 1571.94 1572.11 1572.18 1572.25 1572.31 1572.13 1571.9 1571.68 1571.45 1571.23 1571 1570.85 1570.66 1570.68 1570.65 1570.48 1570.35 1570.13 1570.01 1569.82 1569.58 1569.35 1569.12 1569.07 1569.35 1569.5 1569.39 1569.28 1569.2 1569.11 1569.08 1569.16 1569.26 1569.37 1569.47 1569.56 1569.75 1569.94 1570.29 1570.35 1570.49 1570.49 1570.4 1570.42 1570.43 1570.48 1570.61 1570.91 1570.49 1570.09 1569.75 1569.51 1569.4 1569.34 1569.15 1568.93 1568.79 1568.72 1568.38 1567.97 1567.61 1567.27 1566.96 1566.83 1566.7 1566.56 1566.43 1566.31 1566.21 1566.05 1565.93 1565.81 1565.69 1565.56 1565.39 1564.78 1564.21 1563.85 1563.5 1562.91 1562.1 1560.61 1559.03 1557.41 1555.99 1554.75 1553.51 1552.37 1552.13 1551.97 1551.3 1550.89 1550.75 1550.45 1550.53 1550.99 1550.96 1551.11 1551.16 1551.09 1550.86 1550.63 1550.93 1551.22 1551.28 1551.31 1551.39 1551.6 1551.84 1552.08 1552.32 1552.56 1552.8 1553.05 1553.29 1553.57 1553.86 1554.08 1553.75 1553.42 1553.09 1552.76 1552.5 1552.34 1552.2 1552.07 1551.96 1551.9 1551.83 1551.76 1551.69 1551.9 1552.15 1551.92 1551.69 1551.64 1551.5 1551.26 1551.03 1550.8 1550.71 1550.63 1550.36 1550.05 1549.74 1549.46 1549.23 1548.99 1548.76 1548.52 1548.29 1548.08 1547.99 1547.88 1547.71 1547.55 1547.38 1547.21 1547.04 1546.88 1546.45 1545.92 1546.05 1545.47 1544.78 1544.18 1543.49 1542.53 1541.77 1541.01 1540.25 1539.49 1538.75 1538.16 1537.58 1536.99 1536.4 1535.81 1535.12 1534.2 1533.67 1533.33 1533.35 1533.49 1533.51 1533.47 1533.43 1533.35 1533.26 1533.13 1533.17 1533.21 1533.25 1533.29 1533.34 1533.15 1532.96 1532.9 1533.02 1533.32 1533.84 1534.46 1535.21 1535.94 1536.46 1537.03 1537.72 1538.41 1539.1 1539.79 1540.48 1541.14 1541.94 1542.89 1544.13 1545.42 1546.72 1547.95 1548.75 1549.83 1550.73 1551.52 1552.3 1553.09 1553.87 1554.66 1555.44 1556.23 1557.02 1557.79 1558.56 1558.85 1559.2 1559.7 1560.33 1560.99 1561.71 1562.54 1563.07 1563.6 1564.04 1564.5 1565.25 1566.27 1567.26 1568.25 1569.24 1570.13 1570.56 1571.22 1571.93 1572.63 1573.34 1574.06 1574.8 1575.43 1575.96 1576.68 1577.41 1577.66 1578 1578.32 1578.51 1578.59 1578.66 1578.67 1578.76 1578.68 1578.1 1578.44 1579.5 1580.56 1581.62 1582.67 1583.73 1585.19 1586.17 1586.71 1587.31 1588.04 1588.77 1589.34 1589.86 1590.42 1591.01 1591.6 1592.19 1592.78 1593.33 1593.68 1594.02 1594.63 1595.32 1595.93 1596.46 1596.976 1597.497 1598.086 1598.76 1599.49 1600.25 1601.06 1601.75 1602.32 1602.85 1603.38 1603.91 1604.41 1604.64 1605.07 1605.58 1606.106 1606.757 1607.071 1607.797 1608.92 1609.55 1610.41 1611.28 1612.13 1612.99 1613.85 1614.7 1615.53 1615.94 1616.36 1616.64 1617.11 1617.6 1618.09 1618.6 1619.1 1619.46 1619.72 1620 1620.27 1620.59 1620.87 1621.15 1621.43 1621.59 1621.66 1621.67 1621.77 1621.89 1621.94 1621.81 1621.62 1621.43 1621.49 1621.67 1621.78 1621.9 1621.99 1622.01 1622.04 1622.07 1622.1 1622.04 1621.93 1621.94 1622 1621.88 1621.96 1622.01 1622.06 1621.62 1621.41 1621.46 1621.42 1621.38 1621.34 1621.31 1621.27 1621.23 1621.07 1620.94 1620.82 1620.71 1620.6 1620.49 1620.38 1620.27 1620.16 1620.05 1619.94 1619.82 1619.68 1619.54 1619.62 1619.83 1619.95 1619.71 1619.48 1619.24 1619.01 1618.78 1618.63 1618.49 1618.34 1618.2 1618.06 1617.95 1617.88 1617.81 1617.73 1617.69 1617.72 1617.74 1617.76 1617.8 1618.01 1618.19 1617.86 1617.52 1617.19 1617.09 1616.84 1616.47 1616.24 1616.22 1616.24 1616.25 
1564.32 1565.51 1566.65 1567.77 1568.89 1569.92 1570.94 1572.15 1573.07 1574.06 1575.02 1576.02 1577.17 1578.19 1578.7 1579.08 1579.83 1581.4 1582 1582.49 1583.14 1583.84 1584.11 1584.51 1584.98 1585.43 1585.85 1586.14 1586.42 1586.71 1586.99 1587.32 1588.28 1589.23 1589.79 1590.48 1590.94 1591.41 1591.96 1592.72 1593.47 1594.22 1595.02 1595.92 1596.74 1597.39 1597.71 1598.41 1598.93 1599.39 1599.56 1599.87 1600.53 1601 1601.47 1602.1 1602.75 1603.04 1603.38 1604.08 1604.77 1605.46 1606.02 1606.58 1607.15 1607.69 1608.01 1608.33 1608.89 1609.47 1610.04 1610.62 1611.4 1612.7 1614 1615.3 1616.59 1617.88 1619.14 1620.27 1621.47 1623.14 1624.72 1626.55 1628.16 1629.4 1631 1632.86 1634.74 1636.66 1638.03 1638.77 1640.61 1642.33 1643.92 1645.93 1648.03 1649.66 1651.03 1652.19 1653.52 1654.18 1655.08 1655.84 1656.59 1656.45 1656.28 1656.12 1655.95 1655.81 1655.67 1655.68 1655.75 1655.74 1655.45 1655.18 1654.91 1654.65 1654.45 1654.26 1653.95 1653.55 1653.23 1652.9 1652.57 1652.28 1652 1651.63 1651.34 1651.1 1650.87 1650.64 1650.41 1650.18 1649.95 1649.72 1649.49 1648.94 1648.27 1647.61 1647.23 1646.49 1645.58 1644.68 1643.48 1642.27 1641.23 1640.53 1639.84 1638.95 1638.08 1636.24 1634.75 1633.52 1632.24 1631.02 1629.82 1628.63 1627.43 1626.24 1625.04 1623.85 1622.97 1622.19 1621.41 1620.69 1619.9 1619 1618.26 1617.53 1616.63 1615.74 1614.85 1613.96 1613.07 1612.18 1611.29 1610.43 1609.94 1609.44 1608.92 1608.41 1607.89 1607.38 1606.65 1606.34 1606.04 1605.53 1605.17 1605.22 1605.26 1605.31 1605.36 1605.58 1605.43 1605.1 1605.06 1604.94 1604.54 1604.1 1603.98 1604.25 1604.53 1604.8 1604.83 1604.83 1604.84 1604.81 1604.75 1604.69 1604.66 1604.66 1604.63 1604.65 1604.67 1604.69 1604.72 1604.92 1605.14 1605.35 1605.58 1605.98 1606.25 1606.35 1606.22 1606.09 1606.28 1606.53 1606.79 1607.14 1607.5 1607.89 1608.29 1608.67 1609.06 1609.44 1609.82 1610.21 1610.59 1610.98 1611.36 1611.75 1612.1 1612.27 1612.15 1612.03 1611.91 1611.68 1611.69 1611.68 1611.83 1611.98 1612.06 1612.1 1612.12 1612.15 1612.27 1612.25 1612.22 1612.25 1612.35 1612.33 1612.42 1612.85 1613.24 1613.58 1613.91 1614.24 1614.36 1614.47 1614.58 1614.68 1614.7 1614.73 1614.75 1614.78 1614.85 1614.95 1615.05 1615.15 1615.25 1615.34 1615.43 1615.45 1615.21 1615 1614.97 1615.06 1615.14 1615.2 1615.08 1615.07 1614.75 1614.42 1614.1 1614.1 1614.16 1614.21 1614.34 1614.43 1614.36 1614.18 1613.93 1613.76 1613.69 1613.64 1613.59 1613.65 1613.71 1613.69 1613.73 1613.78 1613.76 1613.76 1613.76 1613.76 1613.77 1613.93 1614 1614.06 1614.11 1614.18 1614.46 1614.8 1615.04 1615.23 1615.43 1615.7 1615.8 1615.91 1616.23 1616.64 1617.05 1617.34 1617.35 1617.47 1617.72 1618.12 1618.22 1618.31 1618.64 1618.98 1619.12 1619.12 1619.55 1619.98 1620.41 1620.84 1621.22 1621.03 1620.47 1619.9 1619.34 1618.85 1618.76 1618.67 1618.59 1618.51 1618.43 1618.34 1618.26 1618.18 1618 1617.73 1617.46 1617.01 1616.56 1616.1 1615.77 1615.62 1615.47 1615.33 1615.06 1614.73 1614.36 1613.99 1613.62 1613.23 1612.73 1612.22 1611.72 1610.93 1610.57 1609.97 1609.36 1608.76 1608.13 1607.47 1606.81 1606.36 1606.09 1605.72 1605.42 1605.12 1604.82 1604.52 1604.22 1603.92 1603.65 1603.39 1603.14 1602.9 1602.64 1601.54 1600.82 1600.09 1599.36 1598.64 1597.91 1597.18 1596.46 1595.73 1595 1594.28 1593.61 1593 1592.25 1590.97 1589.74 1588.5 1587.26 1586.02 1584.79 1583.55 1582.55 1581.66 1580.77 1579.87 1578.92 1577.97 1577.01 1576.71 1576.56 1576.41 1576.25 1576.1 1575.95 1575.8 1575.64 1575.6 1575.61 1575.63 1575.63 1575.56 1575.49 1575.41 1575.3 1575.09 1574.88 1574.7 1574.53 1574.32 1574.05 1573.91 1573.77 1573.63 1573.49 1573.35 1573.21 1573.07 1572.93 1572.79 1572.65 1572.51 1572.37 1572.32 1572.43 1572.55 1572.64 1572.56 1572.57 1572.66 1572.66 1572.44 1572.21 1571.99 1571.77 1571.64 1571.51 1571.35 1571.14 1570.87 1570.63 1570.41 1570.39 1570.3 1570.09 1569.88 1569.66 1569.69 1569.72 1569.86 1569.94 1569.99 1569.94 1569.85 1569.77 1569.78 1569.84 1569.93 1570.04 1570.14 1570.22 1570.41 1570.86 1570.96 1571.05 1571.06 1570.94 1570.89 1570.91 1570.92 1570.94 1570.95 1571.06 1570.64 1570.24 1570.36 1570.21 1570.2 1570.29 1570.07 1569.65 1569.54 1569.18 1568.75 1568.34 1567.95 1567.61 1567.28 1567.15 1567.02 1566.89 1566.76 1566.62 1566.5 1566.39 1566.27 1566.16 1566.04 1565.89 1565.51 1564.93 1564.37 1564.02 1563.66 1563.1 1562.3 1561.13 1559.52 1557.94 1556.37 1554.77 1553.48 1551.97 1551.92 1551.9 1551.87 1551.56 1551.27 1550.95 1550.87 1551.04 1551.27 1551.51 1551.53 1551.54 1551.32 1551.26 1551.5 1551.64 1551.72 1551.76 1551.82 1551.98 1552.15 1552.39 1552.64 1552.88 1553.12 1553.36 1553.6 1553.89 1554.18 1554.37 1554.26 1553.93 1553.6 1553.27 1552.99 1552.76 1552.6 1552.46 1552.33 1552.19 1552.05 1551.97 1551.9 1552.19 1552.53 1552.4 1552.36 1552.2 1551.96 1551.73 1551.49 1551.26 1551.18 1551.1 1550.97 1550.73 1550.53 1550.14 1549.69 1549.46 1549.22 1548.99 1548.61 1548.4 1548.26 1548.09 1547.93 1547.76 1547.59 1547.42 1547.25 1547.09 1546.8 1546.27 1546.27 1545.88 1545.33 1544.71 1543.76 1542.76 1542 1541.24 1540.48 1539.72 1539.11 1538.57 1537.98 1537.39 1536.8 1536.22 1535.73 1534.92 1534.34 1534.21 1534.09 1533.92 1533.87 1533.83 1533.79 1533.71 1533.62 1533.53 1533.32 1533.36 1533.4 1533.44 1533.41 1533.22 1533.03 1532.84 1532.87 1533.19 1533.9 1534.66 1535.41 1536.06 1536.6 1537.03 1537.68 1538.37 1539.06 1539.75 1540.42 1541.09 1541.88 1543.03 1544.23 1545.43 1546.64 1547.81 1548.71 1549.54 1550.26 1551.04 1551.83 1552.62 1553.4 1554.19 1554.97 1555.76 1556.54 1557.32 1557.93 1558.26 1558.76 1559.44 1560.05 1560.66 1561.29 1561.87 1562.42 1562.91 1563.44 1563.97 1564.67 1565.66 1566.65 1567.64 1568.63 1569.63 1570.07 1570.72 1571.43 1572.13 1572.84 1573.58 1574.24 1574.83 1575.69 1576.42 1577.11 1577.59 1578.05 1578.46 1578.71 1578.84 1578.91 1578.99 1579.08 1578.98 1578.9 1578.74 1579.43 1580.5 1581.56 1582.65 1584.13 1585.48 1586.31 1586.72 1587.28 1588.12 1588.94 1589.64 1590.16 1590.68 1591.2 1591.73 1592.32 1592.92 1593.35 1593.68 1594.04 1594.59 1595.28 1595.93 1596.47 1596.989 1597.511 1598.08 1598.69 1599.54 1600.38 1600.89 1601.63 1602.17 1602.7 1603.23 1603.76 1604.29 1604.64 1604.87 1605.25 1605.78 1606.766 1607.312 1607.768 1608.9 1609.49 1610.23 1611.1 1612.01 1612.87 1613.72 1614.58 1615.44 1615.89 1616.29 1616.7 1617.37 1617.95 1618.54 1619.04 1619.55 1619.91 1620.12 1620.36 1620.61 1620.93 1621.16 1621.48 1621.69 1621.9 1622.03 1621.82 1621.95 1622.07 1622.19 1622.17 1621.98 1621.79 1621.93 1622.14 1622.26 1622.37 1622.42 1622.45 1622.48 1622.5 1622.53 1622.56 1622.59 1622.61 1622.5 1622.55 1622.61 1622.43 1622.44 1621.9 1621.69 1621.77 1621.79 1621.75 1621.71 1621.67 1621.63 1621.45 1621.26 1621.18 1621.04 1620.84 1620.75 1620.65 1620.54 1620.43 1620.32 1620.21 1620.1 1619.98 1619.84 1619.79 1620 1620.06 1619.92 1619.67 1619.44 1619.21 1618.98 1618.75 1618.68 1618.59 1618.45 1618.31 1618.17 1618.06 1617.99 1617.91 1617.86 1617.88 1617.9 1617.93 1617.95 1617.98 1618.18 1618.39 1618.33 1618 1617.66 1617.23 1617.04 1616.82 1616.59 1616.39 1616.35 1616.36 
1565.41 1566.66 1567.77 1568.58 1569.6 1570.69 1571.92 1573.14 1574.1 1575.04 1575.98 1576.81 1577.93 1579.08 1579.91 1580.66 1581.41 1582.7 1583.09 1583.73 1584.36 1585.05 1585.41 1585.76 1586.23 1586.69 1587.11 1587.52 1587.82 1588.1 1588.38 1588.67 1589.57 1590.52 1591.44 1591.92 1592.4 1592.88 1593.38 1594.07 1594.83 1595.58 1596.33 1597.17 1598.07 1598.77 1599.33 1599.79 1600.31 1600.84 1601.36 1601.6 1602.17 1602.83 1603.51 1604.16 1604.45 1604.74 1604.93 1605.63 1606.33 1606.91 1607.48 1608.04 1608.41 1608.73 1609.05 1609.37 1609.88 1610.45 1611.03 1611.74 1612.44 1613.23 1614.53 1615.82 1617.12 1618.42 1619.72 1621.07 1622.31 1623.98 1625.51 1627.07 1628.73 1630.32 1631.83 1633.7 1635.62 1637.54 1638.9 1639.64 1641.34 1643.46 1645.09 1647.18 1649.02 1650.77 1652 1653.06 1654.07 1655.16 1655.98 1656.8 1657.35 1657.18 1657.01 1656.84 1656.67 1656.5 1656.36 1656.34 1656.41 1656.48 1656.28 1656.02 1655.75 1655.48 1655.21 1654.92 1654.64 1654.36 1654.08 1653.81 1653.53 1653.26 1652.98 1652.6 1652.37 1652.11 1651.85 1651.59 1651.36 1651.13 1650.9 1650.67 1650.44 1650.1 1649.44 1648.82 1648.26 1647.33 1646.47 1645.29 1644.34 1643.38 1642.42 1641.46 1640.5 1639.58 1638.75 1637.35 1635.72 1634.49 1633.27 1631.99 1630.7 1629.48 1628.29 1627.09 1625.9 1624.74 1623.97 1623.19 1622.48 1621.77 1620.89 1619.93 1619.19 1618.41 1617.5 1616.6 1615.69 1614.78 1613.88 1612.97 1612.1 1611.29 1610.58 1610.12 1609.65 1609.19 1608.73 1608.27 1607.55 1606.88 1606.37 1606.04 1606.08 1606.13 1606.17 1606.17 1606.05 1606.04 1605.79 1605.48 1605.17 1604.98 1604.57 1604.17 1604.07 1604.34 1604.61 1604.89 1605.16 1605.17 1605.16 1605.14 1605.08 1605.01 1605 1605 1605.01 1604.95 1604.97 1604.99 1605.03 1605.25 1605.46 1605.68 1605.9 1606.23 1606.42 1606.59 1606.46 1606.6 1606.62 1606.87 1607.13 1607.49 1607.86 1608.22 1608.69 1609.06 1609.43 1609.8 1610.17 1610.55 1610.92 1611.29 1611.66 1612.03 1612.41 1612.53 1612.41 1612.29 1612.17 1612.01 1611.84 1611.9 1612 1611.97 1612.23 1612.3 1612.34 1612.39 1612.48 1612.5 1612.5 1612.57 1612.82 1612.99 1613.24 1613.44 1613.64 1613.91 1614.24 1614.57 1614.77 1614.88 1614.97 1614.99 1615.02 1615.04 1615.07 1615.09 1615.13 1615.23 1615.33 1615.43 1615.52 1615.64 1615.67 1615.74 1615.64 1615.39 1615.33 1615.3 1615.18 1615.06 1614.95 1614.88 1614.54 1614.51 1614.55 1614.59 1614.64 1614.68 1614.71 1614.75 1614.84 1614.67 1614.42 1614.15 1614.1 1614.05 1614.02 1614.06 1614.11 1614.16 1614.2 1614.24 1614.21 1614.18 1614.15 1614.13 1614.2 1614.45 1614.64 1614.68 1614.74 1614.81 1614.96 1615.22 1615.55 1615.76 1615.93 1616.13 1616.26 1616.66 1617.07 1617.48 1617.88 1618.07 1618.09 1618.27 1618.54 1618.8 1618.89 1619 1619.24 1619.57 1619.87 1619.82 1620 1620.4 1620.76 1621.11 1621.46 1621.32 1621.09 1620.52 1619.96 1619.5 1619.04 1618.8 1618.72 1618.64 1618.55 1618.47 1618.39 1618.31 1618.1 1617.83 1617.57 1617.31 1616.97 1616.52 1616.07 1615.9 1615.75 1615.53 1615.18 1614.81 1614.44 1614.07 1613.7 1613.31 1612.81 1612.3 1611.8 1611.29 1610.71 1610.1 1609.5 1608.89 1608.29 1607.65 1607.14 1606.83 1606.49 1605.96 1605.54 1605.24 1604.94 1604.64 1604.34 1604.04 1603.76 1603.51 1603.25 1603 1602.74 1602.13 1601.41 1600.68 1599.95 1599.23 1598.5 1597.77 1597.05 1596.32 1595.59 1594.87 1594.14 1593.49 1592.61 1591.36 1590.12 1588.89 1587.65 1586.41 1585.18 1583.94 1582.83 1581.94 1581.05 1580.12 1579.16 1578.21 1577.34 1577.19 1577.04 1576.88 1576.73 1576.58 1576.42 1576.27 1576.12 1575.97 1575.98 1576 1575.97 1575.9 1575.82 1575.75 1575.71 1575.69 1575.52 1575.35 1575.18 1574.91 1574.58 1574.4 1574.26 1574.12 1573.98 1573.84 1573.7 1573.56 1573.42 1573.28 1573.14 1573.03 1573.09 1573.15 1573.26 1573.31 1573.25 1573.11 1572.98 1573 1573.06 1572.98 1572.75 1572.53 1572.41 1572.29 1572.14 1571.91 1571.69 1571.45 1571.17 1570.9 1570.75 1570.57 1570.38 1570.32 1570.34 1570.36 1570.4 1570.44 1570.29 1570.27 1570.39 1570.51 1570.43 1570.48 1570.54 1570.61 1570.71 1570.79 1570.91 1571.15 1571.5 1571.61 1571.64 1571.51 1571.38 1571.39 1571.4 1571.42 1571.43 1571.44 1571.23 1571 1570.77 1570.89 1570.93 1570.95 1570.94 1570.74 1570.38 1569.98 1569.53 1569.11 1568.71 1568.3 1567.94 1567.61 1567.47 1567.34 1567.21 1567.08 1566.93 1566.78 1566.77 1566.66 1566.55 1566.35 1565.98 1565.62 1565.12 1564.53 1564.15 1563.73 1563.19 1562.49 1561.66 1560.04 1558.43 1556.85 1554.79 1552.9 1551.91 1551.9 1551.88 1551.87 1551.88 1551.64 1551.49 1551.38 1551.29 1551.57 1551.86 1551.89 1551.91 1551.78 1551.86 1551.86 1552.04 1552.15 1552.2 1552.26 1552.41 1552.56 1552.72 1552.95 1553.19 1553.43 1553.68 1553.92 1554.21 1554.46 1554.56 1554.6 1554.44 1554.11 1553.78 1553.48 1553.24 1553.01 1552.86 1552.73 1552.59 1552.45 1552.31 1552.18 1552.48 1552.9 1553.08 1552.89 1552.66 1552.42 1552.19 1551.95 1551.72 1551.65 1551.53 1551.34 1551.27 1551.24 1550.91 1550.41 1549.92 1549.68 1549.35 1548.96 1548.64 1548.47 1548.3 1548.14 1547.97 1547.8 1547.63 1547.47 1547.3 1547.13 1546.65 1546.49 1546.26 1545.79 1545.04 1544.01 1543 1542.23 1541.47 1540.71 1540.07 1539.47 1538.92 1538.38 1537.79 1537.2 1536.7 1536.22 1535.7 1535.02 1534.86 1534.37 1534.25 1534.24 1534.2 1534.15 1534.06 1533.97 1533.88 1533.79 1533.51 1533.55 1533.59 1533.49 1533.3 1533.11 1532.94 1533.19 1533.67 1534.11 1534.86 1535.61 1536.18 1536.72 1537.19 1537.64 1538.33 1539.02 1539.71 1540.32 1541.03 1541.99 1543.19 1544.39 1545.59 1546.61 1547.51 1548.37 1549.21 1549.92 1550.64 1551.37 1552.14 1552.93 1553.71 1554.5 1555.28 1556.07 1556.85 1557.28 1557.61 1558.27 1559.13 1559.89 1560.51 1561.05 1561.32 1561.82 1562.22 1562.76 1563.41 1564.12 1565.05 1566.04 1567.03 1568.03 1569.02 1569.58 1570.22 1570.93 1571.63 1572.36 1573.06 1573.64 1574.52 1575.42 1576.25 1576.92 1577.53 1578.12 1578.57 1578.85 1579.08 1579.24 1579.37 1579.4 1579.45 1579.49 1579.46 1579.26 1580 1581.41 1582.93 1584.37 1585.45 1586.06 1586.36 1587.03 1587.92 1588.81 1589.7 1590.38 1590.9 1591.42 1591.94 1592.47 1593.01 1593.34 1593.68 1594.08 1594.59 1595.24 1595.93 1596.48 1596.991 1597.534 1598.1 1598.7 1599.33 1600.18 1600.99 1601.5 1602.01 1602.54 1603.07 1603.6 1604.13 1604.65 1604.87 1605.26 1606.08 1606.956 1607.317 1607.795 1608.83 1609.49 1610.23 1610.97 1611.79 1612.7 1613.6 1614.46 1615.31 1615.85 1616.24 1616.8 1617.44 1618.21 1618.87 1619.47 1619.99 1620.32 1620.47 1620.49 1620.75 1620.94 1621.52 1621.77 1622.01 1622.22 1622.56 1622.45 1622.28 1622.24 1622.37 1622.47 1622.34 1622.14 1622.36 1622.58 1622.73 1622.82 1622.85 1622.88 1622.91 1622.94 1622.97 1622.99 1623.02 1623.05 1623.08 1623.11 1623.09 1623.05 1622.85 1622.41 1621.99 1622.06 1622.13 1622.11 1622.07 1622.03 1621.84 1621.64 1621.45 1621.39 1621.27 1621.13 1620.93 1620.74 1620.67 1620.59 1620.48 1620.37 1620.26 1620.15 1620.01 1620.18 1620.14 1620.02 1619.89 1619.64 1619.41 1619.17 1618.94 1618.8 1618.72 1618.64 1618.56 1618.41 1618.27 1618.16 1618.09 1618.03 1618.05 1618.07 1618.09 1618.12 1618.14 1618.16 1618.36 1618.56 1618.34 1617.9 1617.52 1617.31 1617.16 1617.12 1616.94 1616.71 1616.55 1616.48 
1566.23 1568.04 1568.94 1569.45 1570.24 1571.64 1573.04 1574.28 1575.16 1576.02 1576.96 1577.61 1578.68 1580.15 1581.78 1582.12 1582.94 1583.71 1584.06 1584.69 1585.26 1585.98 1586.65 1587.09 1587.48 1587.95 1588.37 1588.78 1589.2 1589.5 1589.78 1590.06 1590.94 1592.03 1592.82 1593.39 1593.87 1594.35 1594.83 1595.45 1596.18 1596.93 1597.69 1598.44 1599.32 1600.2 1600.92 1601.55 1601.99 1602.35 1602.83 1603.34 1604.14 1604.91 1605.56 1605.85 1606.14 1606.43 1606.49 1607.18 1607.81 1608.37 1608.81 1609.13 1609.45 1609.77 1610.09 1610.42 1610.86 1611.44 1612.11 1612.87 1613.64 1614.11 1615.05 1616.35 1617.65 1618.95 1620.29 1621.72 1623.15 1624.81 1626.34 1627.86 1629.41 1630.97 1632.66 1634.58 1636.5 1638.42 1639.76 1640.87 1642.69 1644.46 1646.24 1648.17 1650.14 1651.87 1653 1654.1 1655.01 1656.02 1656.84 1657.66 1658.12 1657.92 1657.74 1657.57 1657.4 1657.23 1657.06 1657 1657.07 1657.13 1657.16 1656.95 1656.74 1656.57 1656.25 1655.92 1655.61 1655.34 1655.06 1654.78 1654.51 1654.23 1653.95 1653.6 1653.39 1653.13 1652.88 1652.62 1652.36 1652.1 1651.85 1651.62 1651.39 1651.16 1650.6 1650.02 1649.3 1648.37 1647.41 1646.51 1645.6 1644.68 1643.6 1642.52 1641.44 1640.32 1639.42 1638.46 1636.68 1635.46 1634.24 1633.01 1631.73 1630.45 1629.16 1627.95 1626.76 1625.74 1624.99 1624.28 1623.57 1622.84 1621.89 1620.93 1620.11 1619.28 1618.37 1617.47 1616.56 1615.65 1614.75 1613.85 1612.99 1612.15 1611.33 1610.76 1610.29 1609.83 1609.37 1608.9 1608.19 1607.42 1606.77 1606.61 1606.46 1606.31 1606.36 1606.48 1606.56 1606.33 1606.11 1605.88 1605.63 1605.31 1604.96 1604.63 1604.59 1604.84 1605.09 1605.33 1605.47 1605.48 1605.47 1605.46 1605.41 1605.34 1605.34 1605.34 1605.35 1605.35 1605.27 1605.29 1605.36 1605.58 1605.79 1606.01 1606.22 1606.3 1606.68 1606.85 1606.97 1607.11 1607.12 1607.13 1607.47 1607.83 1608.19 1608.58 1609.16 1609.59 1609.96 1610.34 1610.71 1611.08 1611.45 1611.82 1612.2 1612.57 1612.83 1612.76 1612.64 1612.52 1612.4 1612.18 1611.99 1612.11 1612.08 1612.06 1612.21 1612.3 1612.39 1612.43 1612.55 1612.72 1612.73 1612.87 1613.13 1613.43 1613.63 1613.83 1613.99 1614.17 1614.54 1614.9 1615.18 1615.26 1615.28 1615.31 1615.33 1615.36 1615.38 1615.41 1615.43 1615.51 1615.61 1615.7 1615.8 1615.96 1615.9 1615.85 1615.72 1615.66 1615.51 1615.37 1615.24 1615.11 1614.97 1614.9 1614.98 1615.01 1615.05 1615.09 1615.04 1615.09 1615.13 1615.18 1615.22 1615.1 1614.7 1614.44 1614.47 1614.42 1614.46 1614.54 1614.59 1614.65 1614.6 1614.4 1614.33 1614.4 1614.51 1614.62 1614.81 1614.89 1615.09 1615.32 1615.37 1615.44 1615.51 1615.84 1616.15 1616.31 1616.48 1616.65 1617.02 1617.49 1617.9 1618.31 1618.72 1618.81 1619.02 1619.24 1619.26 1619.33 1619.42 1619.47 1619.6 1619.93 1620.1 1620.18 1620.35 1620.64 1620.99 1621.35 1621.7 1621.5 1621.29 1621.09 1620.58 1620.14 1619.69 1619.23 1618.85 1618.76 1618.68 1618.6 1618.52 1618.45 1618.19 1617.93 1617.67 1617.41 1617.14 1616.88 1616.48 1616.18 1615.99 1615.63 1615.26 1614.89 1614.52 1614.15 1613.78 1613.4 1612.89 1612.38 1611.88 1611.37 1610.83 1610.22 1609.61 1609 1608.42 1607.88 1607.55 1607.21 1606.84 1606.26 1605.7 1605.36 1605.06 1604.76 1604.46 1604.16 1603.88 1603.62 1603.37 1603.11 1602.81 1602.32 1601.64 1600.95 1600.26 1599.57 1598.88 1598.19 1597.5 1596.81 1596.12 1595.43 1594.73 1594 1592.99 1591.75 1590.51 1589.28 1588.04 1586.8 1585.57 1584.33 1583.11 1582.22 1581.32 1580.36 1579.4 1578.45 1577.82 1577.66 1577.51 1577.36 1577.2 1577.05 1576.9 1576.75 1576.59 1576.44 1576.34 1576.36 1576.31 1576.23 1576.18 1576.23 1576.28 1576.34 1576.17 1576 1575.83 1575.5 1575.17 1574.88 1574.74 1574.6 1574.46 1574.32 1574.18 1574.04 1573.9 1573.76 1573.8 1573.86 1573.92 1573.98 1573.97 1573.91 1573.85 1573.77 1573.63 1573.55 1573.48 1573.45 1573.3 1573.18 1573.07 1572.82 1572.59 1572.39 1572.2 1571.99 1571.75 1571.57 1571.42 1571.23 1571.03 1571.13 1571.07 1570.95 1570.86 1570.77 1570.68 1570.78 1570.9 1571.02 1571.15 1571.2 1571.25 1571.31 1571.51 1571.69 1571.77 1571.93 1572.12 1572.21 1572.08 1571.95 1571.86 1571.88 1571.89 1571.91 1571.88 1571.75 1571.62 1571.42 1571.36 1571.4 1571.32 1571.24 1571.06 1571.01 1570.7 1570.32 1569.88 1569.48 1569.07 1568.67 1568.28 1567.94 1567.8 1567.67 1567.53 1567.39 1567.18 1567.06 1567.16 1567.05 1566.81 1566.44 1566.07 1565.71 1565.24 1564.72 1564.26 1563.79 1563.28 1562.59 1561.89 1560.56 1558.95 1556.86 1554.39 1552.74 1552.38 1552.47 1552.5 1552.53 1552.39 1552.35 1552.34 1552.27 1552.07 1552.23 1552.2 1552.21 1552.26 1552.23 1552.17 1552.32 1552.45 1552.55 1552.65 1552.69 1552.84 1553 1553.15 1553.31 1553.51 1553.75 1553.99 1554.24 1554.53 1554.65 1554.75 1554.79 1554.84 1554.62 1554.29 1553.96 1553.73 1553.49 1553.26 1553.13 1552.99 1552.85 1552.71 1552.72 1552.73 1552.98 1553.39 1553.2 1553.01 1552.83 1552.64 1552.42 1552.19 1552.01 1551.79 1551.62 1551.52 1551.44 1551.23 1550.85 1550.48 1550.17 1549.87 1549.56 1549.2 1548.74 1548.53 1548.36 1548.19 1548.01 1547.84 1547.68 1547.51 1547.34 1547.07 1546.83 1546.5 1545.89 1545.14 1544.27 1543.26 1542.45 1541.69 1541.04 1540.43 1539.82 1539.24 1538.77 1538.19 1537.67 1537.18 1536.65 1536.03 1535.33 1534.59 1534.49 1534.58 1534.6 1534.56 1534.51 1534.42 1534.33 1534.24 1534.15 1534.06 1533.69 1533.73 1533.56 1533.43 1533.46 1533.5 1533.87 1534.13 1534.31 1535.06 1535.75 1536.3 1536.84 1537.34 1537.76 1538.3 1538.99 1539.68 1540.22 1540.97 1542.14 1543.35 1544.48 1545.31 1546.14 1547.08 1548.03 1548.87 1549.63 1550.3 1551.02 1551.75 1552.49 1553.24 1554.03 1554.81 1555.6 1556.31 1556.64 1556.97 1557.78 1558.64 1559.5 1560.35 1560.77 1561.1 1561.33 1561.66 1562.24 1562.95 1563.66 1564.5 1565.43 1566.43 1567.42 1568.41 1569.08 1569.72 1570.43 1571.14 1571.87 1572.45 1573.34 1574.24 1575.15 1575.98 1576.63 1577.34 1578.05 1578.7 1578.93 1579.21 1579.41 1579.61 1579.74 1579.78 1579.72 1579.84 1579.8 1579.63 1580.2 1582.27 1583.91 1585.03 1585.6 1586.14 1586.69 1587.54 1588.42 1589.22 1590.02 1590.54 1591.06 1591.59 1592.14 1592.97 1593.34 1593.67 1594.12 1594.61 1595.2 1595.89 1596.48 1597.004 1597.556 1598.11 1598.71 1599.31 1599.97 1600.82 1601.41 1601.92 1602.43 1602.94 1603.45 1603.98 1604.51 1604.88 1605.51 1606.29 1606.989 1607.34 1607.689 1608.75 1609.49 1610.23 1610.97 1611.7 1612.48 1613.39 1614.3 1615.19 1615.79 1616.34 1616.9 1617.46 1618.23 1618.96 1619.55 1620.27 1620.62 1620.74 1620.73 1620.72 1621.31 1621.81 1622.05 1622.29 1622.54 1622.87 1622.93 1622.88 1622.77 1622.6 1622.66 1622.69 1622.58 1622.8 1623.02 1623.2 1623.26 1623.29 1623.31 1623.34 1623.37 1623.4 1623.43 1623.46 1623.47 1623.48 1623.48 1623.49 1623.39 1623.2 1622.98 1622.46 1622.38 1622.42 1622.48 1622.41 1622.22 1622.03 1621.83 1621.64 1621.55 1621.49 1621.36 1621.22 1621.03 1620.82 1620.66 1620.59 1620.52 1620.42 1620.31 1620.33 1620.21 1620.1 1619.98 1619.85 1619.61 1619.37 1619.14 1618.93 1618.85 1618.77 1618.69 1618.61 1618.52 1618.38 1618.27 1618.2 1618.21 1618.24 1618.26 1618.28 1618.31 1618.33 1618.35 1618.53 1618.56 1618.12 1617.82 1617.61 1617.4 1617.21 1617.16 1617.12 1617.07 1616.84 1616.71 
1566.19 1567.9 1569.24 1569.81 1571.17 1572.57 1573.97 1575.27 1576.19 1576.99 1577.78 1578.42 1579.74 1581.35 1583.17 1583.71 1583.97 1584.38 1584.92 1585.35 1586.23 1586.94 1587.6 1588.26 1588.77 1589.2 1589.63 1590.04 1590.46 1590.87 1591.19 1591.68 1592.53 1593.62 1594.2 1594.78 1595.35 1595.83 1596.31 1596.89 1597.54 1598.29 1599.04 1599.8 1600.52 1601.38 1602.2 1603.02 1603.78 1604.28 1604.58 1605.21 1606.1 1606.61 1607.14 1607.49 1607.82 1608.08 1608.04 1608.7 1609.2 1609.53 1609.85 1610.17 1610.49 1610.81 1611.14 1611.46 1611.84 1612.48 1613.24 1614 1614.77 1615.31 1615.77 1616.88 1618.18 1619.48 1620.87 1622.3 1623.98 1625.74 1627.26 1628.72 1630.32 1632.08 1633.84 1635.7 1637.57 1639.44 1640.77 1642.2 1643.65 1645.47 1647.36 1649.35 1651.32 1653.09 1654.22 1655.26 1656.24 1657.03 1657.67 1658.49 1658.95 1658.73 1658.51 1658.33 1658.15 1657.98 1657.84 1657.94 1658.05 1658.17 1658.32 1658.23 1657.86 1657.47 1657.21 1656.97 1656.64 1656.31 1656.03 1655.76 1655.48 1655.2 1654.93 1654.62 1654.42 1654.16 1653.9 1653.64 1653.38 1653.13 1652.87 1652.61 1652.35 1652.11 1651.77 1651.24 1650.34 1649.42 1648.37 1647.47 1646.57 1645.58 1644.5 1643.42 1642.33 1641.21 1640.09 1639.25 1637.67 1636.42 1635.2 1633.98 1632.75 1631.48 1630.19 1628.91 1627.62 1626.79 1626.08 1625.36 1624.65 1623.84 1622.88 1621.92 1621.03 1620.15 1619.24 1618.33 1617.43 1616.52 1615.62 1614.76 1613.91 1613.05 1612.19 1611.4 1610.93 1610.47 1610 1609.51 1608.46 1607.36 1606.61 1606.55 1606.67 1606.79 1606.91 1607 1606.84 1606.62 1606.39 1606.17 1605.94 1605.71 1605.45 1605.13 1605.11 1605.36 1605.61 1605.75 1605.77 1605.78 1605.79 1605.78 1605.73 1605.67 1605.67 1605.68 1605.68 1605.69 1605.69 1605.58 1605.69 1605.9 1606.19 1606.48 1606.77 1607.09 1607.42 1607.49 1607.53 1607.62 1607.66 1607.71 1607.8 1608.17 1608.53 1608.95 1609.53 1610.11 1610.5 1610.87 1611.24 1611.61 1611.99 1612.36 1612.71 1612.94 1613.15 1613 1612.87 1612.75 1612.59 1612.34 1612.19 1612.2 1612.17 1612.14 1612.17 1612.31 1612.52 1612.57 1612.71 1612.91 1613.05 1613.28 1613.55 1613.82 1614.02 1614.17 1614.33 1614.48 1614.81 1615.17 1615.47 1615.55 1615.6 1615.62 1615.65 1615.67 1615.7 1615.72 1615.75 1615.79 1615.89 1615.98 1616.12 1616.28 1616.17 1616.11 1616.06 1615.9 1615.76 1615.62 1615.49 1615.35 1615.31 1615.37 1615.43 1615.5 1615.54 1615.58 1615.55 1615.48 1615.53 1615.57 1615.57 1615.46 1615.21 1614.88 1614.83 1614.82 1614.93 1615.07 1615.13 1615.13 1615.06 1614.86 1614.95 1614.93 1615.04 1615.18 1615.15 1615.28 1615.52 1615.77 1616.01 1616.03 1616.43 1616.67 1616.78 1616.91 1617.08 1617.25 1617.48 1618 1618.52 1619.05 1619.54 1619.56 1619.59 1619.61 1619.66 1619.73 1619.81 1619.83 1619.93 1620.26 1620.41 1620.58 1620.75 1620.92 1621.23 1621.59 1621.88 1621.68 1621.47 1621.27 1621.06 1620.73 1620.35 1619.88 1619.42 1618.96 1618.81 1618.73 1618.64 1618.56 1618.29 1618.03 1617.77 1617.51 1617.24 1616.98 1616.72 1616.45 1616.08 1615.71 1615.34 1614.97 1614.6 1614.23 1613.86 1613.48 1612.97 1612.46 1611.95 1611.47 1610.93 1610.39 1609.85 1609.32 1608.78 1608.24 1607.93 1607.59 1607.14 1606.56 1605.98 1605.48 1605.18 1604.88 1604.58 1604.28 1603.99 1603.74 1603.48 1603.23 1602.85 1602.39 1601.81 1601.15 1600.46 1599.77 1599.08 1598.39 1597.7 1597.01 1596.32 1595.63 1594.94 1594.09 1593.12 1591.95 1590.78 1589.62 1588.43 1587.19 1585.95 1584.72 1583.48 1582.5 1581.56 1580.6 1579.64 1578.69 1578.29 1578.14 1577.99 1577.83 1577.68 1577.53 1577.37 1577.22 1577.07 1576.92 1576.76 1576.72 1576.65 1576.69 1576.74 1576.8 1576.85 1576.91 1576.82 1576.65 1576.42 1576.09 1575.76 1575.43 1575.22 1575.08 1574.94 1574.8 1574.66 1574.52 1574.5 1574.56 1574.63 1574.67 1574.71 1574.67 1574.52 1574.5 1574.46 1574.4 1574.28 1574.21 1574.13 1574.05 1573.97 1573.86 1573.54 1573.23 1573.02 1572.83 1572.64 1572.44 1572.27 1572.01 1571.83 1571.84 1571.89 1571.84 1571.62 1571.51 1571.42 1571.33 1571.33 1571.41 1571.62 1571.75 1571.87 1571.94 1571.99 1572.04 1572.21 1572.44 1572.64 1572.78 1572.76 1572.65 1572.52 1572.39 1572.36 1572.37 1572.38 1572.29 1572.16 1572.04 1571.93 1571.85 1571.84 1571.73 1571.65 1571.58 1571.31 1571.16 1570.98 1570.62 1570.25 1569.84 1569.44 1569.03 1568.63 1568.27 1568.12 1567.99 1567.84 1567.63 1567.42 1567.33 1567.42 1567.27 1566.9 1566.53 1566.17 1565.8 1565.36 1564.85 1564.36 1563.85 1563.38 1562.68 1561.93 1560.72 1558.63 1556.41 1554.04 1553.01 1552.96 1553.1 1553.23 1553.18 1552.77 1552.71 1552.84 1552.94 1552.79 1552.71 1552.67 1552.69 1552.7 1552.54 1552.52 1552.72 1552.85 1552.98 1553.05 1553.13 1553.28 1553.43 1553.59 1553.74 1553.9 1554.06 1554.31 1554.56 1554.75 1554.85 1554.94 1554.98 1555.03 1555.07 1554.81 1554.48 1554.21 1553.98 1553.75 1553.52 1553.39 1553.25 1553.11 1553.24 1553.25 1553.25 1553.48 1553.29 1553.1 1552.96 1552.83 1552.7 1552.58 1552.38 1552.04 1551.9 1551.84 1551.73 1551.52 1551.3 1551.03 1550.75 1550.47 1550.17 1549.84 1549.37 1548.91 1548.6 1548.43 1548.25 1548.08 1547.9 1547.73 1547.56 1547.32 1546.9 1546.48 1545.88 1545.24 1545.06 1543.51 1542.68 1542 1541.4 1540.79 1540.18 1539.57 1539.09 1538.54 1537.94 1537.32 1536.71 1536.1 1535.42 1534.78 1534.66 1534.76 1534.93 1534.92 1534.86 1534.78 1534.69 1534.6 1534.51 1534.42 1534.33 1533.92 1533.96 1533.99 1534.03 1534.06 1534.49 1534.59 1534.7 1535.26 1535.88 1536.42 1536.96 1537.5 1537.92 1538.34 1538.95 1539.63 1540.12 1541.1 1542.3 1543.18 1544.01 1544.85 1545.68 1546.64 1547.65 1548.53 1549.33 1550.01 1550.68 1551.4 1552.13 1552.87 1553.6 1554.34 1555.12 1555.67 1556.09 1556.71 1557.5 1558.34 1559.2 1560.06 1560.4 1560.45 1560.75 1561.24 1561.81 1562.48 1563.19 1563.97 1564.89 1565.82 1566.81 1567.8 1568.59 1569.22 1569.93 1570.66 1571.27 1572.17 1573.07 1573.87 1574.65 1575.52 1576.13 1576.69 1577.4 1578.12 1578.55 1579.3 1579.55 1579.82 1580.05 1580.08 1580.13 1580.16 1580.25 1580.2 1580.17 1580.76 1582.29 1584.04 1584.86 1585.69 1586.3 1587.11 1587.92 1588.73 1589.55 1590.18 1590.71 1591.23 1592.1 1592.88 1593.33 1593.69 1594.16 1594.63 1595.21 1595.85 1596.49 1597.016 1597.556 1598.13 1598.73 1599.33 1599.93 1600.62 1601.31 1601.82 1602.33 1602.84 1603.36 1603.87 1604.38 1604.91 1605.55 1606.26 1607.019 1607.21 1607.535 1608.75 1609.48 1610.22 1610.96 1611.7 1612.44 1613.18 1614.08 1614.99 1615.81 1616.43 1616.99 1617.55 1618.25 1618.97 1619.64 1620.4 1620.89 1621 1621.19 1621.39 1621.74 1622.09 1622.33 1622.6 1622.89 1623.2 1623.28 1623.18 1623.13 1623.09 1623.04 1622.96 1623.02 1623.24 1623.46 1623.66 1623.68 1623.69 1623.7 1623.71 1623.72 1623.73 1623.74 1623.74 1623.75 1623.76 1623.77 1623.77 1623.61 1623.45 1623.29 1622.98 1622.88 1622.88 1622.93 1622.6 1622.41 1622.22 1622.02 1621.83 1621.72 1621.72 1621.58 1621.45 1621.31 1621.12 1620.92 1620.72 1620.58 1620.51 1620.42 1620.29 1620.17 1620.05 1619.94 1619.82 1619.57 1619.34 1619.11 1618.97 1618.89 1618.82 1618.74 1618.66 1618.58 1618.49 1618.38 1618.38 1618.4 1618.43 1618.45 1618.47 1618.49 1618.52 1618.54 1618.7 1618.35 1618.12 1617.91 1617.7 1617.49 1617.29 1617.21 1617.17 1617.13 1617.09 1616.98 
1566.04 1567.66 1569.28 1570.59 1571.83 1573.07 1574.32 1575.56 1576.51 1577.3 1578.07 1578.77 1580.74 1582.31 1582.97 1583.78 1584.43 1584.81 1585.33 1586 1587.25 1587.89 1588.55 1589.21 1589.88 1590.45 1590.89 1591.3 1591.72 1592.16 1592.58 1593.42 1594.21 1595 1595.58 1596.17 1596.75 1597.3 1597.78 1598.33 1598.95 1599.64 1600.4 1601.15 1601.95 1602.78 1603.59 1604.36 1605.13 1605.9 1606.45 1606.92 1607.38 1607.84 1608.33 1608.62 1608.92 1609.32 1609.59 1609.92 1610.25 1610.57 1610.89 1611.22 1611.54 1611.87 1612.2 1612.52 1612.89 1613.61 1614.37 1615.13 1615.89 1616.5 1616.97 1617.44 1618.71 1620.01 1621.44 1622.99 1624.76 1626.7 1628.24 1629.74 1631.46 1633.26 1635.16 1636.98 1638.71 1640.14 1641.82 1643.23 1644.94 1646.75 1648.56 1650.44 1652.5 1654.31 1655.4 1656.42 1657.44 1658.16 1658.56 1659.33 1659.78 1659.56 1659.34 1659.12 1658.91 1659.02 1659.12 1659.23 1659.34 1659.45 1659.43 1659.13 1658.73 1658.33 1658.01 1657.79 1657.59 1657.36 1657.03 1656.73 1656.46 1656.18 1655.9 1655.65 1655.44 1655.18 1654.92 1654.67 1654.41 1654.15 1653.89 1653.63 1653.38 1653.11 1652.77 1652.26 1651.38 1650.46 1649.34 1648.44 1647.49 1646.47 1645.4 1644.32 1643.22 1642.1 1640.98 1639.92 1638.78 1637.39 1636.16 1634.94 1633.72 1632.49 1631.23 1629.94 1628.86 1628.08 1627.16 1626.45 1625.74 1624.83 1623.88 1622.92 1621.87 1621.02 1620.11 1619.2 1618.3 1617.39 1616.53 1615.68 1614.82 1613.96 1613.1 1612.24 1611.57 1611.11 1610.61 1610.02 1608.91 1607.65 1606.97 1607.1 1607.22 1607.33 1607.43 1607.36 1607.13 1606.91 1606.68 1606.46 1606.2 1605.94 1605.95 1605.62 1605.63 1605.88 1606.03 1606.05 1606.06 1606.08 1606.09 1606.09 1606.06 1606 1606.01 1606.01 1606.02 1606.02 1606.03 1606.04 1606.26 1606.45 1606.74 1607.03 1607.32 1607.66 1607.83 1607.99 1608.16 1608.32 1608.4 1608.29 1608.18 1608.5 1608.86 1609.33 1609.91 1610.49 1611.03 1611.4 1611.78 1612.15 1612.52 1612.83 1613.06 1613.29 1613.39 1613.24 1613.1 1612.98 1612.75 1612.51 1612.38 1612.36 1612.33 1612.31 1612.17 1612.41 1612.61 1612.74 1612.93 1613.13 1613.44 1613.73 1613.96 1614.2 1614.36 1614.51 1614.67 1614.82 1615.06 1615.44 1615.62 1615.75 1615.81 1615.86 1615.91 1615.97 1616.01 1616.04 1616.06 1616.09 1616.16 1616.28 1616.44 1616.57 1616.51 1616.46 1616.36 1616.14 1616 1615.87 1615.73 1615.68 1615.75 1615.81 1615.77 1615.96 1616.03 1616.07 1616.07 1615.87 1615.92 1615.96 1615.88 1615.77 1615.67 1615.36 1615.22 1615.3 1615.43 1615.56 1615.67 1615.62 1615.52 1615.71 1615.76 1615.69 1615.63 1615.45 1615.46 1615.71 1615.95 1616.24 1616.55 1616.7 1617 1617.34 1617.41 1617.53 1617.67 1617.86 1618.06 1618.47 1619.01 1619.45 1619.86 1619.93 1619.96 1620 1620.07 1620.14 1620.35 1620.38 1620.53 1620.67 1620.81 1620.98 1621.14 1621.31 1621.48 1621.83 1622.06 1621.86 1621.65 1621.45 1621.32 1621.22 1620.99 1620.54 1620.08 1619.61 1619.15 1618.85 1618.78 1618.69 1618.46 1618.23 1618 1617.77 1617.54 1617.31 1617.01 1616.6 1616.06 1615.7 1615.33 1614.96 1614.59 1614.27 1614.06 1613.84 1613.52 1613.04 1612.56 1611.84 1611.27 1610.75 1610.22 1609.68 1609.15 1608.61 1608.31 1607.98 1607.44 1606.86 1606.28 1605.73 1605.3 1605 1604.7 1604.4 1604.11 1603.85 1603.6 1603.34 1602.89 1602.43 1601.96 1601.3 1600.65 1599.96 1599.27 1598.58 1597.89 1597.2 1596.51 1595.82 1594.93 1594.01 1593.08 1591.98 1590.81 1589.64 1588.47 1587.3 1586.14 1584.98 1583.81 1582.75 1581.8 1580.84 1579.88 1578.93 1578.77 1578.61 1578.46 1578.31 1578.15 1578 1577.85 1577.7 1577.54 1577.39 1577.24 1577.15 1577.2 1577.26 1577.31 1577.37 1577.42 1577.47 1577.47 1577.3 1577.01 1576.68 1576.35 1576.02 1575.7 1575.56 1575.42 1575.28 1575.21 1575.27 1575.32 1575.35 1575.38 1575.41 1575.44 1575.24 1575.03 1575.01 1575 1574.98 1574.93 1574.86 1574.79 1574.71 1574.64 1574.26 1573.88 1573.66 1573.45 1573.26 1573.07 1572.91 1572.76 1572.42 1572.2 1572.26 1572.37 1572.38 1572.17 1572.08 1571.99 1571.97 1571.99 1572.08 1572.26 1572.47 1572.59 1572.68 1572.73 1572.76 1572.84 1572.88 1573.13 1573.22 1573.19 1573.08 1572.96 1572.84 1572.85 1572.84 1572.71 1572.59 1572.5 1572.41 1572.32 1572.27 1572.26 1572.18 1571.98 1571.91 1571.79 1571.39 1571.26 1570.91 1570.57 1570.21 1569.8 1569.4 1568.99 1568.61 1568.44 1568.3 1568.09 1567.88 1567.67 1567.57 1567.35 1567.08 1566.83 1566.6 1566.26 1565.89 1565.48 1565.01 1564.67 1564.06 1563.27 1562.54 1561.85 1560.25 1558.19 1555.96 1553.86 1553.4 1553.54 1553.67 1553.79 1553.71 1553.29 1553.44 1553.66 1553.53 1553.38 1553.24 1553.15 1553.15 1552.96 1552.76 1552.94 1553.13 1553.26 1553.38 1553.43 1553.57 1553.71 1553.87 1554.02 1554.18 1554.33 1554.49 1554.64 1554.84 1554.94 1555.04 1555.13 1555.17 1555.22 1555.26 1555.3 1554.99 1554.7 1554.47 1554.23 1554 1553.79 1553.65 1553.63 1553.77 1553.77 1553.78 1553.65 1553.54 1553.43 1553.32 1553.2 1553.07 1552.94 1552.82 1552.61 1552.23 1552.15 1551.96 1551.73 1551.55 1551.42 1551.28 1551.05 1550.77 1550.47 1550.01 1549.55 1549.08 1548.66 1548.49 1548.32 1548.14 1547.97 1547.78 1547.35 1546.85 1546.46 1545.85 1545.29 1545.11 1544.35 1542.97 1542.35 1541.7 1541.06 1540.41 1539.76 1539.05 1538.42 1537.95 1537.47 1536.89 1536.28 1535.75 1535.09 1534.88 1534.93 1535.08 1535.28 1535.22 1535.13 1535.04 1535 1534.98 1534.96 1534.58 1534.16 1534.52 1534.56 1534.6 1534.61 1534.95 1535.05 1535.16 1535.45 1536 1536.54 1537.09 1537.63 1538.07 1538.49 1538.91 1539.53 1540.06 1541.05 1541.88 1542.71 1543.55 1544.38 1545.21 1546.21 1547.22 1548.19 1549.02 1549.71 1550.39 1551.06 1551.78 1552.52 1553.25 1553.99 1554.72 1555.5 1556.12 1556.78 1557.56 1558.34 1559.12 1559.61 1559.58 1559.84 1560.34 1560.84 1561.42 1562.02 1562.72 1563.44 1564.36 1565.27 1566.2 1567.19 1568.1 1568.72 1569.44 1570.09 1570.99 1571.84 1572.5 1573.32 1574.19 1575.06 1575.75 1576.25 1576.75 1577.46 1578.11 1579.54 1579.73 1580.02 1580.2 1580.39 1580.25 1580.49 1580.64 1580.75 1580.64 1580.56 1580.86 1582.22 1583.57 1584.55 1585.68 1586.56 1587.43 1588.24 1589.06 1589.82 1590.35 1591.18 1591.91 1592.79 1593.32 1593.73 1594.2 1594.67 1595.23 1595.81 1596.5 1597.019 1597.567 1598.15 1598.75 1599.34 1599.94 1600.54 1601.21 1601.72 1602.23 1602.73 1603.22 1603.7 1604.23 1604.83 1605.48 1605.97 1606.72 1607.053 1607.525 1608.74 1609.48 1610.22 1610.96 1611.7 1612.44 1613.17 1613.91 1615.04 1615.68 1616.31 1616.94 1617.58 1618.21 1618.9 1619.59 1620.16 1620.72 1621.17 1621.46 1621.73 1621.99 1622.41 1622.77 1623.06 1623.35 1623.54 1623.64 1623.52 1623.43 1623.38 1623.34 1623.31 1623.51 1623.77 1624.02 1624.03 1623.91 1623.98 1623.99 1624 1624 1624.01 1624.02 1624.03 1624.04 1624.05 1624.06 1623.99 1623.83 1623.67 1623.53 1623.47 1623.45 1623.42 1623.3 1622.95 1622.6 1622.41 1622.21 1622.02 1621.89 1621.89 1621.81 1621.67 1621.54 1621.4 1621.22 1621.02 1620.81 1620.66 1620.48 1620.3 1620.13 1620.01 1619.9 1619.78 1619.54 1619.3 1619.1 1619.02 1618.94 1618.86 1618.78 1618.71 1618.63 1618.55 1618.52 1618.55 1618.59 1618.62 1618.64 1618.66 1618.68 1618.71 1618.73 1618.63 1618.42 1618.21 1618.01 1617.8 1617.59 1617.38 1617.26 1617.22 1617.18 1617.14 1617.11 
1566.02 1567.56 1568.96 1570.36 1571.81 1573.25 1574.61 1575.85 1576.82 1577.59 1578.36 1579.43 1581.4 1582.75 1583.42 1584.07 1584.71 1585.18 1585.99 1587.24 1588.18 1588.84 1589.48 1590.12 1590.75 1591.38 1592.23 1592.82 1593.32 1593.82 1593.93 1594.14 1595.48 1596.37 1596.96 1597.55 1598.13 1598.71 1599.25 1599.76 1600.39 1601.02 1601.75 1602.54 1603.35 1604.15 1604.99 1605.86 1606.63 1607.4 1607.68 1608.17 1608.7 1609.14 1609.59 1610.12 1610.37 1610.85 1611.13 1611.36 1611.58 1611.81 1612.09 1612.41 1612.74 1613.06 1613.39 1613.71 1614.25 1614.85 1615.5 1616.26 1617.02 1617.7 1618.17 1618.64 1619.24 1620.59 1622.28 1624.22 1625.92 1627.76 1629.24 1630.81 1632.57 1634.37 1636.17 1637.97 1639.36 1640.78 1642.81 1644.45 1646.26 1648.06 1649.87 1651.67 1653.55 1655.53 1656.55 1657.55 1658.57 1659.28 1659.69 1660.16 1660.61 1660.39 1660.17 1660.25 1660.27 1660.3 1660.4 1660.51 1660.62 1660.51 1660.23 1659.94 1659.6 1659.2 1658.82 1658.57 1658.37 1658.17 1657.97 1657.75 1657.43 1657.15 1656.88 1656.67 1656.46 1656.21 1655.95 1655.69 1655.43 1655.17 1654.92 1654.59 1654.25 1653.91 1653.57 1653.1 1652.43 1651.42 1650.31 1649.4 1648.38 1647.37 1646.31 1645.23 1644.11 1642.99 1641.86 1640.74 1639.76 1638.35 1637.13 1635.91 1634.68 1633.46 1632.24 1630.98 1630.27 1629.62 1628.59 1627.54 1626.79 1625.83 1624.77 1623.7 1622.64 1621.71 1620.94 1620.07 1619.17 1618.3 1617.45 1616.59 1615.73 1614.87 1614.01 1613.12 1612.23 1611.59 1611.04 1610.43 1609.38 1608.13 1607.46 1607.64 1607.76 1607.86 1607.87 1607.64 1607.42 1607.19 1606.94 1606.69 1606.43 1606.22 1606.26 1606.12 1606.16 1606.31 1606.33 1606.34 1606.36 1606.38 1606.39 1606.4 1606.39 1606.34 1606.35 1606.35 1606.36 1606.36 1606.38 1606.59 1606.84 1607.09 1607.34 1607.58 1607.85 1608.01 1608.17 1608.33 1608.48 1608.64 1608.65 1608.87 1608.77 1608.84 1609.2 1609.71 1610.29 1610.86 1611.44 1611.94 1612.31 1612.68 1612.95 1613.18 1613.4 1613.63 1613.63 1613.49 1613.34 1613.25 1613.26 1613.24 1612.87 1612.7 1612.68 1612.66 1612.75 1612.9 1612.98 1613.03 1613.18 1613.39 1613.68 1614.01 1614.34 1614.45 1614.61 1614.77 1614.94 1615.1 1615.26 1615.66 1615.78 1615.91 1616.01 1616.06 1616.12 1616.17 1616.23 1616.28 1616.34 1616.39 1616.44 1616.6 1616.71 1616.8 1616.85 1616.8 1616.58 1616.38 1616.25 1616.11 1616.06 1616.13 1616.19 1616.25 1616.11 1616.3 1616.49 1616.56 1616.58 1616.38 1616.31 1616.29 1616.19 1616.08 1615.98 1615.84 1615.94 1615.82 1615.95 1616.07 1616.11 1616.05 1616.18 1616.55 1616.58 1616.54 1616.5 1616.05 1616.02 1616.33 1616.63 1616.93 1617.24 1617.25 1617.42 1617.9 1618.16 1618.22 1618.28 1618.44 1618.65 1618.89 1619.32 1619.76 1620.17 1620.3 1620.34 1620.42 1620.58 1620.8 1621.02 1621.16 1621.37 1621.14 1621.21 1621.38 1621.54 1621.71 1621.88 1622.07 1622.24 1622.04 1621.91 1621.72 1621.53 1621.4 1621.3 1621.02 1620.58 1620.15 1619.72 1619.33 1618.97 1618.96 1618.86 1618.63 1618.4 1618.17 1617.92 1617.56 1617.2 1616.75 1616.24 1615.69 1615.28 1615.1 1614.88 1614.67 1614.45 1614.23 1613.99 1613.65 1612.91 1612.21 1611.63 1611.09 1610.58 1610.05 1609.51 1608.97 1608.7 1608.32 1607.74 1607.16 1606.59 1606.01 1605.49 1605.12 1604.82 1604.52 1604.22 1603.97 1603.71 1603.38 1602.92 1602.46 1602 1601.45 1600.79 1600.14 1599.46 1598.77 1598.08 1597.39 1596.69 1595.77 1594.84 1593.92 1593 1592.02 1590.85 1589.68 1588.51 1587.34 1586.16 1584.99 1583.83 1582.79 1582.04 1581.08 1580.12 1579.39 1579.24 1579.09 1578.94 1578.78 1578.63 1578.48 1578.32 1578.2 1578.07 1577.94 1577.82 1577.77 1577.75 1577.81 1577.87 1577.94 1577.99 1578.04 1578.1 1577.94 1577.61 1577.27 1576.94 1576.61 1576.28 1576.05 1575.92 1575.97 1576 1576.03 1576.06 1576.09 1576.12 1576.15 1576.06 1575.83 1575.61 1575.53 1575.51 1575.49 1575.36 1575.28 1575.2 1575.13 1575.02 1574.6 1574.31 1574.1 1573.89 1573.7 1573.55 1573.4 1573.25 1573.04 1572.86 1572.88 1572.84 1572.92 1572.74 1572.65 1572.61 1572.63 1572.66 1572.75 1572.89 1573.11 1573.31 1573.42 1573.46 1573.48 1573.48 1573.32 1573.47 1573.59 1573.54 1573.49 1573.41 1573.32 1573.26 1573.16 1573.07 1572.98 1572.89 1572.8 1572.72 1572.69 1572.67 1572.66 1572.44 1572.24 1572.17 1571.86 1571.46 1571.2 1570.88 1570.57 1570.16 1569.76 1569.36 1568.95 1568.76 1568.55 1568.32 1568.06 1567.79 1567.57 1567.16 1566.9 1566.63 1566.38 1566.16 1565.94 1565.61 1565.09 1564.35 1563.59 1562.83 1562.03 1560.48 1559.17 1557.75 1555.59 1553.95 1553.98 1554.11 1554.21 1554.32 1554.17 1553.93 1554.03 1554.19 1554.15 1553.98 1553.84 1553.65 1553.4 1553.21 1553.1 1553.2 1553.43 1553.61 1553.76 1553.76 1553.86 1554.02 1554.19 1554.39 1554.54 1554.7 1554.86 1555.01 1555.09 1555.13 1555.23 1555.32 1555.36 1555.41 1555.45 1555.49 1555.5 1555.19 1554.95 1554.72 1554.49 1554.25 1554.05 1554.19 1554.29 1554.18 1554.04 1553.92 1553.81 1553.7 1553.59 1553.48 1553.37 1553.26 1553.15 1553.03 1552.71 1552.4 1552.17 1551.95 1551.8 1551.67 1551.54 1551.4 1551.27 1551.07 1550.65 1550.18 1549.72 1549.25 1548.79 1548.55 1548.38 1548.21 1547.8 1547.38 1546.83 1546.43 1546.09 1545.69 1545.29 1544.56 1543.04 1542.39 1541.74 1541.09 1540.44 1539.79 1539.09 1538.5 1538.01 1537.53 1537.16 1536.76 1536.31 1535.85 1535.35 1535.15 1535.32 1535.69 1535.76 1535.74 1535.71 1535.69 1535.66 1535.35 1535.28 1535.05 1534.98 1535.13 1535.15 1535.18 1535.41 1535.52 1535.72 1536 1536.28 1536.66 1537.21 1537.75 1538.23 1538.65 1539.05 1539.39 1539.85 1540.58 1541.42 1542.25 1543.08 1543.91 1544.77 1545.78 1546.79 1547.8 1548.68 1549.42 1550.09 1550.77 1551.44 1552.16 1552.9 1553.63 1554.38 1555.16 1555.95 1556.55 1557.03 1557.55 1558.13 1558.7 1558.94 1559.44 1559.94 1560.44 1561.02 1561.63 1562.26 1562.96 1563.83 1564.74 1565.66 1566.58 1567.58 1568.22 1568.92 1569.82 1570.47 1571.13 1571.99 1572.86 1573.73 1574.61 1575.36 1575.86 1576.36 1576.88 1578.65 1579.78 1579.89 1580.14 1580.46 1580.62 1580.62 1580.96 1580.99 1581.04 1581.1 1581.09 1580.84 1581.06 1582.32 1583.66 1585.29 1586.36 1587.33 1588.07 1588.76 1589.44 1590.23 1591.14 1591.71 1592.7 1593.32 1593.77 1594.24 1594.71 1595.25 1595.82 1596.46 1597.035 1597.578 1598.17 1598.76 1599.36 1599.96 1600.56 1601.09 1601.56 1602.05 1602.54 1603.02 1603.56 1604.15 1604.75 1605.4 1605.84 1606.5 1606.977 1607.524 1608.76 1609.53 1610.29 1611.05 1611.81 1612.56 1613.31 1614.08 1614.97 1615.61 1616.24 1616.86 1617.47 1618.08 1618.68 1619.34 1620.02 1620.58 1621.03 1621.41 1621.73 1621.99 1622.46 1622.86 1623.26 1623.67 1624.01 1624 1623.88 1623.76 1623.68 1623.67 1623.83 1624.12 1624.37 1624.63 1624.42 1624.12 1624.11 1624.27 1624.28 1624.29 1624.3 1624.31 1624.32 1624.33 1624.34 1624.35 1624.21 1624.06 1623.91 1623.83 1623.78 1623.75 1623.71 1623.48 1623.24 1622.97 1622.6 1622.41 1622.21 1622.05 1622.06 1622.03 1621.9 1621.76 1621.62 1621.49 1621.35 1621.28 1620.88 1620.66 1620.61 1620.09 1619.97 1619.86 1619.74 1619.5 1619.27 1619.15 1619.07 1618.99 1618.91 1618.83 1618.75 1618.74 1618.74 1618.84 1618.75 1618.63 1618.66 1618.69 1618.72 1618.76 1618.79 1618.82 1618.7 1618.52 1618.31 1618.1 1617.89 1617.68 1617.47 1617.31 1617.26 1617.22 1617.18 1617.21 
1565.81 1567.27 1568.59 1569.99 1571.44 1572.89 1574.33 1575.78 1576.97 1577.88 1578.65 1580.09 1581.51 1583.03 1583.8 1584.53 1585.34 1585.79 1586.93 1588.09 1588.66 1589.43 1590.06 1590.69 1591.32 1591.95 1592.99 1593.97 1594.95 1595.34 1596.01 1596.36 1596.68 1597.45 1598.14 1598.84 1599.49 1600.08 1600.67 1601.2 1601.83 1602.46 1603.15 1603.94 1604.74 1605.55 1606.35 1607.21 1608.12 1608.64 1609.16 1609.71 1610.01 1610.43 1610.94 1611.48 1612.01 1612.36 1612.7 1612.94 1613.15 1613.37 1613.6 1613.82 1614.05 1614.27 1614.58 1614.99 1615.61 1616.23 1616.81 1617.39 1618.15 1618.9 1619.37 1619.84 1620.39 1621.8 1623.73 1625.54 1627.08 1628.75 1630.32 1631.88 1633.68 1635.48 1637.28 1639.05 1640.28 1641.93 1643.87 1645.74 1647.54 1649.35 1651.16 1652.97 1654.78 1656.37 1657.54 1658.67 1659.79 1660.26 1660.73 1661.2 1661.45 1661.47 1661.6 1661.67 1661.65 1661.63 1661.69 1661.8 1661.6 1661.31 1661.03 1660.74 1660.46 1660.07 1659.68 1659.39 1659.15 1658.95 1658.75 1658.55 1658.35 1658.14 1657.85 1657.7 1657.49 1657.23 1656.97 1656.71 1656.41 1656.06 1655.74 1655.41 1655.08 1654.77 1654.37 1653.92 1653.45 1652.37 1651.27 1650.3 1649.28 1648.26 1647.21 1646.12 1644.99 1643.87 1642.75 1641.63 1640.51 1639.32 1638.09 1636.87 1635.65 1634.47 1633.32 1632.05 1631.26 1630.58 1629.84 1628.77 1627.66 1626.6 1625.54 1624.47 1623.41 1622.34 1621.57 1620.8 1619.99 1619.1 1618.22 1617.34 1616.45 1615.57 1614.69 1613.71 1612.87 1612.06 1611.33 1610.79 1609.81 1608.65 1608.27 1608.19 1608.28 1608.35 1608.16 1607.93 1607.69 1607.43 1607.17 1606.92 1606.66 1606.5 1606.54 1606.58 1606.6 1606.61 1606.63 1606.64 1606.66 1606.67 1606.69 1606.7 1606.71 1606.68 1606.68 1606.69 1606.71 1606.72 1606.89 1607.14 1607.39 1607.64 1607.89 1607.98 1608.16 1608.32 1608.48 1608.64 1608.79 1608.98 1609.07 1609.03 1609.29 1609.24 1609.53 1610.08 1610.66 1611.24 1611.82 1612.4 1612.83 1613.06 1613.29 1613.52 1613.75 1613.98 1613.87 1613.73 1613.59 1613.55 1613.57 1613.55 1613.42 1613.05 1613.03 1613.01 1613.19 1613.4 1613.47 1613.52 1613.56 1613.7 1613.91 1614.19 1614.52 1614.39 1614.44 1614.6 1614.76 1615.15 1615.57 1615.85 1615.97 1616.06 1616.19 1616.27 1616.32 1616.38 1616.43 1616.49 1616.54 1616.6 1616.92 1617.13 1617.14 1617.16 1617.18 1617.04 1616.81 1616.63 1616.49 1616.44 1616.5 1616.57 1616.63 1616.69 1616.45 1616.64 1616.83 1617.01 1617.08 1616.89 1616.7 1616.64 1616.59 1616.55 1616.5 1616.46 1616.5 1616.4 1616.46 1616.53 1616.47 1616.41 1616.74 1616.96 1617.01 1617.01 1617.1 1617.35 1617.07 1617.14 1617.32 1617.63 1617.87 1617.83 1617.86 1618.33 1618.82 1619.02 1619.11 1619.25 1619.36 1619.35 1619.68 1620.07 1620.47 1620.69 1620.8 1621.01 1621.23 1621.45 1621.67 1621.89 1621.89 1621.6 1621.61 1621.78 1621.95 1622.11 1622.28 1622.45 1622.41 1622.22 1622.03 1621.83 1621.7 1621.61 1621.51 1621.38 1621.07 1620.75 1620.44 1620.09 1619.75 1619.4 1619.18 1619.03 1618.8 1618.48 1618.12 1617.76 1617.4 1616.9 1616.39 1615.88 1615.49 1615.32 1615.24 1615.06 1614.84 1614.63 1614.38 1613.96 1613.2 1612.57 1611.99 1611.42 1610.91 1610.41 1609.88 1609.34 1609.08 1608.62 1608.04 1607.47 1606.89 1606.31 1605.75 1605.26 1604.94 1604.64 1604.34 1604.08 1603.83 1603.42 1602.96 1602.5 1602.04 1601.6 1600.94 1600.29 1599.63 1598.97 1598.28 1597.53 1596.6 1595.68 1594.76 1593.83 1592.91 1591.99 1590.88 1589.71 1588.54 1587.37 1586.2 1585.03 1583.86 1582.85 1582.04 1581.32 1580.37 1579.87 1579.72 1579.56 1579.41 1579.27 1579.15 1579.02 1578.89 1578.77 1578.64 1578.51 1578.44 1578.39 1578.34 1578.35 1578.41 1578.48 1578.54 1578.6 1578.67 1578.53 1578.2 1577.86 1577.51 1577.16 1576.82 1576.6 1576.68 1576.71 1576.74 1576.77 1576.8 1576.83 1576.86 1576.88 1576.64 1576.41 1576.19 1576.04 1576.02 1575.88 1575.75 1575.66 1575.59 1575.55 1575.39 1574.94 1574.6 1574.46 1574.34 1574.19 1574.04 1573.89 1573.75 1573.78 1573.64 1573.49 1573.33 1573.46 1573.3 1573.25 1573.27 1573.29 1573.33 1573.42 1573.52 1573.74 1573.95 1574.15 1574.15 1573.96 1573.88 1573.79 1573.96 1573.95 1573.9 1573.85 1573.8 1573.73 1573.64 1573.55 1573.46 1573.38 1573.29 1573.2 1573.13 1573.11 1573.09 1573.08 1572.91 1572.69 1572.5 1572.34 1571.94 1571.61 1571.19 1570.88 1570.52 1570.12 1569.72 1569.28 1568.94 1568.62 1568.35 1568.13 1567.96 1567.69 1567.01 1566.65 1566.41 1566.17 1565.93 1565.66 1565.21 1564.46 1563.67 1562.8 1561.92 1561.25 1560.3 1558.61 1556.56 1555.38 1554.42 1554.53 1554.64 1554.74 1554.84 1554.63 1554.36 1554.5 1554.59 1554.61 1554.58 1554.31 1554.02 1553.74 1553.5 1553.39 1553.58 1553.77 1553.86 1553.93 1553.99 1554.15 1554.3 1554.46 1554.61 1554.77 1555.05 1555.2 1555.36 1555.47 1555.35 1555.42 1555.51 1555.55 1555.6 1555.64 1555.68 1555.73 1555.69 1555.44 1555.2 1554.96 1554.63 1554.39 1554.5 1554.58 1554.44 1554.3 1554.18 1554.07 1553.96 1553.85 1553.74 1553.63 1553.53 1553.44 1553.36 1553 1552.59 1552.25 1552.09 1551.95 1551.8 1551.67 1551.54 1551.41 1551.28 1550.93 1550.55 1550.18 1549.81 1549.43 1548.96 1548.62 1548.26 1547.83 1547.41 1546.91 1546.47 1546.04 1545.64 1545.12 1544.59 1543.06 1542.42 1541.78 1541.13 1540.48 1539.81 1539.11 1538.62 1538.31 1538.02 1537.59 1537.29 1536.86 1536.53 1535.86 1535.91 1536.14 1536.38 1536.4 1536.43 1536.39 1536.27 1536.16 1536.01 1535.85 1535.58 1535.54 1535.67 1535.71 1535.77 1535.99 1536.27 1536.55 1536.83 1537.11 1537.39 1537.67 1537.95 1538.38 1538.68 1538.94 1539.2 1539.64 1540.15 1540.95 1541.78 1542.61 1543.45 1544.34 1545.35 1546.36 1547.37 1548.34 1549.13 1549.8 1550.47 1551.15 1551.82 1552.54 1553.28 1554.05 1554.82 1555.51 1556.13 1556.61 1557.08 1557.56 1558.03 1558.54 1559.04 1559.53 1560.03 1560.63 1561.23 1561.84 1562.5 1563.29 1564.21 1565.13 1566.04 1566.97 1567.74 1568.45 1569.11 1569.79 1570.66 1571.53 1572.4 1573.28 1574.15 1574.98 1575.48 1575.98 1576.57 1578.01 1579.4 1580.09 1580.41 1580.59 1580.73 1580.94 1581.13 1581.23 1581.4 1581.46 1581.52 1581.54 1581.55 1581.65 1583.16 1584.83 1585.97 1586.99 1587.92 1588.56 1589.22 1589.95 1590.73 1591.67 1592.61 1593.33 1593.8 1594.28 1594.75 1595.27 1595.84 1596.42 1597.046 1597.59 1598.18 1598.78 1599.38 1599.97 1600.45 1600.92 1601.37 1601.85 1602.34 1602.88 1603.47 1604.07 1604.67 1605.17 1605.74 1606.39 1606.838 1607.408 1608.66 1609.43 1610.2 1610.97 1611.75 1612.52 1613.29 1614.07 1614.84 1615.51 1616.13 1616.74 1617.35 1617.95 1618.56 1619.17 1619.78 1620.44 1620.9 1621.28 1621.65 1621.99 1622.47 1622.9 1623.28 1623.64 1623.99 1624.26 1624.15 1624.1 1624.03 1624.1 1624.41 1624.73 1624.98 1625.12 1624.82 1624.52 1624.22 1624.32 1624.48 1624.58 1624.59 1624.6 1624.61 1624.62 1624.63 1624.6 1624.44 1624.3 1624.21 1624.13 1624.09 1624.06 1623.89 1623.66 1623.42 1623.19 1622.95 1622.6 1622.4 1622.22 1622.23 1622.23 1622.12 1621.98 1621.79 1621.52 1621.41 1621.42 1621.17 1620.94 1620.84 1620.38 1619.93 1619.81 1619.7 1619.47 1619.27 1619.19 1619.11 1619.04 1618.96 1618.94 1618.94 1618.94 1618.93 1619.06 1619.2 1619.01 1618.82 1618.74 1618.77 1618.8 1618.83 1618.82 1618.72 1618.55 1618.38 1618.19 1617.98 1617.78 1617.57 1617.36 1617.31 1617.27 1617.26 1617.29 
1565.52 1566.97 1568.31 1569.7 1571.14 1572.59 1574.04 1575.47 1576.56 1577.66 1578.75 1580.06 1581.56 1583.08 1584.29 1585.15 1586.01 1586.58 1587.58 1588.43 1589.1 1589.76 1590.63 1591.26 1591.89 1592.53 1593.7 1594.73 1595.69 1596.28 1596.63 1596.97 1597.45 1598.23 1598.93 1599.62 1600.32 1601.02 1601.72 1602.45 1603.26 1603.88 1604.57 1605.38 1606.19 1607.01 1607.78 1608.55 1609.22 1609.72 1610.47 1611.27 1611.6 1611.94 1612.32 1612.9 1613.58 1614.07 1614.41 1614.64 1614.8 1615.04 1615.29 1615.53 1615.78 1616.02 1616.24 1616.51 1616.98 1617.61 1618.2 1618.78 1619.36 1620.13 1620.77 1621.38 1621.98 1623.32 1625.22 1626.35 1628.24 1629.82 1631.39 1632.99 1634.79 1636.59 1638.35 1640.12 1641.38 1642.89 1644.91 1646.96 1648.77 1650.58 1652.39 1654.19 1656 1657.48 1658.67 1659.91 1660.78 1661.25 1661.84 1662.44 1662.88 1662.95 1663.07 1663.05 1663.03 1663.01 1662.97 1662.69 1662.4 1662.11 1661.83 1661.54 1661.26 1660.94 1660.54 1660.21 1659.96 1659.73 1659.53 1659.33 1659.13 1658.93 1658.75 1658.72 1658.51 1658.22 1657.9 1657.57 1657.24 1656.91 1656.59 1656.26 1655.95 1655.62 1655.17 1654.72 1654.27 1653.33 1652.21 1651.19 1650.17 1649.16 1648.11 1647 1645.88 1644.76 1643.64 1642.52 1641.4 1640.38 1639.22 1638.07 1636.91 1635.76 1634.6 1633.25 1632.06 1631.38 1630.74 1629.64 1628.39 1627.35 1626.31 1625.24 1624.18 1623.11 1622.2 1621.42 1620.64 1619.78 1618.9 1618.02 1617.13 1616.25 1615.25 1614.31 1613.5 1612.69 1611.88 1611.08 1610.22 1609.27 1608.86 1608.76 1608.78 1608.67 1608.43 1608.17 1607.92 1607.66 1607.4 1607.15 1606.89 1606.78 1606.82 1606.84 1606.8 1606.84 1606.87 1606.9 1606.93 1606.96 1606.99 1607 1607.02 1607.01 1607.03 1607.05 1607.07 1607.18 1607.43 1607.69 1607.94 1608.04 1608.13 1608.22 1608.46 1608.63 1608.79 1608.94 1609.1 1609.33 1609.39 1609.14 1609.41 1609.67 1609.88 1610.46 1611.04 1611.62 1612.2 1612.78 1613.15 1613.38 1613.61 1613.85 1614.09 1614.19 1614.12 1613.97 1613.87 1613.78 1613.89 1613.87 1613.73 1613.56 1613.38 1613.38 1613.64 1613.89 1613.97 1614.01 1613.94 1614.08 1614.24 1614.42 1614.71 1614.6 1614.36 1614.43 1615.09 1615.63 1615.85 1616.06 1616.36 1616.28 1616.34 1616.47 1616.53 1616.58 1616.64 1616.69 1616.75 1617 1617.39 1617.67 1617.57 1617.47 1617.36 1617.26 1617.04 1616.88 1616.82 1616.88 1616.95 1617.01 1617.07 1617.14 1616.88 1616.98 1617.17 1617.36 1617.54 1617.42 1617.24 1617.02 1617.03 1617.04 1617.05 1617.07 1617.04 1616.98 1616.95 1616.9 1616.85 1616.89 1617.12 1617.35 1617.4 1617.43 1617.68 1617.93 1618.18 1618.1 1618.28 1618.46 1618.52 1618.55 1618.73 1619.02 1619.44 1619.56 1619.75 1619.94 1620.06 1619.95 1620.17 1620.5 1620.77 1621.16 1621.32 1621.51 1621.7 1621.89 1622.08 1622.27 1622.35 1622.07 1622.01 1622.18 1622.35 1622.51 1622.63 1622.68 1622.52 1622.33 1622.13 1622.01 1621.91 1621.78 1621.65 1621.51 1621.31 1620.99 1620.7 1620.44 1620.18 1619.93 1619.67 1619.38 1619.04 1618.68 1618.32 1617.96 1617.56 1617.05 1616.54 1616.1 1615.67 1615.47 1615.38 1615.3 1615.21 1615.02 1614.68 1614.16 1613.51 1612.94 1612.36 1611.78 1611.24 1610.73 1610.23 1609.7 1609.42 1608.92 1608.34 1607.77 1607.19 1606.61 1606.03 1605.52 1605.06 1604.76 1604.46 1604.2 1603.91 1603.45 1602.99 1602.53 1602.08 1601.62 1601.09 1600.43 1599.78 1599.12 1598.38 1597.44 1596.51 1595.59 1594.67 1593.74 1592.82 1591.9 1590.92 1589.75 1588.58 1587.41 1586.23 1585.06 1583.89 1583.17 1582.32 1581.45 1580.61 1580.35 1580.22 1580.1 1579.97 1579.84 1579.72 1579.59 1579.46 1579.34 1579.21 1579.11 1579.06 1579.01 1578.96 1578.91 1578.95 1579.02 1579.08 1579.14 1579.17 1578.92 1578.62 1578.27 1577.92 1577.57 1577.27 1577.25 1577.31 1577.45 1577.48 1577.51 1577.54 1577.57 1577.6 1577.46 1577.21 1576.99 1576.77 1576.56 1576.49 1576.23 1576.14 1576.06 1576 1575.98 1575.75 1575.24 1574.83 1574.7 1574.81 1574.72 1574.53 1574.39 1574.24 1574.43 1574.31 1574.12 1573.94 1573.98 1573.89 1573.91 1573.93 1573.95 1574 1574.09 1574.18 1574.37 1574.58 1574.59 1574.43 1574.32 1574.24 1574.27 1574.35 1574.36 1574.31 1574.26 1574.21 1574.13 1574.04 1573.95 1573.86 1573.77 1573.68 1573.6 1573.55 1573.53 1573.51 1573.49 1573.39 1573.17 1572.95 1572.75 1572.43 1572.3 1571.93 1571.35 1570.88 1570.45 1569.96 1569.55 1569.25 1568.92 1568.56 1568.32 1568.08 1567.81 1567.31 1566.4 1566.13 1565.9 1565.59 1565.22 1564.49 1563.61 1562.74 1561.86 1561.11 1560.46 1559.69 1558.51 1556.83 1555.27 1554.88 1555.06 1555.16 1555.27 1555.3 1555.1 1554.74 1554.75 1554.79 1554.82 1554.86 1554.66 1554.38 1554.11 1553.83 1553.76 1553.87 1554.02 1554.18 1554.3 1554.37 1554.43 1554.59 1554.74 1554.89 1555.05 1555.2 1555.36 1555.66 1555.85 1555.73 1555.62 1555.7 1555.74 1555.79 1555.83 1555.87 1555.91 1555.95 1555.75 1555.43 1555.1 1554.78 1554.7 1554.63 1554.82 1554.69 1554.56 1554.44 1554.33 1554.22 1554.11 1554.02 1553.94 1553.85 1553.76 1553.63 1553.23 1552.81 1552.42 1552.14 1552.02 1551.89 1551.76 1551.63 1551.5 1551.38 1551.01 1550.55 1550.18 1549.81 1549.44 1549.06 1548.85 1548.35 1547.9 1547.47 1546.92 1546.41 1545.99 1545.48 1544.95 1544.42 1543.08 1542.45 1541.81 1541.16 1540.51 1539.83 1539.22 1539.11 1538.82 1538.44 1538.12 1537.97 1537.81 1537.58 1537.2 1537.12 1536.92 1537.01 1537.04 1537.06 1537.07 1536.9 1536.75 1536.6 1536.36 1536.19 1536.21 1536.23 1536.3 1536.07 1535.99 1536.26 1536.53 1536.8 1537.07 1537.34 1537.61 1537.88 1538.17 1538.47 1538.73 1539.01 1539.48 1539.94 1540.48 1541.32 1542.15 1542.98 1543.9 1544.91 1545.92 1546.93 1547.94 1548.83 1549.51 1550.18 1550.85 1551.53 1552.2 1552.93 1553.67 1554.38 1555.05 1555.7 1556.18 1556.66 1557.14 1557.59 1558.09 1558.63 1559.13 1559.63 1560.24 1560.84 1561.44 1562.04 1562.76 1563.68 1564.59 1565.51 1566.36 1567.08 1567.74 1568.46 1569.33 1570.2 1571.07 1571.94 1572.82 1573.69 1574.56 1575.1 1575.6 1576.27 1577.42 1578.66 1579.23 1579.96 1580.53 1580.86 1581.11 1581.33 1581.53 1581.69 1581.79 1581.84 1581.94 1582.01 1582.05 1582.37 1583.21 1584.66 1586.21 1587.44 1588.31 1589.02 1589.81 1590.8 1591.78 1592.65 1593.37 1593.84 1594.31 1594.79 1595.28 1595.86 1596.44 1597.056 1597.6 1598.2 1598.8 1599.33 1599.8 1600.28 1600.76 1601.11 1601.66 1602.21 1602.8 1603.38 1603.94 1604.41 1604.71 1605.06 1605.7 1606.535 1607.055 1608.29 1609.06 1609.83 1610.6 1611.38 1612.15 1612.92 1613.7 1614.49 1615.39 1616.01 1616.62 1617.23 1617.83 1618.44 1619.05 1619.66 1620.27 1620.8 1621.24 1621.73 1622.21 1622.64 1623.08 1623.51 1623.9 1624.28 1624.6 1624.56 1624.53 1624.47 1624.68 1625 1625.31 1625.59 1625.51 1625.21 1624.91 1624.61 1624.36 1624.53 1624.69 1624.85 1624.89 1624.9 1624.9 1624.91 1624.82 1624.68 1624.6 1624.52 1624.44 1624.39 1624.3 1624.07 1623.83 1623.6 1623.36 1623.13 1622.89 1622.6 1622.4 1622.39 1622.4 1622.35 1622.12 1621.89 1621.7 1621.62 1621.51 1621.41 1621.22 1621 1620.69 1620.14 1619.77 1619.66 1619.44 1619.32 1619.24 1619.16 1619.15 1619.14 1619.14 1619.14 1619.13 1619.13 1619.27 1619.45 1619.46 1619.27 1619.08 1618.81 1618.84 1618.86 1618.86 1618.74 1618.57 1618.4 1618.23 1618.06 1617.87 1617.66 1617.45 1617.36 1617.32 1617.34 1617.28 
1565.14 1566.67 1568.04 1569.42 1570.85 1572.29 1573.74 1575.07 1576.16 1577.29 1578.42 1579.54 1581.58 1582.66 1583.72 1584.77 1585.8 1586.83 1587.92 1588.7 1589.49 1590.11 1590.93 1591.81 1592.47 1593.1 1594.34 1595.49 1596.31 1596.9 1597.25 1597.49 1598.22 1599.01 1599.71 1600.41 1601.1 1601.8 1602.53 1603.55 1604.68 1605.3 1605.99 1606.81 1607.62 1608.43 1609.24 1610.05 1610.78 1611.38 1612 1612.62 1613.2 1613.22 1613.76 1614.44 1615.11 1615.79 1616.13 1616.4 1616.54 1616.69 1616.9 1617.14 1617.39 1617.63 1617.88 1618.17 1618.6 1619 1619.58 1620.19 1620.83 1621.62 1622.37 1623.05 1623.65 1625.08 1626.36 1627.49 1629.13 1630.89 1632.46 1634.1 1635.89 1637.66 1639.43 1641.19 1642.47 1643.72 1645.94 1648.17 1650 1651.81 1653.61 1655.42 1657.17 1658.67 1659.73 1660.97 1662.04 1662.65 1663.26 1663.75 1664.23 1664.42 1664.45 1664.43 1664.32 1664.09 1663.98 1663.6 1663.2 1662.91 1662.63 1662.34 1662.06 1661.77 1661.41 1661.03 1660.78 1660.53 1660.3 1660.11 1659.91 1659.71 1659.58 1659.59 1659.4 1659.07 1658.75 1658.42 1658.09 1657.77 1657.44 1657.13 1656.82 1656.42 1655.97 1655.51 1654.94 1654.16 1653.05 1652.03 1651.07 1650.05 1649.01 1647.89 1646.77 1645.64 1644.52 1643.39 1642.28 1641.46 1640.67 1639.35 1638.2 1637.04 1635.89 1634.46 1632.86 1632.22 1631.65 1630.42 1629.14 1628.08 1627.04 1626 1624.94 1623.88 1622.83 1622.05 1621.27 1620.46 1619.58 1618.7 1617.81 1616.78 1615.76 1614.95 1614.14 1613.33 1612.52 1611.74 1611.02 1610.12 1609.79 1609.45 1609.17 1608.92 1608.66 1608.4 1608.15 1607.89 1607.63 1607.38 1607.12 1607.07 1607.11 1607.04 1607.09 1606.98 1607.01 1607.04 1607.07 1607.1 1607.14 1607.17 1607.2 1607.37 1607.39 1607.41 1607.48 1607.73 1607.98 1608.1 1608.18 1608.27 1608.36 1608.51 1608.75 1608.94 1609.1 1609.25 1609.46 1609.68 1609.71 1609.26 1609.52 1609.78 1610.43 1610.96 1611.46 1612 1612.58 1613.16 1613.46 1613.73 1613.96 1614.19 1614.42 1614.25 1614.04 1614.12 1614.18 1614.19 1614.2 1614.17 1614.05 1613.92 1613.73 1613.83 1614.09 1614.35 1614.46 1614.43 1614.33 1614.46 1614.62 1614.78 1614.94 1614.96 1614.86 1615.04 1615.69 1615.91 1616.12 1616.34 1616.59 1616.68 1616.59 1616.63 1616.73 1616.79 1616.84 1616.9 1617.06 1617.5 1617.84 1617.84 1617.73 1617.63 1617.53 1617.42 1617.26 1617.2 1617.26 1617.32 1617.39 1617.45 1617.51 1617.58 1617.36 1617.32 1617.51 1617.7 1617.72 1617.87 1617.8 1617.59 1617.36 1617.33 1617.34 1617.39 1617.43 1617.41 1617.44 1617.53 1617.6 1617.65 1617.52 1617.73 1617.78 1618.01 1618.26 1618.51 1618.76 1619.02 1619.18 1619.07 1619.3 1619.41 1619.64 1619.83 1619.98 1620.17 1620.36 1620.55 1620.72 1620.62 1620.66 1620.95 1621.27 1621.6 1621.71 1621.81 1621.98 1622.18 1622.37 1622.56 1622.75 1622.54 1622.42 1622.58 1622.72 1622.8 1622.89 1622.79 1622.63 1622.43 1622.31 1622.18 1622.05 1621.92 1621.78 1621.65 1621.52 1621.25 1620.99 1620.71 1620.42 1620.14 1619.85 1619.48 1619.16 1618.88 1618.52 1618.16 1617.71 1617.2 1616.77 1616.34 1615.9 1615.62 1615.53 1615.45 1615.36 1615.13 1614.84 1614.32 1613.85 1613.3 1612.73 1612.15 1611.57 1611.06 1610.55 1609.99 1609.52 1609.12 1608.62 1608.07 1607.49 1606.91 1606.33 1605.77 1605.28 1604.88 1604.58 1604.31 1603.95 1603.49 1603.03 1602.57 1602.11 1601.65 1601.22 1600.58 1599.95 1599.39 1598.61 1597.51 1596.43 1595.5 1594.58 1593.66 1592.73 1591.81 1590.89 1589.78 1588.61 1587.44 1586.27 1585.1 1584.14 1583.47 1582.67 1581.84 1581.12 1580.88 1580.79 1580.67 1580.54 1580.41 1580.29 1580.16 1580.03 1579.91 1579.79 1579.74 1579.69 1579.64 1579.59 1579.54 1579.49 1579.55 1579.62 1579.63 1579.63 1579.5 1578.94 1578.65 1578.32 1577.98 1577.96 1577.91 1577.88 1578.02 1578.15 1578.25 1578.28 1578.31 1578.28 1578.03 1577.79 1577.57 1577.36 1577.14 1576.83 1576.63 1576.59 1576.56 1576.52 1576.49 1576.31 1576 1575.67 1575.26 1575.22 1575.33 1575.12 1574.91 1574.73 1575.03 1574.89 1574.72 1574.55 1574.54 1574.55 1574.57 1574.59 1574.61 1574.67 1574.76 1574.85 1574.93 1574.96 1574.84 1574.7 1574.66 1574.58 1574.67 1574.74 1574.77 1574.72 1574.67 1574.62 1574.53 1574.43 1574.34 1574.26 1574.17 1574.08 1573.99 1573.97 1573.95 1573.93 1573.91 1573.87 1573.65 1573.43 1573.21 1572.96 1572.83 1572.58 1572.01 1571.37 1570.65 1570.19 1569.82 1569.52 1569.24 1568.87 1568.48 1568.21 1567.93 1567.62 1566.7 1565.92 1565.64 1564.99 1564.29 1563.56 1562.68 1561.8 1560.93 1560.4 1559.68 1558.91 1558.14 1556.73 1555.42 1555.03 1555.32 1555.55 1555.77 1555.76 1555.53 1555.13 1554.97 1555.01 1555.06 1555.1 1554.9 1554.7 1554.44 1554.16 1554.33 1554.48 1554.64 1554.76 1554.82 1554.88 1554.95 1554.93 1555.04 1555.19 1555.34 1555.49 1555.64 1555.8 1555.94 1555.93 1555.91 1555.88 1555.91 1555.94 1555.97 1556.01 1556.06 1556.15 1555.9 1555.58 1555.25 1555.07 1555.01 1554.94 1554.98 1554.95 1554.82 1554.71 1554.6 1554.52 1554.43 1554.34 1554.26 1554.17 1554.09 1553.88 1553.46 1553.04 1552.74 1552.51 1552.21 1551.98 1551.85 1551.73 1551.6 1551.47 1551.18 1550.55 1550.18 1549.81 1549.5 1549.34 1549.07 1548.76 1548.09 1547.45 1546.88 1546.36 1545.83 1545.31 1544.78 1544.26 1543.1 1542.48 1541.85 1541.2 1540.55 1539.86 1539.71 1539.59 1539.3 1538.97 1538.85 1538.72 1538.6 1538.42 1538.19 1537.98 1537.72 1537.65 1537.65 1537.65 1537.65 1537.51 1537.34 1537.19 1536.89 1536.87 1536.88 1536.93 1536.89 1536.48 1536.08 1535.99 1536.26 1536.53 1536.8 1537.07 1537.34 1537.61 1537.88 1538.24 1538.52 1538.85 1539.31 1539.77 1540.23 1540.85 1541.68 1542.51 1543.47 1544.48 1545.49 1546.5 1547.51 1548.5 1549.22 1549.89 1550.56 1551.23 1551.74 1552.42 1553.24 1553.93 1554.58 1555.24 1555.76 1556.24 1556.7 1557.15 1557.65 1558.18 1558.72 1559.24 1559.84 1560.44 1561.05 1561.65 1562.27 1563.15 1564.06 1564.83 1565.59 1566.36 1567.13 1568 1568.87 1569.74 1570.61 1571.49 1572.36 1573.23 1574.1 1574.72 1575.22 1575.96 1576.97 1577.99 1578.66 1579.12 1580.42 1581.04 1581.19 1581.47 1581.73 1581.95 1582.11 1582.24 1582.33 1582.38 1582.54 1582.59 1582.56 1583.34 1585.19 1586.63 1587.62 1588.79 1589.91 1590.75 1591.44 1591.91 1592.86 1593.88 1594.35 1594.82 1595.3 1595.88 1596.46 1597.029 1597.62 1598.21 1598.69 1599.16 1599.64 1600.11 1600.59 1601.03 1601.45 1602 1602.56 1603.12 1603.68 1604.15 1604.4 1604.65 1605.231 1606.115 1606.853 1607.93 1608.69 1609.46 1610.23 1611.01 1611.78 1612.55 1613.33 1614.13 1615 1615.64 1616.23 1616.83 1617.43 1618.02 1618.62 1619.21 1619.82 1620.6 1621.38 1621.83 1622.28 1622.89 1623.3 1623.8 1624.3 1624.69 1624.96 1624.93 1624.9 1624.89 1625.17 1625.56 1625.9 1626.2 1625.91 1625.61 1625.3 1625 1624.7 1624.57 1624.73 1624.9 1625.06 1625.18 1625.19 1625.2 1625.06 1624.98 1624.9 1624.82 1624.74 1624.7 1624.48 1624.25 1624.01 1623.78 1623.54 1623.31 1623.07 1622.84 1622.6 1622.56 1622.57 1622.57 1622.36 1622.13 1621.92 1621.84 1621.62 1621.45 1621.36 1621.26 1621.01 1620.46 1619.91 1619.62 1619.44 1619.36 1619.35 1619.35 1619.34 1619.34 1619.34 1619.33 1619.33 1619.33 1619.49 1619.67 1619.82 1619.55 1619.25 1618.95 1618.87 1618.86 1618.89 1618.76 1618.59 1618.42 1618.25 1618.08 1617.91 1617.74 1617.54 1617.41 1617.39 1617.33 1617.27 
1564.29 1566.14 1567.6 1568.96 1570.39 1571.83 1573.27 1574.38 1575.36 1576.33 1577.6 1579.07 1580.56 1581.98 1583.07 1584.25 1585.42 1586.6 1587.78 1588.92 1589.76 1590.54 1591.22 1592.1 1592.98 1593.67 1594.99 1595.97 1596.81 1597.52 1597.79 1598.02 1598.99 1599.79 1600.49 1601.19 1601.89 1602.61 1603.48 1604.6 1606.1 1606.72 1607.42 1608.23 1609.04 1609.85 1610.66 1611.36 1612.22 1612.91 1613.5 1614.09 1614.68 1615.17 1615.29 1615.97 1616.65 1617.32 1617.84 1618.16 1618.3 1618.45 1618.6 1618.75 1619 1619.24 1619.49 1619.73 1620.16 1620.6 1620.99 1621.66 1622.36 1623.11 1623.86 1624.62 1625.32 1626.63 1627.88 1629.12 1630.49 1632.15 1633.53 1635.2 1636.97 1638.69 1640.38 1642.1 1643.29 1644.8 1646.98 1649.2 1651.23 1653.03 1654.84 1656.63 1658.33 1659.85 1660.78 1661.99 1663.38 1664.06 1664.57 1665.06 1665.54 1665.82 1665.66 1665.39 1665.22 1665.11 1665 1664.6 1664.18 1663.76 1663.43 1663.14 1662.86 1662.57 1662.28 1661.89 1661.59 1661.34 1661.09 1660.88 1660.68 1660.49 1660.42 1660.45 1660.28 1659.92 1659.6 1659.27 1658.94 1658.62 1658.31 1658 1657.67 1657.22 1656.74 1656.17 1655.69 1654.96 1653.87 1652.8 1651.73 1650.86 1649.89 1648.76 1647.63 1646.51 1645.38 1644.25 1643.36 1642.53 1641.71 1640.96 1639.62 1638.33 1637.18 1635.66 1633.78 1633.18 1632.47 1631.19 1629.92 1628.81 1627.77 1626.73 1625.69 1624.65 1623.58 1622.68 1621.89 1621.1 1620.26 1619.37 1618.31 1617.21 1616.4 1615.59 1614.78 1614 1613.23 1612.45 1611.68 1611.03 1610.5 1610.16 1609.85 1609.4 1608.96 1608.63 1608.38 1608.12 1607.86 1607.61 1607.35 1607.35 1607.31 1607.24 1607.3 1607.34 1607.15 1607.18 1607.21 1607.24 1607.28 1607.31 1607.56 1607.66 1607.75 1607.78 1608.03 1608.16 1608.24 1608.33 1608.42 1608.51 1608.59 1608.79 1609.03 1609.25 1609.41 1609.58 1609.81 1610.03 1610.03 1609.37 1609.63 1610.14 1611.03 1611.67 1612.17 1612.67 1613.17 1613.54 1613.72 1614.04 1614.28 1614.51 1614.68 1614.32 1614.31 1614.57 1614.84 1614.48 1614.41 1614.41 1614.3 1614.19 1614.01 1614.32 1614.54 1614.79 1614.92 1614.81 1614.71 1614.84 1615.02 1615.2 1615.38 1615.37 1615.55 1615.75 1615.97 1616.18 1616.4 1616.62 1616.83 1617.08 1616.99 1616.9 1616.91 1616.99 1617.05 1617.12 1617.56 1617.97 1618.1 1618 1617.89 1617.79 1617.69 1617.6 1617.54 1617.64 1617.7 1617.77 1617.83 1617.89 1617.96 1618.02 1617.85 1617.66 1617.85 1618.01 1617.88 1618.03 1618.22 1618.17 1617.93 1617.7 1617.7 1617.88 1618.03 1617.98 1618.13 1618.28 1618.33 1618.38 1618.43 1618.19 1618.34 1618.59 1618.85 1619.1 1619.36 1619.62 1619.87 1619.96 1620.04 1620.09 1620.19 1620.29 1620.38 1620.62 1620.81 1621 1621.08 1621.12 1621.21 1621.53 1621.93 1622.04 1622.15 1622.25 1622.36 1622.47 1622.65 1622.85 1623.04 1622.98 1622.8 1622.88 1622.97 1623.06 1623.04 1622.89 1622.73 1622.59 1622.47 1622.35 1622.23 1622.11 1621.99 1621.87 1621.72 1621.45 1621.17 1620.88 1620.6 1620.31 1620.03 1619.57 1619.15 1618.97 1618.72 1618.36 1617.87 1617.44 1617 1616.57 1616.14 1615.77 1615.6 1615.36 1615.13 1614.91 1614.88 1614.44 1614.06 1613.57 1613.02 1612.47 1611.92 1611.32 1610.74 1610.22 1609.7 1609.22 1608.82 1608.3 1607.78 1607.21 1606.63 1606.06 1605.54 1605.05 1604.7 1604.43 1603.98 1603.52 1603.06 1602.61 1602.15 1601.73 1601.36 1600.82 1600.26 1599.7 1598.85 1597.74 1596.63 1595.53 1594.49 1593.57 1592.65 1591.72 1590.8 1589.82 1588.65 1587.47 1586.3 1585.13 1584.45 1583.78 1583.16 1582.44 1581.72 1581.36 1581.27 1581.18 1581.09 1580.98 1580.86 1580.73 1580.61 1580.48 1580.41 1580.36 1580.31 1580.26 1580.21 1580.16 1580.11 1580.09 1580.09 1580.08 1580.1 1580.07 1579.35 1578.97 1578.68 1578.6 1578.64 1578.57 1578.47 1578.59 1578.72 1578.86 1578.99 1579.05 1578.86 1578.61 1578.37 1578.15 1577.94 1577.73 1577.39 1577.17 1577.12 1577.09 1577.06 1577.02 1576.84 1576.53 1576.32 1576.18 1575.78 1575.75 1575.72 1575.51 1575.32 1575.27 1575.41 1575.31 1575.22 1575.15 1575.11 1575.19 1575.25 1575.27 1575.34 1575.38 1575.28 1575.23 1575.26 1575.07 1575 1574.97 1574.99 1575.06 1575.13 1575.16 1575.13 1575.08 1575.03 1574.93 1574.83 1574.74 1574.65 1574.56 1574.48 1574.4 1574.38 1574.37 1574.35 1574.33 1574.31 1574.13 1573.91 1573.65 1573.27 1573.1 1572.79 1572.22 1571.65 1570.85 1570.46 1570.09 1569.8 1569.52 1569.07 1568.57 1568.33 1568.12 1567.87 1567.37 1566.35 1565.19 1564.05 1563.28 1562.58 1561.75 1560.87 1560.12 1559.66 1558.89 1558.12 1557.35 1556.59 1555.34 1555.46 1555.47 1555.76 1555.88 1555.97 1556.01 1555.74 1555.41 1555.25 1555.3 1555.34 1555.14 1554.94 1554.74 1554.76 1554.94 1555.1 1555.21 1555.27 1555.34 1555.4 1555.46 1555.53 1555.51 1555.5 1555.64 1555.79 1555.94 1556.09 1556.25 1556.01 1555.8 1556.01 1556.04 1556.07 1556.1 1556.17 1556.26 1556.35 1556.06 1555.73 1555.4 1555.39 1555.32 1555.26 1555.19 1555.18 1555.09 1555.01 1554.92 1554.84 1554.75 1554.67 1554.58 1554.49 1554.41 1554.1 1553.69 1553.36 1553.07 1552.84 1552.61 1552.28 1551.95 1551.82 1551.69 1551.56 1551.34 1550.67 1550.18 1549.94 1549.78 1549.6 1549.31 1548.99 1548.18 1547.47 1546.81 1546.38 1545.78 1545.14 1544.61 1544.09 1543.13 1542.5 1541.87 1541.23 1540.58 1540.21 1540.2 1540.09 1539.81 1539.68 1539.51 1539.25 1538.99 1538.73 1538.52 1538.31 1538.25 1538.31 1538.23 1538.19 1538.19 1538.19 1537.96 1537.72 1537.52 1537.56 1537.6 1537.68 1537.3 1536.9 1536.5 1536.1 1535.98 1536.25 1536.52 1536.79 1537.06 1537.33 1537.6 1537.96 1538.31 1538.69 1539.15 1539.61 1540.07 1540.53 1541.22 1542.05 1543.04 1544.05 1545.06 1546.07 1547.08 1548.09 1548.92 1549.6 1549.85 1550.08 1550.76 1551.72 1552.69 1553.48 1554.12 1554.77 1555.34 1555.81 1556.26 1556.7 1557.21 1557.74 1558.28 1558.85 1559.44 1560.04 1560.65 1561.25 1561.86 1562.56 1563.36 1564.17 1565.01 1565.86 1566.71 1567.55 1568.41 1569.28 1570.16 1571.03 1571.9 1572.77 1573.64 1574.34 1574.89 1575.66 1576.55 1577.05 1577.66 1578.51 1580.3 1581.17 1581.41 1581.66 1581.92 1582.19 1582.36 1582.55 1582.68 1582.79 1582.9 1582.95 1582.94 1582.93 1583.7 1584.86 1586.89 1588.03 1589.16 1590.2 1590.68 1591.2 1592.26 1593.47 1594.4 1594.86 1595.33 1595.9 1596.47 1597.049 1597.56 1598.02 1598.49 1598.95 1599.41 1599.87 1600.33 1600.84 1601.25 1601.73 1602.29 1602.85 1603.41 1603.88 1604.13 1604.38 1604.956 1605.695 1606.519 1607.73 1608.36 1609.09 1609.86 1610.64 1611.41 1612.18 1612.95 1613.77 1614.57 1615.17 1615.76 1616.35 1616.95 1617.54 1618.14 1618.73 1619.46 1620.37 1621.32 1621.91 1622.36 1622.97 1623.54 1624 1624.53 1625.06 1625.32 1625.31 1625.31 1625.3 1625.41 1625.8 1626.19 1626.41 1626.21 1626 1625.7 1625.4 1625.1 1624.8 1624.78 1624.94 1625.1 1625.26 1625.43 1625.45 1625.36 1625.28 1625.2 1625.12 1625.04 1624.89 1624.66 1624.42 1624.19 1623.94 1623.7 1623.46 1623.21 1622.97 1622.73 1622.75 1622.76 1622.75 1622.63 1622.41 1622.19 1622.06 1621.72 1621.54 1621.43 1621.36 1621.29 1620.75 1620.21 1619.67 1619.55 1619.55 1619.55 1619.54 1619.54 1619.54 1619.53 1619.53 1619.53 1619.53 1619.7 1619.88 1619.9 1619.64 1619.38 1619.1 1618.91 1618.85 1618.92 1618.78 1618.61 1618.44 1618.27 1618.1 1617.93 1617.76 1617.59 1617.47 1617.4 1617.34 1617.28 
1563.44 1565.08 1566.7 1568.04 1569.44 1570.98 1572.52 1573.24 1574.21 1575.65 1577.13 1578.55 1580.23 1581.42 1582.62 1584.02 1585.2 1586.38 1587.55 1588.75 1589.89 1590.82 1591.55 1592.39 1593.27 1594.1 1594.99 1595.91 1596.83 1597.65 1598.31 1598.78 1599.76 1600.58 1601.27 1601.97 1602.7 1603.56 1604.45 1605.65 1607.22 1608.14 1608.84 1609.65 1610.46 1611.27 1611.96 1612.68 1613.56 1614.43 1615.03 1615.62 1616.2 1616.77 1617.21 1617.5 1618.18 1618.86 1619.54 1619.9 1620.07 1620.21 1620.36 1620.51 1620.66 1620.86 1621.1 1621.34 1621.73 1621.64 1622.27 1623.13 1623.85 1624.6 1625.36 1626.15 1627.1 1628.32 1629.58 1630.81 1632.17 1633.64 1635.19 1636.14 1637.99 1639.86 1641.73 1643.26 1644.6 1646.21 1648.12 1650.24 1652.45 1654.26 1656.07 1657.8 1659.5 1661.03 1661.61 1662.97 1664.39 1665.36 1665.81 1666.26 1666.63 1666.79 1666.45 1666.34 1666.23 1666.12 1666.01 1665.61 1665.19 1664.77 1664.35 1663.94 1663.66 1663.37 1663.09 1662.75 1662.41 1662.16 1661.91 1661.66 1661.46 1661.26 1661.26 1661.31 1661.18 1660.79 1660.45 1660.12 1659.8 1659.49 1659.18 1658.88 1658.47 1657.98 1657.41 1656.84 1656.44 1655.77 1654.69 1653.62 1652.57 1651.69 1650.75 1649.63 1648.5 1647.37 1646.25 1645.26 1644.44 1643.61 1642.79 1641.98 1641.26 1639.91 1638.5 1636.97 1635.44 1634.19 1633.89 1631.97 1630.69 1629.54 1628.5 1627.46 1626.42 1625.38 1624.33 1623.31 1622.52 1621.73 1620.93 1619.85 1618.69 1617.85 1617.04 1616.27 1615.49 1614.72 1613.94 1613.17 1612.39 1611.98 1611.21 1610.88 1610.62 1610.17 1609.73 1609.28 1608.84 1608.39 1608.09 1607.84 1607.59 1607.58 1607.51 1607.44 1607.51 1607.59 1607.49 1607.32 1607.35 1607.39 1607.42 1607.73 1608.05 1608.11 1608.11 1608.22 1608.3 1608.39 1608.48 1608.57 1608.65 1608.74 1608.83 1609.07 1609.31 1609.55 1609.71 1609.93 1610.16 1610.38 1610.35 1609.75 1609.75 1610.82 1611.63 1612.37 1612.87 1613.38 1613.7 1613.92 1614.06 1614.29 1614.61 1614.8 1614.75 1614.76 1614.71 1615.04 1615.38 1615.32 1614.96 1614.64 1614.56 1614.53 1614.55 1615.08 1615.72 1615.78 1615.59 1615.25 1614.96 1615.31 1615.48 1615.65 1615.81 1615.75 1615.88 1616.4 1616.35 1616.46 1616.68 1616.89 1617.11 1617.33 1617.39 1617.3 1617.21 1617.19 1617.25 1617.61 1617.96 1618.31 1618.27 1618.2 1618.12 1618.05 1617.97 1617.9 1617.85 1617.97 1618.14 1618.2 1618.27 1618.33 1618.4 1618.46 1618.34 1618 1618.18 1618.3 1618.04 1618.18 1618.38 1618.57 1618.44 1618.15 1618.27 1618.37 1618.65 1618.59 1618.61 1618.85 1618.94 1618.99 1619.04 1618.99 1619.09 1619.2 1619.45 1619.71 1619.97 1620.22 1620.48 1620.61 1620.72 1620.92 1620.81 1620.75 1620.76 1621.04 1621.27 1621.37 1621.52 1621.71 1621.86 1622.1 1622.37 1622.48 1622.59 1622.69 1622.8 1622.91 1623.01 1623.13 1623.32 1623.41 1623.25 1623.25 1623.27 1623.3 1623.25 1623.23 1623.06 1622.89 1622.77 1622.65 1622.53 1622.41 1622.29 1622.17 1621.84 1621.6 1621.34 1621.06 1620.77 1620.49 1620.2 1619.67 1619.14 1618.96 1618.78 1618.53 1618.08 1617.62 1617.17 1616.72 1616.27 1615.77 1615.34 1615.13 1614.89 1614.71 1614.68 1614.55 1614.22 1613.84 1613.29 1612.74 1612.12 1611.46 1610.95 1610.45 1609.93 1609.42 1608.92 1608.49 1607.97 1607.45 1606.94 1606.36 1605.8 1605.31 1604.82 1604.48 1604.02 1603.57 1603.13 1602.7 1602.3 1601.95 1601.63 1601.13 1600.57 1599.96 1599.08 1597.97 1596.87 1595.76 1594.65 1593.55 1592.56 1591.63 1590.71 1589.79 1588.68 1587.51 1586.34 1585.43 1584.76 1583.92 1583.86 1583.07 1582.32 1581.84 1581.75 1581.66 1581.57 1581.48 1581.39 1581.3 1581.18 1581.08 1581.03 1580.98 1580.91 1580.82 1580.74 1580.65 1580.56 1580.5 1580.54 1580.53 1580.57 1580.62 1579.93 1579.28 1579.03 1579.1 1579.32 1579.23 1579.13 1579.16 1579.3 1579.39 1579.49 1579.65 1579.41 1579.17 1578.95 1578.74 1578.53 1578.32 1578.05 1577.84 1577.65 1577.62 1577.59 1577.56 1577.36 1577.08 1576.88 1576.68 1576.57 1576.35 1576.3 1576.14 1575.96 1575.88 1575.89 1575.88 1575.83 1575.76 1575.69 1575.72 1575.81 1575.89 1575.85 1575.77 1575.58 1575.4 1575.27 1575.14 1575.16 1575.28 1575.38 1575.45 1575.52 1575.55 1575.54 1575.49 1575.43 1575.33 1575.24 1575.14 1575.05 1574.96 1574.87 1574.82 1574.8 1574.79 1574.77 1574.75 1574.73 1574.61 1574.39 1574.04 1573.66 1573.36 1573 1572.42 1571.85 1571.25 1570.7 1570.36 1569.96 1569.44 1569 1568.62 1568.24 1568.07 1567.54 1567.05 1566.04 1564.72 1563.58 1562.45 1561.56 1560.81 1559.94 1559.41 1558.87 1558.11 1557.34 1556.57 1555.8 1555.27 1555.41 1555.68 1556.08 1556.41 1556.51 1556.46 1556.39 1556.09 1555.85 1555.67 1555.58 1555.41 1555.31 1555.28 1555.39 1555.56 1555.66 1555.72 1555.79 1555.85 1555.92 1555.98 1556.05 1556.11 1556.1 1556.08 1556.09 1556.24 1556.39 1556.54 1556.44 1555.88 1556.04 1556.16 1556.19 1556.28 1556.37 1556.46 1556.52 1556.21 1555.88 1555.72 1555.7 1555.62 1555.54 1555.46 1555.38 1555.27 1555.3 1555.25 1555.16 1555.07 1554.99 1554.9 1554.82 1554.73 1554.33 1553.98 1553.68 1553.4 1553.17 1552.94 1552.68 1552.35 1552.02 1551.79 1551.66 1551.5 1550.85 1550.38 1550.23 1550.07 1549.83 1549.68 1549.21 1548.45 1547.75 1547.15 1546.54 1545.89 1545.17 1544.45 1543.92 1543.15 1542.52 1541.89 1541.27 1540.71 1540.7 1540.69 1540.59 1540.33 1540.07 1539.81 1539.55 1539.29 1539.05 1538.84 1538.66 1539.07 1539.03 1538.97 1538.91 1538.8 1538.73 1538.67 1538.55 1538.33 1538.28 1538.32 1538.12 1537.72 1537.32 1536.92 1536.52 1536.12 1535.98 1536.25 1536.52 1536.79 1537.06 1537.33 1537.67 1538.04 1538.46 1538.95 1539.45 1539.91 1540.37 1540.83 1541.6 1542.61 1543.62 1544.63 1545.64 1546.64 1547.64 1548.38 1548.63 1548.94 1549.38 1550.52 1551.32 1552.26 1553.06 1553.69 1554.31 1554.92 1555.37 1555.81 1556.26 1556.76 1557.3 1557.93 1558.55 1559.02 1559.62 1560.22 1560.83 1561.38 1562.09 1562.94 1563.78 1564.63 1565.48 1566.32 1567.17 1568.01 1568.86 1569.71 1570.57 1571.44 1572.31 1573.18 1573.95 1574.58 1575.35 1575.93 1576.41 1577.11 1578.71 1580.35 1581.23 1581.44 1581.73 1581.99 1582.32 1582.52 1582.75 1582.87 1583.05 1583.19 1583.29 1583.22 1583.22 1583.24 1583.61 1585 1586.67 1588 1589.1 1589.93 1590.54 1591.65 1592.87 1594.09 1594.91 1595.33 1595.87 1596.38 1596.78 1597.28 1597.71 1598.18 1598.64 1599.1 1599.54 1600.01 1600.55 1601.05 1601.47 1602.03 1602.59 1603.15 1603.62 1603.87 1604.12 1604.791 1605.412 1606.08 1607.52 1608.16 1608.79 1609.49 1610.27 1611.04 1611.81 1612.59 1613.42 1614.09 1614.69 1615.28 1615.87 1616.47 1617.06 1617.65 1618.32 1619.19 1620.14 1621.09 1621.99 1622.44 1623.01 1623.68 1624.2 1624.73 1625.26 1625.49 1625.73 1625.72 1625.71 1625.71 1626.03 1626.42 1626.48 1626.29 1626.1 1625.9 1625.71 1625.49 1625.19 1624.89 1624.98 1625.15 1625.31 1625.69 1625.65 1625.4 1625.35 1625.29 1625.24 1625.21 1625.1 1624.85 1624.59 1624.32 1624.06 1623.82 1623.58 1623.33 1623.09 1622.85 1622.92 1622.94 1622.92 1622.9 1622.69 1622.48 1622.26 1621.98 1621.79 1621.77 1621.73 1621.56 1621.02 1620.68 1620.44 1619.83 1619.74 1619.74 1619.74 1619.73 1619.73 1619.73 1619.73 1619.73 1619.73 1619.9 1619.89 1619.75 1619.59 1619.42 1619.22 1618.95 1618.87 1618.96 1618.8 1618.63 1618.46 1618.29 1618.14 1618.04 1617.93 1617.83 1617.68 1617.52 1617.41 1617.36 
1562.52 1564.04 1565.63 1567.13 1568.54 1570.07 1571.51 1572.4 1573.7 1575.19 1576.61 1578.05 1579.66 1580.61 1581.74 1583.33 1584.91 1586.15 1587.33 1588.51 1589.73 1590.85 1591.84 1592.68 1593.33 1593.84 1594.87 1595.78 1596.69 1597.67 1598.84 1599.55 1600.53 1601.36 1602.06 1602.78 1603.64 1604.5 1605.57 1606.7 1608.28 1609.56 1610.26 1611.07 1611.88 1612.57 1613.18 1614.02 1614.9 1615.79 1616.56 1617.15 1617.72 1618.28 1618.84 1619.25 1619.71 1620.39 1621.07 1621.61 1621.83 1621.97 1622.12 1622.27 1622.42 1622.38 1622.64 1622.91 1623.25 1623.42 1623.9 1624.51 1625.38 1626.16 1626.99 1627.92 1628.9 1630.07 1631.33 1632.51 1633.75 1635.23 1636.78 1638.34 1639.78 1641.56 1643 1644.44 1645.9 1647.62 1649.53 1651.45 1653.5 1655.49 1657.26 1658.96 1660.67 1661.98 1662.53 1663.88 1665.23 1666.39 1666.78 1667.3 1667.39 1667.53 1667.46 1667.35 1667.24 1667.13 1667.03 1666.62 1666.2 1665.78 1665.36 1664.93 1664.51 1664.17 1663.89 1663.6 1663.23 1662.98 1662.73 1662.48 1662.24 1662.07 1662.12 1662.17 1662.08 1661.69 1661.3 1660.98 1660.67 1660.37 1660.06 1659.71 1659.21 1658.64 1658.07 1657.5 1657.19 1656.58 1655.51 1654.26 1653.39 1652.51 1651.59 1650.49 1649.37 1648.24 1647.17 1646.34 1645.52 1644.69 1643.87 1643.04 1642.28 1641.55 1639.81 1638.57 1637.6 1636.08 1634.91 1633.25 1631.47 1630.27 1629.23 1628.19 1627.14 1626.1 1625.18 1624.33 1623.37 1622.33 1621.29 1620.23 1619.3 1618.53 1617.76 1616.98 1616.21 1615.43 1614.66 1613.88 1613.11 1612.53 1611.98 1611.59 1611.34 1610.95 1610.5 1610.05 1609.61 1609.16 1608.72 1608.27 1607.85 1607.78 1607.71 1607.64 1607.72 1607.8 1607.88 1607.64 1607.49 1607.57 1607.91 1608.18 1608.21 1608.32 1608.43 1608.46 1608.54 1608.63 1608.71 1608.8 1608.89 1608.97 1609.11 1609.35 1609.59 1609.83 1610.06 1610.29 1610.51 1610.73 1610.67 1610.2 1610.51 1611.44 1612.14 1612.98 1613.53 1613.83 1614.14 1614.33 1614.56 1614.75 1614.93 1615.07 1615.15 1615.19 1615.23 1615.42 1615.86 1616.16 1615.8 1615.05 1614.98 1615 1615.01 1615.59 1616.04 1616.17 1615.95 1615.87 1615.76 1615.85 1615.9 1615.95 1616.01 1616.21 1616.84 1617.19 1617.13 1617.08 1617.02 1617.17 1617.39 1617.6 1617.79 1617.7 1617.61 1617.53 1617.74 1618.18 1618.48 1618.6 1618.65 1618.5 1618.43 1618.35 1618.28 1618.2 1618.16 1618.27 1618.42 1618.64 1618.7 1618.77 1618.83 1618.9 1618.9 1618.69 1618.54 1618.6 1618.31 1618.33 1618.54 1618.83 1618.76 1618.56 1618.86 1619.05 1619.21 1619.27 1619.12 1619.13 1619.34 1619.48 1619.54 1619.76 1619.94 1620.09 1620.19 1620.32 1620.57 1620.83 1621.08 1621.26 1621.4 1621.63 1621.64 1621.49 1621.4 1621.64 1621.71 1621.95 1622.18 1622.37 1622.54 1622.7 1622.79 1622.9 1623.01 1623.12 1623.24 1623.35 1623.45 1623.56 1623.67 1623.8 1623.73 1623.69 1623.71 1623.76 1623.76 1623.61 1623.39 1623.19 1623.07 1622.95 1622.83 1622.71 1622.59 1622.31 1621.97 1621.74 1621.51 1621.23 1620.95 1620.66 1620.38 1619.76 1619.13 1618.95 1618.76 1618.48 1618.15 1617.7 1617.24 1616.79 1616.32 1615.79 1615.19 1614.82 1614.64 1614.51 1614.39 1614.49 1614.39 1614.1 1613.56 1612.94 1612.33 1611.65 1611.12 1610.63 1610.14 1609.64 1609.13 1608.61 1608.16 1607.64 1607.13 1606.61 1606.08 1605.56 1605.07 1604.55 1604.11 1603.68 1603.26 1602.87 1602.49 1602.21 1601.89 1601.44 1600.87 1600.2 1599.32 1598.21 1597.1 1595.99 1594.89 1593.78 1592.67 1591.57 1590.62 1589.7 1588.72 1587.54 1586.41 1585.74 1584.78 1584.31 1584.26 1583.77 1582.98 1582.33 1582.25 1582.17 1582.09 1582.01 1581.93 1581.85 1581.76 1581.57 1581.44 1581.36 1581.27 1581.18 1581.09 1581 1580.91 1580.96 1580.97 1580.99 1581.04 1581.09 1580.5 1579.82 1579.53 1579.52 1579.86 1579.65 1579.54 1579.51 1579.61 1579.87 1580.14 1580.16 1579.92 1579.74 1579.67 1579.47 1579.2 1578.92 1578.72 1578.51 1578.31 1578.16 1578.12 1578.09 1577.89 1577.64 1577.44 1577.24 1577.04 1576.95 1576.76 1576.59 1576.6 1576.49 1576.37 1576.42 1576.43 1576.37 1576.3 1576.26 1576.32 1576.27 1576.19 1576.09 1575.94 1575.74 1575.35 1575.41 1575.52 1575.64 1575.75 1575.84 1575.91 1575.95 1575.94 1575.89 1575.83 1575.74 1575.64 1575.54 1575.44 1575.35 1575.27 1575.24 1575.22 1575.2 1575.19 1575.17 1575.15 1575.08 1574.83 1574.42 1574.05 1573.68 1573.21 1572.72 1572.14 1571.4 1570.77 1570.28 1569.98 1569.47 1569.15 1568.68 1568.2 1567.95 1567.34 1566.67 1565.59 1564.26 1563.11 1561.98 1560.85 1559.85 1559.13 1558.69 1558.09 1557.32 1556.55 1556 1555.95 1555.94 1556.09 1556.36 1556.73 1557.09 1557.21 1557.17 1556.92 1556.79 1556.44 1556.3 1556.09 1555.9 1555.82 1555.92 1556.01 1556.11 1556.18 1556.24 1556.31 1556.37 1556.43 1556.5 1556.56 1556.63 1556.69 1556.68 1556.66 1556.64 1556.69 1556.89 1557.02 1556.7 1556.46 1556.32 1556.39 1556.48 1556.57 1556.67 1556.68 1556.37 1556.04 1556.08 1555.89 1555.8 1555.72 1555.64 1555.71 1555.45 1555.49 1555.48 1555.46 1555.4 1555.31 1555.22 1555.14 1554.98 1554.59 1554.3 1554.01 1553.73 1553.5 1553.27 1553.04 1552.75 1552.42 1552.09 1551.76 1551.62 1551.07 1550.68 1550.49 1550.34 1550.06 1549.78 1549.53 1548.98 1548.28 1547.63 1546.85 1546 1545.28 1544.56 1543.84 1543.17 1542.56 1541.94 1541.38 1541.08 1541.02 1540.97 1540.89 1540.63 1540.37 1540.11 1539.85 1539.59 1539.38 1539.17 1539.48 1539.85 1539.76 1539.7 1539.64 1539.58 1539.49 1539.37 1539.34 1539.27 1539.15 1538.97 1538.54 1538.14 1537.74 1537.33 1536.93 1536.53 1536.13 1535.97 1536.24 1536.51 1536.78 1537.05 1537.39 1537.75 1538.13 1538.61 1539.11 1539.6 1540.1 1540.59 1541.19 1542.19 1543.19 1544.19 1545.19 1546.2 1547.07 1547.76 1548.11 1548.45 1548.87 1550.16 1551.18 1551.98 1552.71 1553.37 1553.83 1554.26 1554.84 1555.37 1555.82 1556.32 1556.99 1557.69 1558.25 1558.75 1559.19 1559.79 1560.39 1561.02 1561.74 1562.57 1563.41 1564.25 1565.09 1565.94 1566.78 1567.63 1568.48 1569.32 1570.17 1571.01 1571.86 1572.73 1573.57 1574.26 1574.93 1575.6 1576.04 1576.92 1578.41 1579.91 1580.99 1581.33 1581.73 1582.18 1582.3 1582.54 1582.88 1583.13 1583.29 1583.42 1583.59 1583.69 1583.66 1583.72 1583.85 1583.89 1584.74 1586.32 1587.63 1588.7 1589.71 1590.93 1592.06 1593.18 1594.15 1594.76 1595.36 1595.99 1596.49 1596.98 1597.45 1597.87 1598.33 1598.76 1599.2 1599.71 1600.25 1600.81 1601.25 1601.77 1602.33 1602.89 1603.35 1603.6 1603.937 1604.619 1605.291 1605.755 1607.13 1607.96 1608.59 1609.23 1609.9 1610.67 1611.44 1612.23 1612.98 1613.62 1614.21 1614.8 1615.39 1615.99 1616.58 1617.18 1618.01 1618.96 1619.91 1620.87 1621.82 1622.52 1623.05 1623.73 1624.4 1624.92 1625.25 1625.45 1625.66 1626.02 1626.13 1626.12 1626.27 1626.66 1626.56 1626.36 1626.17 1625.98 1625.79 1625.6 1625.4 1625.21 1625.03 1625.37 1625.74 1626.12 1626.42 1625.35 1625.3 1625.24 1625.14 1625.3 1625.32 1625.1 1624.88 1624.64 1624.38 1624.12 1623.86 1623.6 1623.34 1623.08 1623.08 1623.09 1623.04 1622.98 1622.86 1622.63 1622.4 1622.21 1622.2 1622.14 1622.1 1621.89 1621.74 1621.51 1621.14 1620.31 1620.08 1619.98 1619.92 1619.92 1619.92 1619.92 1619.92 1619.92 1619.87 1619.81 1619.77 1619.6 1619.43 1619.27 1619.13 1619.08 1619.02 1618.99 1618.82 1618.7 1618.59 1618.49 1618.39 1618.28 1618.18 1618.05 1617.9 1617.75 1617.57 1617.43 
1561.62 1563.18 1564.68 1566.19 1567.53 1568.9 1570.44 1571.47 1573.1 1574.66 1576.07 1577.59 1578.85 1579.8 1580.86 1582.45 1584.04 1585.62 1587.1 1588.28 1589.49 1590.71 1591.8 1592.53 1593.03 1593.66 1594.75 1595.66 1596.57 1597.9 1599.15 1600.32 1601.3 1602.14 1602.87 1603.73 1604.59 1605.45 1606.7 1607.75 1609.34 1610.98 1611.68 1612.5 1613.17 1613.79 1614.47 1615.36 1616.24 1617.13 1618.01 1618.67 1619.23 1619.8 1620.36 1620.92 1621.29 1621.92 1622.6 1623.28 1623.59 1623.73 1623.88 1623.89 1623.83 1623.84 1624.28 1624.71 1625.07 1625.31 1625.8 1626.39 1626.98 1627.84 1628.76 1629.69 1630.7 1631.83 1633.08 1634.21 1635.34 1636.82 1638.37 1639.93 1641.43 1642.72 1644.17 1645.61 1647.19 1649.03 1650.94 1652.86 1654.77 1656.72 1658.39 1660.01 1661.65 1662.75 1663.75 1664.73 1666.06 1667.41 1667.84 1668.22 1668.53 1668.46 1668.37 1668.35 1668.26 1668.15 1668.04 1667.63 1667.21 1666.79 1666.36 1665.94 1665.52 1665.1 1664.69 1664.4 1664.1 1663.79 1663.54 1663.29 1663.04 1662.91 1662.94 1662.97 1662.97 1662.8 1662.51 1662.18 1661.77 1661.24 1660.93 1660.45 1659.88 1659.31 1658.74 1658.23 1657.93 1657.4 1655.96 1655.08 1654.21 1653.34 1652.44 1651.36 1650.23 1649.11 1648.25 1647.42 1646.6 1645.77 1644.95 1644.08 1643.16 1642.34 1640.88 1639.69 1638.73 1637.77 1636.72 1635.63 1632.54 1631 1629.95 1628.91 1627.99 1627.27 1626.6 1625.35 1624.23 1623.15 1622.08 1621 1620.05 1619.25 1618.47 1617.7 1616.92 1616.15 1615.37 1614.6 1613.82 1613.05 1612.88 1612.3 1612.06 1611.72 1611.27 1610.83 1610.38 1609.94 1609.36 1608.77 1608.24 1608.05 1607.91 1607.84 1607.93 1608.01 1608.2 1608.06 1607.79 1608.12 1608.28 1608.39 1608.54 1608.68 1608.73 1608.76 1608.79 1608.86 1608.95 1609.03 1609.12 1609.21 1609.39 1609.63 1609.87 1609.31 1609.72 1610.19 1610.66 1611.13 1611.03 1610.71 1611.43 1611.83 1612.23 1613.05 1613.58 1613.84 1614.27 1614.7 1614.88 1615.06 1615.24 1615.42 1615.57 1615.59 1615.63 1615.74 1616.13 1616.53 1615.74 1615.43 1615.37 1615.46 1615.47 1615.97 1616.21 1616.36 1616.1 1615.99 1616.17 1616.53 1616.69 1616.77 1616.82 1616.9 1617.35 1617.73 1617.82 1617.83 1617.81 1617.75 1617.69 1617.88 1618.1 1618.1 1618.01 1618.14 1618.49 1618.61 1618.73 1618.85 1618.97 1618.91 1618.74 1618.65 1618.58 1618.5 1618.46 1618.57 1618.69 1618.86 1619.09 1619.2 1619.26 1619.36 1619.3 1619.13 1619.19 1618.92 1618.59 1618.62 1618.9 1619.13 1619.11 1619.07 1619.34 1619.61 1619.79 1619.88 1619.66 1619.88 1619.97 1620.07 1620.2 1620.39 1620.58 1620.77 1620.96 1621.15 1621.3 1621.43 1621.69 1621.91 1622.08 1622.26 1622.43 1622.42 1622.19 1622.19 1622.13 1622.37 1622.61 1622.84 1623.1 1623.09 1623.13 1623.25 1623.36 1623.47 1623.58 1623.7 1623.81 1623.92 1624.03 1624.04 1624.06 1624.13 1624.18 1624.24 1624.24 1623.95 1623.71 1623.52 1623.37 1623.25 1623.13 1623.01 1622.78 1622.43 1622.11 1621.88 1621.65 1621.41 1621.13 1620.84 1620.5 1619.86 1619.22 1618.93 1618.72 1618.41 1618.1 1617.77 1617.32 1616.87 1616.35 1615.82 1615.23 1614.62 1614.29 1614.04 1614.2 1614.33 1614.25 1614.17 1613.79 1613.17 1612.56 1611.83 1611.28 1610.79 1610.3 1609.81 1609.32 1608.84 1608.32 1607.84 1607.32 1606.82 1606.5 1605.89 1605.33 1604.78 1604.23 1603.83 1603.45 1603.06 1602.75 1602.47 1602.14 1601.67 1601.08 1600.43 1599.55 1598.44 1597.34 1596.23 1595.12 1594.01 1592.91 1591.8 1590.69 1589.61 1588.69 1587.58 1586.7 1585.66 1584.92 1584.71 1584.65 1584.57 1583.91 1583.24 1582.89 1582.81 1582.73 1582.65 1582.57 1582.48 1582.3 1582.29 1582.02 1581.7 1581.61 1581.52 1581.43 1581.34 1581.34 1581.42 1581.44 1581.56 1581.59 1581.61 1581.31 1580.77 1580.41 1580.3 1580.38 1580.2 1580 1579.99 1580.26 1580.52 1580.78 1580.68 1580.45 1580.38 1580.32 1580.26 1580 1579.73 1579.38 1579.18 1578.98 1578.78 1578.66 1578.63 1578.41 1578.21 1578.01 1577.81 1577.58 1577.38 1577.17 1576.94 1576.95 1576.83 1576.87 1576.95 1577.03 1576.96 1576.9 1576.74 1576.68 1576.78 1576.77 1576.66 1576.42 1576.28 1575.94 1575.89 1575.88 1576 1576.11 1576.21 1576.3 1576.34 1576.33 1576.3 1576.24 1576.14 1576.04 1575.94 1575.84 1575.75 1575.68 1575.66 1575.64 1575.62 1575.6 1575.59 1575.57 1575.55 1575.22 1574.81 1574.44 1574.09 1573.65 1573.17 1572.39 1571.59 1570.94 1570.25 1569.95 1569.63 1569.2 1568.73 1568.26 1567.83 1567.14 1566.2 1565.13 1563.79 1562.64 1561.51 1560.38 1559.16 1558.41 1557.98 1557.3 1556.77 1556.72 1556.67 1556.63 1556.6 1556.54 1556.71 1557.25 1557.56 1557.71 1557.72 1557.51 1557.16 1556.58 1556.63 1556.55 1556.34 1556.33 1556.51 1556.56 1556.63 1556.7 1556.76 1556.82 1556.89 1556.95 1557.01 1557.08 1557.14 1557.21 1557.27 1557.26 1557.24 1557.26 1557.31 1557.37 1557.44 1557.01 1556.78 1556.73 1556.69 1556.78 1556.87 1556.83 1556.52 1556.35 1556.24 1556.13 1555.98 1555.9 1555.75 1555.99 1555.75 1555.57 1555.68 1555.66 1555.64 1555.61 1555.55 1555.46 1555.21 1554.92 1554.62 1554.33 1554.06 1553.83 1553.6 1553.37 1553.14 1552.82 1552.49 1552.16 1551.81 1551.44 1551.04 1550.58 1550.13 1549.86 1549.61 1549.37 1549.12 1548.81 1547.96 1546.77 1546.08 1545.4 1544.68 1543.9 1543.28 1542.67 1542.27 1541.87 1541.47 1541.27 1541.21 1541.16 1540.93 1540.67 1540.41 1540.15 1539.91 1539.7 1539.89 1540.3 1540.58 1540.49 1540.42 1540.36 1540.3 1540.24 1540.18 1540.08 1539.97 1539.79 1539.49 1539.04 1538.6 1538.16 1537.75 1537.35 1536.95 1536.55 1536.15 1535.97 1536.24 1536.51 1536.78 1537.11 1537.46 1537.79 1538.28 1538.77 1539.26 1539.76 1540.25 1540.87 1541.84 1542.85 1543.85 1544.84 1545.51 1546.19 1547.06 1547.53 1547.86 1548.35 1549.65 1550.96 1551.8 1552.29 1552.62 1553.03 1553.44 1554.02 1554.6 1555.18 1555.75 1556.31 1556.87 1557.42 1558.01 1558.59 1559.42 1560.05 1560.68 1561.38 1562.22 1563.05 1563.89 1564.72 1565.56 1566.4 1567.25 1568.09 1568.94 1569.79 1570.63 1571.51 1572.42 1573.1 1573.65 1574.27 1574.9 1575.97 1576.49 1577.69 1579.19 1580.32 1581.01 1581.51 1581.8 1582.06 1582.5 1583.01 1583.3 1583.52 1583.7 1584 1584.11 1584.16 1584.2 1584.35 1584.55 1584.52 1584.99 1586.29 1587.1 1588.49 1589.92 1591.28 1592.4 1593.34 1593.98 1594.64 1595.31 1595.97 1596.62 1597.18 1597.58 1597.98 1598.4 1598.9 1599.42 1599.96 1600.52 1601.05 1601.5 1602.06 1602.62 1603.08 1603.34 1603.769 1604.446 1605.147 1605.62 1606.74 1607.75 1608.39 1609.02 1609.66 1610.3 1611.07 1611.85 1612.51 1613.14 1613.73 1614.32 1614.91 1615.51 1616.1 1616.83 1617.78 1618.73 1619.69 1620.64 1621.59 1622.55 1623.09 1623.77 1624.44 1625 1625.21 1625.42 1625.62 1625.86 1626.22 1626.53 1626.53 1626.81 1626.63 1626.44 1626.25 1626.08 1625.93 1625.78 1625.63 1625.53 1625.6 1625.88 1626.17 1626.55 1626.89 1626.01 1625.23 1625.12 1625.12 1625.4 1625.54 1625.33 1625.11 1624.89 1624.67 1624.44 1624.18 1623.92 1623.66 1623.4 1623.46 1623.45 1623.41 1623.25 1623.02 1622.78 1622.57 1622.5 1622.48 1622.43 1622.44 1622.38 1622.28 1622.32 1621.85 1621.01 1620.43 1620.33 1620.23 1620.13 1620.11 1620.11 1620.1 1620.1 1620.07 1619.72 1619.61 1619.45 1619.34 1619.29 1619.23 1619.18 1619.12 1619.06 1619.05 1618.94 1618.84 1618.73 1618.63 1618.53 1618.41 1618.26 1618.11 1617.96 1617.81 1617.63 
1560.73 1562.32 1563.83 1565.37 1566.61 1567.87 1569.67 1571.19 1572.6 1574 1575.4 1576.78 1578.05 1578.93 1579.99 1581.57 1583.16 1584.75 1586.33 1587.92 1589.25 1590.31 1591.32 1592.15 1592.7 1593.47 1594.59 1595.55 1596.96 1598.11 1599.25 1600.62 1602.02 1602.95 1603.81 1604.67 1605.53 1606.46 1607.82 1608.79 1610.39 1612.08 1613.11 1613.78 1614.39 1615 1615.81 1616.7 1617.58 1618.47 1619.39 1620.15 1620.74 1621.31 1621.88 1622.44 1623 1623.45 1624.13 1624.81 1625.35 1625.41 1625.46 1625.57 1625.67 1625.77 1626.14 1626.52 1626.88 1627.01 1627.61 1628.27 1628.94 1629.61 1630.53 1631.47 1632.5 1633.58 1634.84 1635.91 1636.94 1638.4 1639.95 1641.51 1642.89 1644.02 1645.14 1646.32 1648.7 1651 1652.92 1654.77 1656.47 1657.91 1659.25 1660.86 1662.54 1663.61 1665.04 1666.03 1667.02 1668.23 1668.92 1669.17 1669.23 1669.36 1669.3 1669.21 1669.21 1669.16 1669.05 1668.64 1668.22 1667.79 1667.37 1666.95 1666.53 1666.11 1665.69 1665.27 1664.92 1664.61 1664.36 1664.13 1663.95 1663.7 1663.66 1663.69 1663.72 1663.56 1663.39 1663.22 1663.01 1662.23 1661.76 1661.38 1660.77 1660.15 1659.54 1658.91 1658.34 1657.65 1656.78 1655.9 1655.03 1654.16 1653.28 1652.23 1651.1 1650.15 1649.33 1648.5 1647.67 1646.81 1645.89 1644.96 1644.04 1643.14 1641.95 1640.81 1639.85 1638.89 1637.93 1636.97 1634.82 1631.83 1630.93 1630.27 1629.62 1628.96 1627.76 1626.47 1625.24 1624.17 1623.1 1621.99 1620.92 1620.05 1619.23 1618.42 1617.64 1616.86 1616.09 1615.31 1614.54 1613.76 1613.39 1613.01 1612.78 1612.49 1612.04 1611.55 1610.96 1610.37 1609.78 1609.19 1608.64 1608.45 1608.26 1608.24 1608.65 1608.58 1608.48 1608.38 1608.33 1608.46 1608.61 1608.75 1608.9 1609.01 1609.04 1609.07 1609.1 1609.13 1609.18 1609.27 1609.36 1609.44 1609.67 1609.91 1609.61 1609.86 1610.25 1610.71 1611.17 1611.42 1611.42 1611.41 1611.82 1612.22 1612.62 1613.09 1613.68 1613.79 1613.98 1614.47 1614.97 1615.36 1615.54 1615.91 1616 1616.02 1616.04 1616.02 1615.69 1615.65 1616.02 1616.14 1616.09 1616.04 1615.88 1616.16 1616.41 1616.54 1616.23 1616.26 1616.7 1617.07 1617.41 1617.52 1617.58 1617.58 1617.7 1617.98 1618.25 1618.35 1618.37 1618.39 1618.4 1618.42 1618.37 1618.5 1618.59 1618.64 1618.74 1618.86 1618.98 1619.1 1619.22 1619.32 1619.16 1618.99 1618.88 1618.8 1618.77 1618.88 1618.99 1619.11 1619.3 1619.54 1619.72 1619.8 1619.72 1619.47 1619.36 1619.07 1619 1618.97 1619.47 1619.87 1619.74 1619.6 1619.82 1620.09 1620.35 1620.33 1620.11 1620.15 1620.37 1620.61 1620.91 1621.05 1621.24 1621.43 1621.61 1621.8 1621.98 1622.17 1622.36 1622.55 1622.72 1622.89 1623.06 1623.23 1623.22 1622.55 1622.59 1622.73 1623.02 1623.31 1623.6 1623.49 1623.51 1623.59 1623.71 1623.82 1623.93 1624.04 1624.16 1624.27 1624.29 1624.17 1624.18 1624.31 1624.43 1624.47 1624.49 1624.23 1624.04 1623.85 1623.67 1623.55 1623.43 1623.25 1622.9 1622.55 1622.26 1622.02 1621.79 1621.56 1621.3 1621.02 1620.6 1619.95 1619.31 1618.92 1618.64 1618.33 1618.02 1617.71 1617.39 1616.91 1616.37 1615.84 1615.25 1614.24 1613.73 1614.03 1614.14 1614.18 1614.09 1613.99 1613.87 1613.4 1612.78 1612.02 1611.44 1610.95 1610.47 1609.98 1609.49 1609 1608.51 1608.04 1607.8 1607.49 1607.17 1606.31 1605.75 1605.2 1604.46 1604.05 1603.65 1603.29 1603.01 1602.73 1602.05 1601.49 1601.02 1600.43 1599.78 1598.67 1597.57 1596.46 1595.35 1594.25 1593.14 1592.03 1590.93 1589.82 1588.71 1587.65 1586.6 1585.8 1585.15 1585.18 1585.6 1585.3 1584.86 1584.25 1583.58 1583.44 1583.36 1583.28 1583.2 1583.08 1582.88 1582.87 1582.77 1582.46 1582.12 1581.86 1581.77 1581.68 1581.86 1581.89 1582.17 1582.2 1582.22 1582.06 1581.9 1581.71 1581.16 1581.17 1581.16 1580.96 1580.83 1580.79 1580.9 1581.17 1581.43 1581.19 1581.09 1581.03 1580.97 1580.9 1580.79 1580.53 1580.02 1579.83 1579.64 1579.45 1579.24 1579.16 1578.97 1578.77 1578.55 1578.29 1578.04 1577.75 1577.55 1577.49 1577.43 1577.42 1577.48 1577.54 1577.61 1577.52 1577.33 1577.16 1577.27 1577.37 1577.4 1577.24 1577.01 1576.84 1576.55 1576.49 1576.44 1576.38 1576.47 1576.57 1576.68 1576.74 1576.73 1576.71 1576.64 1576.54 1576.44 1576.34 1576.25 1576.15 1576.1 1576.08 1576.05 1576.03 1576.01 1575.98 1575.96 1575.79 1575.53 1575.22 1574.82 1574.47 1574.1 1573.46 1572.63 1571.8 1571.12 1570.29 1569.79 1569.2 1568.72 1568.31 1567.91 1567.11 1566.07 1565.11 1564.16 1563.2 1562.16 1561.01 1559.85 1558.69 1557.96 1557.5 1557.33 1557.22 1557.12 1557.04 1557.05 1557.24 1557.42 1557.55 1557.81 1558.03 1558.18 1558.13 1557.92 1557.39 1557.02 1557.08 1557.02 1556.89 1556.96 1557.01 1557.06 1557.12 1557.21 1557.29 1557.36 1557.42 1557.48 1557.54 1557.6 1557.66 1557.72 1557.79 1557.85 1557.84 1557.87 1557.9 1557.93 1557.86 1557.55 1557.24 1557.19 1557.14 1557.09 1557.07 1556.98 1556.77 1556.5 1556.39 1556.29 1556.18 1556.06 1555.91 1556.22 1556.11 1555.91 1555.79 1555.86 1555.84 1555.82 1555.79 1555.77 1555.53 1555.24 1554.95 1554.66 1554.38 1554.15 1553.92 1553.69 1553.46 1553.23 1552.9 1552.49 1552.01 1551.74 1551.41 1550.98 1550.42 1549.83 1549.52 1549.27 1549.03 1548.78 1548.05 1547.09 1546.16 1545.52 1544.63 1544.01 1543.56 1543.16 1542.77 1542.37 1541.97 1541.57 1541.46 1541.41 1541.24 1540.97 1540.71 1540.45 1540.24 1540.3 1540.71 1541.12 1541.31 1541.22 1541.14 1541.08 1541.02 1540.96 1540.9 1540.69 1540.59 1540.33 1540 1539.56 1539.12 1538.68 1538.23 1537.79 1537.37 1536.96 1536.56 1536.16 1535.96 1536.23 1536.5 1536.82 1537.17 1537.5 1537.94 1538.43 1538.92 1539.42 1539.9 1540.58 1541.5 1542.5 1543.28 1543.96 1544.64 1545.38 1546.15 1546.8 1547.28 1547.84 1549.16 1550.51 1551.19 1551.62 1551.89 1552.23 1552.64 1553.19 1553.77 1554.35 1554.92 1555.49 1556.04 1556.6 1557.19 1557.77 1558.8 1559.71 1560.34 1561.03 1561.87 1562.7 1563.54 1564.37 1565.21 1566.04 1566.77 1567.96 1568.86 1569.77 1570.68 1571.59 1572.49 1572.42 1572.81 1573.44 1574.07 1575 1576.41 1576.97 1578.47 1579.65 1580.34 1580.99 1581.47 1581.77 1582.61 1583.11 1583.36 1583.63 1583.99 1584.25 1584.41 1584.57 1584.7 1584.85 1584.88 1585.07 1585.02 1585.24 1585.83 1587.27 1588.69 1590.12 1591.54 1592.48 1593.17 1593.87 1594.55 1595.22 1595.87 1596.55 1597.26 1597.61 1598.09 1598.6 1599.12 1599.66 1600.22 1600.79 1601.25 1601.8 1602.35 1602.8 1603.07 1603.61 1604.281 1604.981 1605.484 1606.6 1607.33 1608.18 1608.82 1609.45 1610.09 1610.72 1611.38 1612.04 1612.66 1613.25 1613.84 1614.43 1615.03 1615.68 1616.6 1617.55 1618.51 1619.46 1620.41 1621.37 1622.32 1623.14 1623.81 1624.42 1624.92 1625.15 1625.38 1625.59 1625.8 1626.06 1626.42 1626.79 1626.92 1626.85 1626.72 1626.57 1626.41 1626.26 1626.11 1626.08 1626.06 1626.23 1626.52 1626.8 1626.91 1627.16 1626.86 1625.74 1625.28 1625.28 1625.49 1625.77 1625.55 1625.33 1625.11 1624.89 1624.67 1624.45 1624.23 1623.98 1623.75 1623.93 1623.85 1623.67 1623.44 1623.24 1623.04 1622.85 1622.82 1622.75 1622.72 1622.78 1622.74 1622.65 1622.7 1622.41 1621.71 1620.88 1620.69 1620.58 1620.48 1620.38 1620.29 1620.29 1620.29 1619.95 1619.63 1619.55 1619.49 1619.44 1619.38 1619.33 1619.28 1619.22 1619.16 1619.15 1619.13 1619.08 1618.98 1618.87 1618.77 1618.62 1618.47 1618.33 1618.18 1618.03 1617.87
[truncated: 3,673,505 more chars]
