# Supplementary material for: Penumbra: A spatially distributed, mechanistic model for simulating ground-level incident solar energy across heterogeneous landscapes
Source: PLoS One. 2018 Dec 19;13(12):e0206439. doi: 10.1371/journal.pone.0206439 (PMC6300277; doi:10.1371/journal.pone.0206439)
Supplement: S1 Data — S1_ModelWithTestData.zip Penumbra model provided as a command line runnable Java jar file, test data for both O’CCMoN locations (Moose Mountain and Falls Creek) with prepared properties files for the open site and forest site, and a README file that provides instructions for running the test data through Penumbra. (ZIP) [file pone.0206439.s005.zip › PenumbraTestData/FallsCreek/ASCIIs/fallscreek_ndsm.asc]

ncols         890
nrows         579
xllcorner     820948.5
yllcorner     969313.5
cellsize      3
NODATA_value  -9999
153.98 153.9399 168.11 184.8501 180.39 188.26 200.8301 200.4399 188.64 200.3199 184.6901 183.42 177.71 166.37 166.0599 143.3 134.48 104.63 104.91 147.85 146.83 157.13 179.99 180.6799 184.3201 180.8301 178.04 177.8099 164.75 139.72 23.54993 131.49 132.1001 136.71 146.11 145.64 149.42 139.71 162.12 161.98 156.52 169.59 145.0601 163.35 163.7999 175.29 182.54 179.4299 179.88 172.76 167.0801 153.97 163.0901 161.5699 158.72 175.52 174.78 173.29 168.7899 169.11 165.27 147.05 158.24 158.15 136.8099 142.53 138.77 24.30994 156.16 171.6001 160.8199 160.04 162.52 170.03 151.2 149.0699 160.95 167.0901 163.8101 168.59 170.9199 172.99 168.6599 154.87 115.77 135.2201 152.92 151.4601 166.3401 165.7101 165.23 163.52 161.29 165.24 166.14 167.61 167.63 161.1 160.35 146.6599 144 139.55 129.61 132.6001 138.97 137.5 138.6699 130.46 130.97 116.29 135.4901 145.5199 143.52 155.4299 155.52 161.22 161.79 166.2 163.76 158.76 147.27 150.11 145.54 139.21 154.37 139.9501 146.33 130.17 132.2001 132.21 131.86 132.64 140.42 139.79 162.39 172.72 175.4399 169.03 164.23 164.14 163.45 160.6801 162.04 166.2 168.0801 175.3199 179.5399 146.29 178.92 173.5 157.59 152.1801 149.89 158.9501 159.5699 155.0701 179.97 183.3201 182.34 178.53 163.5901 147.76 158.29 159.6899 139.21 169.4399 170.7201 171.8501 168.63 165.27 154.37 0.4399414 2.380005 160.83 175.53 173 179.66 190.47 189.3999 161.86 176.74 148.53 126.37 147.76 146.13 171.53 171.8199 179.9199 176.66 174.8101 172.3401 159.76 142.4 142.2301 151.9099 153.2301 152.7001 151.37 135.73 134.89 171.1801 176.34 175.4401 179.14 177.9701 190.28 188.3099 188.14 177.25 172.95 138.02 135.9401 133.97 132.5699 148.88 163 160.95 162.53 158.83 145.8101 146.5399 113.26 36.64001 57.38 40.47009 150.9 156.4 160.39 167.7799 165.16 155.86 166.2 162.5 158.4099 167.0299 170.13 161.96 167.65 164.7201 157.1801 153.59 141.4801 21.53992 16.56995 13.52002 10.82996 16.06006 25.56995 29.19995 38.72998 34.5 130.58 130.7 127.98 118.0601 133.76 136.2899 137.08 151.5 152.0601 154.87 149.9401 147.15 154.37 163.2999 137.95 134.98 152.99 156.83 136.15 133.35 132.36 125.5 129.7001 137.96 141.9199 140.8601 139.89 137.1899 129.39 133.16 132.11 149.84 152.9501 167.7 169.4501 175.0601 175.5601 175.14 172.2301 167.62 165.42 158.88 138.67 140.08 67.07007 8.449951 10.19006 12.84998 145.61 158.4301 159.98 154.33 150.86 149.52 137.22 160.15 157.92 169.5601 175.6499 170.95 171.78 158.54 156.6 159.3099 173.54 176.52 183.16 182.74 178.53 175.53 172.9099 154.49 49.13 52.37 159.0601 159.67 59.42993 166.04 157.27 170.26 163.14 163.4301 75.10999 75.39001 48.26001 0.04992676 0.4599609 71.16003 125.52 0 0 0 0 0 144.38 145.37 145.65 151.47 152.87 169.98 170.51 173.72 163.2201 165.91 158.3401 165 166.51 163.9299 161.9 153.3101 154.2201 156.4301 163.0801 163.48 157.62 155.65 157.4 165.87 165.0399 162.22 157.59 152.1799 153.73 151.65 150.8 141.26 150.2899 159.72 166.35 175.08 173.72 169.52 159.9501 160.67 22.16992 161.0599 163.3301 174.37 173.49 170.23 169.34 154.83 144.76 144.58 128.6 149.0699 144.04 158.71 158.9301 164.0499 136.6799 0.1199951 174.97 191.9501 200.98 205.03 201.9901 204.5699 195.85 195.5199 187.9401 190.8099 193.5699 180.04 179.79 158.59 192.1899 195.5601 186.64 188.36 190.52 155.63 171.73 170.02 189.37 194.4301 190.41 163.35 157.0601 117.76 130.14 137.63 139.3101 141.88 132.0701 97.07996 79.99011 86.23999 87.39001 182.33 189.46 195.49 215.5699 220.48 214.71 208.0699 191.24 181.96 166.01 161.5499 177.95 178.17 184.3 189.5599 188.26 187.97 186.5 185.6901 171.27 168.5801 159.47 144.12 185.1 181.6801 178.5701 172.08 172.3199 140.64 182.3199 181.74 178.5701 165.76 194.34 174.0499 173.6499 156.98 153.35 150.8099 151.3401 152.17 147.05 156.15 155.84 153.4399 155.75 153.7101 147.71 147.29 75.82007 79.63 79.10999 63.47998 64.45007 73.22998 73.17004 78.48999 100.2 104.71 105.29 102.8201 114.38 107.02 107.78 73.53003 73.39001 117.9399 138.67 137.8601 134.52 142.8301 138.9199 124.5499 124.5399 122.6899 140.4 163.4301 149.85 149.38 150.0701 149.8199 87.13 141.58 141.83 140.5299 147.91 164.65 163.7001 171.7001 162.47 169.51 164.6599 166.7799 170.72 170.6 155.3401 162.35 168.66 168.4301 179.48 186.7101 190.1001 193.13 191.92 185.49 182.38 156.83 165.8301 175.84 186.24 189.01 183.2101 177.5801 180.75 177.5 182.59 182.6499 180.1699 196.55 194.62 174.98 178.2 165.87 152.17 154.41 179.87 178.96 175.5 174.76 179.15 182.1801 186.08 188.16 184.11 175.8 179.21 179.41 159.1799 37.23999 144.41 144.87 145.09 16.30005 10.67004 12.51001 17.6001 120.0699 102.54 139.45 140.0499 154.4299 162.89 160.4401 184.1 183.74 175.5 169.9 179.34 182.4199 184.3501 182.4 190.7301 185.22 190.53 187.77 189.74 171.25 160.34 155.41 164.75 162.96 163.7101 141.67 142.6899 138.78 139.4601 110.6699 24.80994 150.77 150.86 38.04993 79.90002 168.5 168.9299 134.3301 104.58 78.76001 122.6599 64.05005 70.97009 74.85999 76.94006 78.40991 76.65002 74.98999 67.71997 65.17004 55.56006 66.19006 68.22998 70.48999 72.14001 73.81006 72.81006 71.27002 73.76001 74.5 77.21997 76.41003 74.22998 69.34998 62.09998 52.05994 40.18005 30.94006 29.62 31.62 33.53003 31.63 31.81006 29.81995 23.42004 20.81995 24.17004 22.44006 18.76001 16.2699 22.72998 29.18005 28.05994 21.66992 24.20996 29.7699 34.68994 36.78992 31.59998 17.35999 14.15002 8.529907 7.47998 5.869995 6.790039 47.89001 50.60999 51.57007 50.84009 26.55005 34.84998 31.54993 30.97998 25.27002 36.85999 46.08008 45.19995 45.09009 52.1001 51.51001 49.56006 40.57007 30.41992 20.58997 17.80005 18.37012 1.890015 0.1400146 0.2799072 0.1699219 0.2399902 0.1499023 0.2600098 27.90002 33.5 33.85999 35.35999 44.48999 47.83997 47.22998 129.3099 119.4401 80.97998 135.9701 130.6899 137.3099 126.5299 15.21997 8.079956 97.06995 11.33008 124.74 115.97 116.4801 122.26 88.05005 92.71997 34.42004 27.80994 32.42004 47.66003 63.48999 68.78003 67.92004 66.60999 56.79004 30.67004 37.4801 37.70007 38.69006 33.19995 22.59009 15.45007 40.89001 69.28003 70.5 67.34998 113.55 120.23 141.01 143.66 150.9701 151.6699 139 141.5469 156.4855 160.5696 164.91 163.39 162.3101 158.6 165.8201 169.53 172.4401 164.86 159.2101 158.1001 157.3301 158.0399 161.3099 170.24 172.42 165.5699 152.21 172.0369 176.74 175.1599 177.17 174.02 161.36 160.84 160.63 141.7699 135.7 132.8101 162.0601 160.9299 163.6799 159.76 149.13 149.1499 141.4601 144.1001 143.25 140.4801 160.7 161.13 171.91 177.92 176.16 167.8099 147.0599 147.12 135.3999 135.25 126.4 26.46997 26.48999 26.88 31.27991 143.8899 147.87 148.0299 157.83 153.85 160.77 151.65 152.5699 143.8099 150.0399 157.0601 157.3301 155.52 153.49 168.58 167.78 176.6 182.9501 184.1699 177.4199 171.73 171.0701 174.78 174.4501 166.47 146.5699 146.34 143.1799 22.57007 22.72998 5.339966 0.3699951 130.14 102.73 137.52 108.99 108.5 83.87 122.04 122.12 86.75 77.53003 81.45996 12.82007 10.15002 10.32996 55.84998 64.43994 64.32996 52.27002 45.09998 122.84 142.96 153.9299 164.5801 162.15 169.6801 154.4 148.76 138.49 138.86 129.15 129.79 149.15 154.27 151.7799 163.8401 162.4501 176.04 184.5699 186.88 179.3 168.0699 
152.62 152.91 167.25 166.3 180.5699 182.66 190.5 175.87 188.04 187.9199 185.42 182.09 162.12 161.15 165.1899 142.28 140.35 142.48 146.38 150.11 150.7401 156.2999 177.1801 179.2 186.8199 186.6 181.05 178.2899 159.09 140.01 22.29993 131.5701 133.67 140.8 141.7401 133.35 132.7899 124.49 163.0599 161.8401 155.6799 153.7799 155.11 159.12 165 162.22 172.76 174.9199 163.7101 171.6699 158.3201 154.3 147.83 156.16 156.67 158.16 153.7799 172.63 159.73 158.61 158.28 146.35 169.12 165.77 167.11 147.38 137.97 25.62 163.4 171.78 168.9401 170.72 168.9401 169.0499 149.7999 152.55 150.9501 165.65 165.95 171.39 171.1801 171.87 168.28 156.63 150.4 149.13 148.63 157.66 164.6901 165.53 168.4 164.47 158.8201 162.58 160.67 163.7201 161.2201 159.5199 154.8201 147.37 146.2001 138.5 129.8999 132.21 131.9199 126.5 130.8099 116.6901 129 113.27 113.3199 148.6 155.78 155.9199 154.48 164.51 162.04 161.99 157.7799 156.75 151 144.35 144.8401 144.09 143.14 143.3199 145.17 148.1699 133.4301 126.47 130.95 135.62 156.0601 155.77 170.05 177.8199 178.21 174.8401 165.45 163.74 164.54 164.86 164.61 163.75 172.58 175.27 184.21 177.72 177.0599 164.76 166.23 169.9701 147.0299 144.11 163.7 182.16 178.46 185.51 185.28 178.3999 175.5901 142.64 24.40002 159.27 159.39 177.09 181.7899 177.05 166.49 164.2 164.59 107.23 165.21 164.5601 169.8 171.99 171.64 189.0499 188.9199 154.91 181.8301 163.04 165.48 166.5 156.4399 165.35 168.99 171.15 174.38 166.2001 168.5499 161.0901 148 142.5601 143.6101 18.02002 20.73999 134.22 135.2101 21.94995 169.6599 173.5601 176.62 177.41 176.6799 194.9099 193.97 194.2401 183.98 183.9301 168.9199 145.9 134.05 156.45 153.7899 165.54 167.6599 162.1699 168.5801 144.83 152.5701 154.7999 113.29 111.01 32.33008 125.47 146.77 154.38 157.39 157.8301 156.6599 155.3199 160.98 146.6901 22.64001 164.37 159.71 160.54 160.1 158.5 151.61 133.27 132.5499 12.19995 13.58008 15.30005 17.97998 0 32.93994 42.37 35.47998 33.10999 27.64001 4.340088 2.060059 3.650024 135.09 150.89 152.61 158.49 157.63 151.28 147.3301 139.38 156.45 134.12 135.87 120.6799 152.96 135.98 127.8401 131.8 148.79 139.2999 137.6801 142.4301 147.11 147.5 144.28 136.22 126.3201 128.09 139.4501 154.99 166.8199 165.5601 175.88 178.6 179.37 171.33 170.5399 156.6101 155.53 136.13 136.55 19.18994 143.23 140.53 155.63 153.58 162.6801 159.01 154 148.6599 142.03 140.6901 153.23 154.1399 160.11 167.7899 167.45 165.55 149.23 127.45 159.02 165.3199 169.0699 178.6801 178.65 175.76 173.1901 167.47 165.3301 114.92 144.4701 142.5 159.3199 171.4301 171.52 182 168.2101 168.9301 95.37 74.65002 74.97998 61.29004 142.61 137.0701 131.62 125.63 0 0 0 0 41.14001 123.16 143.1799 141.1499 162.8899 161.72 173.03 177.0499 174.98 173.7 169.8601 162.96 155.9 158.23 155.0499 151.65 149.39 159.27 157.75 161.2699 158.4601 160.23 153.55 155.1599 154.08 155.59 160.74 162.83 161.71 160.2201 151.0699 136.73 141.3 137.2401 130.0601 148.7799 166.2999 162.59 164.2201 160.8301 146.09 22.21997 161.24 164.1699 168.16 157.34 162.91 157.5 151.85 147.23 155.9801 143.6201 164.1 154.5099 162.4601 161.8 158.76 154.1801 10.57996 188.5701 188.52 202.08 203.98 210.7799 208.02 206.4199 208.4901 188.88 190.77 191.8601 6.290039 189.51 181.9801 197.84 196.74 194.49 191.73 189.42 145.7699 109.7101 170.14 193.1 200.74 192.96 210.1901 179.95 137.38 137.6801 137.36 143.5699 137.8301 93.94995 94.69006 70.83997 11.34998 178.08 187.67 193.02 205.97 214.3301 214.5901 211.33 193.8401 194.5601 181.79 160.12 147.91 169.8199 175.67 184.36 188.4199 191.7101 185 184.98 181.0599 172.2001 159.28 158.3301 157.87 183.96 181.4199 179.16 176.73 167.95 184.47 184.16 192.3301 198.35 200.23 200.64 170.2799 169.9199 153.59 155.47 155.3501 151.02 151.4301 117.4301 150.23 148.1599 141.65 124.35 104.27 149.05 146.5299 70.26001 72.13 65.32996 65.83997 60.14001 75.71997 74.66003 76.69995 99.43005 99.87 104.55 108.1899 114.9 116.22 112.0901 99.85999 73.70996 79.06006 134.05 127.46 133.72 139.5399 122.36 120.2001 122.1 121.87 121.54 163.36 163.0699 161.21 149.78 122.66 77.81995 10.21008 139.3401 149.25 150.8999 168.72 170.72 174.9601 173.05 159.58 163.6899 166.97 163.6 158.8199 10.75 167.24 167.41 166.2 177.1599 187.88 193.24 194.46 189.48 182.76 177.02 159.7699 109.92 183.7201 187.61 192.1101 189.79 185.62 182.53 175.8999 175.7401 181.25 188.88 190.04 188.14 185.67 179.64 172.3 149.47 149.0699 157.9 175.4501 164.79 167.14 191.83 189.8099 189.02 187.2699 194.2 192.25 178.9099 179.77 156.2899 155.83 149.52 131.62 87.95007 17.30994 17.13989 15.86011 16.45007 118.79 120.6399 140.2001 140.17 162.97 165.51 165.4399 189.99 182.9401 187.15 182.6499 177.1899 182.02 181.76 193.51 189.2001 196.73 189.7001 189.09 189.24 175.3199 157.33 178.86 176.77 169.88 170.4 140.5399 136.9501 136.88 136.9299 138.88 139.53 149.12 180.8899 178.99 139.03 168.49 169.53 174.6001 143.8 122.1 124.45 62.63 65.34998 72.75 75.62 75.37 75.10999 72.23999 67.27002 63.40002 60.05005 16.93994 64.83997 59.55005 61 60.87 66.83008 67.82996 69.26001 74.17004 73.09998 73.27002 70.28003 68.13989 61.56995 41.25 41.47009 40.8501 30.5 37.58997 35.54993 32.41003 31.16992 26.71008 24.67993 20.77002 25.70007 24.32996 20.35999 15.34009 20.95996 23.77991 24.83997 19.96008 18.58997 22.5 31.41003 40.89001 36.35999 28.32996 10.47998 8.150024 1.079956 3.600098 43.16992 42.56995 47.79004 50.34009 44.43005 44.18994 36.37 36.87 30.31006 25.06995 34.66003 48.93994 48.76001 51.16003 50.58997 50.30005 46.84998 47.11011 33.72998 22.23999 20.06006 21.60999 21.88 0.4299316 0.2600098 0.2299805 0.2700195 0.2600098 0.1599121 0.3900146 29.0199 46 49.63 110.33 109.27 137.91 129.8 119.9199 144.72 136.02 146.92 138.58 128.4501 126.39 116.99 105.2999 140.3101 133.83 106.1499 14.97998 143.01 87.47998 34.01001 33.72998 28.84009 13.07996 59.44995 60.80005 67.60999 68.73999 64.92004 49.51001 43.14001 36.1499 39 38.55005 35.80994 19.14001 10.36011 59.66003 69.05994 115.33 66.85999 68.67993 132.77 147.0499 151.78 151.61 151.35 154.09 153.4869 161.13 159.8087 168.9099 167.26 167.9199 164 162.76 162.3 165.58 145.86 160.22 149.46 153.59 154.41 159.49 163.84 163.3099 162.9701 172.2255 170.1187 179.67 181.0701 183.1801 177.53 158.99 167.0199 151.2899 154.58 155.5699 165.35 164.7001 167.3401 161.7699 161.13 148.3 146.51 144.0499 141.5901 138.37 138.67 148.1 161.51 167.47 176.8199 171.4501 166.78 145.9801 144.34 141.12 134.52 134.63 14.35999 11.05994 7.150024 102.73 118.5701 146.46 147.5699 152.61 156.2401 158.99 159.09 157.12 144.1899 152.1699 159.9399 161.55 159.22 160.27 163.33 169.62 174.51 175.8301 178.23 179.34 174.5599 172.79 175.86 177.13 169.5699 171.62 141.33 135.16 136.4399 136.1899 18.04004 13.55005 129.7 128.66 135.86 108.5399 138.64 119.9901 120.23 118.49 107.01 93.08997 56.09998 11.84009 8.119995 7.789917 9.47998 3.589966 43.08997 52.5 125.88 132.01 148.8401 169.3101 166.34 169.51 176.5901 171.89 154.8 153.5599 140.0399 160.52 131.36 147.1801 152.01 165.39 167.28 164.21 172.5599 176.79 179.4601 176.77 167.29 
56.03003 151.34 166.49 167.88 177.22 183.7 177.11 174.53 164.2999 163.92 169.87 168.3301 160.9501 160.6699 108.13 141.92 139.9701 142.16 150.28 158.08 162.4 164.42 179.59 183.1799 186.1801 189.0499 180.47 174.5801 168.05 156.3301 140.77 123.09 136.0801 142.38 142.4301 136.9399 126.17 108.1899 124.47 151.2 151.42 152.87 155.3101 160.99 162.38 161.46 170.0699 169.1 164.97 157.63 158.3101 149.03 148.2101 154.39 158.47 158.37 159.0601 166.0699 133.4199 153.2 160.2201 166.02 169.33 174.0399 171.23 161.7001 146.63 162.75 169.65 169.5801 178.5599 192.25 183.42 181.05 185.96 183.73 168.2101 161.09 168.8101 166.98 171.16 167.78 164.7101 157.9299 149.75 160.01 151.8101 159.8401 161.38 165 164.88 160.8301 156.5399 155.4 153.7001 156.3099 155.75 151.5601 150.9401 150.38 145.71 133.87 133.8101 119.8 115.29 125.91 114.77 114.51 110.42 60.98999 131.0801 146.38 146.39 159.37 163.72 169.25 163.4601 156.23 156.02 151.49 149.84 150.6101 138.99 147.92 151.66 149.7 145.49 149.59 139.86 94.09009 136.24 141.25 138.9 167.7001 167.5599 174.74 178.72 176.61 172.77 162.9399 166.8999 169.51 165.92 164.9299 177.66 181.99 187.47 187.11 166.58 168.35 172.29 175.3099 158.1599 160.4299 183.1699 182.37 184.4301 186.76 182.7001 183.63 182.5199 161.1901 159.1901 158.27 173.9601 183.22 181.95 182.61 179.1899 168.88 162.3199 163.35 166.38 165.63 164.39 182.71 181.0901 196.26 205.27 205.9299 187.42 164.0699 164.5701 165.6 157.9199 161.7 166.84 167.9401 171.7899 161.0699 163.39 151.64 148.1 147.46 126.17 17.66003 17.75989 21.09998 14.19995 17.28003 17.79993 173.0901 172.4299 175.6901 194.23 194.9301 198.83 193.22 183.71 183.6101 149.76 148.8 148.2 156.77 159.7999 169.1 172.5599 173.5601 169.83 152.3 152.9 154.35 150.4501 128.5599 133.6 133.0599 146.6899 149.29 153.9601 154.0399 157.98 153.11 165.4 167.25 167.63 163.4501 162.9 156.6 141.63 16.62 152.1899 132.25 14.33997 21.83997 12.63 19.58997 17.72998 26.57996 31.78992 33.06995 27.53003 26.28003 16.07007 1.130005 18.47998 14.03992 116.6801 143.01 153.7201 159.17 159.24 155.08 146.71 131.62 134.2799 133.42 142.8 141.1 148.99 146.28 134.49 150.75 147.89 138.59 140.58 147.16 152.4401 150.2001 146.35 136.21 130.5601 17.70007 144.12 154.8999 159.98 158.27 172.6 174.4401 177.01 175.5 167.85 167 130.15 109.1801 81.08008 79.05005 143.12 142.2899 154.39 159.3201 167.24 168 160.4 154.72 154.7201 140.71 146.5499 144.85 151.48 157.01 151.9401 137.0901 146.78 126.5 159.4399 159.64 163.87 173.17 172.99 168.4501 167.2999 153.64 154.51 154.86 145.6899 157.97 164.09 174.8 192.1 192.8 167.65 148.52 148.9 156.14 149.38 81.93994 164.3799 142.0801 131.7001 155.99 145.9099 151.84 152.85 140.65 150.63 148.98 141.5 58.32007 160.98 164.73 163.74 178.14 179.3199 172.7001 172.7999 168.2 147.9501 147.0601 149.48 146.84 148.3201 160.24 165.9601 161.3201 162.6101 158.1001 128.61 143.65 151.7001 160.3201 164.0299 167.1799 162.0699 164.2101 158.6801 145.86 154.77 137.1699 129.5601 150.48 150.39 142.76 143.6801 157.99 23.07996 19.91003 21.33997 20.7301 19.04993 14.29993 147.4301 147.25 143.24 144.54 158.9 160.5699 162.12 169.64 169.13 164.8199 160.34 173.0901 173.36 185.61 186.7799 186.9701 208.26 214.1899 214.98 205.7101 203.29 186.0499 172.95 161.05 147.6399 175.7001 193.5599 200.3 201.08 200.1101 192.3099 183.26 138.38 70.05994 185.11 198.3099 205.9501 211.5499 215.5699 189.9501 183.1 150.0399 151.26 141.26 94.13 93.29004 93.92993 94.41003 12.18005 179.89 177.4399 193.53 196.25 199.48 194.0601 203.23 202.0801 193.0499 182.7001 164.51 149.88 168.89 177.2899 176.8 188.95 194.59 189.76 191.9199 187.8199 184.88 169.23 174.7301 183.2201 190.76 188.3101 176.8101 175.87 188.22 177.22 180.02 176.45 191.52 203.35 205.4299 169.39 169.48 159.5801 132.1 106.29 148.79 117.5599 112.84 134.86 133.87 142.4399 127.76 130.3101 116.9 117.11 117.3199 53.54004 61.54004 56.7699 49.80994 75.23999 76.40002 96.5 101.48 109.34 114.08 120.01 118.5601 110.64 111.13 102.9 91.90991 67.04004 122.3 123.0599 132.1799 110.74 109.9399 118.86 118.35 120.59 123.5699 166.1901 172.6399 170.41 146.74 125.5699 97.68005 69.94006 150.6 150.73 150.47 155.4 166.75 174.48 172.37 163.3099 162.84 162.74 163.55 15.17004 13.39001 21.63 165.3201 169.21 178.4301 184.65 189.0901 191.85 187.99 179.87 180.97 173.4801 171.46 188.14 191.4399 193.03 193.24 186.49 182.1901 167.5399 175.15 163.1901 181.3401 182.1899 181.7 174.97 179.2001 173.63 146.96 147.5499 159.78 164.08 165.5599 181.13 189.51 194.7899 196.97 199.8101 193.12 192.7001 192.7101 182.4601 183.13 171.34 150.79 151.95 70.26001 12.20996 26.45996 27.28992 16.65002 17.06006 14.66003 130.51 133.4501 174.87 177.62 178.02 187.3099 191.1899 190.84 188 175.05 182.3601 178.73 192.21 190.63 195.98 197.7899 188.4099 189.2899 174.01 168.3401 178.65 179.8099 181.1799 156.17 157.63 157.5399 157.92 0.06005859 137.9401 139.9601 171.76 181.85 182.25 178.3101 168.51 184.8301 153.05 145.59 142.22 127.12 59.82007 61.37 67.95996 70.67993 70.23999 68.35999 67.88 66.67004 58.31006 53.27002 21.78003 61.45007 24.12 23.09998 61.17004 68.4801 68.94995 55.29004 67.22998 67.46008 71.76001 52.65991 57.96997 54.33997 43.46997 41.21997 41.08997 31.08997 31.93994 29.87 32.15991 30.91003 32.17004 24.10999 20.38 23.55994 23.20996 22.04004 12.37 14.43994 21.85999 16.69006 18.2699 20.46997 25.73999 35.0199 36.17004 35.68994 24.63 12.22998 12.17004 6.209961 20.52002 3.22998 42.47998 41.75 36.53003 36.66992 35.19995 37.96997 38.46997 29.87 18.29004 33.04004 43.91992 44.45996 51.39001 53.15002 53.23999 49.05994 47.91003 37.77002 29.63 23.19995 23.83997 21.62 17.09998 0.3599854 0.25 0.4199219 0.1999512 0.2399902 0.2700195 30.08997 48.09998 52.26001 108.9601 126.55 130.36 136.4601 134.73 152.8199 143.5701 147.8601 151.1 138.7001 132.95 118.11 143.3201 137.9299 151.77 157.1799 149.3 148.1599 24.02002 23.45996 26.63 35.54004 32.5 13.28003 60.93994 64.78003 65.64001 57.21997 41.94995 41.13 34.66003 40.66003 39.72998 39.89001 27.73999 12.10999 10.84998 60.33997 118 140.41 140.6 146.75 148.6 152.1599 155.3199 156.9399 157.14 154.2118 165.4027 158.2201 172.2799 176.6699 174.6699 172.21 165.1499 164.86 161.76 158.65 154.9 148.0599 156.5399 143.5299 160.24 162.6086 154.0436 154.3004 169.4846 168.4299 173.11 180.8201 184.24 178.49 161.5399 165.91 163.65 166.83 170.65 168.1 166.4 173.53 170.5499 166.6699 151.24 145.6901 142.04 129.8101 129.75 25.70996 25.52002 161.51 166.29 168 169.0601 162.77 145.47 145.24 131.77 113.14 112.5701 13.94006 13.20007 24.71997 91.27991 148 156.0599 154.65 152.3101 166.22 167.76 167.4 156.02 155.3 159.1699 158.61 162.78 163.3401 159.39 162.95 168.14 173.26 174.75 167.88 174.08 171.53 170.2599 175.65 176.2599 166.5 151.76 145.61 133.3501 134.0801 131.71 15.91003 128.23 141.78 128.78 133.72 132.29 137.3199 118.14 117.72 106.4901 106.23 80.34998 100.1699 77.92004 65.27991 62 4.349976 2.539917 132.1001 126.12 132.34 132.53 167.35 178.1799 181.17 178.71 178.17 170.1901 158.4501 163.53 165.5801 165.58 160.4399 154.73 159.95 159.9299 168.75 162.1699 163.7699 168.8101 164.22 168.11 155.1799 
32.14001 149.36 149.6799 164.1 163.47 162.41 170.08 162.1801 164.3301 163.5499 163.22 154.5399 136.2301 107.76 107.4299 128.17 135.76 146.36 151.96 155.67 159.72 164.49 177.1801 180.87 184.8 186.5299 181.16 176.13 173.4301 150.52 142.22 131.9601 131.7101 139.36 136.3199 124.1801 117.5499 107.3101 108.4299 135.21 151.1899 163.4399 169.23 174.29 174.75 156.25 159.2001 158.11 160.27 148.76 132.13 144.7 162.48 160.86 164.79 156.4601 157.91 165.4501 133.3 150.39 160.24 169.49 169.96 177.28 176.8 168.22 154.7001 170.23 165.66 167.5199 176.49 191.54 197.41 191.13 185.97 189.1799 177.84 162.25 166.27 164.4299 159.34 165.0601 161.17 155.9901 165.4299 163.8099 159.87 157.97 161.1799 162.05 160.9 157.3201 154.5701 144.39 147.8 147.77 149.08 150.2201 154.34 152.75 148.59 136.45 132.2 129.6801 114.34 112.4601 122.8199 120.92 117.6 130.3999 130.4501 151.49 151.09 158.36 167.4399 169.8199 165.76 158.88 151.1901 150.75 149.92 134.8199 144.42 147.01 151.75 155 153.64 152.4099 140.92 101.4601 60.67004 139.87 148.58 149.62 162.9701 171.45 174.42 167.33 167.9 169 165.52 165.84 164.0599 159.2999 178.3 180 186.9601 186.5599 182.2 177.48 178.4401 171.3199 176.62 177.3099 181.2001 181.8099 185.34 189.29 183.7301 178.79 162.3999 163.46 159.41 165.7999 178.4301 185.9601 190.13 188.8999 182.9301 170.13 170.71 160.3099 145.26 172.11 171.2001 190.38 189.8101 199.47 206.7799 209.1899 182.8301 162.47 158.5 144.87 123.3199 157.5801 142.12 165.2001 162.15 160.87 154.48 156.3 159.86 158.1299 157.38 141.02 142.47 16.57007 14.85999 13.11011 167.1 169.72 183.71 188.65 194.2 198.0099 199.65 195.23 188.2101 167.7899 149.4 148.5599 149.0599 149.2 164.2 162.28 178.5299 181.71 173.53 170.75 166.65 148.4199 33.43994 39.09998 132.53 143.7999 146.77 152.1901 150.53 153.0701 155.1801 172.67 170.91 167.14 176.4801 171.96 172.55 155.01 140.4401 17.87 17.21997 17.08997 17.16992 14.81995 11.25 36.5199 18.08997 36.09998 27.30994 33.13 27.76001 25.69006 2.52002 16.90991 2.929932 111.6801 127.5699 127.4501 128.0599 144.9299 156.38 148.4299 142.1699 139.39 133.08 125.39 146.96 145.65 147.58 146.2 148.78 150.4401 157.25 157.63 146.79 146.3199 155.9199 153.55 148.29 145.7 133.36 12.79004 147.0499 147.47 160.74 166.1699 166.96 167.97 173.0901 162.14 162.25 123.8099 122.14 79.23999 46.40002 0.8699951 137.0199 150.4401 148.1801 159.37 166.11 169.29 164.9299 161.79 154.41 122.89 123.12 124.0699 143.95 147.4 151.52 138.38 137.61 30.97998 31.30994 156.86 156.64 165.9801 166 162.33 163.27 155.4 147.7999 144.7999 124.38 173.2799 177.6499 178.7799 194.39 193.16 185.42 164.1699 163.04 117.6801 154.87 153.53 162.52 174.6 175.0599 156.15 120.53 169.73 152.63 153.38 154.29 152.55 163.5601 162.25 160.0299 161.3101 170.1901 178.8199 180.64 176.86 173.76 166.8101 154.86 149.4299 125.27 156.95 155.39 167.89 165.67 171.86 169.7001 167.79 158.3401 143.0801 156.0399 157.3501 165.97 172.25 164.01 166.9299 155.64 154.11 154.35 123.12 116.1799 150.5 140.0399 142.55 143.24 10.09009 21.04004 21.88 17 19.93005 142.45 12.72998 125.58 140.0699 143.48 145.96 166.85 168.35 159.8199 174.1 168.5699 169.67 163.48 173.2999 178.29 177.85 184.37 181.97 211.03 213.8999 212.91 206.29 199.6899 183.4399 176.5 178.76 176.1901 174.5199 185.97 199.0699 202.36 200.3099 198.49 140.4601 4.150024 177.4 176.28 194.87 206.47 213.65 218.2 206.9 200.3199 194.42 152.5699 153.73 115.79 93.76001 14.45996 12.32996 168.8899 166.79 164.29 181.12 191.89 191.13 188.59 188.0499 184.51 174.11 165.37 164.63 161.59 142.4301 180.1 186.75 189.52 194.71 195.6599 187.22 187.1801 180.76 171.41 172.4901 188.2 188.6599 183.95 198.78 190.96 190.39 184.39 175.63 167.26 187.3199 205.5801 192.2101 183.39 161.99 161.74 135.14 133.28 116.4401 116.7001 111.62 143.54 23.79004 134.89 125.36 127.9399 86.84998 117.67 105.85 48.57996 48.80005 37.88 47.82007 60.8501 75.28992 75.14001 100.28 109.51 109.6899 115.9399 121.6899 108.13 107.5901 100.42 87.13 87.32996 69.98999 50.85999 1.27002 8.530029 109.34 107.86 115.61 116.9299 130.09 141.48 177.5199 175.72 167.8099 141.0801 131.83 131.59 144.6801 142.1399 146.46 152.6801 169.98 170.5499 164.0599 162.5 159.47 157.27 150.7001 142.6799 20.33997 153.0199 155.45 162.96 175.71 181.62 184.14 183.8301 179 176.23 166.73 173.47 177.5599 186.1 193.99 196.62 193.49 188.35 178.92 190.34 190.1801 164.8101 167.0599 167.8101 176.6799 177.0599 170.63 171.76 163.54 157.12 157.1801 173.75 173.25 180.8 193.66 198.3401 200.7101 203.83 200.76 193.79 192.9 180.01 181.0599 173.73 163.5299 151.0299 7.029907 22.77991 24.20996 23.27002 116.08 148.28 102.54 133.2899 127.14 173.27 176.46 187.58 187.36 197.2401 193 186.71 184.2301 190.1001 187.97 196.4099 194.92 201.8099 202.0801 194.73 187.89 173.52 94.76001 182.95 187.8301 185.3101 182.45 172.16 127.29 115.01 115.63 129.63 159.64 162.76 181.0701 182.35 179.15 193.4099 186 180.26 182.28 154.4501 125.67 107 106.5399 62.90002 66.44995 67.20996 62.62 62.19995 57.52002 54.47998 52.80994 21.02002 22.27002 22.48999 20.81006 50.25 62.46997 55.47998 51.28992 52.18005 65.30005 61.95996 63.47998 54.12 53.47009 49.91003 23.42004 24.46008 30.18005 28.57007 26.61011 47.75 28.85999 28.28003 21.10999 25.52002 25.22998 23.91003 25.75 21.76001 17.87 14.07996 22.02002 13.59998 15.15002 14.33008 26.53003 28.82007 19.49011 16.07996 10.5 21.19006 26.57996 23.84998 44.66003 44.89001 47.35999 46.91992 44.23999 43.2301 43.26001 42.53003 37.63989 31.84998 32.2699 38.02002 39.55005 48.05005 45.64001 43.72009 45.19995 42.32996 37.25 33.66003 24.88 20.54004 2.670044 1.099976 0.3100586 0.2000732 0.1300049 0.3000488 0.1500244 0 27.06995 29.56006 51.77991 51.53992 126.26 129.03 145.16 144.12 153.37 158.0701 158.24 155.1901 142.15 137.9 142.9401 144.88 143.0599 154.28 161.47 161.14 147.3101 55.97998 24.83997 26.82996 22.53003 10.87 13.83997 58.10999 49.84998 41.91003 57.15991 29.45007 32.21997 38.58008 37.92004 38.90002 32.98999 30.75 17.21997 135.35 118.66 117.64 143.4601 142.89 129.48 142.55 149.7999 154.9701 158.1 158.38 156.9369 164.5219 167.73 174.77 179.85 178.17 171.7799 165.85 162.88 159.16 159.24 153.0901 140.6 143.01 144.17 141.14 152.8623 155.7836 163.6277 165.7737 170.1951 170.8099 180.1899 177.98 176.73 170.83 166.5701 168.77 174.49 172.5399 167.95 153.89 174.3101 176.6101 172.0399 146.97 144.8199 141.4601 129.2 122.3 23.12 139.3301 147.2699 160.5399 163.1 153.37 155.55 142.7101 134.11 119.7999 112.13 111.59 13.26001 13.90002 75.28003 106.5599 131.49 143.6699 153.6899 165.4601 168.9301 171.91 169.5601 163.1 153.16 162.4399 157.62 158.83 158.1 156.76 157.7001 162.87 166.74 170.3201 167.48 163.9299 166.55 164.22 172.0801 170.22 168.9 158.4199 152.36 153.66 146.7599 17.51001 132.1801 131.8401 140.3301 139.5499 131.88 108.54 135.52 141.28 110.64 115.7699 116.01 100.99 99.38 65.53003 64.03992 5.289917 2.429932 2.440063 130.92 131.65 132.4801 157.71 173.1001 174.17 180.17 184.03 181.3501 159.34 153.2101 170 167.45 163.62 161.4601 159.63 162.9 164.5199 172.3501 168.4601 161.29 158.62 159.4301 156.9399 156.83 
59.68005 146.8099 147.0699 146.25 151.49 157.25 156.87 158.29 164.46 163.47 154.5901 146.85 137.63 135.41 106 105.89 135.35 146.51 149.9 153.5399 155.3999 162.77 176.35 177.14 182.7999 180.3199 179.03 173.26 154.23 150.87 141.13 139.24 123.86 141.5601 128.71 116.74 123.86 132.1 136.46 136.49 146.08 166.89 169.98 179.14 176.5901 152.2001 149.62 144.0601 149.6 137.41 145.61 144.36 162.72 161 172.64 162.8101 172.11 173.12 168.39 149.1799 164.65 166.8101 171.62 174.1001 172.13 163.25 153.3199 169.7301 187.35 185.1799 177.66 189.78 201.35 203.5399 201.1101 188.6001 176.29 156.14 153.3101 162.49 156.75 154.47 155.73 164.9 167.73 168.4301 166.26 160.58 156.95 156.0199 150.5 153.4399 145.64 142.46 139.0399 139.7799 147.1799 151.55 154.63 150.13 146.35 142.3 136.6799 112.35 109 121.99 122.5701 123.26 120.4 130.91 136.08 147.16 146.4501 161.97 161.2999 160.8501 157.9399 158.3099 156.62 148.77 148.7001 141.2 141.39 149.9399 151.2899 157.4401 153.9301 151.0499 148.74 97.71997 12.46997 95.53992 140.4301 150.01 162.92 165.4401 166.25 168.2 164.08 158.99 157.6801 161.35 162.2899 156.9901 175.67 180.47 184.3401 182.6 180.4299 170.04 145.4 177.22 177.46 186.8 183.37 183.1 154.8301 182.52 184.83 179.34 174.5 159.8501 153.3101 167.14 181.3301 188.96 191.79 188.6901 184.73 163.16 164.9901 166.4501 148.5599 133.85 170.74 171.0699 189.14 168.59 200.78 202.15 196.6801 169.63 159.74 155.63 157.12 158.17 143.13 159.3201 159.77 155.65 159.5399 175.2999 176.7999 176.29 167.63 140.51 140.51 72.78003 11.53003 168.7 170.29 169.47 182.87 190.86 190.09 195.8099 195.2 192.38 186.4199 169.6899 170.23 23.55005 24.38 166.36 169.4 178.1899 181.92 183.99 176.04 174.96 166.28 21.92993 150.72 154.4399 115.61 143.88 149.4401 149.29 150.6899 156.09 164.77 162.1 180.08 175.4099 176.38 175.71 171.4601 163.3199 140.1801 16.30994 118.48 14.23999 14.22009 133.3501 15.3501 107.51 79.91003 60.27002 39.45996 21.5199 11.82996 1.869995 20.45007 17.37 113.4301 127.24 127.16 127.91 125.9601 152.04 150.9 148.08 143.8601 140.89 125.2799 124.8401 142.45 145.3099 150.99 157.01 148.26 154.8501 158.21 157.8099 158.1801 148.6901 151.3 150.47 147.58 146.62 141.4301 122.73 147.78 146.58 159.1 151.3101 164.05 169.29 171.25 163.3 163.34 136.7401 138.8101 16.87 14.91992 3.27002 136.16 147.99 152.75 158.03 161.34 166.08 163.27 161.24 151.97 143.2899 125.24 117.78 122.46 112.5701 128.0399 36.29004 18.13 15.82007 21.51001 26.39001 152.78 35.01001 159.27 147.14 147.26 155.16 127.7 102.8199 141.22 155.73 171.0701 180.79 184.78 184.86 184.75 179.5399 163.77 140.5801 168.46 154.22 161.63 173.62 172.16 158.2999 167.4399 167.5399 161.83 158.4299 161.6801 166.0499 164.84 170 169.3101 156.36 167.7 171.62 175.84 171.0699 169.87 163.7101 154.45 41.70996 148.3201 159.34 159.3 169.96 178.29 177.6901 176.4301 165.4601 165.65 149.1 141.88 163.4801 169.7101 173.4 170.46 160.47 162.34 153.51 151 140.36 139.36 148.55 148.5 20.62012 21.38 4.97998 21.33997 18.52002 152.88 161.35 141.9401 155.1799 155.8 145.95 144.78 162.96 167.84 170.7001 179.51 174.17 177.14 172.37 162 154.38 164.52 175.38 181.4301 201.1899 205.2001 205.13 207.11 205.6599 193.53 194.71 184.4 177.2301 180.5599 186.22 190.83 195.49 196.11 194.78 161.59 149.89 172.7899 174.3201 19.21997 195.79 200.7699 215.3199 213.4099 213.01 200.27 195.89 179.33 154.11 155.45 7.27002 14.26001 12.77002 10.97998 155.6299 162.9 154.74 172.6399 171.5901 182.89 188.0299 178.21 174.49 173.65 14.05994 149.91 155.11 175.52 177.9299 182.2999 187.58 191.3301 189.7001 181.2201 180.3101 176.42 161.75 177.6599 192.65 196.0099 198.1699 198.6799 188.0801 181.65 169.4401 170.14 184.0701 182.9301 184.5601 165.87 162.5699 161.0701 162.4299 162.41 136.38 116.01 124.52 143.7899 144.0801 144.8301 144.29 123.3099 118.08 103.86 3.320068 1.630005 7 5.02002 37.20007 61.75 62.95996 94.38 95.12 94.90002 101.11 113.39 111.33 108.0601 103.02 102.23 86.52002 85.05005 70.04004 70.07007 53.91992 26.96997 116.29 114.97 114.3 141.3099 141.4299 158.0399 170.13 168.7 162.4301 99.38 130.65 129.79 125.54 133.38 146.58 152.08 143.4401 166.5399 159.5399 162.42 169.87 167.39 174.5699 155.13 150.26 167.03 166.96 164.67 172.75 176.63 181.8201 179.66 180.7 162.87 161.1799 167.66 181.23 184.6 191.6 196.01 192.28 198.48 196.5599 188.5 186.38 166.05 168.38 168.53 175.3899 177.87 165 163.63 164.89 156.3201 156.9 156.51 174.9199 189.2799 190.87 202.23 203.42 206.28 204.78 198.26 191.9 176.71 170.41 171.33 164.11 150.5599 150.5599 19.71997 20.75 116.5 144.1899 146.9 155.77 153.8201 150.88 166.87 178.77 185.63 189.21 195.15 195.9399 188.37 179.74 188.74 187.58 192 195.88 207.5801 204.05 192.87 182.13 182.08 182.5801 186.04 188.7101 189.3199 183.6801 163.29 116.1599 121.59 134.37 143.9301 167.2599 168.71 195.92 197.6801 208.6899 205.5699 197.25 181.17 180.91 168.7699 126.64 108.2001 102.77 51.75 49.84998 60.31995 61.29993 59.64001 58.83008 49.82007 15.17993 15.07996 21.94006 18.81006 18.83997 48.08997 49.16003 48.32007 48.94006 48.97998 41 57.32007 56.77002 45.74011 45.46997 44.65002 30.67004 70.82007 60.43994 29.47009 47.22009 47.27002 36.20996 23.5 26.35999 25.80994 26.42993 22.96008 24.77002 21.65991 19.65991 22.17004 28.41003 24.60999 15.77991 15.51001 32.18005 28.1499 19.96997 13.46997 21.12 23.57007 27.22009 29.21997 45.72998 45.91992 48.69995 48.39001 47.21997 43.39001 43.42004 42.15002 37.22009 30.06006 28.94006 20.08008 37.19006 41.99011 45.12 41.30005 33.88989 38.77991 39.28003 30.60999 21.37 19.38 2.160034 1.719971 0.710083 0.2399902 0.06994629 0.06005859 0.06994629 0.3100586 0.1099854 36.88 37.04004 111.5901 113.9401 124.1901 155.76 155.63 153.99 163.8301 161.4299 144.12 142.7101 141.22 147.78 152.04 161.47 159.41 160.16 160.01 160.4301 153.77 145.17 12.27002 17.89001 10.68005 11.63 14.10999 41.29004 40.76001 28.04004 15.37 29.99011 32.59998 35.10999 35.72998 34.81995 31.19995 20.1001 134.46 134.09 133.09 151.66 154.77 137.25 155.35 152.63 156.28 157.5599 159.51 155.6414 168.22 167.03 174.6799 179.62 175.6 162.3101 164.1699 160.62 158.9399 152.53 146.42 140.4399 140.2401 149.15 148.0901 149.5724 151.3763 150.7822 160.8817 170.8163 172.84 174.89 175.87 172.5601 170.1901 165.8201 170.49 169.9601 178.2599 175.7 170.91 176.79 177.7201 173.64 160.39 158.33 135.11 134.46 122.67 20 19.81006 146.71 155.27 155.8 146.45 146.16 142.37 136.85 111.55 78.46997 7.359985 83.31006 144.83 116.95 131.67 131.29 143.11 143.17 163.1901 166.9399 168.54 167.0701 164.9301 162.66 168.8 169.39 165.99 153.7001 158.2 158.0399 168.01 169.7 169.2201 168.5599 162.8199 156.87 161.46 160.67 163.9401 161.2699 163.35 149.3099 152.73 135.11 106.38 135.77 130.28 137.74 150.11 130.76 133.01 138.2 140.33 112.16 114.1699 116.33 104.96 92.37 91.66003 54.3999 3.409912 3.23999 2.309937 7.26001 9.199951 159.4099 159.89 171.4199 175.29 180.76 182.9301 180.6699 174.14 170.86 175.16 173.25 169.4299 159.6801 157.6599 156.3301 166.26 168.4401 164.59 161.45 148.7999 150.6899 80.75 142.3501 
59.58997 124.73 124.1801 148.25 151.6901 151.1 156.45 113.01 136.3601 145.3201 153.8199 147.0399 146.61 59.23999 57.5 22.41992 132.42 140.36 140.89 138.53 148.7101 164.4199 171.67 164.9199 177.8201 173.53 164.74 168.2899 166.47 161.75 139.6799 107.99 105.58 144.46 143.8999 124.5099 132.5801 132.72 132.4601 155.36 156.21 157.0599 169.03 169.75 171.52 155.21 149.2201 115.97 30.32007 140.23 143.78 143.04 157.4701 176.9299 172.72 170.2799 171.1699 179.17 173.14 159.12 161.74 165.23 168.2999 169.6599 166.42 164.99 156.88 152.1799 178.89 188.5701 185.3101 201.22 206.29 208.8101 201.65 193.65 164.61 153.9 151.48 155.49 156.46 154.16 157.28 163.91 163.47 168.96 169.79 164 155.8999 149.39 148.4399 150.0601 145.16 143.95 128.84 139.8201 141.9099 150.36 150.7799 148.9301 145.0701 139.48 140.22 106.37 121.34 120.46 125.74 125.72 120.24 120.7899 134.3199 133.25 144.3999 147.84 158.92 159.86 161.16 151.54 148.37 147.12 151.4601 150.83 147.7101 150.92 153.7699 157 153.1001 150.2799 148.5499 16.73999 17.51001 94.80005 146.2001 150.5 152.6899 153.24 163.42 161.04 161.65 151.8 153.9299 155.61 157.54 154.66 171.0299 172.76 170.37 179.7999 173.28 171.65 170.8601 176.62 183.98 189.2799 191.09 189.6 180.1901 183.26 159.6 152.2 152.58 156.5699 140.29 100.48 180.49 187.49 187.34 186.48 179.5801 174.27 162.54 159.51 152.98 149.1 155.86 170.42 169.65 166.5499 197.09 195.37 179.89 178.63 160.9 156.4 156.65 157.92 157.8201 146.13 139.59 155.88 162.8101 185.01 181.4299 174.2899 139.0701 156.63 139.92 116.3 6.179932 163.5901 170.6599 169.2301 174.84 172.7 182.9801 188.5 191.11 185.01 178.1001 182.7899 170.5901 119.67 135.77 155.61 165.7999 175.74 176.3 177.6399 177.08 170.98 167.12 151.09 150.42 153.54 153.46 143.22 164.0499 150 162.3199 158.92 161.04 162.49 178.9801 184.3201 185.35 174.22 161.95 162.48 128.75 138.51 117.84 142.9301 142.4 146.51 138.41 138.1901 144.9401 85.33997 47.72998 1.869995 4.509888 8.070068 20 17.48999 114 133.65 106.5701 127.26 128.41 145.8101 144.79 143.0599 143.01 129.29 135.98 135.6801 134.5901 142.9299 149.8301 155.13 164.78 161.38 158 157.26 146.58 146.96 148.03 149.23 145.4501 137.47 138.45 136.5599 153.51 152.37 152.7799 154.21 161.55 162.88 164.74 164.3199 148.12 139.27 137.9401 4.599976 2.640015 1.619995 12.34009 151.6899 154.0499 160.54 159.75 162.59 159.5 159.72 152.89 144.7001 122.08 97.59998 84.89001 74.13 26.51001 27.16992 17.79004 12.02002 21.17004 24.39001 28.75989 30.01001 28.20007 30.91003 31.85999 60.44995 87.25 71.66003 102.29 120.61 169.25 179.7001 177.34 176.04 175.36 169.95 170.4 139.5701 166.3201 166.3 165.22 172.66 171.63 165.9299 165.95 164.1899 160.8401 157.1801 160.95 163 168.38 171.34 166.9399 164.14 156.47 167.4401 164.72 170.9501 163.16 164.76 151.01 0.210083 115.65 160.51 158.52 172.6799 178.7 177.5399 177.26 160.45 162.28 158.9199 158.34 162.5499 164.16 168.84 165.4301 167.58 164.7401 151.33 147.36 146.98 147.84 153.5299 147.76 144.64 23.60999 136.41 148.66 145.85 161.11 159.9099 164.4 152.6101 142.04 136.4399 159.5801 150.33 161.7899 179.5601 176.9501 182.99 179.9301 178.77 158.49 153.7899 155.22 154.5601 187.8 188.97 191.25 196.7799 202.98 199.62 192.4399 180.3101 182.6599 170.91 164.04 178.6 190.79 195.8099 190.76 191.5299 183.59 198.46 199.47 205.8099 195.9301 184.74 199.88 205.35 206.28 199.48 184.52 185.39 179.65 181.2 131.9601 132.13 13.14001 13.2301 4.269897 12.17993 137.8 169.35 172.2 170.54 165.22 179.2101 178.38 175.38 151.13 152.53 157.04 155.47 168.0601 163.38 174.1801 179.3 179.08 184.53 175.63 171.88 179.6101 163.0399 184.39 196.95 200.9501 203.1901 202.7699 193 192.84 188.3501 184.14 183.2899 179.28 175.2999 173.24 162.26 162.17 161.1799 162.76 134.1899 135.73 157.1899 143.45 155.62 154.23 144.39 100.8099 102.01 102.65 6.310059 29.54004 44.67004 30.33997 13.67004 60.65002 81.28003 81.92993 91.17993 97.06995 99.15002 106.0801 95.82007 107.5199 98.48999 83 75.03003 77.60999 68.61011 99.25 87.12 116.12 115.6599 140.4301 140.91 143.87 144.0599 157.64 158.34 163.63 161.28 99.46997 99.01001 92.52002 125.24 130.54 146.89 146.64 134.3201 147.41 144.0599 160.25 168.4299 171.75 177.5701 147.09 13.58008 151.2999 170.5399 166.13 159.88 175.15 172.25 176.6 177.48 132.2999 148.41 169.5 180.28 179.87 189.08 195.58 195.5499 204.54 185.08 184.7201 192.5 193.62 170.24 177.39 165.13 120.34 143.58 142.8999 123.79 126.95 155.38 155.64 173.85 182.4399 194.9099 200.48 208.5901 208.3201 204.5699 201.42 193.2799 186.4701 172.87 162.24 165.35 127.95 23.25 73.37 19.04004 91.89001 143.92 145.72 154.88 162.5699 168.5601 162.4 169.85 179.38 185.75 190.01 188.25 179.3099 179.4501 184.95 190.1799 190.85 197.7201 204.05 201.27 193.61 186.9299 185.1399 179.73 183.3101 183.8 186.37 183.1799 169.17 169.86 167.62 159.1001 144.51 173.1 169.24 175.9 204.5 212.1699 211.67 208.39 181.1799 171.2301 166.8199 125.6 106.34 83.40002 75.33008 74.65002 46.65002 48.25 43.61011 24.02002 22.09998 16.33008 16.42004 21.44006 27.32007 12.97009 46.98999 48.21997 49.18994 49.46997 39.21008 40.71997 40.57007 52.21008 46.51001 36.92004 12.80005 32.06006 74.09009 36.16003 28.84998 45.90002 47.32007 36.83997 42.12 19.43994 22.87 22.04004 21.25 29.48999 25.01001 30.7699 37.83997 22.72998 31.80005 18.63 34.64001 33.72009 32.81995 35.06006 27.87 29.12 35.34009 29.97998 30.89001 32.98999 47.82996 49.46008 48.52991 46.62 44.43994 38.23999 36.08997 35.98999 32.20996 33.59009 26.94006 32.72998 33.92993 30.19006 34.21997 41.53003 44.39001 40.20007 33.45996 29.15002 17.97998 18.12 2.329956 0.9000244 0.3299561 0.07006836 0.2399902 0 0.210083 0.06005859 36.21997 39.56006 104.71 109.5 139.34 140.66 152.4399 156.7 164.38 160.77 157.95 141.9301 140.2899 150.54 159.0499 159.61 169.74 171.6799 166.8101 165.8199 162.7201 142.2301 24.41992 22.91003 15.83997 11.72998 10.94995 11.56006 15.18994 19.33997 19 22.80005 33.25 34.48999 32.27002 29.38989 30.10999 30.09998 136.62 135.9399 144.5199 153.1499 152.77 161.8 159.1899 159.7799 152.91 156.5699 156.4199 147.0864 151.29 164.8501 176.62 171.85 175.64 167.13 162.48 157.0599 155.23 153.12 147.49 148.26 145.8101 153.15 155.39 160.6699 158.5436 150.0542 151.6637 154.9691 159.02 171 163.97 168.52 153.13 158.21 170.89 179.4601 181.29 179.01 171.4701 161.98 161.6101 170.54 159.8201 157.55 133.84 134.3 121.77 121.1499 19.04993 19.60999 135.71 142.75 143.9601 150.6799 142.7999 144.1 111.9501 9.890015 116.5599 142.21 142.96 141.23 155.6801 149.5 150.96 153.6699 155.62 158.23 164.99 162.85 160.8199 161.36 168.55 174.08 171.2001 150.54 150.79 156.98 167.0199 174.12 171.3201 167.54 159.08 158.15 155.7799 145.7101 159.2999 161.52 154.8401 143.0701 145.6899 135.8501 74.82996 135.6901 135.23 134.5599 154.0701 154.9301 149.5499 144.89 137.65 127.5601 110.4301 112.01 108.2201 108.25 107.6 76.03992 3.459961 2.539917 4.589966 2.400024 5.869995 149.4399 157.7899 163.9299 167.09 166.7101 177.2101 179.24 168.71 172.8199 174.89 175.46 170.51 161.37 160.51 157.01 159.6 165.02 162.51 158.89 146.8301 141.66 142.65 143.4301 
43.15002 124.7799 124.05 119.54 145.4401 85.43994 86.71997 112.6799 112.33 103.99 64.28003 63.93005 62.1499 59.41003 57.46008 24.58008 131.64 138.7101 139.9501 132.9401 133.3201 157.87 161.6799 166.47 174.12 167.04 166.1 168.2899 165.99 161.6801 137.27 130.54 135.3 144.7999 144.36 124.16 124.7 132.2 132.1001 155.76 156.25 148.99 161.4301 164.96 152.9199 148.38 123.87 117.35 116.03 141.52 142.3101 156.1901 174.92 176.5 179.9399 177.8201 186.3099 183.09 181.4701 158.2899 161.3201 163.08 164.5699 161.85 164.88 159.58 151.54 159.01 179.08 186.6399 190.65 200.73 202.45 207.87 203.12 190.03 184.87 171.55 153.73 145.8301 155.26 153.1801 154.8201 150.71 167.61 168.28 167.67 162.59 155.5599 147.87 161.36 154.2 153.36 141.6899 142.16 140.12 147.1799 146.1799 149.47 152.1399 140.37 139.11 140.76 128.67 117.84 122.61 125.45 124.74 122.27 119.65 112.92 131.54 144.1 139.25 157.09 147.52 154.96 152.63 155.0601 155.5599 152.3 147.4 146.89 148.84 149.5701 152.5399 153.02 146.29 129.63 129.9399 102.42 106.3401 75.45007 153.02 150.36 141.15 153.75 149.8101 146.1 144.8199 151.3101 150.87 151.46 160.08 162.5 168.5601 170 172.92 160.72 167.4701 173.41 177.4199 179.28 190.39 193.24 188.8401 179.3101 177.42 175.1399 151.76 153.23 152.7 140.8999 142.03 178.8501 174.78 173.83 184.13 179.5701 168.13 134.63 150.4199 151.9 143.3301 143.7 154.34 153.79 181.8301 188.5 176.76 179.63 179.51 153.4401 93.5 133.9801 133.9199 139.52 153.91 152.5499 155.5499 161.6399 185.12 184.34 184.77 162.24 156.3501 154.88 153.1499 130.4 164.13 169.8601 169.73 167.2999 174.3601 173.42 183.0199 182.34 171.95 179.3101 169.83 25.41003 138.9199 139.5901 152.7 164.71 161.6801 171.6901 169.91 170.15 165.6599 161.01 162.49 162.55 158.4901 172.61 172.3999 170.9501 164.13 163.0299 156.0499 167.17 166.47 182.36 187.5699 185.9601 180.9701 178.11 117.95 136.88 151.99 130.8501 152.28 144.88 160.28 162.23 154.1801 144.08 96.35999 54.83997 23.89001 4.5 4.160034 7.219971 17.09998 13.81006 133.54 133.87 125.4 127.03 138.3201 138.23 137.58 133.9801 125.26 113.62 140.62 137.17 154.72 154.34 159.04 164.52 168.28 163.48 157.7001 157.9401 127.9301 130.7301 141.4199 139.12 18.15002 148.61 157.0801 152.5701 152.1799 143.4801 151.6 162.59 154.7301 159.2201 152.4199 153.5701 152.75 145.58 6.119995 3.050049 17.44006 16.93994 15.25 151.88 156.85 159.08 156.4399 154.52 127.79 143.46 143.25 143.1 36.60999 56.55994 49.38 35.76001 13.98999 10.85999 11.13989 17.04004 21.91003 24.59998 25.47998 34.62 29.83997 48.95007 51.54004 71.17004 75.60999 117.4301 136.76 155.8401 156.5801 176.45 151.0599 172.2201 172.27 139.98 160 170.59 164.99 184.87 185.1901 186.5099 189.12 183.73 176.97 172.99 170.95 158.0701 165.1901 171.23 172.89 169.66 169.4501 106.89 164.89 164.8899 161.14 159.92 158.4 158.9501 145.35 137.11 149.6799 166.7899 171.1901 174.7 175.6699 174.54 171.4701 162.6101 155.9399 148.72 158.54 158.12 164.52 165.53 164.5599 159.17 145.51 143.8101 146.5599 155.7201 155.72 154.5699 153.26 148.51 136.7201 147.24 154.4701 169.9501 168.49 167.41 167.71 146.73 147.35 158.24 150.0299 149.4 180.9299 185.9401 184.21 184.6801 173.3099 169.37 163.15 132.46 158.9 187.4199 189.61 182.64 194.7101 194.24 194.98 189.92 177.88 160.8201 171.98 162.77 180.29 178.75 183.9 187.7699 182.05 184.11 183.92 206.9 210.79 210.5099 202.1599 197.55 193.9601 199.92 200.01 182.51 184.9301 128.5299 142.5801 143.64 133.1101 134.87 134.22 20.5 30.06995 25.78003 168.54 166.92 156.28 164.14 179.25 178.23 176.11 125.99 133.75 135.46 153.52 164.1399 164.62 173.97 176.8099 182.88 177.9401 167.29 167.36 163.87 184.7999 187.29 196.01 203.3199 205.11 200.91 196.15 190.4 190.9601 171.45 176.5601 178.92 175.3199 167.5601 167.15 162.98 145.63 140.2 133.73 162.7001 155.49 149.9401 152.59 151.72 145.47 148.01 135.96 135.66 1.920044 63.42004 110.22 110.8 36.25 61.54004 69.27002 73.71008 66.89001 72.10999 95.12 98.12012 95.71997 82.45007 89.52002 91.14001 93.35999 93.38 67.92004 98.94006 99.36011 110.23 107.33 106.63 105.6399 143.2999 140.1299 147.4299 156.37 156.25 122.46 107.66 66.75 106.38 119.11 114.73 145.12 147.63 150.29 141.52 142.6801 159.4601 172.6001 183.8 179.9301 170.23 11.40991 13.10999 170.0599 170.1799 175.5499 173.3301 169.63 172.6 173.6 151.2899 168.4 169.03 182.78 176.45 187.6699 193.99 203.3101 205.67 203.0701 198.38 190.71 173.16 176.4299 160.65 127.21 148.79 151.15 143.42 140.9099 113.99 116.5801 151.9801 184.33 184.4299 196.01 197.5 202.84 202.74 198.9801 190.77 185.96 189 174.3 157.12 156.8099 130.4299 100.63 161.5701 162.26 160.78 164.29 175.11 158.8199 168.0801 172.8101 161.33 162.89 173.0701 181.01 181.6001 180.53 176.97 178.8401 176.01 191.41 192.64 194.88 198.3101 197.6 194.9 186.5499 179 180.3999 179.9701 175.58 176.59 180.59 182.22 168.25 167.0399 129.0601 154.14 171.05 193.59 195.25 206.04 214.49 216.62 206.75 183.0901 170.75 162.4399 131.5 149.0499 149.4401 152.4199 75.08997 46.52991 45.90002 29.45996 17.01001 27.31995 28.23999 24.93005 28.13 26.88989 27.16992 27.32996 47.95996 37.84009 49.69006 38.06995 40.18994 34.66003 13.81006 36.81995 36.39001 37.63 50.78003 56.05005 57.42993 56.0199 55.01001 53.67004 53.06006 47.51001 17.47998 18.05994 17.22998 31.54004 30.34998 27.89001 27.54004 38.3501 37.42993 35.47998 27.58997 34.75 32.52002 32.58008 34.18994 28.34009 36.19995 36.06995 36.28003 28.09998 28.89001 38.53003 45.17004 43.79004 37.7301 36.03003 38.18994 33.97998 28.2301 31.71008 33.42993 35.87 38.56006 35.84009 28.68005 37.84998 40.43005 48.6001 46.16003 36.88 28.72998 18.3999 17.96997 13.52991 2.23999 0.1800537 0.1600342 0.1500244 0.06994629 0.02001953 0.1099854 0.1900635 101.74 121.1699 131.42 133.73 150.39 150.03 155.0901 156.62 160.48 147.12 146.3301 139.04 149.38 156.0299 164.21 172.5 174.35 177.77 172.3101 151.02 146.55 146.08 24.80994 24.08997 12.14001 11.18005 12.54993 13.20996 17.1001 18.17004 20.42993 23.12 0 24.69006 27.76001 29.92004 124.33 126.14 135.4701 144.3401 157.0499 163.4199 165.87 163.5901 158.22 150.8099 148.4 150.25 129.3918 149.351 159.9399 166.39 168.27 163.59 163.65 155.1899 152.0701 149.3301 147.73 141.72 142.4199 143.2999 150.51 161.65 160.45 162.73 158.9545 152.72 155.5237 147.48 164.4 164.3401 161.2301 162.17 162.5699 172.26 180.0801 182.0801 179.1599 169.71 162.36 161.37 162.5 157.89 150 150.11 87.5 23.40002 16.73999 28.31006 133.8101 140.6001 148.59 149.11 151.63 148.51 149.4 111.3099 10.29993 116.6901 141.27 159.6399 154.4801 153.35 155.54 156.34 153.85 153.21 153.3799 154.21 156.5 159.14 159.46 175.0601 177.72 177.26 164.16 150.7001 157.21 167.21 170.99 173.38 170.72 162.7001 161.0499 154.52 148.1901 149.8199 127.26 144.3301 146.28 125.64 126.6801 127.74 79.17004 131.6599 154.24 152.8199 157.64 151.5499 143.65 127.9399 127.8899 128.6901 129.55 105.3099 65.75 78.25 65.35999 24.23999 2.320068 9.339966 8.939941 8.719971 105.6 135.8 142.9099 166.5801 165.9199 171.27 157.36 162.74 170.12 173.48 171.89 168.67 164.59 161.03 156.98 154.59 159.83 160.7001 156.9401 146.59 135.59 136.51 132.53 
43.14001 46.78992 53.21997 55.26001 83.55005 84.21997 82.16003 103.52 112.51 103.3099 61.45996 63.48999 58.72998 56.88 52.18005 49.82996 122.2799 121.5499 120.58 129.7899 132.84 152.99 141.71 159.8601 161.8 161.97 167.7201 173.03 170.83 164.61 154.4601 173.28 145.51 145.7999 74.10999 120.5901 133.1001 132.5 132.13 148.78 148.6599 147.05 145.54 155.37 153.0199 139.52 139.0299 117.2001 117.11 116.37 137.9099 164.28 162.25 182.2999 182.79 186.89 189.3501 191.13 187.4399 156.6001 150.02 154.23 156.78 145.2899 156.6 156.5 149.9 148.02 162.5901 175.98 182.35 198.53 195.3199 202.0601 198.16 190.9 180.14 173.63 152.24 124.65 153.0099 151.0499 156.61 153.53 166.4301 165.5 162.6801 158.4 169.0699 165.58 165.58 163.9 157.5599 154.3199 150.3401 144.26 145.1899 147.1799 155.6901 150 145.61 145.49 145.8301 143.59 126.9399 119.66 122.5399 119.3101 118.63 117.6899 119.16 122.12 122.01 123.03 133.37 141.8099 151.65 156.01 156.0801 156.9399 159.2101 144.1901 143.91 145.2999 146.53 149.66 148.74 145.97 129.17 136.2799 129.09 144.4399 149.4399 157.98 159.5699 154.78 153.6499 157.65 156.52 142.87 143.75 143.21 139.5901 143.42 155.83 164.3199 161.76 167.46 165.92 161.7899 165.63 174.72 168.04 188.76 190.2 186.36 175.6901 180.14 176.51 171.4 142.6299 142.9601 143.4099 142.01 161.77 175.1799 158.5699 169.61 175.05 137.36 164.4301 168.83 166.74 156.3199 148.8199 139.6801 166.33 181.4399 166.15 176.59 176.14 180.14 144 21.21997 90.79004 135.2 136.24 139.38 152.0601 162.9199 182.83 188.14 189.5 183.87 174.88 154.13 148.79 149.59 154.2999 153.55 170.03 169.4199 166.16 174.98 172.37 159.74 159.26 167.02 159.3101 160.36 19.76001 26.16003 140.9199 157.73 164.36 161.14 171.34 167.67 167.6101 160.1 147.28 161.24 170.22 176.52 171.29 173.1399 175.77 176.5699 155.3101 155.97 168.4301 177.6599 180.7301 186 186.87 180.1 173.1899 172.34 150.0901 156.92 131.4401 151.38 167.4 166.2301 164.6799 164.3101 143.62 94.97998 52.20996 24.5 4.699951 13.46997 6.780029 5.890015 142.76 143.12 135 132.62 128.0399 129.22 107.41 121.3099 20.70007 134.1 143.14 142.0601 152.25 152.6901 153.35 159.7799 168.01 169.35 167.83 156.98 134.84 134.53 130.77 11.93005 18.13 19.70996 159.45 163.58 151.1 168.98 167.4 129.48 141.5 150.1 152.77 154.78 155.72 149.51 144.9399 5 14.79004 14.44995 153.4301 161.1899 159.05 161.49 158.9301 161.3099 159.36 154.3999 141.5801 141.7 127.8201 36.88 47.97009 49.78003 43.13 43.46997 12.70996 7.220093 0.9699707 14.38 30.40002 30.63 29.68005 35.88 58.5 59.03003 70.82007 79.57007 85.26001 151.9 156.25 159.49 145.38 156.49 156.66 145.1901 138.8999 139.1699 170.22 170.34 169.8 189.76 193.2001 193.25 180.17 177.3401 175.9401 171.48 154.66 167.0701 172.34 175.4801 170.14 168.49 153.7799 136.23 156.51 158.03 156.64 157.46 155.35 155.04 155.8099 140.79 154.75 162.9401 168.87 170.5699 168.34 158.6599 153.27 155.5801 140.37 156.58 160.96 151.22 155.9 151.6 147.42 14.95996 136.5499 150.27 158.59 157.3099 156.5601 154.0699 152.6901 139.08 151.37 160.58 172.86 177.17 172.3 167.7999 146.1801 168.87 171.76 167.5599 177.53 179.0699 182.29 187.25 182.12 175.2899 170.64 162.28 157.6 158.75 154.2 173.75 182.8401 155.41 166.66 185.26 184.8101 178.3201 181.3 184.9301 177.02 12.51001 150.59 175.87 175.96 187.62 189.4601 211.9299 217.5 218.08 212.7899 211.95 178.3101 186.4 183.3999 169.01 165.26 159.61 160.49 160.66 17.30994 130.66 6.660034 7.110107 20.60999 28.17004 24.65002 27.57996 28.56995 24.77002 129.26 143.03 142.4501 128.25 126.05 126.52 131.58 153.5199 164.88 167.9601 173.2799 176.4399 163.38 177.87 166.9 167.54 156.88 186.2 187.1699 185.1801 199.5399 202.1901 196.0801 195.62 187.22 186.9 177.3099 176.23 178.5 175.51 147.29 167.11 144.2999 144.92 16 166.67 168.2301 163.85 158.8201 148.3401 141.4401 143 143.48 133.55 132.89 105.6799 106.67 108.29 107.99 10.54004 51.57007 67.34998 71.08008 83.15002 83.43005 86.48999 87.57996 94.93005 76.40002 82.45996 85.41992 71.45007 93.54993 79.40002 110.34 110.85 124.92 113.88 131.46 131.0599 139.61 144.7301 135.71 139.8199 121.99 120.4501 118.45 66.2699 55.17004 107.0699 154.36 161 160.9501 166.01 164.98 163.75 161.3 177.78 185.5801 170.1001 169.5599 137.17 12.79993 134.87 181.49 182.2 178.63 156.73 148.37 129.5599 150.2201 167.35 168.04 182.11 181.48 180.14 206.61 204.49 207.7999 210.3999 202.83 199.36 173.3099 173.7999 174.3201 149.6001 150.1 150.52 141.78 139.4299 114.75 114.76 164.2301 168.0399 183.2 190.95 195.47 196 196.75 196.24 194.21 184.5701 188.71 174.27 131.48 132.9299 133.52 110.6499 21.45996 160.02 161.0399 163.88 180.6801 179.49 167.1499 175.42 168.41 164.0901 163.34 177.65 175.38 174.5499 164.6799 170.2301 176.1899 174 186.5199 189.9401 191.17 185.3101 179.62 172.46 167.74 167.3701 185.03 187.9 187.04 178.55 180.41 194.45 157.3601 129.02 157.41 180.6801 189.16 201.9 206.0699 210.59 214.23 209.4099 196.3501 164.9301 153.66 118.99 148.64 149.9299 151.1499 40.35999 5.799927 10.60999 14.04004 28.75989 30.10999 28.57007 25.60999 45.22998 44.46997 26.97998 59.09998 37.81995 55.14001 38.52991 38.08997 39.83997 36.80994 34.76001 36.16003 36.62 38.31995 51.98999 56.93005 56.91003 61.74011 62.14001 55 54.41992 51.71008 41.98999 16 16.97998 19.69995 22.41003 22.20007 35.01001 38.56995 40.1001 36.04004 31.28992 33.09998 34.77002 33.53992 32.46008 32.55994 36.37 40.29993 35.38 29.42993 28.17004 39.78003 36.04004 38.98999 38.08008 35.5 28.92004 20.12 25.85999 29.88 34.79993 42.57007 39.67993 39.68005 37.91992 31.7699 43.80994 47.31995 42.68994 32.29004 31.6499 28.21997 20.29993 2.839966 2.01001 0.7199707 0.1699219 0.09997559 0.01000977 0.2000732 0.08007813 0.06994629 102.48 120.96 121.41 138.12 137.8 152.95 154.87 156.46 155.01 138.84 136.65 136.23 136.86 154.63 163.15 169.5701 175.9601 175.95 168.5601 158.01 158.4601 19.85999 24.21997 12.54004 13.25 13 6.130005 9.040039 14.60999 14.58997 16.92004 16.07996 17.64001 16.07996 12.56006 21.53003 124.21 128.8199 146.74 146.26 159.89 162.88 169.7101 166.9299 145.4501 147.3101 141.87 143.0701 142.3773 153.0526 163.21 169.63 161.7899 162.05 153.23 151.75 143.62 143.5499 136.6699 137.87 138.58 139.71 142.37 156.63 165.61 165.01 157.89 149.8918 154.9586 149.6 140.62 144.1799 157.01 155.2999 162.4199 175.58 178.1 178.48 178.4301 176.1 161.87 159.3301 150.9501 145.12 140.4099 140.17 22.73999 23.56006 58.4801 129.1699 120.98 127.9501 150.58 152.36 155.77 151.4299 147.26 129.79 146.37 146.6 159.3199 158.1901 164.9 159.61 164.11 160.23 159.4299 143.02 148.28 145.89 155.4701 169.4601 172.12 177.3101 179.5299 179.27 175.7301 155.65 155.16 163.66 167.4301 168.63 166.55 163.92 152.3 151.1 150.75 152.11 154.88 148.26 143.1899 138.66 67.93005 75.17004 76.93994 126.9401 148.73 155.84 157.2201 147.88 141.33 125.12 105.71 105.2599 101.12 99.76001 94.22998 59.94995 58.93994 2.680054 6.51001 12.46008 13.06995 11.95996 97.84998 143.7899 143.8501 153.5601 163.1599 158.9399 157.3199 164.33 164.3501 168.5701 169.46 167.85 160.09 156.49 163.75 165.6899 158.9299 160.58 149.15 139.99 0 136.08 131.34 
63.57996 45.54004 51.44995 51.22998 82.47998 82.68005 33.14001 103.23 103.48 103.64 57.79004 57.71997 57.38 57.25 53.80994 54.22998 26.33997 127.26 22.06006 114.5499 155.63 155.79 161.42 152.3201 162.83 160.8999 167.04 171.99 171.9199 172.87 154.04 174.4301 178.33 171 168.03 164.22 147.53 119.52 118.11 146 146.36 140.6901 141.8101 139.5 152.67 149.8 124.72 121.91 116.23 117.03 165.0699 164.74 169.13 175.9501 181.72 184.9199 188.99 192.26 184.52 168.78 140.5099 147.74 137.88 129.97 153.8201 147.71 139.11 147.5699 173.22 176.66 176.11 188.8201 193.4 192.3099 195.65 191.71 179.72 165.8101 126.73 14.71997 155.7201 160.65 160.46 163.62 165.61 160.0199 159.5 168.5599 170.8101 171.5 169.9901 167.28 165.12 157.48 149.27 143.8101 150.9399 157.58 156.5299 158.28 153.41 154.8999 152.26 143.5599 135.39 121.1399 114.3099 117.5901 110.76 115.5699 122.9301 124.65 126.53 126.1801 125.28 138.11 148.0699 151.05 159.86 161.74 158.88 145.3099 149.41 154.64 133.95 130.36 142.5399 139.49 134.89 137.05 137.8201 143.4399 148.0099 167.3 156.6799 159.39 163.52 165.8101 150.37 141.6 140.5 136.67 126.91 141.47 151.33 152.75 160.9299 145.65 12.38 162.22 162.34 161.88 179.3 182.7599 184.08 179.64 179.28 171.63 164.2799 167 156.7999 153.41 143.16 164.76 164.9399 162.98 158.1899 168.47 163.89 168.78 170.66 173.63 165.62 155.0099 153.8501 170.41 169.46 168.21 159.8099 177 169.9 153.66 144.14 107.65 88.93005 134.51 135.38 137.73 170.01 169.15 185.02 189.6499 187.83 183.52 180.62 176.39 128.5599 125.96 98.27002 80.87 0.3299561 14.91992 166.75 164.5 158.15 158.42 160.24 160.3199 21.57996 20.22009 25.31995 25.83008 143.91 142.41 155.2201 159.8099 158.83 153.2201 156.01 161.4301 159.5901 158.51 176.27 177.54 183.6799 185.66 179.4 176.6699 158.73 156.4501 173.6 176.51 181.05 181.1001 179.2201 179.26 179.99 162.4 165.04 160.74 5.409912 160.9801 171.62 175.17 175.26 166.9299 153.8899 86.69006 20.58997 20.54004 6.410034 19.70996 19.08008 20.33997 142.8601 143.17 138.96 128.77 157.2 159.9901 143.1699 143.61 0 130.11 144.99 144.48 152.35 150.9299 147.8501 162.8199 166.16 165.46 162.3301 163.1801 157.22 140.63 134.3101 10 63.63989 154.96 148.05 171.52 170.3101 174.2699 169.39 169.97 138.47 134.49 151.99 157.97 157.58 153.12 142.1 5.160034 6.390015 16.07007 156.4801 156.5701 160.9399 163.47 164.5599 160.9501 158.77 156.62 157.3301 138.12 130.4299 135.09 54.37 57.01001 56.76001 54.89001 36.59998 20.25 1.72998 1.049927 28.72998 36.89001 41.79004 50.28992 55.19006 70.66003 70.25 79.72998 80.60999 75.68005 169.01 169.89 144.7201 155.4301 156.0299 146.5701 144.75 144.15 144.01 168.26 183.51 183.5601 192.7101 189.2101 175.6699 176.33 176.09 172.11 175.88 171.9 171.72 167.37 167.91 165.23 158.2999 135.3199 151.54 161.08 168.7899 168.89 167.2999 156.8201 154.3199 145.86 155.0199 161.83 158.7101 165.58 160.13 160.28 144.86 145.4 140.27 139.0801 141.8199 146.77 138.9801 152.59 141.39 142.49 137.88 149.35 156.6001 161.12 158.86 156.12 133.1901 152.36 157.6201 164.03 171.1599 174.36 170.7 165.89 152.67 167.5 175.99 177.6699 180.85 181.9299 181.0499 177.7301 174.8199 174.83 166.2899 155.29 157.4399 153.0199 157.96 175.64 174.4199 136.16 154.7301 182.15 185.62 184.5601 179.8 183.6 184.02 12.67993 164.29 161.87 127.6699 163.66 189.66 208.37 221.6499 221.4501 220 208.5599 173.4401 173.8501 166.8101 166.01 149.6899 127.9401 160.4199 161.76 22.03003 1.859985 12.6001 135.77 19.69995 32.98999 35.65002 115.7799 128.6801 112.77 149.46 139.1899 139.9501 138.5499 124.21 132.99 132.2999 131.9199 153.27 130.12 171.3401 152.9301 164.36 166.51 161.1799 160.63 156.79 173.5 187.5901 185.78 196.24 195.55 193.29 193.13 177.83 181.12 176.59 176.4399 165.76 147.34 145.4301 69.79004 138.47 143.58 162.85 170.71 166 174.38 154.7999 146.7599 152.5901 155.17 156 131.46 130.4401 104.6699 110.6899 112.47 115.9399 9.459961 8.880005 52.54993 65.85999 77.57007 80.06006 77.96008 63.96008 69.23999 76.12 81.32996 92.01001 83.75 113.2 93.64001 109.3101 109.38 131.3 117.98 131.53 130.59 139.25 110.84 120.63 122.87 123.0499 114.76 130.1 138.72 144.49 148.0801 166.84 167.5399 151.04 152.1399 135.65 123.6899 159.96 193.73 196.7 168.84 132.25 170.64 176.2699 173.1899 184.49 185.13 182.03 180.86 112.37 113.45 115.27 148.8 180 188.36 188.1899 206.09 205.65 214.29 207.24 211.58 205.6801 169.64 170.0701 149.13 149.2201 149.1901 145.02 145.84 138.63 138.4401 114.02 164.51 164.6801 163.8199 181.28 191.1 190.6799 193.3301 193.0601 187.77 189.9501 178.21 175.1901 175.1799 137.3999 132.8199 150.37 124.12 126.89 127.24 164.2001 163.6499 179.1 178.5199 173.58 173.2301 168.84 151.1 155.49 166.6 170.61 158.6499 155.64 169.41 157.24 167.2799 184.6599 183.92 187.8101 184.14 185.37 173.48 180.2 178.9401 184.78 186.5399 189.4601 198.85 193.37 192.87 189.49 169.46 112.29 178.97 188.27 186.65 202.96 209.5599 206.65 205.5601 207.12 195.4099 150.79 150.23 148.59 149.16 66.16003 14.89001 9.970093 13.27991 17.78992 19.94006 27.34998 28.75 47.32996 46.77002 59.33997 59.30005 59.3999 67.15991 63.11011 52.07007 59.5 52.88989 48.65002 34.2699 35.32007 38.32996 38.34998 38.5 59.53003 57.22998 62.19006 62.19995 62.40002 65.01001 52.87 50.59998 40.03003 30.72998 20.31995 21.94006 16.63 25.40002 28.31006 37.34998 35.93005 29.94006 29.40002 35.95996 35.3501 33.84998 30.83008 31.05994 36.14001 35.33997 33.82007 27.13 38.87 37.28003 38.91992 39.06006 34.64001 33.17004 17.13 14.38 24.98999 36.54004 42.28003 44.38 41.65002 36.64001 33.56995 27.71997 23.16003 39.85999 26.15991 37.70996 32.46997 25.07007 19.14001 1.77002 0.4400635 0.5700684 0.1599121 0 0.2900391 0 0.07995605 41.32007 41.02002 41.75989 129.72 129.45 146.1001 146.08 141.7 146.4401 152.95 147.34 117.48 131.73 152.3501 153 171.59 174.51 172.47 162.2899 158.11 159.16 28.99011 11.02991 11.06006 12.55005 137.7001 137.5199 147.47 76.51001 18.96997 39.54993 0 0 11.28003 0.1099854 71.02991 115.1499 138.38 146.89 158.8 163.67 164.77 169.25 167.74 164.26 142.2201 142.0601 158.39 140.1133 172.8199 171.8199 171.65 166.9 157.42 156.78 149.6499 144.4099 139.6 126.8 134.61 145.0701 144.9401 142.48 157.1899 160.84 162.35 157.6 148.7982 138.9418 146.64 143.98 157.76 156.71 151.8201 160.77 166.6 176.48 174.99 174.64 175.84 168.36 146.41 150.4701 144.14 146.8199 123.88 98.17993 84.33008 0 110.89 126.5299 125.8201 139.7 147.8099 149.8999 150.39 148.64 113.97 151.14 157.1 158.09 165.53 171.35 171.9 168.1799 164.65 159.23 155.14 142.89 151.5699 148.88 168.9 172.13 175.0801 180.92 181.12 171.4501 170.04 154.7301 158.77 164.1801 161.76 160.41 158.25 152.21 151.25 156.16 155.04 152.47 148.64 144.88 114.38 67.80994 67.68994 89.37 126.23 141.66 150.83 150.03 148.22 145.2 132.12 131.74 100.52 99.30994 59.08997 90.96008 89.97998 48.43994 2.400024 2.280029 12.94995 2.070068 2.619995 8.919922 143.26 142.35 150.0601 154.11 159.48 155.6599 153.95 159.3 159.9501 162.79 162.59 162.17 161.84 174.96 169.4601 160.5199 162.3199 156.39 138.6001 18.55994 91.13 133.9501 
48.67993 45.39001 44.10999 49.30005 32.97998 31.94995 27.85999 49 35.52002 44.79004 49.55005 57.81995 53.08997 50.14001 54.09998 46.39001 30.60999 28.93994 128.1901 23.93005 152.87 156.23 164.28 168.76 168.75 159.1699 164.42 167.4399 176.3899 175.8301 170.89 186.29 193.41 191.91 183.8101 160.72 154.24 150 115.4401 127.51 136.77 140.9301 140.75 113.96 151.0499 137.08 132.97 124.1901 122.14 115.05 161.3101 169.1901 170.37 179.5499 178.62 177.1899 187.5 187.85 186.6901 168.3101 157.77 157.2201 135.49 129.89 129.0499 145.4 140.34 106.21 172.84 177.05 176.53 182.1499 186.73 182.17 172.42 165.26 162.72 161.4 99.37 138.62 159.37 159.48 164.08 166.9399 167.58 164.85 163.27 167.6599 171.3099 173.1801 174.4501 173.03 166.6901 155.67 148.98 149.02 155.77 164.98 163.55 163.8301 163.66 158.4 149.7 151.0299 134.28 135.62 133.78 130.4399 109.4401 118.59 125.52 128.5099 128.7101 127.87 124.6499 145.49 144.9299 154.76 156.84 159.6 154.45 154.8099 158.72 153.99 149.6699 145.16 145.9601 134.0699 134.16 133.86 137.47 137.9 160.41 165.52 165.27 173.88 167.9601 164.47 153.25 139.65 142.09 132.4099 128.6901 130.63 141.66 146.62 153 132.12 12.70007 159.1899 162.4401 160.16 175.53 174.51 179.8201 172.4399 172.6599 173.09 163.21 154.4 156.1801 169.01 166.3201 169.8899 163.64 166.22 147.76 157.52 162.15 165.71 175.58 178.66 168.89 165.5801 155.65 140.04 168.9399 149.26 165.02 164.72 162.99 153.61 133.61 109.0699 105.38 134.4 133.2 132.72 162.4 167.96 181.16 179.63 182.5499 169.63 177.5701 176.9 114.13 5.390015 57.43005 50.55005 0.7700195 148.14 166.8401 145.24 153.05 153.75 160.1599 160.3899 152.1 20.33008 133 133.91 150.87 148.8401 161.11 159.2 160.12 162.49 158.1901 155.8101 155.9399 166 176.8201 185.2999 173 190.08 187.2001 178.1 178.26 88.93994 165.83 165.5901 173.3301 172.0399 178.2 173.63 174.62 167.3099 166.5 167.41 12.23999 168.23 176.73 181.3201 173.41 162.9 131.1901 74.79004 20.80994 22.34998 16.80005 0 19.76001 20.07996 102.55 167.37 167.52 172.4301 167.24 158.46 143.87 143.51 142.5901 112.0399 142.8201 153.33 152.8 153.38 148.0299 104.8 163.8099 161.2799 161.9199 153.0399 156.36 140.9901 152.88 7.329956 101.46 155.08 166.62 171.35 173.86 182.92 183.87 180.67 171.4501 143.39 142.85 156.12 152.87 147.9301 147.4399 140.4601 4.25 154.9399 157.58 164.45 164.6 166.12 168.59 165.99 166.1599 155.6 155.53 150.39 149.2899 134.1799 129.37 65.70996 59.27991 59 45.69006 45.43005 1 21.23999 36.08008 40.5 47.30994 48.69006 50.52002 63.66003 70.59009 70.96997 164.04 136.2101 168.97 168.9399 176.02 169.91 153.8201 167.37 0 142.61 160.67 170.0901 174.29 179.64 189.34 188.33 180.89 181.67 183.7 173.4299 174.48 170.3301 166.9501 165.36 161.02 153.35 152.5199 148.86 161.9401 161.0699 166.0601 170.3601 163.3099 157.1001 157.24 146.1001 156.36 155.51 158.92 156.9401 158.54 149.1599 139.8799 142.63 14.0199 138.7101 145.2 140.6599 139.9 138.4 143.74 144.41 143.0599 144.1699 153.59 154.5699 156.74 148.6901 131.15 141.36 145.41 159.49 160.08 166 166.1 154.41 153.98 165.2001 180.03 185.54 187.48 189.1 175.2301 177.03 165.3099 169.48 163.86 169.4801 166.6001 131.62 140.96 176.1 169.02 178.2999 178.59 187.08 187.79 184.9 178.3 184.6001 186.01 163.65 164.3099 9.030029 1.080078 166.97 207.51 207.4099 221.4401 224.27 217.5299 215.76 185.97 163.13 166.3301 166.2999 149.5499 18.56995 105.95 107.7001 21.35999 20.31006 12.58997 133.4 27.5 27.80994 121.26 121.11 127.58 151.66 158.7201 157.8099 137.47 137.27 132.1 132.5299 131.38 130.7201 130.1799 130.51 126.98 139.67 139.88 165.72 154.72 161.3 152.49 173.61 182.09 180.1899 187.86 194.33 190.0901 185.4301 177.41 182.1699 182.16 176.51 133.8201 135.7301 136.27 160.52 153.4501 136.8101 157.54 178.4199 163.77 173.9 144.01 145.3301 152.23 165 139.2999 130.12 108.87 110.59 111.7 113.12 114.29 2.359985 1.630005 57.01001 56.3999 50.47009 64.39001 63.76001 63.03003 68.56995 68.80005 73.32996 94.55005 91.26001 113.03 93.3501 108.58 108.27 141.14 114.89 130.25 120.4601 87.21997 110.71 109.6 97.34998 97.40002 116.29 141.45 139.88 147.5 145.5601 168.4199 169.73 162.4399 152.05 146.12 92.62 128.04 190.72 188.03 149.14 178.01 170.0801 175.15 177.5399 187.4 192.0399 190.64 185.61 181.1799 7.320068 152.67 147.5801 178.21 185.97 186.34 186.4 209.8101 217.63 217.9399 217.4301 211.7201 199.1 158.11 158.5199 159.25 159.51 159.9 146.34 145.16 137.8199 148.3301 158.21 157.2999 167.45 168.8101 178.51 188.9701 184.59 188.1899 185.6799 182.0701 173.6901 175.3 146.3099 11.10999 146.55 146.62 151.51 155.65 155.2799 154.29 164.8201 184.0099 188.5601 188.11 183.6899 174.25 174.61 152.7301 153.3101 151.21 25.47009 27.40002 156.1 156.76 165.6899 164.13 178.25 178.63 179.0699 184.83 178.66 178.98 178.15 191.1901 190.99 199.4601 197.6 199.34 192.7001 193.1 169.36 170.98 191.63 190.8501 170.78 198.47 198.71 189.1 199.37 208.97 210.1901 201.51 202.09 147.3 107.99 118.14 121.49 17.97998 13.75 16.06995 19.63 22.93994 44.94006 53.84998 53.21997 51.93005 58.81006 73.08997 66.82007 62.93005 57 58.87 55.93994 49.11011 46.78003 37.97998 37.91003 55.94006 61.47998 60.57996 59.34998 62.67004 64.05994 62.75 63.28992 55.63 59.98999 46.20996 33.63 24.29993 21.73999 18.73999 19.67993 28.62 31.09998 35.08997 30.88 23.03003 32.72998 33.23999 27.28003 30.37 32.48999 33.05994 31.41992 28.85999 27.33997 33.63 36.63 43.07996 42.89001 36.84998 29.67004 10.06006 20.89001 23.45996 26.80005 35.02991 41.95996 36.41992 35.91003 27.52002 20.11011 16.37012 16.1001 28.2699 32.75 32.39001 26.64001 19.61011 2.619995 0.3299561 0.8900146 0.05004883 0.1899414 0.1300049 0.09997559 0.2200928 0.2399902 0.2399902 111.6899 113.22 120.7899 121.8501 133.4501 131.3 149.27 152.0601 152.5901 147.99 140.6801 151.8099 158.4199 166.1499 168.8501 166.5701 164.27 154.98 142.38 139.9301 75.22998 13.12 143.4701 144.84 147.2799 146.87 145.98 95.05994 82.22009 0 0 11.87 14.07996 143.1799 139.85 140.2999 147.01 154.0399 161.03 165.21 162.5 163.9301 156.12 142.23 140.79 157.7 164.2523 172.14 177.35 171.15 174.6699 174.0901 159.8199 155.1799 141.3201 134.64 134.13 132.59 119.0701 29.03003 145.3199 154.33 154.27 158.28 147.25 149.4956 143.1978 138.2101 138.1 129.6599 134.15 146.36 165.13 163.85 167.6801 172.9 166.83 169.88 169.2201 143.6001 143.6799 143.49 156.76 144.2999 136.29 135.75 111.42 103.5299 96.79004 133.3999 130.77 140.47 143.9501 146.26 141.6699 101.37 157.76 156.62 167.24 174.48 174.12 178.0901 175.23 162.0699 154.9401 155.72 130.87 153.36 151.83 154.0801 166.1801 178.0499 178.8201 179.02 174.73 152.16 152.61 153.4501 150.13 152.7101 154.9099 149.1699 153.16 152.0299 158.51 160.4401 157.02 154.9299 142.6 19.55005 21.32007 22.73999 89.05994 96.35999 141.8099 143.59 143.0601 143.51 134.87 139.9301 131.8101 132.59 97.55005 62.09998 61.64001 50.82996 46.85999 0.9000244 1.150024 3.290039 3.189941 2.880005 1.51001 131.63 124.27 125.5299 125.4199 137.3799 153.24 148.8099 146.11 157.74 156.5 158.99 166.04 171.75 175.9401 169.7699 171.77 165.0499 152.35 137.6001 1.809937 115.99 150.88 
47.97998 29.08997 43.52991 43.81995 32.25 28.22998 49.30994 48.35999 55.31995 61.40002 60.82996 60.58997 59.40002 53.75 53.06995 49.98999 46.22009 119 127.47 151.29 153.36 154.71 168.49 171.85 170.8201 167.0601 153.84 167.49 175.11 174.9399 188.4501 193.92 193.26 196.52 182.0601 158.7 154.2599 113.27 112.34 121.4199 136.1899 118.1 109.97 108.6 138.27 137.4299 133.3101 123.61 139.6599 138 135 168.2001 155.38 172.01 173.8 173.85 180.89 181.2 180.15 156.62 156.8301 158.6001 136.61 136.5701 135.77 134.79 119.0399 136.87 153.28 167.0701 176.3201 175.05 164.45 178.16 171.7999 161.65 160.96 154.09 153.9401 150.9099 162.3 164.88 165.35 170.37 172.4399 166.85 162.23 165.87 171.9901 171.37 177.2 173.36 166.77 158.4701 148.2799 148.53 161.1499 163.01 166.2799 164.64 162.38 159.72 152.58 152.62 148.55 134.35 133.9601 129.92 107.47 116.16 118.9401 126.65 126.9199 123.39 119.27 134.6801 144.0901 151.05 152.5199 157.48 156.1799 156.78 157.38 153.67 159.2101 143.4 143.36 133.6599 134.1 133.14 134.34 141.1901 157.74 179.03 174.88 178.91 178.9 179.89 176.66 155.25 157.35 131.9701 113.3 128.7899 147.01 149.71 161.3401 158.0399 167.61 164.11 154.59 155.8999 156.25 156.65 168.29 166.03 162.24 165.71 162.5 153.39 130.66 173.17 174.0199 167.73 167.59 164.85 146.8301 145.08 136.36 156 177.8501 178.63 172.75 166.4 156.99 114.46 103.79 2.140015 110.0199 165.41 106.41 134.3899 134.15 85.57996 101.7201 115.03 115.37 115.2201 148.3799 161.9501 170.36 178.92 171.28 169.88 166.96 164.14 135.3501 4.130005 64.94995 63.68994 63.04004 148.1 146.76 145.15 154.3201 154.67 21.90991 161.72 22.6001 19.65002 136.1801 136.02 160.2001 149.9 170.2 164.87 167.91 168.4301 147.38 147.37 154.5801 165.1499 175.65 184.2001 189.47 193.1801 192.4801 183.42 19.30994 86.07007 140.77 159.71 172.98 172.66 172.66 170.2899 175.39 173.71 168.77 163.59 173.35 174.78 178.39 185.72 182.53 155.8201 179.1899 21.80994 20.95007 21.54004 6.219971 1.660034 17.30994 56.08997 85.07996 157.4301 171.47 175.27 173.65 173.99 162.99 139.41 141.7101 143.1 153.3401 158.1 157.52 153.63 150.1 143.5199 159.4401 154.3199 157.24 18.67004 159.6699 150.71 151.28 132.46 153.4401 161.0701 166.3199 179.0699 172.5299 187.1699 184.01 183.8099 162.0399 161.45 149.27 147.03 149.89 147.33 134.01 135.84 1.190063 141.05 155.33 165.25 167.01 171.3501 170.3 164.5 167.2 163.35 163.5801 157.2999 147.52 133.29 128.41 69.40002 62.73999 98.13 49.10999 30.53992 21.28003 21.85999 33.34009 35.53003 47.99011 47.79993 45.06006 59.90002 151.95 162.01 171.76 175.6101 167.5 180.35 175.9801 163.1499 166.8099 167.02 0.7999268 136.35 169.9301 173.62 173.2 175.27 182.72 169.53 178.27 182.38 184.92 184.1899 176.8101 169.51 169.9301 161.5 52.30005 146.26 144.96 143.3 149.11 161.6801 164.15 165.97 160.67 158.99 161.0099 155.74 155.6 152.5601 155.5 141.75 138.8 148.7001 141 141.3201 109.97 144.61 148.0699 148.54 150.9601 150.36 149.55 143.0801 143.59 142.58 143.6901 149.8 151.7001 146.24 135.8099 128.59 127.7 154.66 158.96 161.9501 157.08 143.85 161.27 161.8 175.97 185.1801 188.4399 189.47 172.4401 172.42 173.48 171.78 173.74 171.53 168.0701 20.17004 129.8101 143.34 154.13 167.02 183.2 183.98 192.9199 194.0699 185.5 183.17 184.41 177.9501 179.63 181.5901 11.54993 181.79 194.4299 215.38 218.12 216.59 212.9301 211.3 189.3199 189.29 128.0601 127.73 148.92 18.46997 22.82007 23.12 22.75 23.32996 16.42004 133 17.78003 122.12 138.64 101.27 140.8099 149.87 158.3401 156.71 153.5499 135.48 136.4401 142.6899 132.7899 132.1899 130.4501 130.83 129.9301 138.38 135.0499 154.63 154.97 161.3099 156.96 156.37 155.29 181.3501 188.73 187.28 185.65 184.49 175.1801 177.3101 154.36 141.84 71.65002 138.22 137.37 157.1599 155.1 152.0399 182.51 186.6 172.8201 182.8301 151.12 176.5299 159.88 164.27 165.78 108.8401 109.39 123.4 105.3999 104.75 104.5699 2.170044 2.51001 0.02001953 7.890015 13.56006 43.33008 61.95007 61.79004 48.65002 49.07007 27.71997 93.77002 103.2 110.14 125.11 136.4 136.5299 145.86 142.35 128.92 138.2001 110.97 111.08 104.4601 104.4501 102.45 146.49 133.4301 150.42 149.39 152.98 167.27 169.1799 181.3101 186.1499 184.0199 152.3199 91.27002 187.45 169.62 176.7101 182.0299 183.03 180.72 184.7101 186.38 191.1901 193.9299 177.16 175.71 168.5801 152.4299 152.5801 173.77 190.35 191.89 206.65 211.83 215.73 217.5499 212.4801 209.4601 199.73 179.1101 178.75 158.65 159.3899 119.38 0.06005859 120.25 137.6 149.5499 163.9301 167.4199 169.77 170.9701 177.76 173.2101 170.86 180.0601 177.89 170.27 174.46 171.13 145.62 141.51 138.1699 147.27 150.05 154.62 154.9801 158.1799 184.3 183.2101 190.73 189.8199 186.4801 173.66 172.47 161.98 150.67 175.6 178.5 177.78 155.36 162.87 165.0599 163.2201 175.8301 178.1801 176.58 179.2999 181.4501 180.38 190.71 190.6901 194.2899 202.13 205.85 201.2301 193.12 190.88 183.88 185.52 189.46 191.0801 189 171.3 200.64 195.3 205.9701 207.88 207.0601 202.28 202.75 119.89 112.37 118.12 119.0699 18.44995 12.87 11.43005 20.95007 36.8999 37.69006 43.69995 52.03003 74.33997 66.96008 72.82007 75.14001 75.37 70.41003 57.69995 55.37 50.96997 46.55994 46.21997 46.73999 67.63 62.24011 75.79004 75.39001 70.79993 65.0199 69.40002 61.86011 61.29004 60.58997 54.22009 53.2301 24.02002 21.38 18.65002 16.3999 24.92004 24.15002 26.85999 26.79004 23.98999 27.63 26.88 27.82996 18.32007 31.67004 30.26001 29.01001 33.3999 33.73999 34.84998 36.08008 42.79993 43.28003 41.20007 17.27002 8.469971 23.84009 28.63 30.31995 41.21008 38.89001 33.77002 33.67993 27.57996 21.82996 29.80994 27.56006 27.93005 35.69006 35.40002 35.19995 32.37 23.43005 0.4300537 0.6099854 0.3399658 0.1600342 0.25 0.09997559 0 0.1999512 0.09997559 0.2700195 97.54993 98.42993 122.3099 138.2699 135.33 151.01 161.5 151.5699 155.28 157.11 152.6801 153.8099 160.03 154.7 160.78 161.05 154.86 144.12 141.46 127.3401 153.49 147.7999 143.4199 151.73 158.37 149.8201 131.97 122.9301 0 0 93.62 123.6599 141.9299 159.04 151.74 156.5801 153.38 152.59 149.64 160.98 160.4 156.54 141.4401 145.4 133.9199 160.9005 166.29 177.71 181.77 176.6 175.03 165.23 161.48 149.8101 132.5099 137.51 138.1599 126.3101 141.64 145.01 151.05 150.25 145.67 147.11 131.2637 130.7996 127.29 133.72 133.2001 130.5299 149.98 159.2999 162.1599 167.9099 164.4301 164.35 160.3401 156.62 154.6801 155.87 155.63 161.9399 161.89 140.4 135.02 107.39 86.83997 88.37 111.7101 118.9399 128.62 137.6901 129.75 130.0699 153.73 156.9 155.48 153.9 171.92 179.96 181.4901 173.5601 170.1699 153.0599 145.09 139.75 123.21 152.36 154.87 166.61 165.6801 169.6901 168.62 168.55 152.4401 149.5601 150.39 150.55 144.1801 153.9299 148.8 153.02 152.12 160.4401 160.6 157.14 152.66 147.7 134.42 19.99011 22.07007 21.14001 65.05994 143.7 143.9299 142.22 138.04 74.65002 130.8301 87.75 85.40002 70.23999 60.60999 58.97998 53.54993 2.179932 0.8200684 2.060059 0.4299316 0.5499268 2.820068 19.92004 5.289917 7.680054 124.49 8.570068 136.48 135.0801 147.2 144.01 137.76 144.38 164.1699 169.7101 173.49 181.23 176.73 170.86 169.73 149.9301 146.29 137.16 137.13 134.99 
63.19995 28.59998 24.20996 18.77002 18.96997 27.75 20.78003 56.15002 56.55005 61.71008 57.38989 61.96997 60.37 60.45996 56.07996 46.83997 46.65002 35.93005 20.80994 146.7899 152.24 155.63 166.1 168.7101 172.92 166.25 167.83 157.4301 181.8201 181.51 181.47 195.27 196.2 195.75 190.9099 155.5699 122.5599 113.6599 71.95996 122.4301 120.04 10.07996 10.71997 18.20996 18.60999 16.97998 2.060059 10.37 119.23 136.5699 144.41 142.62 157 165.71 173.3099 173.7 179.1599 170.7799 175.47 160.7201 142.8301 143.52 133.75 136.99 136.53 140.09 121.4301 149.74 150.3199 150.8501 153.47 146.37 165.85 164.8199 157.87 157.5801 160.5 165.8 163.7001 158.7899 159.0699 163.3101 169.14 171.3101 170.48 166.88 162.97 169.23 169.12 174 174.6 169.9301 166.95 154.02 147.5801 151.5 159.38 166.65 168.38 170.3099 165.4901 161.22 158.4 155.25 155 133.4701 130.62 123.53 90 109.97 118.74 120.9299 123.4401 122.46 122.28 125.15 137.73 137.5199 146.6801 155.97 161.74 166.8201 167.09 167.8401 162.78 129.78 135.39 89.92004 11.82996 134.88 135.1001 162.14 171.5701 177.36 182.8201 183.62 183.51 177.1899 172.9 147.79 148.75 53.36011 55.87 153.2999 154.14 150.61 166.99 172.16 168.2 168.0499 153.01 162.24 144.66 170.7799 166.78 159.01 158.0699 161.4199 168.5499 154.9399 157.12 175.12 175.47 167.25 169.15 150.5601 144.7401 143.5499 156.41 156.74 172.88 170.64 165.27 154.35 140.8199 140.7101 88.96997 68.47998 108.5099 108.5 107.21 102.2101 134.58 19.51001 115.27 114.45 115.09 123.6801 153.02 163.3899 162.72 173.84 171.33 170.6599 167.3101 153.0599 137.74 123.4501 124.05 118.2899 8.369995 8.02002 17.13 16.42004 15.03003 156.12 20.43994 21.89001 25.92004 113.54 147.6801 146.5 158.88 162.33 173.01 173.29 175.4399 170.47 165.1801 154.08 145.14 165.26 172.6699 185.37 183.58 190.6101 186.54 177.23 177.33 163.25 143.98 160.05 151.15 150.8199 171.98 177.38 177.4399 176.64 172.4299 167.7 163.72 172 179.6299 188.33 184.09 184.15 179.6901 78.51001 19.37 18.68005 5.52002 12.81006 35.43005 78.23999 113.62 173.08 177.24 179.8199 177.3501 171.33 167.74 132.34 144.6901 143.12 154.86 160.0199 161.9501 157.16 148.05 153.4501 152.3099 151.7001 154.14 160.36 160.3 159.89 153.38 144.67 162.5701 162.4301 171.01 178.64 183.22 189.11 188.22 184.87 176.9199 162.58 163 120.28 0.5799561 120.89 8.01001 140.0499 140.26 3.030029 147.48 162.34 163.9399 170.23 172.6499 168.23 171.08 169.88 163.98 163.88 146.83 142.15 142.38 64.67004 55.92993 89.55994 94.41992 38.72998 21.21997 0.1199951 35.04993 35.88 46.56006 46.02002 46.23999 35.19995 105.38 160.79 171.99 179 184 181.77 183.98 169.8301 170.37 170.15 135.95 162.24 162.77 152.14 142.41 174.9299 165.6899 164.29 166.5601 178.12 180.9 181.79 177.15 169.95 169.26 161.6801 141.13 49.32996 115.8899 144.79 149.9301 147.79 155.14 157.24 159.5499 160.02 161.42 164.45 161.38 156.8 148.53 141.34 140.33 145.76 142.58 131.3101 131.96 141.7899 148.5 152.8101 152.4601 155.6001 152.91 151.6 145.8999 126.59 134.22 141.85 136.1901 145.0299 137.4 100.83 126.51 138.89 150.48 157.49 155.8199 145.76 140.21 167.15 175.86 184.47 184.0699 184.8 177.7 174.37 170.49 171.1799 173.47 172.58 172.5199 171.13 160.75 143.36 153.55 155.63 181.27 182.0199 192.9901 195.0801 191.0601 191.61 192.1799 177.1 179.1599 178.4401 189.91 190.41 198.89 207.86 207 213.64 206.5 211.92 190.0699 189.3199 175.9199 176.47 14.84998 2.219971 19.56006 20.52002 21.14001 13.43994 133.3201 133.26 121.5801 122.88 136.4401 118.0801 159.8501 158.58 166.0701 165.6801 172.39 135.1901 143.5801 133.75 133.64 126.74 130.4399 130.14 128.0599 120.51 18.30994 136.5 148.4 163.55 165.9299 154.95 154.34 182.2799 185.21 186.54 184.2101 160.97 169.98 171.4301 127.2 121.2899 134.87 137.7 137.17 136.6801 150.63 150.6801 180.52 195.1001 177.75 193.0499 191.73 191.9099 186.87 125.9 126.0499 124.2999 128.9301 132.51 122.8401 125.5601 127.5701 11.45996 3.349976 2.060059 6.629883 11 13.78003 39.18005 47.54993 47.77991 26.66992 19.19995 96.84998 108.6 129.73 129.8201 128.74 146.9701 154.41 154.92 148.33 139.6499 110.5601 110.83 104.51 134.2201 134.74 146.3099 154.59 154.23 147.76 147.02 163.74 178.0601 182.02 187.88 184.8199 178.8099 63.91992 152.7401 174.9901 184.1801 185.92 186.6901 185.2001 183.12 185.6801 180.25 183.65 173.64 171.97 167.6799 151.99 151.8199 30.43005 191.01 195.96 207.15 211.17 210.62 205.9 213.61 204.7899 200.64 197.04 192.4601 174.65 150.0599 150.89 165.97 166.01 175.75 174.73 165.1899 164.29 151.84 163.66 162.0499 174.33 168.09 165.8401 162.5399 161.15 171.6901 161.5 144.26 158.8199 156.3199 133.2999 146.25 157.53 158.21 173.3401 180.6799 181.4299 192.85 194.51 188.9399 165.48 153.74 161.61 168.15 175.7799 178.97 176.7101 160.16 168.8601 164.12 163.9601 180.24 180.22 175.3199 178.09 181.67 180.12 184.47 194.67 195.45 200.5701 207.63 200.8201 198.89 195.1899 188.38 191.89 191.5599 201.3099 205.2 207.23 207.53 218.73 219.26 212.38 200.76 201.1801 190.61 188.0599 192.58 194.3199 111.28 13.29004 13.90991 13.33997 12.45007 35.48999 36.85999 62.95996 65.55994 74.55005 79.79004 71.91992 86.17993 81.06006 81.38 51.90991 53.25 60.42993 47.99011 47.13 46.03992 67.59998 69.83997 72.62 73.65002 77.95007 75.97998 75.31006 66.16003 65.05994 64.35999 54.72998 42.97998 21.65002 22.68994 17.46997 21.29004 22.39001 24.63 24.29004 23.19995 20.98999 19.87 18.87 18.87 17.29993 31.46997 31.71008 34.46997 31.72998 45.65002 33.88 43.82996 41.45007 42.96008 38.78003 13.05005 7.900024 0.8099365 25.19006 25.06995 32.98999 24.47998 24.94995 26.88 23.4801 30.82996 37.80994 36.30005 32.60999 41.02002 41.80994 39.90002 39.18005 33.55994 16.64001 0.4099121 1.060059 0.08996582 0.1799316 0.2698975 0.09997559 0.04003906 0.1400146 0.09997559 20.43994 31.86011 136.7 136.4099 134.84 150.5499 163.9399 164.1899 163.5699 157.8999 153.33 148.67 156.1799 151.97 153.33 148.3 149 131.24 137.83 154.96 159.2699 151.34 154.17 157.4 157.3101 162.12 156.04 151.5701 130.64 111.1799 87.94995 125.09 156.9299 158.66 159.71 147.2201 157.15 108.6699 127.4401 156.49 155.95 155.39 141.25 157.76 155.9 168.9401 175.15 182.99 184.5701 182.6801 175.2999 165.89 153.13 153.52 148.84 150.7 137.7101 139.14 139.8101 150.85 151.11 152.21 141.62 144.1599 143.0109 39.13635 133.52 134.2 136.74 130.12 153.11 153.02 161.65 155.88 146.63 163.9199 158.4301 163.11 167.3201 169.26 167.83 166.63 165.0601 154.6201 155.48 103.88 16.56995 95.07007 28.07996 101 128.65 134.26 122.91 116.58 126.5499 127.62 159.27 164.38 171.55 175.1901 181.0399 175.5499 167.03 154.5601 146.62 147.1799 127.2001 138.4099 156.23 160.9501 167.5099 170.6499 158.2 167.2899 157.58 150.6 150.12 135.52 144.38 133.4 140.53 151.64 151.12 156.98 160.0499 152.23 143.72 138.91 24.06995 20.01001 19.56995 144.4301 145.9501 65.15991 150.7999 150.4299 138.9299 141.37 136.2 54.13989 53.44995 43.79004 45.57996 42.34009 0.8800049 3.430054 7.949951 13.97998 2.130005 16.59009 17.40002 21.85999 7.569946 6.549927 7.440063 8.160034 13.20007 136.28 135.2599 137.03 140.73 140.45 161.98 167.13 168.27 178.87 178.8301 168.7799 163.25 147.62 150.59 146.4399 141.3099 161.86 
62.44006 21.70996 22.81006 21.14001 20.41003 18.66003 47.16992 54.34009 58.65991 61.39001 64.09998 65.40002 62.94995 60.43994 53.86011 49.81006 37.20996 37.34998 129.05 146.62 148.89 156.02 161.9 164.74 167.35 157.42 168.37 168.25 173.49 181.6499 191.0601 191.11 195.39 197.14 172.78 163.71 147.37 112.92 110.73 26.84998 10.56006 5.839966 14.28003 14.42004 14.36011 16.18005 0.3199463 11.14001 10.51001 126.1599 124.85 137.7301 166.92 165.98 169.13 168.6599 166.11 168.71 166.4501 149.36 113.5701 112.13 110.33 129.66 139.58 152.99 152.6799 149.5399 148.6399 156.3701 157.41 159.8 159.86 157.54 148.65 156.08 158.01 166.3899 164.77 162.41 152.85 160.5 166.5801 167.03 166.14 164.4601 159.7899 159.36 159.73 170.01 165.4 166.0399 158.42 154.28 154.63 157.7 158.4399 166.73 169.04 169.5199 165.9501 162.64 162.0901 158.6699 153.5599 142.87 123.78 123.67 124.38 123.62 124.34 132.4099 136.6699 137.4199 136.3601 133.34 138.34 137.4501 143.58 151.16 167.2301 166.6 173.55 169.71 169.52 154.76 126.8301 8.430054 96.14001 129.8201 129.58 160.9099 173.36 179.01 177.73 189.88 189.75 169.9399 163.4 145.4701 146.5699 128.89 129.53 138.01 152.0601 169.66 170.1 174.86 173.79 166.9801 161.99 167.91 166.1801 173.13 177.3 175.1001 156.0499 173.87 175.22 163.8101 163.6801 171.53 178.16 174.12 172.9 152.4299 148.91 132.1799 130.59 173.4801 177.41 173.4 171.84 153.62 140.2001 140.09 91.1499 7.27002 106.2899 107.38 107.4401 128.75 99.01001 126.5 121.74 19.05994 19.63 125.76 124.42 160.25 149.84 150.8101 167.34 133.86 155.14 149.5499 138.91 139.4401 122.73 4.400024 4.48999 8.140015 7.47998 14.59998 13.47009 7.119995 13.71008 24.63989 109.67 113.85 141.39 152.61 163.63 166.75 172.92 179.21 177.5901 169.37 162.7001 161.8 145.6901 168.62 171.5399 171.2001 183.87 185.13 177.26 178.5801 176.12 164.41 145.59 146.9 146.55 164.58 173.8201 171.7001 180.63 176.6699 174.7699 159.47 174.28 174.96 182.1 188.2999 184.85 183.04 175.76 83.56006 45.85999 27.84998 9.549927 0.2099609 37.02002 77.19006 79.91003 165.42 176.5601 180.5701 176.1899 174.63 172.6901 133.99 144.91 122.42 148.89 159.1699 158.61 157.01 153.26 148.45 127.54 155.05 166.24 168.1699 168.5901 170.03 166.28 156.54 136.16 159.3401 158.83 180.6799 181.1101 186.4199 185.59 182.5701 180.42 173.46 107.9501 6.960083 1.48999 6.51001 7.189941 9.630005 151.53 144.6599 154.5199 160 163.91 169.3099 170.92 167.0299 172.34 173.02 166.91 166.38 160.17 139.79 130.91 56.95996 56.06995 52.13 45.37 40 21.20007 0 34.5 36.90002 121.29 121.76 32.65002 68.53003 63.97998 150.4199 174.97 178.0701 184.26 191.16 184.13 180.37 169.39 134.47 22.21008 35.43994 152.03 43.80994 66.26001 165.17 164.96 162.3301 169.48 174.1801 173.86 173.28 176.02 166.47 161.7001 161.98 145.21 140.0299 138.02 48.05994 137.0601 132.92 153.1901 159.34 154.1801 160.53 163.39 167.7001 165.65 158.05 153.0699 147.42 155.8099 150.12 150.9299 130.9601 131.9301 132.48 146.86 151.4099 153.75 153.86 154.01 154.63 149.34 152.2001 148.2799 133.52 134.2001 127.3 101.49 20.57996 17.7301 1.630005 136.4099 140.13 144.48 150.51 165.1801 167.17 166.8199 178.23 181.13 179.78 178.13 175.0299 170.72 176.6901 175.63 175.27 170.33 166.89 159.5199 143.65 151.0601 161.25 186.46 191.89 192.7599 199.4701 194.73 194.92 194.41 173.27 175.62 177.96 176.9 188.9399 184.16 201.08 193.64 202.8099 192.17 192.41 192.75 189.3199 15.90002 173.42 27.90002 134.0601 0.1700439 124.7999 1.73999 2.529907 133.4399 131.9801 124.24 136.49 135.7999 117.14 158.76 162.7 165.78 175.9301 170.4399 142.8201 143.4299 131.73 152.96 138.3199 133.49 122.49 129.4399 20.09998 145.7301 148.97 152.9399 169.1699 167.14 164.48 173.24 185.5801 192.35 186.8501 184.11 173.37 168.51 152.4601 139.24 127.99 155.35 155.1799 40.33997 7.219971 185.3201 183.9501 171.71 195.85 198.4801 197.4301 193.4701 183.1 183.8501 153.66 157.28 159.8199 161.0599 126.2999 122.49 123.4901 127.7201 15.62 3.430054 2.600098 6.52002 10.06995 13.69006 15.21997 15.20007 64.72998 65.89001 66.87 88.81006 106.96 128.89 127.91 129.09 134.2201 163.2101 165.6 156.0599 127.46 132.1899 122.5399 122.6901 0 139.61 144.0399 151.91 158.96 160.97 155.5699 169.29 171.37 183.63 184.0699 184.27 180.49 155.74 169.52 173.38 183.9401 184.3099 190.0699 186.7899 182.23 180.96 175.9 180.52 178.5299 173.0701 161.14 151.75 166.01 164.51 187.7 199.5699 200.47 199.78 202.16 206.27 202.45 204.47 185.4299 191.87 192.59 174.5601 156.15 159.35 163.74 172.1001 175.84 176.28 172.54 165.6799 162.2999 157.8 155.9701 153.7899 154.21 150.0701 151.16 148.62 148.84 145.9401 139 155.13 155.65 179.1699 142.21 156.4701 156.99 166.15 185.49 187.8899 193.83 195.16 190.27 166.5601 159.54 160.26 171.7101 183.1899 181.9399 183.7101 185.54 182.0599 166.7001 163.7101 177.6 178.63 173.26 177.3799 180.09 173.02 184.92 191.67 192.4399 200.48 200 199.4 198.5 194.05 182.2001 191.47 192.14 200.5 216.4 225.4301 226.09 228.01 231.3 223.63 224.66 189.7001 190.5801 191.17 193.02 194.66 147.4501 8.659912 11.77002 12.34998 12.40002 47.82996 49.04004 66.87988 65.69006 64.68005 87.78003 90.78003 94.67004 84.06006 84.51001 73.77002 65.06995 64.95996 46.75 47.78992 57.10999 55.88 69.3999 68.71997 77.38 78.33997 75.13 73.62988 71.64001 65.59998 65.62 50.12988 44.91003 9.480103 16.75 15.98999 19.19995 18.13 24.69995 23.50989 22.68005 19.38 4.609985 10.65991 10.19995 20.90002 26.06995 37.60999 34.15002 47.45996 47.64001 48.33997 47.35999 44.38989 38.94006 26.78003 38.51001 41.55005 32.33997 36.32007 34.65991 30.79004 24.46997 23.15991 28.08997 24.84009 39.14001 44.58008 38.68005 38.82996 40.5 42.17993 44.25 44.56006 39 33.91003 0.4799805 0.6699219 0.1599121 0.3400879 0.1400146 0.06994629 0.09997559 0 0.0300293 0.1099854 126.49 126.38 153.09 150.9299 160.63 159.6899 168.6201 167 157.14 135.04 146.0399 145.4401 149.51 149.73 146.73 147.46 150.35 155.11 158.78 161.98 162.1699 161.25 156.3401 162.26 162.79 156.5199 150.78 132.65 112.24 112.1599 119.86 156.4601 160.05 164.35 156.14 142.79 145.98 147.25 150.47 157.7899 158.37 154.5699 151.08 153.3 168.28 167.23 178.96 180.48 177.35 174.11 162.76 164.2101 162.5901 153.3 135.0601 135.1001 145.5399 151.27 148.99 149.61 154.67 149.4199 149.7 142.39 118.9836 135.4299 135.6 134.85 128.35 129.8099 128.75 139.46 154.77 146.15 149.51 148.1901 165.11 173.2201 170.97 168.39 173.3201 168.9701 166.91 154.4199 145.38 18.58008 16.34998 0 0 118.4399 0 0 125.7799 136.29 138.61 142.11 147.14 164.49 174.36 174.09 163.4399 166.03 160.9301 147.0499 148.62 138.77 139.1499 157.61 158.7001 163.4301 158.14 159.83 159.79 158.9401 150.38 151.2101 148 79.39001 147.83 147.21 148.4 146.63 145.45 155.4 147.98 144.23 135.1 15.40002 17.87 15.32996 36.01001 157.55 153.7899 151.99 156.41 145.63 138.5 139.4401 42.62 52.40991 43.01001 30.51001 3.849976 7.73999 6.679932 2.300049 8.5 14.27991 19.19006 21.01001 25.05994 27.39001 26.5 10.0199 9.51001 9.409912 15.19006 109.1799 116.92 139.14 147.75 146.92 159.8199 160.5299 170.4701 171.8101 169.0901 164.1499 150.7401 156.6001 142.4301 141.6599 161.22 
21.65002 20.09998 22.91003 21.82996 20.28003 20 43.95996 57.02002 58.02002 61.05994 64.57996 65.1499 63.1001 56.42004 48.85999 39.76001 32.18994 53.09998 12.66003 22.1499 22.91003 154.8101 150.3101 157.23 156.7201 153.88 144.64 167.22 167.9199 166.47 178.9299 185.5801 191.98 173.85 173.01 153.41 152.1801 146.17 110.03 41.28003 10.1499 10.36011 13.19006 12.44995 15.06006 11.98999 2.329956 5.829956 5.540039 3.790039 80.06995 138.1799 154.2 159.09 160.2999 163.4 165.96 157.01 164.8099 150.4399 138.96 111.72 110.4199 129.61 137.6 152.0699 154.8301 153.29 149.6499 156.8501 162.9 162.6599 164.9199 161.1499 155.65 161.0299 164.3501 168.25 168.84 159.22 154.6399 154.47 160.65 157.76 161.4399 153.6801 151.91 158.9199 155.15 161.42 162.99 157.4 153.7401 146.47 154.87 158.1699 159.6 163.6901 166.4299 163.5701 162.64 165.71 163.8201 157.29 151.03 146 128.84 51.38 66.46008 121.77 123.1901 138.63 146.1 148.85 135.03 132.76 115.6899 143.11 142.29 146.35 165.5901 171.1799 175.14 167.38 166.41 162.5 156.3201 21.32996 89.94995 130.9 99.42993 154.2599 173.39 179.36 177.9299 186.7101 185.79 177.41 162.26 155.7799 157.7101 127.25 103.64 148.1699 165.77 166.67 174.8101 178.8899 174.36 169.83 164.04 169.27 174.4401 172.84 173.8301 171.86 165.77 178.73 179.3401 162.51 160.8401 164.14 175.6699 167.23 168.48 165.01 166.7999 128.24 108.9 180.49 179 178.89 173.5901 167.55 153.1899 143.9399 0 0 75.06006 106.87 108.27 129.34 130.4701 126.22 133.4501 18 20.69995 125.38 121.24 143.73 151.1901 151.79 149.0701 148.27 134.67 144.0801 145.3201 136.3999 134 114.41 4.200073 7.109985 3.109985 5.200073 7.189941 6.349976 12.37 20.16992 106.5701 121.54 138.41 151.87 162.84 165.9701 174.7999 176.9701 176.13 171.4401 162.87 164.8999 155.29 169.5 168.5 172.0499 173.36 179.04 172.33 173.0601 162.21 165.0499 157.84 147.2101 122.41 151.2799 175.79 174.89 176.4399 174.9701 171.9 164.92 165.63 175.4399 184.83 183.83 184.74 180.0801 175.58 117.7999 13.38 45.25 53.27002 51.18005 0 3.009888 159.3099 159.3099 172.4099 175.13 174.25 171.9299 157.8401 156.5699 148.61 143.25 149.5 151.76 154.3099 150.6699 151.87 143.0499 142.9 154.8101 165.5701 165.9 173.9399 173.6901 159.59 158.65 147.99 165.98 171.6799 175.36 177.89 179 180 174.85 170.77 171.0701 51.38989 51.58997 39.47998 53.76001 88.25 150.01 156.2799 157.1799 155.39 160.9901 163.1901 165.8701 164.52 172.7899 176.3199 175.5299 169.85 164.24 144.48 134.46 131.0299 43.92993 50.69995 47.19995 33.78003 33.10999 46.68005 42.06006 0.2700195 132.1899 121.36 122.22 149.66 56.46997 144.6599 146.27 167.4301 167.27 183.88 189.0299 189.8199 159.91 131.1 0.5299072 19.83997 19.53003 33.08997 37.62 35.37 157.83 153.97 134.02 168.21 170.33 167.7101 168.22 171.91 165.3101 163.5599 156.98 150.11 50.04004 32.02002 40.85999 136.13 145.65 160.99 159.95 153.11 160.12 164.11 166.88 165.23 157.26 148.85 153.8301 160.4801 160.4399 148.33 155.59 138.99 141.08 147.75 155.02 152.71 152.78 152.5601 147.4301 156.24 155.33 154.53 132.9301 133.54 128.2001 100.2 70.12 24.06006 24.69995 134.48 152.6 160.22 149.26 150.6699 162.63 169.7699 169.6901 173.6101 169.13 170.14 153.95 170.79 174.9099 174.26 173.86 173.6599 163.9901 164.9301 151.28 160.16 167.67 175.96 179.5499 189.71 197.24 195.5499 193.6901 185.5801 9.190063 163.13 177.54 175.51 181.5299 181.02 182.35 194.0701 190.34 189.59 183.77 183.01 170.54 172.77 174.16 112.67 112.41 136.7599 145.16 1.170044 136.36 135.3301 138.0399 136.8199 135.99 12.08008 16.10999 140.2201 173.6899 180.92 173.88 173.5 167.41 156.5 157.79 152.53 147.49 147.7 120.1599 132.4701 1.380005 146.25 155.1 159.5701 170.8201 172.9299 174.45 178.3301 185.39 190.23 184.5399 183.0299 172.8999 159.7101 152.1 152.59 121.62 154.4601 156.4299 148.6901 99.37 6.900024 183.5601 179.86 199.65 207.26 206.8099 178.9199 180.05 170.89 171.89 164.97 158.58 137.1 137.5299 93.67993 93.93005 94.22998 9.160034 8.97998 8.290039 2.619995 19.30005 3.159912 3.949951 15.90991 16.29993 66.32996 68.68005 100.25 124.47 132.45 126.3101 141.9301 141.5 161.4701 167.85 165.88 145.97 132.4399 132.78 121.2201 122.61 137.9 143.3601 152.2699 166.9099 162.2101 169.5299 168.25 165.95 169.3101 181.61 175.1799 168.28 162.86 167.25 171.71 180.92 187.0699 189.76 188.53 182.58 178.36 175.0399 176.53 176.16 176.5699 160.15 164.27 163.53 164.41 150.8999 163.22 165.9 192.84 202.9701 205.3199 202.0499 194.52 188.53 186.25 182.3201 174.4199 156.33 160.02 162.12 171.2999 174.92 172.83 171.75 170.39 164.12 164.89 157.4299 154.7001 152.52 138.12 148.96 140.66 164 162.11 157.86 153.83 154 176.4299 178.75 164.2301 168.84 180.8301 183.49 184.4401 190.86 191.41 181.4 167.49 176.26 164.87 172.1 189.3199 192.51 187.23 183.55 182.21 169.04 170.88 186.79 189.1799 181.9399 184.53 180.0499 174.1 177.27 184.6799 184.87 197.8101 197.7001 198.67 190.39 181.62 182.35 181.55 194.92 204.02 212.28 225.22 233.2799 235.28 232.37 224.23 222.4901 189.95 190.03 190.1 177.99 178.1801 116.92 118.09 14.96997 28.10999 32.37988 49.34009 57.51001 57.70996 60.65002 72.92993 85.6001 96.97998 96.06995 90.53003 85.20007 82.05005 68.58997 64.58008 44.53003 43.28003 54.41003 63.63 63.43994 64.39001 69.6499 75.15002 74.73999 69.26001 72.70007 63.21008 51.00989 50.33997 48.73999 44.33008 11.44006 10.65002 20.04993 22.89001 20.31995 23.48999 23.28003 20.63 20.43994 20.60999 26.90002 27.5 31.90002 41.95996 39.79004 42.87 50.0199 51.46997 48.55994 45.85999 39.22998 30.66003 39.06006 45.95007 46.16992 45.30005 43.95996 41.80005 25.33997 24.95996 26.32996 28.66003 39.02002 40 39.30994 42.72998 40.09998 36.54004 42.20996 41.75 41.28003 24.8501 22.7301 11.73999 0.1600342 0.2401123 0.2700195 0.01000977 0.2099609 0.1199951 0.1300049 0.04992676 59.6001 124.73 151.41 148.9399 162.1799 164.72 170.05 165.25 160.83 141.34 148.59 147.7301 151.79 154 146.6899 141.53 153.58 157.03 163.98 165.98 166.46 158.33 158.6 161.5199 162.65 155.9199 150.26 143.6799 19.55994 94.45996 99.09998 123.5601 162.46 153.9399 164.0901 147.92 140.59 141.91 150.6799 153.22 159.49 155.88 139.5 141.14 162.5254 164.8536 162.1901 177.0699 172.53 165.39 165.28 165.8 164.78 136.74 132.0499 141.0901 144.59 143.5601 154.15 158.8755 160.9468 154.59 156.1799 142.15 153.2303 134.86 134.42 119.03 118.5699 129.02 128.03 139.7 136.91 141.75 162.59 167.92 166.8201 180.25 180.72 178.14 172.3 172.13 165.02 153.1 146.39 94.75 67.51001 0 0 109.48 0 0 0 120.49 131.15 143.64 150.61 167.47 171.1799 166.02 159.6699 157.6901 159.1 152.7899 14.23999 126.3101 138.58 138.3401 154.65 154.29 150.73 150.9299 141.54 140.97 136.95 144.67 149.46 150.29 142.87 154.74 148.64 147.39 148.87 151.13 145.8601 142.53 134.9399 135.8199 13.64001 13.12 12.10999 157.47 165.1 163.1801 160.88 146.2999 139.24 139.48 10.95996 7.27002 4.980103 7.449951 1.219971 0 1.97998 8.049927 8.540039 10.97998 14.84998 19.16992 23.96997 23.27002 28.78003 10.62 11.13 11.2301 14.59009 10.10999 78.6499 121.7999 120.17 160.52 159.2999 155.75 169.61 169.52 163.6 158.2001 155.5901 159.28 160.51 164.52 162.3099 
22.52002 25.76001 26.78003 23.57996 22.81006 20.98999 45.39001 43.32996 53.73999 61.53003 62.07996 62.45996 56.85999 49.64001 43.55994 45.30994 24.90002 53.85999 22.91003 22.80005 22.58997 34.37 143.54 143.29 149.36 147.78 144.6 143.92 167.91 165.85 166.4399 186.6699 186.67 183.92 160.51 146.63 146.28 144.89 142.29 40.84998 10.44006 9.820068 8.029907 11.58997 12.12 10.72998 4.630005 3.069946 1.030029 107.5699 114.5 137.85 144.9601 151.51 162.16 166.62 163.3199 157.11 150.46 152.0599 141.4601 110.02 110.48 128.65 149.6499 149.46 159.2 157.39 153.64 149.49 160.92 160.2 164.8101 159.6001 154.6801 162.5 154.8899 163.77 163.79 162.47 154.28 150.27 154.46 152.21 152.3301 150.39 152.1 152.13 150 157.38 151.9301 154.8501 159.91 157.8501 153.0699 154.23 153.03 150.12 159.5199 160.22 160.97 162.55 162.6 158.41 151.65 137.16 131.8201 123.03 131.9301 148.48 148.8601 143.2999 148.2899 147.8201 151.3199 140.3401 138.6599 134.7 133.5701 158.4199 157.52 165.33 170.7 167.9301 167.17 143.27 136.61 108.7999 106.76 119 145.99 163.1499 162.99 175.95 178.58 181.51 181.16 176.6001 174.85 161.95 158.54 9.369995 10.5 135.63 155.49 169.8 175.4199 175.6399 175.72 170.78 151.27 176.36 179.79 170.25 177.1 185.17 179.85 184.21 183.38 156.7401 160.08 166.4299 166.9 169.1801 166.74 164.08 151.67 153.5601 170.65 179.84 181.87 176.39 169.42 168.01 167.39 151.45 152.04 83.60999 58.84009 9 134.1 133.24 139.9299 133.2301 132.37 129.5601 135.01 122.13 21.16003 138.75 143.4399 152.41 140.76 154.89 140.88 142.6101 149.42 146.13 144.5901 115.42 1.670044 4.77002 2.089966 4.949951 4.660034 7.300049 7.97998 14.55005 23.05005 135.2899 137.4 151.0499 16.55005 166.42 169.0699 173.22 169.5199 166.09 165.13 166.54 164.24 161.97 171.25 164.3401 164.27 174.25 165.55 165.74 165.6801 165.58 158.0801 157.78 160.16 160.5299 163.66 171.7101 168.3101 173.99 171.9401 160.67 167.4299 164.36 176.97 179.51 182.17 177.86 168.8 165.5901 14.79004 86.53003 99.79004 101.63 0 0 122.2201 158.6801 167.39 169.37 170.87 167.8201 156.26 158.49 158.5099 147.4801 141.53 140.8 152.03 145.63 143.3101 147.9 143.08 160.8199 161.83 169.9 174.77 172.05 165.67 155.63 135.37 136.89 175.88 175.49 174.6699 171.9601 171.63 175.41 166.0599 166.1499 53.19995 53.29993 54.44995 85.16992 144.28 154.4 162 165.97 157.86 162.3 162.89 159.4099 163.9399 171.42 172.16 174.0099 166.09 165.6699 151.75 145.79 130.7699 131.2999 48.19995 45.93994 32.80994 32.57996 78.08997 138.47 0 130.6 153.02 160.34 160.51 135.2201 155.47 167.47 166.46 167.64 179.42 184.4501 174.9299 175.1801 159.38 105.0599 73.14001 29.51001 29.92993 29.05994 30.33997 141.74 133.4299 132.85 160.2001 167.35 166.15 167.35 165.46 157.73 162.0399 153.8301 130.5499 130.34 0.8699951 56.53992 119.34 151.91 156.37 165.88 163.0601 159.41 161.8501 161.15 159.0801 156.89 158.8701 170.1299 162 159.11 165.5099 169.36 164.1 10.30005 150.4501 153.13 150.84 149.9099 152.51 160.25 163.87 164.75 152.55 152.6899 143.14 121.5901 120.1699 89.33008 130.78 148.77 158.5701 171.4301 173.67 159.74 139.1801 12.10999 17.56995 153.77 168.5499 166.5 132.38 161.1001 164.4 171.97 156.27 161.17 162.08 160.63 163.51 166.38 158.48 154.17 180.52 180.0699 190.26 192.28 189.12 192.6499 187.37 179.11 173.71 179.6699 178.7 185.1 180.55 182.14 183.0699 178.37 189.52 183.3501 154.11 15.80005 29.25 74.05005 35.75 118.13 145.34 2.570068 3.259888 2.72998 137.65 139.65 137.6 135.6899 170.97 141.03 141.46 174.67 188.1 185.89 184.46 182.6 178.67 156.8999 145.64 146.4299 141.0099 133.7201 133.01 134.8101 136.66 163.2699 166.65 168.36 175.45 175.9401 175.14 182.3201 183.8199 184.0599 185.08 172.6801 160.6899 149.98 167.51 167.74 170.24 147.6001 164.42 167.03 143.64 183.95 203.2 210.33 210.2301 215.28 181.8 169.08 172.03 172.3401 147.35 150.0601 151.45 139.65 15.02991 6.829956 7.800049 8.670044 9.099976 9.380005 18.79993 18.83008 19.61011 11.19006 18.15002 17.32996 72.55005 72.82996 99.62 99.68994 99.28003 141.38 131.1499 153.7699 164.9401 161.14 160.3101 150.35 142.65 124.7301 114.96 120.8199 146.72 146.4501 158.9701 166.48 174.66 172.23 169.25 165.3199 163.74 172.0299 169.73 168.6799 161.97 163.15 178.29 181.5699 182.83 187.77 185.9399 183.9401 183.4 174.34 163.9501 166.9301 134.5599 114.2999 114.2001 161.7301 160.78 44.65002 131.65 168.21 193.6799 192.24 196.7799 185.26 189.28 189.5601 173.47 182.25 157.25 157.9 151.38 159.95 167.12 169.89 170.7001 169.24 170.09 163.23 154.64 141.38 143.99 145.41 91.79993 139.88 147.28 159.39 172.29 168.45 168.6901 183.11 181.73 177.92 177.6901 181.34 180.5801 179.6799 182.15 187.7101 187.13 181.52 174.83 179.8201 184.97 188.11 194.66 196.7999 193.53 184.91 171.23 184.77 184.47 191.17 189.28 193 192.92 176.89 173.0399 175.46 181.75 179.2 188.36 188.01 189.7999 183.22 185.2101 173.79 180.1801 193.0299 189.74 209.0599 224.1 236.42 238.2 237.29 229.34 221.88 201.26 198.3201 177.59 178.52 179.6801 132.92 134.53 116.66 13.84998 48.83997 52.16003 57.21997 58.01001 65.91992 78.7699 88.52991 93.09998 94.46997 86.66992 74.68005 68.30994 68.18005 67.15002 44.17993 53.80994 54.52002 53.20007 56.71997 62.71997 65.17993 64.80994 63.40002 61.52002 61.42004 49.91003 51.67004 26.38 48.1499 12.02002 10.92004 10.34998 22.60999 23.82007 25.15002 24.38 23.1499 20.64001 28.16003 27.10999 28.05005 37.79004 36.39001 36.94995 42.15002 50.05994 51.57996 50.93005 49.03003 42.71997 29.62 30.07007 44.81006 49.8999 50.78992 47.68005 46.33997 42.56995 33.03992 29.77991 28.04004 26.12 32.87 34.05005 42.51001 42.27002 32.08008 39.68005 41.96997 37.64001 38.46008 29.17004 30.63 20.62 21.44995 0.1400146 0.1400146 0.3399658 0.2299805 0.02001953 0.07995605 0.02001953 124.71 124.0601 151.27 152.8099 159.65 163.65 161.21 163.55 156.1901 142.0199 139.89 147.71 150.29 150.21 146.4701 147.0499 147.15 154.91 159.7101 163.96 164.05 160.71 158.5 159.85 156.9299 152.4299 146.91 133.71 147.0499 153.59 160.27 163.77 162.79 167.33 168.0701 133.3199 143.26 141.73 137.65 153.01 152.51 152.73 148.3 154.59 160.7413 159.3864 167.5137 168.1237 167.17 162.47 165.02 167.6101 164.91 155.63 152.8999 146.4401 145.3336 151.2909 149.1918 163.1436 164.6001 157.72 160.5195 161.4828 162.4915 134.36 132.96 120.2101 137.75 128.59 103.62 0.2199707 140.9399 141.51 160.97 170.24 172.42 179.4 185.42 181.9901 178.9 174.23 170.41 164.8199 145.6899 145.65 84.5 0 0 101.28 0 0 0 14.57996 118.11 133.0599 136.71 171.23 175.59 157.72 152.54 118.35 150.12 130.1899 14.32007 126.6801 127.39 138.98 143.41 149.28 150.65 150.5599 145.04 143.78 138.0601 133.1901 148.3 149.73 154.75 161.6101 159.5701 155.77 150.78 141.79 124.53 142.2001 20.57007 136.35 20.06006 18.34998 155.88 163.04 168.65 169.36 163.62 160.1899 151.48 135.9099 135.4 8.129883 8.200073 6.98999 1.920044 1.650024 8.649902 9.839966 7.649902 5.200073 10.96008 17.41003 23.92993 26.44995 24.52002 12.16003 12.66992 26.39001 20.46997 21.20007 47.55005 81.72009 120.77 149.3099 154.29 155.5601 159.5699 156.7799 158.2899 156.6901 162.96 158.97 165.67 165.25 163.4401 
26.16992 27.18994 26.89001 25.42993 23.5 19.93005 23.48999 47.96008 52.17004 51.21008 60.20996 56.90002 39.09998 51.70996 34.83997 32.52002 23.97998 19.78003 21.88 23.09998 22.30994 20.05994 143.0701 138.6801 72.37 34.58997 129.3 130.37 127.41 149.37 157.51 166.63 175.7799 163.0599 143.49 116.8201 107.76 142.9301 142.9501 75.90002 11.02991 11.95996 7.969971 8.040039 9.22998 5.299927 4.930054 5.380005 5.310059 106.91 113.5299 139.0701 142.1 145.77 161.5 165.9501 162.42 145.9501 141.96 125.88 135.7899 2.959961 132.03 129.7 147.6 155.61 153.1499 154.9299 150.2 155.4399 158.91 159.61 159.33 157.11 152.25 154.8301 155.73 161.23 155.99 155.62 147.17 138.14 142.2899 140.99 134.4401 140.5801 141.0699 141.6799 141.14 149.1599 150.15 162.1 164.1 156.79 158.83 157.95 153.5701 149.65 155.6799 152 159.41 156.3101 155.92 152.58 146.9 146.62 137.05 122.8899 139.8 148.1001 150.64 150.5 159.0499 154.6801 154.8999 151.91 149.4 134.7999 134.4501 149.3999 158.9 159.98 166.65 157.77 156.84 149.1 135.8 137 117.24 115.54 117.9501 157.75 154.73 173.7 171.34 177.84 168.49 172.03 173.71 162.14 135.4 9.390015 129.62 133.8999 149.6599 164.4 163.0701 171.1599 165.9401 166.25 171.88 177.28 177.0399 187.12 186.5701 184.71 184.1899 185.9301 179.49 171.21 181.73 178.11 162.71 176.3199 156.38 158.62 141.13 16.83997 167.25 174.2101 177.96 175.72 166.75 163.37 142.2799 124.8899 97.16003 73.59009 12.33008 107.5 134.0801 133.63 140.03 132.85 142.4901 134.9 134.5499 104.29 128.8201 128.99 140.08 146.29 148.0499 155.01 162.58 157.0601 157.9501 150.8201 151.54 2.070068 1.339966 1.619995 1.719971 5.819946 6.690063 6.859985 16.78003 16.41992 14.19995 134.9199 140.6801 149.3101 161.9299 158.05 164.5299 162.77 164.3099 166.1899 170.4901 170.8301 165.26 161.67 164.04 163.7699 159.49 164.5399 173.01 166.01 172.91 172.99 162.64 162.91 153.4401 161.26 160.35 167.74 168.9099 166.3301 164.2101 161.33 162.35 162.27 176.76 175.2899 172.0499 171.14 170.24 163.41 165.1801 163.85 151.15 142.59 117.9 91.89001 89.65002 153.1 152.87 148.26 160.3101 158.42 165.5099 158.71 162.65 144.95 138.9099 138.9701 140.2999 138.85 122.28 121.53 138.72 154.11 159.85 166.16 168.4 170.5601 165.11 164.27 155.37 168.7699 175.2799 173 174.75 167.0801 169.71 159.83 159.86 152.01 55.62 54.13 53.85999 148.6799 154.1801 151.9301 162.5599 165.6399 167.55 160.71 155.0601 155.27 163.08 169.1699 167.0299 170.79 165.22 163.35 153.4601 149.1599 129.7699 131.4099 34.22998 38.63 23.41992 0.1298828 144.42 137.83 144.6699 129.71 157.21 154.21 160.12 167.37 164.8501 155.22 155.15 167.62 178.51 177.2001 174.17 170.98 168.63 158.5701 158.48 73.58997 0.3599854 0.2301025 26.22009 141.51 30.23999 31.59998 160.4 154.78 148.9501 162.7101 154.6799 157.89 109.51 130.7201 130.29 128.9 1.030029 138.1 133.17 152.2 164.27 168.5601 166.5601 154.24 154.39 151.9501 154.89 162.59 154.33 173.0399 172.5699 180.6599 166.59 159.98 156.23 157.0601 154.9199 150.47 151.01 152.09 153.98 163.71 165.5 167.96 161.37 143.34 143.8601 123.74 115.42 18.31006 151.6799 156.55 157.12 176.35 177.2599 180.24 175.74 179.7599 172.4301 108.4 19.17004 67.77002 20.19995 165.03 165.36 167.0499 163.1899 175.23 176.33 159.38 165.7999 165.65 155.38 158.42 173.86 182.63 182.52 183.39 184.9399 179.21 183.9301 171.3 173.65 175.74 182.4701 188.3201 189.75 186.7001 182.45 180.14 168.4399 158.86 160.98 19.26001 25.91003 32.37 33.08997 85.07996 139.35 0.9799805 1.969971 140.92 189.84 141.15 139.99 169.11 171.5399 172.74 159.23 141.92 182.29 190.99 189.13 184.6499 173.25 174.37 147.16 147.62 144.77 132.14 133.37 132.46 157.4301 162.5801 168.7 168.5601 169.0601 169.62 169.7101 175.38 183.49 177.76 171.27 170.8501 158.1 158.51 158.75 166.74 170.8199 171.49 171.51 165.92 167.85 181.1899 190.52 201.58 207.2999 214.5499 206.5399 177.2001 171.59 173.64 160.4501 147.1901 150.7201 154.5399 4.77002 6.079956 3.809937 9.930054 10.07996 9.900024 3.049927 20.15002 19.05994 12.40002 16.54004 9.369995 11.19995 11.29004 3.540039 112.11 111.79 133.87 133.95 145.7799 147.3 140.84 151.4 125.4 134.4 128.54 114.38 146.83 147.0499 152.3501 158.38 164.5 178.25 177.8201 181.4 169.1001 168.25 168.29 169.34 156.64 160.53 159.8301 177.1899 181.47 182.28 182.3201 181.7101 171.2899 173.9401 175.83 140.74 130.13 133.27 134.3099 135.0699 124.84 137.01 168.64 168.5 180.77 185.9 186.59 180.8601 181.34 190.09 189.38 145.13 145.92 79.10999 158.9299 158.34 157.49 163.76 171.13 174.6899 172.03 163.15 164.77 146.6901 144.11 142.5701 142.41 112.2799 3.289917 146.7599 160.7101 169.02 169.9901 173.1801 181.4 186.76 188.2401 186.6 187.49 179.4401 174.33 175.7101 175.14 178.4401 181.64 166.84 172.0701 185.85 190.0699 194.9601 200.51 197.3 190.0601 151.15 183.8999 186.1901 195.4399 198.35 196 192.78 164.65 172.3099 170.66 173.83 176.1399 181.11 170.2301 177.23 179.77 166.9299 167.8199 176.4601 159.03 198.9 210.39 225.2201 230.73 235.33 236.76 233.16 199.74 200.7101 198.6001 178.12 178.8899 180.0699 155.76 117.48 118.86 116.02 69.85999 56.02002 42.99011 65.27002 71.30005 72.12 71.65002 80.26001 84.97998 84.59998 77.70007 59.59998 46.41003 39.12 31.03003 42.26001 46.93994 62.50989 63.52991 62.03003 59.69995 60.9801 49.95007 52.04004 53.5199 52.30005 52.86011 52.70996 51.30005 23.27991 10.62 11.66992 22.76001 23.93994 22.32996 22.25 21.09998 29 31.85999 31.08008 26.89001 43.01001 44.56006 46.64001 45.76001 45.58008 41.21997 49.71997 45.5 34.17004 26.92004 28.09998 45.69006 50.41992 51.30994 51.33997 48.87988 43.44995 38.77002 29.51001 27.5 26.02002 25.43005 30.38 35.20007 37.89001 36.98999 46.56006 47.44995 41.07007 38.41003 36.02002 30.43005 24.67993 18.62 0.01989746 0.1900635 0.1300049 0.1700439 0.04003906 0.08996582 0.1101074 80.88 80.60999 136.33 151.6801 158.13 161.79 161.23 160.9 152.0701 149.0701 133.29 144.62 147.7999 149.05 143.86 139.15 144.61 154.0699 158.4399 163.08 162.6901 159.86 153.6 153.02 155.65 150.17 146.98 138.6699 132.62 152.88 155.0299 165.9301 177.9301 172.73 171.4701 162.92 162.6 137.98 148.91 152.26 165.27 159.76 168.22 159.6901 165.1077 157.2383 163.1814 160.639 159.2537 164.1899 165.5 165.1901 162.9199 161.36 152.28 150.5745 149.5441 148.4191 149.3995 161.4017 162.0219 155.7882 161.8745 164.3628 166.5773 162.1201 148.6 147.8 137.37 124.0499 113.83 111.67 141.63 145.9099 154.48 169.09 173.2799 182.65 186.21 184.39 177.86 169.02 163.8199 163.3501 34.09998 132.54 14.27002 92.88989 106.8999 97.4801 89.79004 67.42993 38.68005 12.46997 21.87 151.36 166.41 163.2001 175.9701 157.62 151.76 152.48 117.09 128.25 110.1399 123.21 122.76 132.58 132.8201 122.6901 143.6899 143.15 145.03 112.14 141.89 141.8999 140.77 158.8 162.99 162.4401 160.48 155.61 141.4801 138.24 15.98999 17.10999 19.79004 21.01001 21.42993 17.89001 34.92993 163.6 167.09 168.79 164.8199 150.38 149.6799 142.26 7.25 5.920044 6.400024 1.809937 1.690063 1.549927 11.61011 9.789917 15.97998 6.269897 3.880005 12.80994 15.38 12.84998 5.650024 8.259888 45.81006 44.73999 66.44995 13.30005 14.67993 33.05005 121.24 121.36 140.49 147.2699 146.6 151.1299 158.11 166.2 165.83 170.76 171.58 167.09 160.33 
22.19006 118.34 141.62 142.26 24.22998 11.44995 23.22998 28.10999 40.83997 36.09998 36.08997 48.89001 21.64001 27.51001 18.16992 16.80994 11.71997 20.68005 37.93005 37.34998 23.21997 13.18994 12.97009 11.47009 9.439941 117.42 119.01 127.63 146.37 120.23 152.02 153.01 143.7599 142.17 134.17 116.88 115.79 43.01001 41.17004 13.57007 11.94995 7.23999 4.030029 4.469971 7.390015 5.849976 10.70007 10.04004 4.47998 2.490112 130.97 129.8999 130.25 146.26 158.12 154.2 149.38 149.3501 135.3301 125.41 126.11 1.790039 130.6899 141.3401 143.27 151.76 151.24 156.3701 154.28 154.5601 156.78 154.26 154.1801 146.4601 143.4301 147.99 150.14 155.5801 155.97 148.99 144.8101 135.64 137.37 139.42 132.37 116.65 133.52 141.3899 139.29 147.78 148.87 158.5599 166.42 169.9 166.36 161.1801 157.99 148.65 150.6 145.03 151.1901 148.88 152.02 150.9299 150.96 158.16 150.83 151.11 138.8 150.1699 158.11 160.0599 162.54 163.29 153.04 150.08 145 134.6899 14.08008 147.35 150.34 155.14 155.97 154.3 159.49 143.7899 133.89 126.92 0 95.19995 116.02 149.8 149.12 152.5701 163.7 171.08 165.8 165.88 167.1801 150.92 138.04 11.76001 127.62 140.2001 139.5 150.5 156.5801 162.21 160.0299 158.0901 164.6801 177.4199 177.02 187.58 190.12 189.01 187.99 187.29 177.0299 184.4801 184 185.09 186.8501 180.98 182.88 168.61 15.63 18.34998 165.58 165.54 166.83 172.39 160.88 162.26 151.49 121.3101 14.04004 82.70007 107.88 142.03 141.0599 138.1801 139 153.64 148.65 138.51 138.13 105.1499 141.4399 21.68994 128.77 134.54 159.4099 162.4299 161.1699 157.86 156.7999 149.41 149.24 1.25 1.539917 2.539917 4.099976 5.650024 4.109985 6.23999 6.349976 14.89001 14.42993 101.2101 132.9199 140.22 155.33 156.5 150.72 157.9199 162.98 165.87 170.45 171.16 167.4401 166.73 153.11 153.85 160.1801 170.61 170.84 178.2899 181.6801 173.48 166.8099 167.16 164.36 166.9401 159.3999 152.3099 150.1899 156.86 150.83 153.02 20.01001 154.7 167.1699 165.41 170 164.36 164.6 171.42 172.72 166.4399 161.97 159.65 123.52 80.15002 3.51001 4.849976 152.5399 137.0599 159.3401 168.76 166.38 166.8101 162.0601 150.2899 148.09 151.3 139.45 142.96 126.48 141.2101 140.1899 144.47 157.2101 156.64 165 163.37 160.92 156.8301 179.5701 178.42 185.6399 171.3999 170.38 161.3101 148.8401 149.36 148.98 68.03003 65.20996 80.16992 79.67993 89.45007 153.37 159.22 166.5599 171.1801 168.3199 164.49 157.48 153.9199 155.59 164.7899 164.13 167.1 157.74 157.96 153.42 139.66 129.3199 129.9601 23.58997 19.66992 17.51001 5.959961 143.9399 144.3301 144.6899 155.7999 156.3199 158.5 159.25 166.61 163.91 160.4 162.4099 172.58 173.01 173.14 173.5699 170.33 168.14 130.75 99.38 85.09998 133.4701 118.8101 13.44006 30.52002 38.48999 43.69995 147.38 149.8799 158.72 165.2999 151.4299 137.1 108.9501 104.8099 129 113.17 149.24 137.8201 142.03 148.59 160.17 166.6001 165.09 162.22 146.89 155.27 163.53 163.09 153.59 173.85 182.89 181.49 178.6801 177.64 175.12 160.02 161.88 157.05 146.9099 149.63 157.49 163.17 168.35 170.8 163.2999 155.14 146.02 121.8301 114 15.08997 149.96 162.36 171.7799 174.9301 178.89 184.4401 186.3999 185.12 181.3199 115.34 11.72009 11.05005 66.87 149.79 164.51 166.16 166.15 172.6 172.3099 176.86 168.15 167.8301 153.6699 157.23 156.04 179.1801 170.63 174.0701 178.03 174.87 6.849976 163.62 168.5499 179.0601 180.79 189.14 188.85 184.86 181.9401 174.12 174.4401 170.1 145.2001 65.12 20.94006 21.55994 29.47998 29.56006 142.7101 2.820068 7.149902 141.2899 190.54 191.35 168.21 168.86 168.92 170.3199 166.67 176.6899 187.8201 191.67 187.6801 184.61 169.63 170.5801 155.7999 147.71 156.2899 155.99 156.97 153.11 163.9299 170.0599 175.86 169.59 166.46 166.23 160.77 161.71 159.28 168.1699 172.8099 154.25 161.36 173.27 172.9299 169.13 182.9401 173.53 179.7001 179.8199 176.51 175.04 172.54 191.76 202.0601 204.53 195.41 177.1901 167.8301 172.22 174.78 139.5699 141.08 112.61 119.7 15.25989 17.15991 17.43994 2.400024 16.02002 19.48999 19.62 20.21997 12.32996 9.130005 10.22998 20.34009 1.969971 76.46997 77.88 104.48 120.96 131.72 142.75 145.02 139.96 131.5 131.61 125.96 118.65 118.4199 133.86 154.3099 159.1801 158.9501 173.87 176.9501 183.35 181.8101 175.09 164.65 157.5601 158.88 184.26 160.95 156.76 184.8199 184.52 172.48 190.0299 174.6 163.9501 166.66 168.61 140.03 138.6799 111.0701 85.80005 134.83 135.74 135.78 162.52 161.67 181.35 181.1 172.02 172.49 167.97 186.38 0.4500732 144.3601 146.4199 147.66 159.7101 159.0499 153.37 167.8199 175.54 175.8 172.73 168.17 149.7001 150.0299 44.56995 137.9801 145.76 145.5 152.7001 152.51 158.1901 166.59 166.53 182.2 185.38 187.58 191.42 190.17 188.2301 173.7301 168.27 175.8301 170.8401 170.4 165.25 167.42 181.13 187.61 188.74 197.24 199.71 196.6 119.7 150.16 175.16 184.65 194.33 201.97 199.7001 192.97 186.04 156.3999 161.85 160.1899 177.47 162.49 170.4399 173.25 158.3201 159.49 168.0499 151.37 178.99 199.13 196.38 222.72 231.1499 231.75 230.59 219.91 215.76 191.7101 196.14 196.77 180.85 163.28 155.0601 117.26 118.0299 104.78 83.99011 57.92004 36.34998 52.03992 52.57007 67.13 68.15991 69.22009 82.57996 74.06995 66.10999 61.45007 47.69995 47.01001 51.66003 52.20996 49.47998 64.83997 64.66003 62.6001 50.51001 51.65002 51.38 51.40002 52.22009 49.38 47.57996 52.1001 27.93005 27.06995 9.200073 14.66992 24.15002 22.31995 27.14001 25.52991 27.68994 31.96997 32.48999 35.31995 46.44995 44.52002 50.22998 48.83997 50.71997 47.12 42.58008 42.16992 37.94995 37.84998 34.67004 39.18005 46.97009 48.90991 51.95996 51.91003 48.91003 42.62 38.78003 28.22998 28.31995 27.16003 24.84998 26.42993 29.37 38.33997 40.82007 39.04004 42.58008 38.51001 36.95996 37.19995 34.18994 26.46997 17.91003 0.1199951 0.05993652 0.06994629 0.2099609 0.1199951 0.2600098 0.1700439 0.2399902 138.41 140 143.75 144.5599 150.27 155.28 148.99 148.63 144.47 136.86 140.01 141.12 144.14 138.1901 151.1599 143.9 144.87 153.04 153.24 154.73 154.2101 149.33 146.3799 144.9801 143.8401 146.89 138.47 141.4601 156.61 169.98 168.64 176.6899 181.08 175.98 168.46 168.1799 137.2201 121.2 153.39 163.42 166.7101 168.55 167.0399 163.2905 147.7527 157.8882 160.3163 156.3358 159.63 163.12 160.25 161.4199 155.6 148.71 148.8273 147.8351 146.7228 154.1473 158.6855 157.7235 155.2001 168.5159 167.1201 168.5931 163.02 147.78 161.39 161.2001 124.0499 145.51 145.96 148.74 152.29 155.23 164.2899 172.7999 177.5 184.87 184.14 178.75 170.86 169.4 158.99 144.01 144.4301 134.36 132.1899 118.45 116.6799 95.25989 73.03003 44.9801 13.42993 113.02 146.4401 164.33 163.9 175.3199 168.87 139.08 138.62 45.12 139.87 128.8199 136.4401 122.78 111.1699 8.439941 124.64 124.3199 145.5701 139.8101 144.65 143.62 139.24 140.25 157.0399 162.3101 168.01 163.9501 152.6101 152.8201 89.97009 41.48999 13.96997 18.26001 19.92993 22.62012 25.90002 27.46997 155.9701 163.83 164.2 156.97 156.04 149.2899 134.1101 5.47998 7.23999 5.359985 6.549927 10.77002 12.46997 17.22998 15.35999 16.06006 4.880005 6.800049 6.549927 25.67004 22.40002 1.820068 10.47998 52.32996 58.60999 58.40002 70.59998 62.65991 0 35.68005 56.66003 129.9401 116.0199 142.64 140.97 160.14 165.64 171.09 171.62 174.92 160.76 157.36 
159.95 156.73 155.9399 141.17 22.26001 8.579956 23.20996 30.59998 32.40002 33.77991 33.88 27.26001 20.96997 17.94006 18.35999 16.56995 28.07996 36.06006 38.14001 37.96997 36.19006 12.63 17.42004 12.20007 13.07996 13.25 118.04 116.55 89.45007 118 116.1001 68.17004 28.87 131.66 127.28 132.0801 102.2001 11.13989 11.41992 41.94006 41.22998 2.890015 2.819946 6.219971 8.089966 6.939941 8.160034 8.170044 5.079956 0.8699951 119.96 118.9401 132.86 131.64 148.3201 147.55 136.9299 124.78 109.9 114.4401 0.9199219 1.75 90.17993 142.41 139.89 150.0399 147.5 155.38 150.7001 147.0699 141.52 141.9401 144.51 141.86 142.6699 124.62 143.4401 146.03 144.7001 126.3601 138.25 130.5601 127.27 120.64 78.02991 115.4701 123.3099 138.24 137.3 146.17 156.7799 165.5801 165.05 173.24 169.24 161.27 159.55 147.37 137.0099 139.42 142.84 143.7201 141.11 156.8099 163.27 163.87 153.8899 149.54 145.75 147.85 142.5399 163.45 169.2201 167.37 160.5801 155.84 141.51 137.96 120.6799 128.36 128.97 135.13 143.39 148.5199 150.74 143.99 117.3401 128.75 98.06995 41.54993 71.67993 51.84998 141.17 140.61 119.7999 161.7 158.1801 151.86 150.91 145.9 121.0801 144.4301 146.7101 138.59 122.1801 148.84 146.01 156.05 142.75 163.35 166.62 172.38 178.5801 189.5601 192.26 190.59 187.65 169.84 192.45 189.26 180.04 183.91 188.5299 180.87 185.12 166.4199 151.79 152.98 149.4301 160.46 159.3201 161.85 159.62 151.73 151.35 160.08 115.91 118.74 136.73 142.39 150.9301 148.6699 152.42 155.29 153.2799 135.54 111.95 20.33997 151.38 151.03 154.08 149.62 138.59 164.9501 167.3099 165.0499 162.35 157.58 88.79004 2.439941 2.030029 2.300049 5.72998 11.90002 10.64001 5.640015 7.339966 6.619995 12.8501 13.44995 103.99 113.4501 125.0801 148.7899 152.52 157.54 154.88 166.5599 170.4801 169.09 167.6399 164.27 158.6 164.84 164.6499 169.9501 179.54 181.5499 182.72 177.2999 173.1899 167.5 171.77 168.0599 167.72 165.5199 156.8201 146.61 147.39 143.3099 144.14 157.76 157.3201 161.4299 49.19006 169.3401 177.16 175.6 179.26 171.24 170.38 161.14 142.3401 84.28003 3.52002 5.810059 5.75 131.05 159.11 169.84 171.5801 170.49 166.23 151.21 152.29 149.26 135.9 139.84 115.48 114.75 142.4 145.4399 147.0699 156.71 152.98 164.85 170.48 171.88 181.25 182.4 186.7799 185.52 160.0499 153.5601 152.46 141.34 122.53 66.58008 64.88 69 144.3099 143.27 141.6801 151.5699 163.8 167.28 167.0499 165.12 160.6001 137.15 156.89 155.29 159.4601 161.6901 150.63 157.26 150.84 140.41 115.5901 20.90002 136.04 135.71 17.21997 145.9399 130.63 142.9299 165.5801 144.1801 155.8201 166.04 179.08 179.6599 179.1901 173.86 159.73 161.95 161.86 158.12 35.70007 165.8101 152.4 89.78992 54.77002 9.539917 117.04 58.08008 23.54993 143.23 141.03 167.0699 145.3199 174.71 156.26 168.35 161.1 149.89 0.08007813 71.63 137.9 140.6499 156.37 155.7699 140.5699 132.9501 155.73 153.4 155.83 158.37 157.9901 163.1 159.8099 162.0499 173.78 172.9701 184.08 186.55 183.71 173.73 161.87 156.77 146.8899 135.36 138.64 132.4 153.71 163.1899 167.9 168.4401 164.0199 151.9301 148.4 128.97 101.36 19.85999 153.61 162.0701 173.42 182.87 188.9299 189.03 191.51 183.11 179.25 173.13 61.46997 11.39001 61.68994 76.65002 175 175.38 167.3999 169.35 180.4601 180.01 170.9 172.13 152.6901 156.51 155.5 172.3099 171.53 174.4301 175.83 166.22 170.45 13.28003 158.66 174.08 179.3101 183.22 184.73 181.83 179.92 172.21 173.42 170.0601 154.33 21.62 26.0199 23.90002 26.44006 139.2 15.78003 191.0901 192.01 194.39 192.25 189.0499 189.6299 166.54 168.04 168.97 167.83 165.01 179.48 184.1901 184.09 184.66 165.76 159.3 152.4301 148.7 153.91 166.1 171.61 167.87 165.8301 169.77 173.1699 166.39 167.11 161.33 160.12 157.11 161.38 159.67 174.14 175.0399 169.6799 171.49 161.21 185.7899 186.14 181.4601 190.14 172.66 175.49 148.55 181.3401 191.22 181.5399 185.59 187.2301 177.0399 170.51 171.49 134.2799 137.01 143.0299 143.5599 123.5199 14.21008 14.47998 15.56006 16.82007 17.37 18.06006 18.44995 14.80005 10.09998 11.40991 10.39001 2.199951 3.730103 75.77002 99.18994 121.36 120.3 112.49 128.72 139.46 133.7799 130.27 131.2999 112.6901 109.64 133.84 134.02 159.13 158.24 170.99 178.1 182.58 184.5699 179.88 172.76 163.8199 170.0299 173.1901 183.1 183.08 149.2 189.5 193.0399 186.9199 183.72 159.5701 158.79 158.0701 149.88 138.54 138.6599 104.5299 17.63 1.670044 97.21997 161.3201 161.04 161.23 160.1 174.87 172.5699 139.2001 168.4301 165.49 2.130005 55.68005 145.0601 147.88 87.2301 138.01 159.35 162.13 173.2001 173.01 171.8701 162.25 164.8 152.74 141.41 139.6901 146.09 145.12 151.23 151.0299 162.58 161.6901 168.88 179.48 179.89 190.5699 194.15 194.01 186.79 175.88 177.2201 145.39 151.14 170.23 15.95996 172.9601 182.9301 181.37 188.66 195.67 195.1699 196.0901 134.5299 137.26 189.01 191.1799 191.26 200.8999 200.1901 194.2 185.99 152.78 152.7001 153.67 156.83 163.0601 162.8199 172.4501 157.01 159.9 148.39 159.6399 180.21 180.12 201.86 204.89 220.0299 226.88 225.46 219.41 204.72 199.8199 192.49 194.28 176.9199 176.98 144.1899 145.09 117.45 117.91 83.04993 52.83997 39.69006 39.13 40.85999 44.72998 68.83997 65.10999 74.57996 66.91003 57.30005 61.72998 35.44995 48.6001 50.02002 51.37 51.28992 47.28003 48.83997 48.76001 47.48999 50.40002 50.14001 51.12988 50.51001 43.06995 42.34009 38.78003 23.91003 17.51001 15.80005 9.23999 24.01001 21.02002 28.11011 25.78003 26.35999 28.01001 32.52002 33.38989 45.54004 52.57996 54.42993 55.56995 53.75 50.79004 46.31995 29.04004 36.05005 36.53003 38.72998 45.27002 48.75 50.94995 49.85999 48.58997 46.24011 40.60999 34.41003 26.05994 28.38 25.29004 20.72009 26.12012 33.51001 42.89001 45.21008 40.08997 34.93994 36.38 32.96997 35.93005 29.58008 22.25989 18.06995 0.6500244 0 0.3499756 0.05993652 0.1199951 0.06994629 0.07006836 0.06994629 0.08996582 85.3999 118.25 145.6 146.49 134.16 141.2101 140.16 135.95 131.38 130.23 132.96 132.73 149.8099 151.8201 166.13 145.46 154.72 153.7799 154.38 141.75 140.4 143.33 136.61 132.75 139.25 139.5 152.16 156.4401 159.39 175.58 178.65 181.0699 178.73 168.25 136.0601 137.3099 152.53 150.2999 172.48 176.6799 176.62 171.1 170.2333 163.7964 116.8622 143.6726 156.9591 153.08 160.51 157.47 157.8 157.38 161.26 156.1709 138.8486 142.8518 106.8296 155.3009 160.5033 164.5237 167.8381 167.9436 170.9314 167.08 167.15 159.9 159.84 158.62 153.97 153.7999 147.5699 151.71 157.87 168.05 171.84 179.4401 182.7401 179.84 177.08 173.46 168.1 158.84 145.38 176.53 177.48 174.79 171.91 153.21 98.78003 93.37 53.05994 14.44006 15.48999 113.3101 150.5599 169.62 170.76 166.62 155.04 129.84 126.79 139.23 138.46 136.25 34 155.4099 8.420044 140.23 139.05 149.89 150.9601 149.77 142.6899 148.42 155.21 158.4901 164.65 167.1699 161.86 159.75 92.59998 26.69995 30.58997 14.85999 16.75 18.30005 24.52991 24.56995 31.84009 147.0499 152.41 159.62 157.1901 147.08 146.5499 20.75 5.669922 31.76001 22.68005 22.28003 10.90991 20.26001 18.56995 13.28003 6.950073 2.349976 8.309937 12.67004 10.15002 1.180054 43.84998 57.19006 57.20996 147.6599 119.14 120.4301 138.23 138.96 83.44006 38.34009 66.4801 37.3999 116.5599 137.6 137.51 163.5 163.53 175.1899 179.28 175.72 166.1801 
164.39 158.9301 154.73 160.98 140.99 12.53003 22.58008 27.80994 28.06006 28.81006 28.23999 124.3 18.87 18.17004 27.62 34.5 43.82996 43.43005 37.79004 36.93005 36.14001 12.78003 17.32996 17.08997 18.53003 94.07996 21.91003 21.10999 21.1499 20.78003 16.26001 11.33997 125.74 30.75 30.80005 10.59998 12.67993 12.45996 48.5 41.33997 39.35999 5.98999 6.939941 5.929932 5.140015 6.440063 7.97998 4.410034 3.599976 2.910034 114.03 114.16 116.8999 130.45 140.17 135.59 128.91 124.79 118.5699 109.46 1.51001 82.94006 83.33997 140.37 138.25 134.9 131.2 147.4401 149.26 145.49 142.01 141.51 147.5599 151.5099 147 142.9401 137.98 141.6801 138.52 134.13 133 128.24 126.2899 119.1001 81.02002 114.91 128.17 132.2001 137.37 138.9401 156.74 157.5701 162.6899 170.86 169.4299 158.8 143.48 141.39 136.51 134.89 135.36 152.17 150.6499 166.3401 164.47 167.88 159.97 153.4601 151.9 152.67 160.9299 163.54 171.8601 164.26 160.8199 154.8 155.29 135.83 16.4801 128.1899 142.73 135.9099 134.8301 150 141.88 139.77 126.14 126.9 125.62 37.95007 48.50989 61.63 141.7001 138.6801 118.24 116.2999 147.29 150.9401 143.5801 141.4099 147.3999 147.1899 151.11 153.51 17.47998 132.48 134.66 136.74 142.51 141.66 167.6801 174.26 182.23 185.3101 190.6901 190.0699 188.58 191.66 191.72 194.7101 198.4801 194.7001 198.0601 188.1 186.02 176.39 146.79 141.6 27.56995 171.5399 180.89 175.74 178.1 165.3301 171.02 159.54 138.76 160.3999 169.78 155.28 150.99 148.37 155.09 158.37 154.5599 133.0499 160.26 158.8101 150.11 156.29 158.72 157.35 162.78 164.47 171.2201 165.0199 163.21 158.6699 68.56006 1.419922 1.52002 3.23999 10.17993 6.230103 12.08008 7.609985 10.83008 11.30994 13.02002 12.98999 102.3799 113.35 124.6799 146.53 150.35 148.15 154.91 157.97 165.1901 169.3401 167.6899 169.3101 170.8099 173.34 166.64 170.09 183.21 186.52 184.36 178.14 177.08 176.34 176.3099 176.42 166.64 163.4 162.89 157.49 152.62 151.47 153.87 153.8099 146.62 49.12 167.8 175.51 173.62 184.41 181.24 177.26 172.21 147.72 142.67 142.84 3.929932 3.23999 92.64001 96.16003 149.3601 169.9701 172.2101 170.4401 165.51 161.8101 145.1901 144.51 136.76 95.79004 126.3199 152.2 142.86 138.4501 150.79 154.4601 157.4701 156.41 165.25 170.91 172.15 187.87 191.77 187.8999 181.27 153.83 139.95 122.11 110.9401 68.30005 71.39001 73.66003 134.47 142.67 141.38 152.1801 159.8501 164.3999 164.96 162.89 157.28 150.8099 119.73 147.12 142.5599 152.37 147.12 148.92 150 137.54 116.73 105.4701 133.35 137.5 143.8 145.9401 135.1599 135.2001 165.29 177.4399 184.25 184.76 190.45 182.59 183.61 182.61 157.63 155.2799 51.19995 158.01 20.87 81.83008 109.03 1.51001 19.12988 1.689941 9.23999 0 23.58997 156.08 161.9 168.17 169.26 173.42 181.1899 180.28 159.77 158.37 0.0300293 0.02001953 136.48 152.46 154.17 166.5399 159.54 154.0901 155.26 148.7401 142.74 142.47 156.3 165.74 168.05 170.24 174.54 177.91 185.21 187.54 184.86 181.52 163.92 166.64 146.29 128.6 130.4401 133.6699 142.1801 152.0701 162.08 158.1899 150.64 144.4399 147.51 139.39 139.3199 134.7999 160.2001 165.0599 178.37 183.95 191.8101 196.3101 191.96 180.35 170.5499 170.1699 23.04004 2.360107 77.62 113 114.87 174.88 181.8101 183.3701 183.15 179.47 171.61 172.7001 172.9199 171.67 153.5 153.5 146.46 160.0199 168.8 17.79993 16.78992 154.11 159.7101 176.7001 177.9399 179.1 183.0599 182.41 178.7799 172.3501 174.74 170.51 0.2399902 23.17993 24.42004 20.1001 170.58 21.21997 170.8401 191.99 195.9 201.55 191.25 193.3301 191.59 179.3301 174.01 156.86 156.51 142.9401 174.34 181.3 176.11 170.73 167.03 161 131.0399 138.9399 156.1 153.4401 172.21 169.91 170.48 169.26 168.35 166.24 157.35 80.55005 158.86 169.02 168.16 162.2899 176.3199 178.37 179.61 169.53 152.89 188.4601 188.86 196.2999 192.8 182.6901 159.9299 149.6 178.8099 183.1499 179.89 157.28 181.9299 180.3101 171.21 173.73 171.89 135.9199 137.63 143.0599 144.63 13.33997 13.59009 15.26001 16.12 17.37 18.44995 6.650024 12.06006 12.26001 11.44995 0 1.569946 2.02002 123.4399 121.0399 89.72998 89.16003 133.9701 108.34 123.1899 116.76 116.54 100.5399 88.10999 91.85999 74.21997 139.3201 155.28 154.85 164.6299 175.53 175.4199 181.8401 178.4199 172.9501 170.88 170.0599 170.02 179.38 187.95 186.65 196.89 195.9301 185.67 163.51 156 156.6 128.76 149.7401 102.59 139.1901 94.52002 95.40002 96.17004 93.94006 108.6 109.1 109.51 109.26 109.71 106.03 106.88 147.87 148.9 1.76001 63.17004 111.84 112.0701 111.7799 133.51 154.76 159.4299 160.0299 169.9301 168.74 166.63 155.14 152.0701 139.4 140.25 146.9501 153.75 153.26 157.62 164.4301 169.21 173.54 179.04 181.0399 188.62 192.22 192.02 186.74 182.11 176.3601 152.34 144.9401 159.9601 135.53 150.47 176.16 178.6101 187.2799 185.9501 191.77 188.62 163 135.4 185.54 187.04 195.4399 177.2799 196.5399 186.89 177.84 177.1 178.39 155.17 147.45 154.76 141.47 140.87 126.47 140.09 148.72 160.89 181.7101 180.27 201.97 202.99 197.41 212.16 214.6899 203.96 205.36 193.6901 190.6901 174.6001 175.8999 162.8199 164.0601 117.0901 129.7999 131.66 94.59998 8.640015 40.25 19.83997 33.19995 64.98999 58.95007 54.03003 58.32996 58.13 61.0199 42.67004 31.47998 31.02002 49.45996 33.3999 35.83008 46.59998 41.75 37.32007 43.84009 50.37 51.70996 51.90991 51.94995 42.62 18.52002 39.12012 18.66003 18.07007 16.60999 15.88 27.00989 25.63 28.74011 26.3501 27.17993 28.30005 33.31995 38.62 53.13 54.97998 56.46997 57.54004 57.10999 52.65002 47.90002 27.45996 30.80994 26.83997 38.85999 45.7301 47.82996 50.03003 49.54004 43.90002 41.83008 33.40002 24.32007 24.40991 28.21997 23.42004 19.23999 26.54993 31.45996 34.90002 44.08997 30.92993 24.66003 29.41003 31.07996 34 26.53003 20.14001 0.25 0.3699951 0.1500244 0.1699219 0 0 0.09008789 0.1099854 0.02001953 0.25 56.04004 119.3501 117.8 146.8201 133.55 145.8 144.58 137.36 130.3199 129.5701 147.5601 139.7 150.47 151.5299 170.8 145.01 157.09 143.29 145.99 154.5699 142 141 137.52 137.0199 145.4301 151.86 150.53 159.8501 158.26 168.99 175.96 176.86 176.23 172.4099 155.5701 137.37 157.98 165.98 176.97 176.34 178.71 176.38 167.6514 156.8672 149.2081 143.4373 150.0322 154.0601 148.5399 162.73 163.23 165.91 163.1549 162.9182 143.5142 142.5863 30.23035 150.0063 153.0219 163.6073 167.1859 168.2281 169.629 170.3201 171.48 172.75 172.49 169.25 165.24 158.7899 141.6599 149 157.84 158.09 160.8401 171.21 171.02 174.55 170.23 169.2001 161.4901 167.05 178.95 179.6699 178.75 182 154.5 151.78 137.64 135.3099 48.2699 15.31995 17.59009 140.25 151.9301 165.8199 160.6899 163.2899 157.78 151.34 139.5601 147.3799 146.6899 146.0299 152.4401 155.34 123.21 139.67 141.54 149.4401 153.4099 153.3099 146.49 146.85 144.4299 153.6801 160.04 161.9399 157.3 156.41 152.35 25.58008 24.03003 23.05005 14.05994 25.60999 26.12 25.91992 139.1399 139.65 143.5701 144.25 145.75 142.9299 118.8401 31.59009 32.51001 30.73999 23.07996 128.0299 123.0399 139.47 138.1801 13 8.589966 0.7700195 11.46997 18.66003 12.33997 38.0199 50.80005 69.13 133.48 147.74 147.9301 146.11 144.65 138.5601 138.2 71.44006 66.33997 78.04993 110.5699 144.3601 144.0801 164.03 172.83 172.8099 176.72 175.1001 171.1801 
164.39 167.52 167.41 162.05 161.0699 13.37 121.05 147.4401 146.6699 21.68005 148.04 157.5699 156.14 31.28003 32.18994 32.72998 42.80005 46.33008 43.26001 37.17004 33.41992 33 28.56006 17.91003 118.0699 93.17993 22.27002 20.58997 19.60999 18.77002 24.12 24.52002 25.25 23.93005 22.07007 54.57996 9.410034 50.16003 47.19995 45.1499 38.76001 61.28003 60.27002 7.080078 6.309937 4.589966 5.619995 4.040039 2.370117 1.180054 44.03992 88.43005 106.09 113.8 115.72 121.6699 114.5599 123.66 114.95 108.58 120.9099 101.83 119.4301 105.28 135.59 131.0601 127.79 141.4601 139.8099 147.65 146.2999 147.6 150.47 149.0699 153.38 146.64 137.03 137.2001 135.7 137.05 131.86 125.6499 124.17 83.73999 86.70007 128.4401 128.62 132.73 145.4601 157.09 158.3099 157.9 162.78 165.16 163.28 163.09 157.12 141.3099 137.52 135.3401 134.13 153.03 153.6 165.03 170.11 171.92 165.8501 164.63 161.4 155.02 153.3 162.96 168.03 164.3401 160.0399 151.2101 147.53 132.7799 133.37 115.61 140.5499 139.2101 145.23 156.3 154.8101 147.85 149.64 125.4299 123.95 62.58997 35.13 56.06006 62.97998 64.37 64.07996 117.1899 10.28003 127.75 147.6801 148.96 148.25 152.59 158.13 152.13 151.16 152.84 133.8099 78.17004 14.01001 134.22 168.09 171.1899 176.3201 184.27 184.4 184.3101 184.33 185.58 190.89 193.05 199.04 198.4301 196.84 183.97 183.27 173.88 171.1801 24.70007 26.04004 182.99 184.26 175.0499 179.39 175.9801 175.1801 138.2 134.0499 104.6801 176.59 174.4 171.3401 170.9701 163.36 153.1801 149.9701 147.72 162.1499 159.5 156.5 155.3199 156.91 156.08 174.38 160.6699 168.13 166.9301 158.75 158.6399 2.469971 1.199951 2.01001 3.200073 6.170044 9.530029 4.51001 11.28003 14.19006 12.95007 10.40002 11.06006 22.84998 23.79004 88.07007 133 139.8099 139.4801 156.29 152.7999 161.9301 167.23 171.16 167.8101 175.85 177.17 173.87 175.05 181.4401 186.3301 188.16 181.95 173.3101 179.7301 181.75 180.01 164.16 160.55 163.2001 127.27 152.28 155.38 159.37 160.09 156.71 157.1801 168.29 179.84 183.76 188.5599 184.79 182.38 174.7 166.3201 158.84 141.3301 3.550049 10.00989 95.96997 149.23 163.49 159.09 168.3201 168.5499 163.49 158.84 122.24 117.02 80.69995 3.599976 3.25 142.75 150.7999 164.28 165.6801 153.85 169.26 165.9199 165.91 167.58 178.33 178.36 187.9099 187.3501 183.1899 170.9 128.97 126.48 120.77 129.6901 124.39 135.67 134.2799 131.88 144.3301 154.03 155.8401 161.2899 159.77 153.52 150.65 141.76 139.3601 58.34009 130.73 145.76 152.98 153.9399 152.77 148.75 139.3201 141.47 150.58 150.1899 156.87 159.87 164.58 162.54 142.29 176.86 185.51 188.75 190.4401 188.3201 188.8101 162.48 154.01 139.95 132.21 131.2699 22.85999 23.56006 130.83 0.210083 1.959961 9.040039 8.630005 58 101.6001 155.79 173.15 168.65 185.86 183.3101 190.11 181.01 155.4401 118.87 106.4401 139.88 138.45 160.72 161.66 168.16 161.66 159.3099 160.62 154.96 159.47 149.8199 163.04 160.4299 169.5699 172.7201 171.76 180.3501 184.4199 184.4501 186.0499 181.16 172.66 148.12 150.1899 130.54 126.72 111.6801 132.84 149.35 148.5601 147.67 159.02 164.9401 165.02 137.04 1.820068 127.8799 160.45 168.99 177.63 184.7899 191.9501 193.37 190.9601 184.35 182.09 166.83 160.2 97.77991 110.38 169.2899 169.79 180.9501 182.49 189.48 188.3899 178.1799 162.41 169.99 171.8 173.8401 179.5 134.5 136.02 135.8101 17.46997 98.01001 52.19006 13.7699 160.85 163.28 164.64 172.45 175.3201 178.5 178.49 170.3101 164.3201 15.84009 5.200073 7.119995 20.7301 87 172.76 186.54 185.54 181.8099 200.76 202.77 198.22 196.55 182.36 179.0499 178.65 140.8099 18.26001 137.08 166.46 174.38 173.3501 156.14 167.14 14.93005 109.6699 127.7999 139.5701 168.14 172.21 176.88 173.9901 164.16 166.75 151.1001 140.9299 128.11 139.1801 167.5 166.12 157.3 183.1 182.96 182.38 178.9301 181.62 189.3301 195.73 197.85 189.5299 174.3199 163.9299 160.16 177.03 184.8401 164.52 165.9199 169.48 176.66 150.8199 146.5699 147.4301 115.9301 122.52 138.5299 138.1 0.4699707 19.51001 14.84998 2.01001 15.53003 15.54004 15.27002 15.65002 11.62 101.9501 2.279907 11.95996 15.76001 121.86 121.74 126.0699 90.08997 132.08 107.89 112.97 99.30994 116.11 103.7 103.59 0 117.52 146.1799 147.17 162.85 162.95 167.2999 170.1801 175.08 173.6901 169.58 173.1399 176.12 174.98 162.92 183.0399 185.25 201.03 201.4 194.89 161.25 160.0299 158.3201 127.95 129.8 105.3099 104.84 4.820068 8.699951 9.109985 109.5499 109.1799 18.94995 107.42 19.66992 104.25 103.4399 106.21 106.2799 149.13 93.94995 9.380005 111.16 112.04 119.16 123.04 152.89 150.0699 157.36 164.1699 158.8 160.96 147.08 151.37 138.23 140.52 158.97 170.4 158.49 158.88 163.89 161.7001 174.1 176.0499 182.5499 185.52 189.9199 183.76 187.2999 181.87 170.52 154.5599 158.2001 161.3301 158.53 153.9401 173.26 172.91 174.6 183.78 179.2101 180 171.42 163.1 174.8601 182.98 186.0399 177.3401 187.1799 187.45 167.9601 177.84 155.91 155.62 155.36 131.3999 142.72 141.5601 125.1901 2.02002 128.24 161.6901 181.98 178.25 203.22 191.97 197.61 204.79 205.46 204.7101 208.24 199.36 174.16 165.22 150.2201 145.64 145.6599 146.01 149.14 130.1599 131.0901 122.01 61.54004 7.359985 34.60999 32.43005 49.53003 53.16003 43.48999 14.09009 51.80005 35.08997 29.96997 12.40991 12.55005 13.45007 35.92004 36.52002 11.42004 9.859985 26.31995 43.54004 42.44995 52.31006 52.31995 51.97998 10.68994 17.19995 18.86011 16.86011 16.98999 14.95007 25.28992 23.60999 28.76001 28.08997 26.79004 25.75 33.05005 31.20996 52.7699 54.30005 57.17004 59.07007 57.6499 52.96008 47.95996 37.96997 37.27991 41.46997 40.03003 42.59998 47 46.44995 45.33997 42.16003 36.67004 25.51001 21.13 24.27991 25.18994 24.39001 19.26001 20.11011 18.51001 28.64001 23.95996 31.20007 31.17004 37.03992 39.5 40.08997 32.70996 16.75 0.5100098 0 22 0.2900391 0.1000977 0.08007813 0 0.06994629 0 0.1800537 0.09997559 51.97998 43.88 109.91 129 148.52 145.66 155.47 148.12 148.63 151.5599 147.9301 151.29 173.49 171.59 184.83 179.3899 156.13 160.3401 157.13 142.65 140.01 16.27002 143.9701 145.76 150.6599 158.9299 157.9199 169.6 168.72 165.66 160.98 171.7001 165.46 155.7 156.89 159.39 166.04 168.5 179 183.63 175.0399 169.3477 155.9153 148.7441 145.2501 145.04 151.38 150.25 161.59 168.4301 169.4045 165.9349 161.5708 155.5494 137.1245 122.3982 142.6772 141.9459 156.5991 161.8795 165.1854 169.2463 175.48 179.63 179.27 174.6801 167.96 158.12 158.0399 155.7 156.2001 18.66992 154.91 160.86 165.52 164.88 163.54 158.9399 162.48 19.26001 167.6899 178.72 192.13 189.99 186.5601 154.5699 144.3101 143.9299 16.96997 15.34998 16.44006 17.21008 16.57007 147.37 147.73 136.3 161.26 146.2 159.5 138.09 161.6 162.35 152.59 175.5 173.45 153.8199 154.53 154.9901 157.0599 160.77 155.79 152.4399 148.38 137.62 153.5601 158.91 159.6 154.4301 141.66 91.03003 52.86011 26.15991 29.62 31.25 32.87 30.87 50.26001 46.18005 132.7201 134.24 132.67 137.0599 33.85999 30.98999 39.57996 32.28003 43.64001 47.13 127.4301 128.46 145.98 144.77 136.49 131.6899 8.069946 11.15002 38.33997 45.79993 76.04004 75.72998 142.6799 143.7899 150.9401 157.52 157.92 146.9501 127.9099 93.94006 43.23999 78.23999 54.14001 138.5599 142.9301 153.9601 159.8101 157.59 169.88 170.61 172.9 163.7899 
173.0699 174.45 172.87 169.14 156.76 17.88 121.66 147.1001 146 160.15 161.8301 156.75 155.89 142.12 139.98 43.48999 45.94995 47.56006 47.66003 46.90002 37.06995 36.57007 27.91992 16.66992 117.12 19.45007 22.75 23.77002 18.93005 16.77002 23.31995 24.94006 25.97009 25.28003 24.82007 52.46008 53.61011 52.8501 57.5 72.41003 77.09998 59.47998 52.60999 51.91992 2.069946 61.70007 3.670044 48.20996 47.43005 3.329956 0.5500488 1.640015 12.54004 92.69006 108.5601 117.1299 112.1699 113.9401 109.28 120.63 120.79 120.7 119.08 0 130.5 0.7099609 122.75 133.45 135.27 145.85 157.08 152.9701 161.12 163.4 158.78 149.97 152.8 144.1499 133.84 132.7799 131.9 127.11 107.77 108.36 85.87 133.9099 128.97 133.8 149.61 145.99 158.73 159.4299 160.99 160.12 159.74 155.26 147.47 143.6799 134.09 135.6801 147.47 145.72 152.4399 166.3099 168 172.16 168.47 166.3 158.52 153.4601 157.6499 157.65 159.74 163.21 158.08 152.03 146.3 131.5699 133.01 14.93005 151.4 137.36 160.4399 159.78 153.6 154.4399 144.91 138.37 114.3199 8.51001 51.47998 62.58997 66 66.47998 64.83008 116.0599 47.80994 45 147.22 147.87 154.0601 159.39 157.97 149.11 156.99 144.4901 25.16003 24.06995 19.42004 19.52002 164.3199 166.55 170.26 174.97 180.7899 177.62 185.1801 186.3 197.49 203.61 203.6 205.97 197.52 190.84 178.64 180.21 140.73 139.78 34.89001 166.9601 181.54 188.5 191.1 185.45 174.65 174.61 92.5 160.1799 180.12 174.8099 179.6001 166.15 166.67 90.54004 143.77 163.25 170.1 161.14 178.25 148.5199 155.78 173.13 172.73 170.34 171.23 166.41 166.2301 82.75 5.189941 5.030029 2.22998 4.76001 7.77002 6.76001 4.649902 13.3501 16.36011 13.88 12.88 10.54004 21.93005 24.46997 32.56006 123.58 141.4501 137.9601 154.77 157.74 158.62 171.4301 174.9299 178.8301 180.74 180.3101 174.21 166.91 175.34 175.28 181.92 176.49 177.46 179.21 185.52 182.14 171.0599 159.84 159.9299 166.0701 169.9301 159.2799 161.12 163.6499 161.9099 41.92004 169.7101 170.4301 177.9099 185.8999 184.64 182.86 175.0499 166.61 158.89 141.2201 2.109985 1.359985 92.85999 148.97 157.17 156.71 160.24 160.2201 161.55 160.83 155.26 75.76001 1.160034 134.24 135.1901 158.09 157.97 166.09 172.52 167.2 168.39 169.7999 168.92 159.38 178.35 180.97 186.39 185.52 176.76 167.1801 128.04 132.64 131.73 128.72 129.49 88.56006 85.69995 91.68994 138.64 147.9399 152.09 147.54 156.4 154.99 149.1 146.15 140.02 134.0099 129.4701 151.4401 155.3 155.23 154.22 147.3999 142.45 143.1 153.0399 150.04 160.2999 169.25 166.29 170.3 161.22 172.45 183.76 191.0599 196.5299 189.99 162.2799 171.7201 165.14 166.59 132.0901 159.96 158.8899 161.55 154.5499 153.6899 155.02 1.27002 3.279907 148.13 143.4199 153 173.38 172.7101 192.28 196.3099 196.7999 187.9401 161.59 161.5699 145.7999 147.9099 154.6799 159.12 168.5499 166.4401 171 170.3199 158.25 158.25 157.85 159.91 155.65 170.1599 171 173.63 172.6 170.67 180.21 177.4601 175.23 174.74 173.89 160.4 156.84 152.36 16.92993 55.32996 153.4 153.1801 164.5 168.9399 165.6801 162.8 163.76 136.01 83.80994 151.3601 157.88 168.38 173.77 180.87 186.2899 189.8501 187.77 184.1901 179.98 176.4199 131.9301 146.77 101.79 168.3199 168.03 170.24 183.8999 180.0601 177.3501 174.01 147.71 178.7899 179.85 178.01 174.3201 176.26 132.53 76.95007 14.39001 14.49011 8.5 13.14001 160.9801 163.6801 166.53 172.71 173.2101 166.02 167.02 162.33 158.1 156.79 174.3199 134.27 73.35999 100.61 146.3 180.13 185.7201 189.9 197.1599 198.99 196.76 191.24 182.36 180.52 179.01 178.87 141.03 141.61 142.39 151.2 163.8099 169.6699 169.05 121.0701 113.8501 121.1 114.77 164.8301 166.85 172.8 171.09 103.99 125.28 139.9099 136.6901 134.62 115.52 169.87 176.5801 179.1801 183.36 188.95 188.67 182 181.77 182.91 186.6399 193.78 188.0299 178.95 179.4 164.0699 161.9099 143.37 142.02 119.74 160.34 163.12 142.12 165.6901 145.86 152.2899 152.22 137.63 138.74 126.5601 2.720093 16.60999 18.25 14.79004 14.21997 15.31995 14.92004 2.02002 102.2599 101.84 0.09997559 2.110107 120.4299 120.9399 148.7101 129.41 142.0299 102.26 98.91003 97.28992 96.88 109.65 107.5701 107.75 114.85 129.54 139.51 150.1801 166.35 159.4 163.6799 165.8601 167.46 173.71 175.8301 179.08 176.7 171.4301 186.17 186.34 200.29 199.22 195.34 196.37 157.42 156.28 106 108.88 106.36 106.4501 104.84 26.81995 27.17004 28.22998 27.80994 18.65002 19.66003 19.78992 16.26001 104.33 104.7999 6.320068 149.45 94.66003 93.97998 93.50989 93.80994 122.2699 125.73 137.52 147.64 152.5 154.38 153.36 150.8199 149.37 137.2201 45.25 139.97 171.6 180.1 173.83 172.15 166.26 178.36 13.68994 167.16 180.54 178.7001 183.8401 174.98 176.5701 177.01 174.6499 174.67 162.86 162.78 158.39 169.55 171.97 178.0199 184.77 175.36 176.71 175.4 121.3 175.0701 187.5699 189.22 185.7899 177.6 184.46 183.97 184.28 164.04 143.0601 0.5100098 105.1 133.91 133.52 128.26 2.75 128.3099 128.11 162.41 162.85 163.72 171.49 193.8301 197.8 196.6299 208.05 205.28 209.09 180.61 176.0601 175.9501 153.9 145.0199 154.77 147.66 148.4399 148.92 150.2001 119.3 120.5901 10.13 6.670044 3.75 8.73999 10.71008 9.880005 9.890015 3.48999 20.53992 19.64001 12.46008 11.46997 13.33997 34.35999 36.47009 6.660034 9.100098 14.56006 25.28992 39.79004 39.62 52.04004 13.20996 10.20996 10.44995 9.810059 7.600098 14.44006 14.54004 10.65991 10.51001 25.82996 19.43005 17.83008 18.85999 19.22009 26 34.93994 52.07996 56.72998 56.75 56.48999 51.66003 49.05994 41.05005 53.13 47.72998 45.48999 38.96997 38.39001 40.89001 44.93005 32.54993 30.75 23.46997 18.91003 19.27991 27.68994 23.60999 24.96997 31.47998 35.76001 29.25989 29.62 26.07996 34.42993 40.55994 44.38989 40.53992 40.80005 26.34998 30.80005 23.94995 27.88 0.1500244 0 0.25 0.1199951 0.2299805 0.1400146 0.1999512 0.02001953 0.08996582 52.38 130.0699 129.3301 153.14 157.34 160.22 157.46 151.1801 151.15 133.34 172.1801 179.0701 179.5801 183.42 184.8101 163.83 162.6799 167.9399 146.8099 26.66003 133.24 143.27 147.25 156.08 159.6 162.29 160.8199 166.23 164.9601 155.4 155.09 160.0701 159.4401 149.21 162.1 166.34 176.8301 180.15 182.2599 178.6799 170.6328 170.6827 156.65 137.5946 137.3301 136.61 154.84 147.74 166.76 170.08 168.2899 157.6901 157.1842 145.5272 136.4895 137.5709 135.4423 128.7081 157.7191 159.7582 174.8932 173.58 183.16 186.58 178.9099 167.2201 160.63 163.75 154.8999 155.96 33.51001 149.8 142.9901 150.29 155.3601 162.5699 162.5 149.0701 153.5601 181.0801 186.85 196.37 200.08 195.4 175.74 154.97 112.49 15.72998 15.76001 20.66003 15.01001 16.40002 145.14 149.55 136.67 136.87 143.17 146.58 145.84 158.9099 173.8301 177.78 175.5399 172.79 153.1899 154.88 154.63 158.62 161.83 159.34 158.97 151.74 149.41 138.25 133.03 149.27 146.6801 139.74 34.90991 50.41003 39.81006 38.41003 42.63 51.43994 34.69006 50.51001 46.29004 32.55994 132.92 122.29 124.8201 39.71008 47.55994 46.33997 46.12 125.05 147.67 147.66 154.13 146.45 154.4299 149 134.4 74.83008 74.4801 70.49011 70.43005 74.79004 85.86011 81.22998 143.6799 155.88 157.3701 160.73 145.49 146.09 98.22998 73.79004 78.41992 38.71997 139.72 144.67 148.92 157.29 156.88 169.46 167.16 165.78 163.8201 
177.3101 176.74 176.76 174.05 22.62 21.31006 108.1801 171.8401 171.8 161.3101 162.3401 169.41 148.84 142.79 142.42 140.39 46.78992 47.17993 46.78003 42.51001 36.23999 30.75 21.13 138.1001 116.48 109.65 21.23999 22.81006 19.43994 16.34998 22.56995 25.12012 24.98999 24.1499 11.15991 50.65991 54.16003 75.60999 54.85999 74.85999 76.6001 58.02002 51.45996 42.40002 33.30994 61.59009 74.79993 48.70007 41.23999 28.72998 28.41992 2.060059 6.75 14.91992 91.87 108.47 106.8999 117.7699 120.4401 120.41 118.98 118.8301 113.05 13.63 0.8601074 7.140015 10.76001 128.5399 132.16 152.54 153.8 161.0701 165.5499 165.4301 163.99 159.9301 147.62 133.36 132.78 128.25 117.0701 106.04 107.28 86.32996 84.38 133.0199 133 148.46 148.1901 151.3199 153.67 156.34 154.5499 155.88 155.25 153.38 146.26 135.1699 145.7101 135.7 146.58 154.0199 157.04 165.7899 168.71 170.78 168.9701 165.39 149.1801 139.23 149.62 153.46 152.63 154.8101 149.74 150.35 141.2201 18.32996 18.12988 141.17 152.9299 146.9399 168.75 168.0499 164.28 156.5399 155.88 151.42 113.8301 113.41 55.62 60.96997 62.84009 63.37 25.63 65.20996 44.84998 111.6699 114.38 151.17 162.55 167.26 163.87 163.83 161.92 153.9399 24.57996 162.6799 150.4 150.5599 164.1901 170.85 172.46 167.99 176.4399 169.22 185.1899 186.09 200 203.79 203.23 198.36 198.29 189.4299 174.2301 167.47 140.09 141.2999 40.35999 173.1 192.22 186.6801 192.34 184.49 188.2201 149.0701 172.89 173.09 182.8201 183.98 179.3999 165.2599 18.57996 80.87 146.9 166.26 175.96 177.27 177.8099 181.17 181.4301 181.25 183.11 177.65 174.63 164.4301 163.38 1.5 6.059937 5.119995 5.089966 6.530029 7.359985 5.51001 6.51001 12.66003 16.35999 16.25 21.27991 21.07996 19.29993 12.88 33.96997 39.37 39.10999 124.8099 124.6901 159.6899 158.12 156.0299 173.1001 176.29 183.74 181.4 173.39 163.97 173.52 173.33 173.4199 170.65 176.6801 177.5 183.38 178.7 171.62 170.03 162.2101 165.1901 176.1799 173.5 166.5299 165.6 163.92 42.70996 157.03 170.8201 180.65 178.9 177.61 177.8199 172.4199 167.25 156.8199 2.400024 2.109985 1.559937 91.89001 137.13 141.76 154.76 156.9301 164.03 162.96 166.39 155.49 0.75 1.069946 139.7899 141.1101 157.6801 168.6 169.76 177.33 178.58 178.83 175.27 169.13 149.26 160.88 177.3101 176.8 173.9401 157.8099 158.6 138.1499 148.8199 151.0601 127.6801 127.41 86.85999 132.75 133.79 133.16 144.61 146.77 143.61 148.1 146.8201 150.05 141.71 127.73 136.05 142.75 143.37 153.1901 156.86 154.97 144.75 146.7101 144.8401 144.62 161.35 167.48 170 170.47 173.05 174.71 179.63 177.28 192.0499 196.6599 191.1 185.47 173.3 174.37 156.7201 153.8401 160.2001 163.63 167.0901 162.38 153.6 154.3201 154.99 151.0399 147.5701 150.16 159.9099 179.51 187.62 188.3501 197.46 195.13 183.42 164.0599 164.4401 151.34 147.4399 151.58 157.14 172.26 170.5 175.8199 176.15 172.48 156.64 163.66 165.01 154.01 164.38 166.61 169.0801 161.95 161.5801 179.74 173.01 176.48 174.63 164.85 161.66 155.05 153.59 135.65 155.77 154.67 168.5499 163.9301 166.1799 173.55 172.59 173.47 135.4601 7.619995 11.28003 140.6899 152.3199 168.9399 170.04 181.9399 179.88 178.4501 176.77 171.75 158.2001 17.19995 161.05 165.37 129.34 100.3401 106.49 120.3 175.39 134.8201 167.5199 179.14 182.7999 180.9399 179.02 174.1699 177.63 177.74 8.069946 10.80005 17.42004 14.29004 169.79 171.3099 163.35 163.66 163.61 156.7 163.6901 175.42 164.15 181.67 175.51 172.1599 128.9399 13.88 116.11 152.29 152.78 164.21 174 194.26 194.9601 195.0801 189.09 184.1801 182.08 180.22 176.35 138.59 139.96 166.9099 142.97 163.0901 171.3101 169.04 174.75 112.9501 116.2799 141.92 167.4199 167.34 165.9199 155.16 81.23999 109.6101 126.62 123.12 114.28 167.1 169.3199 175.95 184.8101 190.5701 190.6801 191.22 179.79 181.6801 153.73 182.15 186.1001 181.5 179.08 175.03 164.54 156.97 143.59 142.08 120.13 127.61 164.27 165.86 169.2599 49.57996 138.99 151.47 121.7401 121.41 109.91 11.91992 23.67004 21.17004 10.05005 16.77991 17.19006 17.06995 135.04 134.7 134.2 103.38 12.10999 0.8599854 119.88 147.63 146.6 166.0499 155.12 79.96997 96.55005 104.14 113.08 114.14 110.47 103.73 12.98999 137.5699 148.26 136.39 140.03 161.02 161.33 170.08 165.15 171.4399 171.36 172.51 172.7899 187.1 190.39 191.26 198.55 193.87 171.87 157.12 157.2001 107.21 107.96 107.8301 106.76 107.5599 87.10999 36.16003 34.77991 34.67004 27.65991 17.20996 17.45996 100.9301 103.64 102.99 1.910034 15.22009 13.47009 90.88 91.68994 93.18005 24.82996 125.99 134.24 136.2899 142.8199 149.88 130.21 146.12 148.53 151.1801 122.49 139.7001 172.3501 178.8 188.5099 191.1599 165.3099 177.96 176.28 167.0901 167.0601 172.72 173.5599 174.6 175.9099 172.6101 182.75 177.49 160.75 159.11 156.3099 166.13 181.1801 183.67 191.4399 188.3099 180.63 185.92 186.4 193.1001 193.12 191.38 189.52 173.95 183.8999 178.84 174.2799 164.92 147.5099 0 0 78.75 61.06995 0.03991699 1.76001 127.9901 126.9701 162.2001 161.7101 164.45 169.02 182.14 188.2 203.41 207.55 216.46 216.4601 209.9301 207 196.23 178.8201 181.1801 183.3899 146.86 147.3201 146.6299 116.98 116.5499 5.76001 9.839966 9.929932 7.410034 8.449951 8.930054 9.109985 10.15002 9.01001 5.97998 6.890015 12.20996 10.64001 11.33997 11.18005 6.559937 8.869995 7.23999 7.51001 15.53003 23.59009 21.72998 5.089966 3.77002 7.859985 7.839966 10.05994 10.01001 12.47009 13.08997 11.64001 10.01001 21.13 19.59998 20.22998 19.66003 26.50989 25.63 34.75 50.69995 55.80005 55.40991 47.7699 47.69995 31.16992 31.3999 52.87 52.79004 53.16003 30.87 25.28003 24.79004 20.34009 28.33997 27.47998 23.08997 21.81995 20.44006 24.08008 31.59998 34.16992 42.19995 40.31006 43.59009 35.88 25.08008 28.19006 39.96008 41.64001 43.30994 37.64001 37.14001 36.40002 30.43994 29.43005 0.6600342 0.1300049 0.02001953 0.1800537 0.1600342 0.07006836 0.01000977 0.1199951 0.25 52.27002 111.7 135.91 159.9301 161.9 162.98 164.48 162.64 162.4 179.8301 178.04 182.1599 186.3199 198.59 194.5 189.28 168.63 168.39 168.7301 164.01 140.6101 140.03 143.3201 155.76 158.23 161.58 161.29 150.6901 153.9401 153.8301 153.55 134.5399 136.6001 135.98 163.7699 162.95 168.11 176.25 178.2301 175.01 159.6877 155.4601 29.84595 133.889 135.88 135.9301 156.13 160.09 161.11 162.3401 164.24 158.6163 157.7819 146.88 145.89 124.0555 126.9968 137.1473 152.4174 167.5591 166.925 166.14 184.3201 191.53 183.5 179.17 178.96 162.25 142.85 142.24 29.33008 140.7 145.2 152.75 151.28 161.4199 158.47 149.8101 175.05 174.67 188.4 198.5399 198.5399 196.88 188.03 159.9401 146.4401 99.84998 100.0699 15.45996 15.51001 17.33008 18.18994 16.57007 18.68005 138.15 134.0801 145.73 158.0701 165.7 180.5599 182.24 184.35 178.66 163.88 163.27 154.41 160.6799 164.35 159.98 154.4299 153.36 136.3999 139.28 121.66 122.5699 146.4 130.71 94.46997 0 45.08997 44.20996 52.88 51.55005 61.96997 61.20007 44.34009 135.76 42.03003 130.2899 115.58 66.77002 68.79993 63.84998 60.73999 82.35999 146.55 150.0699 157.16 158.8 158.55 149.0499 146.48 50.04993 74.78003 84.69006 92.83997 31.74011 85.76001 127.2001 131.23 144.0601 153.21 154.28 132.28 90.34998 85.29993 60.82007 66.35999 28.72998 79.07996 109.63 149.27 157.59 155.5699 159.53 163.9199 155.87 154.5 
175.41 178.4301 176.01 172.48 22.51001 21.46008 72.30994 166.38 172.12 173.8 176.74 170.73 167.6599 157.11 144.2999 126.6901 37.08997 38.33997 43.35999 38.40002 31.04004 26.41003 24.45007 134.75 73.25 24.04004 24.36011 26.1001 25.95007 25.56995 21.15002 22.93994 18.72998 26.0199 64.37 63.25 66.46008 73.76001 63.67004 85.25 80.06995 77 67.07996 66.25 65.48999 61.45996 74.28003 72.38 75.94995 65.70996 64.53003 33.67004 33.44995 85.91003 90.5 106.55 105.9399 121.55 124.47 117.8301 117.22 118.52 118.55 14.17004 8.969971 6.180054 8.900024 138.0701 136.59 149.6899 159.1799 159.4301 162 167.62 165.1801 157.77 147.42 126.27 121.76 109.22 111.0599 104.4301 69.7301 84.38 126.22 131.99 133.91 146.47 147.3199 151.28 153.8099 154.6799 153.55 144.13 146.0699 146.0599 139.02 148.48 144.88 140.4301 124.02 147.6901 155.72 155.34 161.53 165.2999 163.25 160.8199 146.54 140.13 141.67 144.23 144.22 146.73 138.09 141.51 135.87 18.83997 18.96997 139.26 150.9 138.11 167.17 173.1799 169.6001 152.24 155.7699 117.6699 8.650024 11.83997 34.60999 62.62 85.17993 94.73999 113.53 113.6101 115.46 135.2 145.15 149.5599 165.11 167.46 168.6799 165.58 153.51 153.3099 158.9801 160.8201 148.9199 162.7001 167.9199 171.21 177.5 178.71 178.0399 21.4801 21.83008 184.5601 194.0399 199.4299 198.4601 198.49 194.2201 178.8601 173.37 148.67 29.10999 140.61 166.15 191.87 195.12 197.88 191 191.28 189.85 65.19006 131.49 177.8101 185.49 183.38 177.9301 147.84 0.05004883 99.9801 137.38 165.3301 174.87 181.73 185.73 188.9301 180.8301 181.29 194.0701 184.86 171.21 172.2001 172.66 1.75 10.77002 2.689941 5.929932 9.23999 9.790039 8.320068 9.359985 14.09009 18.62 16.04993 16.71997 21.72998 24.83997 25.30994 31.80994 28.83997 34.14001 148.46 146.59 157.6 166.34 172.79 171.96 177.7799 183.5 177.76 175.91 169.38 167.64 170.8899 168.8201 168.3101 171.15 177.96 177.5599 177.99 172.09 171.3501 170.91 170.5199 177.3099 174.2699 171.61 167.14 164.83 152.23 158.62 164.1499 173.38 176.4501 177.12 173.34 159.35 150.61 132.95 134.83 135.26 2.849976 91.60999 128.01 138.7999 152.45 160.05 164.09 168.08 165.51 133.71 82.68994 0.6600342 148.12 153.96 165.22 164.63 174.14 178.65 181.1901 180.79 177.15 171.75 166.8099 167.49 167.33 162.04 155.02 150.3899 156.62 156.96 149.26 153.89 146.04 125.4501 94.88 136.17 139.12 138.83 147.48 148.36 145.29 135.7899 142 141.78 60.92993 62.31995 135.63 135.22 148.38 150.97 152.8899 153.8201 148.72 143.26 134.01 144.23 166.96 174.1899 174.21 176.65 175.92 162.96 171.76 173.49 188.3099 192.9301 191.0499 183.59 176.1801 145.27 152.12 150.71 159.04 166.39 169.12 166.77 161.96 159.2001 154.49 157.4199 159.16 149.85 160.02 166.9301 180.3199 181.1101 195.14 193.8 184.5199 175.48 165.52 159.41 145.37 148.28 149.62 168.7999 174.6 178.7699 171.49 160.96 172.08 165.3201 163.49 154.11 160.1899 165.77 164.3201 164.76 158.24 169.1699 172.23 172.12 162.0699 164.1699 170.1 138.5701 21.19995 145.35 154.22 164.8199 170.3701 176.08 172.9501 172.84 177 169.78 170.72 169.04 9.660034 129.27 149.22 163.09 169.48 172.0299 175.34 170.61 172 170.63 163.4399 181.2201 182.7699 175.45 170.86 128.1901 1.579956 13.10999 104.1899 105.87 173.13 180.2999 182.3201 185.4399 176.7001 182.3 184.6101 28.78992 0.8601074 14.94995 179.15 173.25 164.97 182.7899 170.29 169.08 169.13 168.2101 174.9299 177.52 182.3401 180.3201 178.96 179.52 158.5901 160.0699 162.37 153.7999 152.8199 175.0601 183.61 188.62 188.14 190.66 191.2001 185.8099 182.75 176.7 150.5599 149.65 158.99 165.7699 165.65 153.17 179.92 181.8 176.4199 0.2000732 121.5499 164.3101 165.97 114.74 154.36 155.05 104.75 120.48 121.4 120.4501 110.3601 165.99 171.8 172.99 183.3201 190 191.99 191.79 176.89 173.6001 174.0599 181.6 183.15 182 173.08 180.11 166.3101 157.37 157.5 56.43005 126.6901 153.25 165.11 165.6901 168.35 175.0699 147.8101 149.2301 150.8 161.41 110.0599 16.27002 23.84998 24.66003 10.67004 15.94006 17.12 140.9401 140.62 139.51 137.1001 130.9301 167.0601 171.5199 119.37 146.0701 164.49 165.98 152.4 114.9099 110.2101 107.27 112.54 114.05 109 102.95 104.16 123.03 135.29 137.7899 140.02 147.67 149.8899 165.55 163.76 168.24 168.48 174.63 175.34 180.99 190.2001 190.0601 178.66 187.73 172.12 156.6899 157.2799 106.73 107.37 108.1899 109.12 83.82996 30.41992 33.82007 34.35999 31.31995 14.61011 11.38 12.22009 102.53 102.7201 0 0.2199707 13.42993 14.77002 22.22998 25.16003 23.98999 104.53 104.74 111.28 113.4199 122.3501 126.6 128.39 143.34 147.26 151.61 156.13 194.36 191.5701 177.91 187.47 187.16 182.52 176.6899 182.0199 183.9401 162.63 173.24 171.3199 169.61 176.5399 181.4 180.58 180.37 178.4399 168.8199 169.3101 178.99 181.85 194.03 191.65 195.15 180.65 1.98999 177.48 195.52 201.24 201.45 196.7899 190.1 184.22 178.88 173.98 165.65 145.9299 0 0 38.44995 1.160034 0.5700684 0.1900635 1.349976 84.41003 2.129883 131.5 161.9199 162.9199 181.6801 179.8199 196.9299 209.73 217.4099 215.8201 211.5599 207.8601 196.39 199.26 184.6901 183.2301 155.24 129.4501 130.01 130.11 124.3 17.5 7.719971 8.330078 11.33008 8.820068 7.109985 11.92004 11.69995 10.39001 4.839966 3.060059 6.619995 6.540039 6.940063 8.390015 10.38 12.91003 9.640015 9.109985 22.29993 22.68005 11.01001 6.099976 4.039917 2.810059 8.640015 9.339966 7.389893 8.539917 12.20996 11.26001 15.42004 20.41003 20.97998 21.08997 18.64001 19.08997 19.93994 36.17004 38.85999 49.10999 50.34998 43.13 33.75 36.08997 38 42.12 53.22009 45.48999 37.10999 35.78992 22.64001 18.97998 14.68005 18.27991 16.78003 27.26001 33 35.66992 38.30994 32.05994 41.51001 48.69995 46.30005 35.93994 31.95007 22.60999 29.5 40.33008 39.31995 38.87 37.8501 37.48999 38.31006 31.98999 0.2199707 0.3300781 0.1400146 0.09997559 0.05993652 0.03991699 0.1099854 0.1500244 0.1800537 56.28003 138.73 149.0801 161.3 160.48 162.51 169.26 166.3099 171.2799 169.88 180.49 190.9401 199.51 201.97 202.12 194.1599 179.0801 165.25 164.6801 156.63 146.01 139.12 150.91 155.51 155.35 157.7201 154.64 153.03 145.16 146.0801 123.74 137.09 135.74 145.13 156.25 159.9399 164.7799 162.8601 172.17 169.89 165.8928 145.0291 127.2618 134.3436 146.09 145.39 153.2101 158.45 160.46 163.23 158.09 147.3018 149.4596 55.94922 146.9738 125.6473 125.1 151.2664 152.2705 163.4254 171.9495 181.63 186.96 191.7101 186.09 175.9399 167.4 165.3201 141.35 35.83997 25 134.73 134.1799 136 152.23 153.64 151.38 142.3099 145.16 179.4501 181.62 191.9801 194.5701 183.0199 182.24 172.3601 146.8199 37.14001 17.35999 16.90002 18.17004 17.55994 17.31006 16.47998 17.65002 17.89001 133.22 147.95 165.55 166.88 181.6 187.0601 189.14 181.38 174.41 162.11 153.4601 157.53 160.3 157.74 156.8 153.6 148.38 130.5601 118.91 33.77002 139.6801 124.88 109.7 88.94995 32.94995 47.37 52.80005 61.38 65.29993 60.88989 122.21 143.52 142.6699 137.49 138.86 72.93005 126.03 127.37 51.60999 140.1899 151.86 155.54 156.72 159.62 159.13 155.16 145.61 144.9401 142.22 87.51001 95.19006 103.85 97.38 96.16003 116.5499 143.0601 152.33 142.25 131.61 96.35999 82.01001 0.75 18.67993 18.89001 61.16992 76.12 76.98999 17.59998 154.9601 142.01 154.77 156.1901 160.52 
173.48 174.74 174.13 161.62 161.1901 159.0599 158.49 177.1599 176.76 182.27 185.79 180.7101 166.79 157.8201 143.05 27.54004 36.15991 36.06995 41.13 34.21008 33.23999 24.28003 121.03 119.3 101 100.7301 24.59998 24.23999 24.57996 22.96997 16.34998 13.23999 20.81006 40.89001 62.34998 64.07007 81.79993 83.22998 71.05005 84.48999 78.39001 87.69995 69.82007 69.43994 67.92004 83.48999 74.41003 81.25 81.09009 82.05005 39.93005 48.53003 48.83997 30.90002 92.43005 102.76 117.37 119.5 122.12 122.4601 122.42 121.2699 117.89 112.0599 111.35 12.65002 5.97998 120.5901 142.6499 147.36 151.02 157.0599 163.47 164.4 163.24 155.73 145.45 133.9399 120.5 119.25 107.6599 109.8199 110.4601 110.6001 85.91003 131.9 145.4601 147.04 151.3101 152.95 154.2699 159.16 152.52 144.58 144.9099 142.6801 148.24 152.63 150.25 144.23 19.90991 146.8201 149.83 157.2 161.74 150.89 154.0699 157.05 147.63 141.1699 140.85 129.36 134.7899 138.05 138.1001 141.9301 140.5699 141.4 123.7699 137.38 155.6799 159.71 172.0701 172.13 168.2799 152.33 144.71 144.36 35.08997 102.75 37.27002 46.19995 141.0599 128.7599 126.3999 131.97 135.11 139.1899 137.24 154.48 159.6799 170.25 169.34 164.0801 159.62 144.36 164.73 167.26 168.22 167.6901 166.22 166.26 175.9099 180.1 175.66 172.65 15.5 185.2001 191.98 193.8199 195.97 192.3999 188.9401 178.46 180.75 153.35 159.26 161.03 170.12 191.1899 194.8199 200.88 194.7899 187.2 183.66 63.77002 101.53 176.62 182.4301 179.58 177.39 89.22998 150.99 138.23 169.4299 154.4 177.48 172.9601 184.89 193.62 192.46 193.48 193.7401 189.77 180.64 171.5599 154.4901 16.30005 14.44995 11.44995 2.609985 9.309937 4.77002 9.939941 9.940063 13.48999 13.91003 14.23999 22.56995 28.88 33.02002 32.08008 20.92004 28.02002 27.59009 109.0499 148.65 148.48 164.12 163.1901 168.41 178.78 177.8401 178.2001 177.04 167.7899 158.99 156.24 163.67 162.86 168.87 172.89 176.76 172.39 171.4401 170.6699 168.99 177.28 180.2899 177.4301 172.0399 168.6699 152.58 144.03 175.92 177.65 179.14 176.3099 175.37 165.67 166.9 146.8201 146.47 147.05 2.280029 1.869995 5.619995 91.46008 127.7001 152.9501 163.4501 164.64 171.86 168.76 160.63 134.6799 135.4 136.2201 145.4501 158.96 158.47 175.23 178.7201 184.75 182.78 175.8101 175.74 164.78 145.4199 161.1899 154.3099 154.04 140.4299 153.03 159.6 161.64 160.86 143.45 138.9401 132.35 135.2 146.34 143.5699 149.67 152.1901 151.0601 140.7101 142.3401 141.58 60.51001 12.19995 128.12 129.4501 139.64 146.83 146.23 141.9099 150.6801 147.9401 159.01 158.53 165.58 165.12 174.0699 181.12 179.5499 174.22 148.52 174.6799 180.54 181.1 182.53 178.54 167.9701 147.23 151.36 154.9399 157.4 162.85 164.6801 162.76 155.84 166.21 168.73 162.04 160.84 152.74 161.0199 167 173.37 176.62 189.38 185.5199 178.3 168.5 155.52 156.04 139.78 150.48 163.75 167.47 172 174 174.27 167.1499 172.5 171.09 176.51 159.3201 159.36 159.27 160.3101 154.4601 160.3 158.3999 153.4299 170.9401 166.8099 165.9199 169.03 162.0801 163.4401 165.36 152.53 162.9099 168.9301 181.1699 182.24 180.63 186.46 172.4 176.12 167.46 145.05 146.6801 148.67 155.5099 158.42 157.7799 164.27 164.1901 175.77 182.74 161.2101 188.99 182.51 169.0601 166.1001 10.32996 14.05994 15.07007 20.44995 164.4801 172.25 182.45 186.7 189.79 186.91 185.48 174.8301 108.4 0.9500732 179.5 181.23 183.89 188.49 190.77 182.5 167.95 167.77 183.76 178.97 180 187.8201 182.85 184.6 157.24 158.6 159.4501 149.21 154.8199 175.88 176.4301 185.03 183.7101 183.21 180.7999 178.5599 158.8201 161.49 153.09 149.45 156.1699 164.8899 175.7899 164.52 185 185.27 188.6 185.59 171.4199 150.7 164.21 158.5 148.11 152.34 152.24 90.67993 108.73 117.61 118.5699 102.28 165.9299 172.03 178.61 183.17 181.9199 189.0699 186.3099 183.65 183.85 159.46 184.3199 188.27 190.6001 185.3199 184.4399 165.5 167.14 157.11 156.7899 162.85 177.22 175.87 164.8101 172.5399 173.2999 147.16 158.88 159.25 160.03 109.02 129.87 24.93005 24.95007 10.97009 115.16 116.39 116.08 139.9099 138.76 138.03 133.23 164.54 169.83 169.2999 144.48 162.66 162.28 70.14001 108.73 154.38 87.29993 124.7301 136.66 166.04 96.73999 147.2101 142.04 129.74 133.3199 143.46 147.63 161.46 163.22 159.89 170.5801 168.29 166.6901 171.12 168.37 183.91 183.71 179.1901 187.91 172.9299 161.5599 157.25 157.41 104.5 107.7 109.36 110.63 35.57996 34.12 33.61011 29.09998 9.440063 101.15 101.79 101.97 11.89001 0.4100342 0.1300049 13.57007 22 20.43005 15.83008 110.67 110.49 111.4399 112.1001 111.51 122.3099 127.23 129.47 107.6599 159.59 186.7999 165.03 191.8301 198.04 196.89 203.2899 185.0601 175.76 181.61 189.1699 189.74 156.29 154.58 158.36 166.39 178.2999 184.5901 187.08 182.34 173.7999 160.1901 166.58 180.9099 187.14 196.12 199.71 198.52 186.15 1.470093 17.01001 194.49 200.0801 201.2 192.15 183.66 184.3899 0.2399902 136.2001 138 135.8201 113.09 67.10999 27.29004 1.119995 2.710083 0 68.97998 120.92 154.27 129.4199 127.0601 171.7101 171 190 195.7999 206.75 211.3101 213.3199 208.79 204.7301 196.52 199.04 186.76 173.3 159.98 156.09 129.17 130.6901 132 134.03 6.450073 7.920044 11.30005 10.62 9.119995 4.570068 5.609985 6.130005 4.320068 3.780029 6.450073 6.540039 7.040039 5.039917 12.70996 12.34998 11.81995 8.829956 7.790039 8.900024 11.87 7.919922 5.369995 6.280029 9.72998 15.02991 11.40002 12.51001 4.630005 0.8099365 15.07996 21.76001 19.01001 22.05005 12.60999 11.34998 18.51001 36.68994 27.59009 19.83997 31.47998 24.80994 35.48999 36.73999 38.06995 35.84998 37.30994 42.06006 33.16003 28.88 28.84998 20.90002 20.80005 26.5 34.86011 32.65002 34.39001 43.76001 40.66003 34.86011 45.31995 43.42993 43.56995 34.72009 29.46997 26.42004 23.53003 28.22998 31.95996 39.37 43.14001 40.75 35.45996 22.68005 23 0.4799805 0.2299805 0.1101074 0.06994629 0.1099854 0.1398926 0.05004883 0.07995605 124.15 145.3101 152.3099 160.3199 163.5 167.97 168.0299 165.9601 152.24 169.39 180.6499 193.04 200.26 202.71 200.7201 195.72 190.38 170.29 158.91 158.24 144.86 127.39 138.41 147.9401 152.96 155.63 151.0699 152.12 154.2899 136.12 140.45 140.5499 142.5601 150.84 154.6399 158.6901 165.0801 164.24 156.89 156.9 164.8878 164.0664 160.9877 133.67 32.87 144.5701 153.5599 149.8999 154.86 152.4 154.59 146.5601 147.6272 55.75806 137.8042 142.1218 125.1532 143.1774 153.425 166.361 177.1892 182.1 180.38 186.0599 184.05 173.14 173.86 153.34 140.13 139.9601 131.78 134.85 137.01 143.8101 144.53 147.4399 148.9801 143.26 138.48 152.3501 155.9399 189.0699 181.6799 177.46 172.42 172.83 92.83997 89.54993 12.02002 42.31006 29.93994 45.71008 14.88 17.27002 18.61011 83.15991 115.9501 116.5499 165.1201 164.9 177.9099 188.03 185.16 183.6001 177.35 170.5699 127.9501 159.7401 158.5599 152.21 153.1599 148 138.42 137.76 129.5901 132.0499 136.05 134.0601 99.27002 136.46 100.0299 49.17004 57.56995 122.16 124.22 122.29 150.15 148.92 141.8099 136.78 140.35 142.12 136.26 58.81006 125.6699 124.89 138.9301 155.92 157.8601 164.11 160.8 152.95 144.16 141.6 82.54004 83.17004 103.5601 103.3199 104.6901 99.25 86.38 136.02 138.61 127.5 157.9701 137.74 164.88 0.7799072 137.39 140.3199 27.32996 62.02991 52.84998 13.4801 149.8099 158.86 158.72 165.39 162.78 
169.5699 168.99 168.85 159.01 17.92993 158.66 172.5699 176.21 183.2001 187.5601 192.25 187.61 172.1499 157.3201 156.8199 156.25 26.41003 32.79993 33.47998 57.67993 59.09009 46.93994 119.4501 25.27002 25.47998 99.04004 25.90002 23.18994 23.91003 22.53992 21.82007 13.16003 19.97998 37.15002 39.34998 63.21997 61.41992 88.0199 89.28003 88.13 87.97009 86.68994 69.75 60.73999 71.84009 82.75 76.91003 86.30994 82.23999 82.67004 82.47998 49.14001 75.28003 79.15002 90.34998 104.04 115.1599 117.28 119.83 120.02 118.86 119.16 110.24 8.199951 11 12.64001 12.28003 125.96 123.88 144.8601 149.35 152.28 159.5 158.71 157.2999 151.72 135.0801 121.37 124.9401 121.21 127.13 108.26 108.04 88.08997 90.33997 140.6 138.38 144.1899 151.65 148.27 158.1801 156.7999 149.1101 142.84 144.85 145.5699 148.61 149.8101 150.7001 136.01 18.51001 0 15.47009 18.04004 150.62 107.6 152.2899 150.38 146.78 48.33997 39.04004 143.01 148.9399 151.12 151.29 141.38 154.8101 149.52 146.23 145.41 141.85 153.53 166.72 167.21 164.4399 162.27 149.27 145.1899 115.5701 119.29 120.53 137.4301 147.6899 146.9099 134.48 131.37 131.3201 135.1499 137.7 158.85 164.14 166.3101 161.3999 159.38 160.95 168.27 173.3199 173.1799 170.2301 166.09 164.8401 170.6699 173.84 176.2799 175.38 176.25 159.1 182.9501 187 189.59 186.7101 189.66 183.65 176.15 168.64 153.47 153.5399 160.4301 179.76 187.63 195.1899 199.4 191.9501 185.16 184.97 178.21 100.0699 100.37 101.05 170.2201 177.14 174.48 151.46 165.58 167.48 154.47 178.2999 188.26 188.21 198.8501 201.1899 199.4099 187.6899 186.95 180 153.88 16.5 14.25 14.55005 13.12 12.26001 14.21997 19.97998 13.47998 6.859985 12.88 13.63 17.65002 24.13 31.34998 35.27002 37.09998 28.60999 10.38989 13.63 136.74 150.03 148.3201 153.1901 152.61 167.27 173.7999 169.92 172.36 167.67 168.1899 166.3899 156.9 165.14 173 165.75 177.8 178.4801 179.75 171.3199 171.92 172.71 173.97 178.2899 177.2001 171.65 166.1 158.35 143.5901 173.02 183.67 185.55 182.16 177.61 164.4401 165.5701 144.98 145.7101 3.839966 2.560059 28.20996 50.15991 90.83997 149.09 147.7899 161.3899 166.26 168.5699 167.09 163.2999 162.54 155.49 138.64 142.48 133.85 159.13 169.36 178.1399 179.8101 181.48 171.6799 175.75 169.23 160.8099 160.8101 152.77 150.87 161.92 167.1699 168.7301 169.2899 159.98 141.88 143.9801 142.5701 139.73 145.3 156.83 155.51 159.75 151.46 149.71 139.13 0 19.25989 44.62 86.44995 129.6901 137.49 140.33 146.0699 151.2599 151.4701 152.1 154.99 163.42 163.1799 166.2001 175.2001 183.34 179.59 174.3 169.77 168.2699 166.2 173.17 171.6001 171.2799 168.5801 153.38 152.8 153.0601 155.37 162.42 160.4801 161.28 157.1 168.0901 171.5701 168.3099 164.42 158.1101 147.52 162.22 156.37 176.87 178.38 169.96 170.17 162.3101 144.7799 134.27 138.27 152.46 159.02 164.7599 166.8101 171.7001 169.23 167.96 178.53 179.4301 178.8401 173.9401 152.22 153.92 152.8501 151.12 151.63 152.09 167.1299 173.88 164.4 165.84 169.9401 164.85 161.66 163.51 153.8301 169.99 176.5601 180.4601 185.7999 187.9501 183.58 180.8101 181.25 165.01 144.49 145.74 146.6001 143.4299 157.9601 157.96 151.47 161.3 175.91 187.6899 191.5901 186.2799 193.48 182.47 162.63 11.08997 11.13 18.37 130.74 164.34 175.11 181.28 186.6699 189.41 187.26 188.0699 178.79 180.41 168.37 168.3899 185.71 191.8301 190.11 188.1899 177.61 179.7001 178.01 181.73 182.4401 188.5599 187.2 185.03 185.0699 161.02 162.55 163.5701 164.1901 153.49 163.72 173.01 172.03 170.04 177.6 181.26 179.74 22.71997 19.65002 150.36 156.8 153.0601 172.8201 182.1001 181.86 182.22 192.73 187.08 185.28 187.1901 188.87 162.37 175.5699 153.4301 124.5801 87.91992 17.05005 88.63 80.14001 159.99 151 170.4401 162.75 161.9801 168.5599 180.14 176.66 186.27 188.42 188.09 187.45 192.46 192.87 189.6801 183.0599 176.51 171.99 172.23 155.09 156.09 161.1899 179.83 163.26 189.86 183.62 183.29 146.1899 157.21 158.74 156.36 129.4301 21.35999 22.66992 13.47998 122.73 135.87 136.36 136.11 116.5901 136.11 167.8999 167.88 165.4301 168.4399 166.26 171.61 182.49 178.23 105.41 153.66 154 154.5599 135.8201 151.36 167.29 171.01 147.1399 145.99 132.16 140.66 149.16 148.37 152.51 158.62 159.37 157.3099 165.46 167.7599 168.9601 167.6899 156.64 179.86 179.5399 170.15 173.64 152.4 156.09 157.63 157.8201 97.73999 98.94006 35.67004 35.17004 31.47998 32.75 25.34998 9.849976 101.4299 100.47 10.6499 0.5799561 0.2301025 2.089966 12.53003 14.8999 14.19995 15.0199 17.41003 110.72 100.65 111.61 103.45 91.88 93.0199 160.5 168.84 163.16 185.2 184.33 147.25 196.4401 195.28 202.8201 205.27 186.97 187.87 188.0499 166.4501 130.47 132.1 133.3199 133.91 177.46 176.75 182.87 181.9701 175.08 166.49 165 183.2899 190.04 191.89 197.75 196.86 189.6 181.23 186.53 187.14 196.2 196.39 189.61 176.37 176.0901 0.3399658 135.1499 135.99 146.84 119.99 84.37 0.2700195 1.790039 1.650024 66.29004 139.5801 153.25 154.29 152.74 142.6899 173.05 171.67 191 197.0599 204.34 201.0299 205.7201 207.2999 192.5 195.9299 196.9399 178.8199 182.12 161.9601 161.74 162.62 14.25 20.57996 23.34009 14.04004 15.86011 11.92004 11.83008 3.459961 5.359985 6.049927 5.099976 6.390015 5.539917 7.929932 9.400024 8.290039 9.439941 11.08997 11.92004 9.77002 9.769897 7.969971 6.630005 5.030029 13.19995 8.920044 5.409912 7.900024 15.28992 13.47998 12.01001 6.969971 3 9.789917 8.119995 7.719971 15.28992 13.30005 19.44006 18.54993 23.80005 25.51001 18.51001 16.06995 24.79004 34.20007 33.09998 34.85999 38.93994 37.27002 43.16992 33.25 34.83008 31.81995 24.16003 22.42004 32.89001 37.77002 38.18994 36.30994 40.78992 40.79993 31.20996 33.76001 31.14001 35.6499 35.09998 34.1001 30.42004 29.85999 25.39001 23.04993 29.19006 35.7699 32.20996 28.52002 30.24011 0.7600098 0.4599609 0.1800537 0.3299561 0.03991699 0.1599121 0 0.1201172 0.02001953 127.01 135.3201 152.8199 160.14 162.7201 159.4301 165.65 163.1 152.15 170.8 170.45 170.04 191.99 199.05 197.4299 193.12 184.2201 176.9901 169.39 158.62 160.51 144.12 156.34 157.88 154.4099 156.51 158.66 166.4 152.4 147.41 148.9301 152.1801 159.64 161.9601 160.91 160.4701 142.2201 140.49 152.7201 165.86 169.8228 170.5063 167.8137 161.8601 157.78 34.16003 149.6901 148.42 155.62 153.8199 151.4301 143.54 148.0658 139.4972 140.6345 143.2537 149.5941 152.2919 169.2358 168.6481 179.3905 182.23 184.05 182.3201 179.66 171.62 158.88 158.0601 139.0701 139.04 138.6599 129.5399 114.9299 129.65 145.15 140.92 139.0699 142.9399 137.0601 147.8401 162.5199 157.97 176.05 157.6901 158.34 138.4701 138.3301 30.77002 41.82996 51.15002 45.39001 50.45996 45.16003 30.27991 29.42004 27.94006 141.48 140.8199 152.7001 164.3401 172.0599 180.28 181.64 178.73 174.98 170.0399 159.22 160.17 156.7699 150.05 153.3099 154.58 155.91 136.3101 137.62 117.11 136.26 135.98 141.21 135.3999 131.55 93.93994 92.92993 64.35999 122.5599 122.51 148.6101 153.5699 144.28 135.0099 137.9399 140.51 134.22 102.72 125.35 137.24 150.66 159.23 161.25 164.89 159.67 156.23 144.63 140.27 140.23 133.34 101.0901 109.74 107.27 105.8401 100.05 145.9801 74.65002 138 156.5499 155.78 171.27 166.4301 160.1699 160.49 139.5699 55.25 54.3501 80.79993 101.36 157.23 163.84 166.09 161.66 
160.79 161.4 163.14 159.9 159.02 142.42 158.2 178.4299 182.03 185.51 188.2999 186.12 173.1 163.99 151.62 20.23999 36.59998 74.04004 86.43994 85.80005 65.04993 87.28003 83.7301 24.77002 24.85999 27.35999 24.08008 21.25 22.67993 21.83997 19.72998 16.73999 18.83008 53.25 35.07996 60.15991 58.10999 86.10999 88.63 94.5 91.73999 83.60999 78.77002 74.32996 71.27002 95.27002 96.68994 97.80005 96.7301 81.6499 75.59998 73.83008 72.34998 77.94995 79.54004 106.26 108.7899 110.75 118.47 118.01 117.04 118.13 117.78 97.33997 5.140015 11.80994 1.560059 9.649902 122.28 129.9399 147.34 152.3201 152.37 153.25 151.42 143.3999 135.24 121.5299 123.16 131.58 127.41 123.9301 120.1 111.9601 86.66992 141.46 139.8899 139.34 153.4601 155.5 159.74 158.75 151.85 139.1 139.6799 139.1 143.63 145.4399 142.72 134.5 87.53003 85.66003 40.0199 54.09998 18.23999 22.34009 150.11 28.72998 102.4 44.05005 54.98999 141.52 153.08 153.65 161.5399 160.51 161.28 149.39 144.88 145.5601 137.6799 153.03 155.53 159.1 159.91 157.77 140.83 141.76 129.4401 137.45 137.92 160.4 145.79 146.38 146.85 129.38 120.74 130.23 134.75 141.04 154.59 160.9 161.8501 159.5901 158.9 168.4401 175.1 174.64 176.08 163.85 167.47 162.62 169.89 171.9 171.33 168.7699 152.35 168.1799 178.67 185.45 184.41 180.53 173.78 159.02 155.71 159 149.62 155.3099 157.27 190.5 190.25 189.33 193.3099 190.36 186 158.2799 15.05994 107.51 159.34 177.7301 177.28 176.76 175.54 171.9301 173.63 175.4299 175.1599 188.51 193.1899 198.3501 203.54 207.12 196.33 188.39 189.27 175.89 90.6499 169.9401 168.6901 12.20996 14.56006 15.71997 21.47998 19.81995 18.38 17.68994 9.98999 13.8501 18.91003 28.65991 29.42004 25.07996 23.6499 22.26001 4.280029 133.0099 130.62 148.8201 154.66 155.9801 163.91 169.09 168.15 171.78 173.26 169.85 156.95 173.09 175.11 173.51 185.75 187.72 179.86 174.0601 169.58 20.81006 163.5599 174.51 173.29 173.1 169.48 168.41 158.27 167.86 180.03 182.47 187.5701 185 179.46 172.3199 144.6801 144.89 141.64 149.64 141.29 2.650024 75.47009 106.3 145.6799 153.2301 153.4301 165.7899 166.28 162.65 163.9501 160.59 157.6799 138.1699 139.4 160.96 161.09 166.84 174.42 174.49 176.7 171.66 169.92 165.85 164.86 162.14 159.89 159.48 170.38 173.35 172.8999 169.96 159.1799 145.08 149.6801 141.63 149.2201 150.1799 157.61 159.5 162.73 151 152.59 140.0701 22.93005 22.75 5.949951 77.88 131.4801 133.24 145.02 146.28 149.88 159.1801 158.66 157.23 158.73 166.9099 166.59 175.2999 177.84 176.86 173.74 164.48 155.7799 157.6699 161.6901 147.8101 148.88 150.4 153.8 158.3501 152.3 148.0299 156.27 155.5299 153.28 159.99 167.47 169.0099 167.95 162.49 159.4399 156.7001 161.16 166.8099 162.1201 166.7201 169.8999 163.0599 139.0601 124.0801 135.1899 137.5701 137.1001 140.0601 152.0701 154.89 166.1 164.87 183.41 183.9301 183.61 180.17 154.77 142.64 16.68994 156.16 158.12 158.27 168.03 165.1899 176.13 180.3101 177.6399 181.08 175.9299 159.51 160.0801 166.99 169.37 177.99 177.0901 190.54 191.63 187.26 181.72 176.78 141.9399 160.87 122.53 118.29 40.12 128.37 129.72 156.63 157.7201 178.89 189.37 189.9299 196.17 193.7899 188.22 165.98 168.9701 159.3301 160.22 139.92 171.5499 173.0601 179.09 184.72 188.0199 186.4801 175.76 164.5701 161.17 3.939941 180.41 193.33 195.35 201.71 192.34 193.99 178.0699 186.1901 179.38 187.15 193.03 192.49 181.8199 172.63 174.22 161.5601 138.9399 125.47 125.1901 18.69995 164.58 170.0801 147.39 178.0801 153.92 173.87 168.25 180.62 151.37 26.70996 170.13 183.29 184.74 187.3101 193.92 196.9301 201.0199 193.46 188.1801 186.66 173.39 174.55 175.4701 110.64 14.5 87.31995 143.3501 143.71 158.45 157.5701 170.24 171.04 174.63 170.9399 178.3 176.4801 178.9301 167.0099 193.03 193.33 196.16 193.5601 190.89 182.3701 169.59 170.4 162.08 162.8101 154.88 179.84 178.38 174.6001 188.9399 187.02 185.84 184.04 156.53 157.3401 129.0699 127.9199 16.72998 20.43994 20.5 119.49 136.97 136.0099 136.1599 136.1799 135.9299 137.13 167.49 165.87 167.1801 165.22 179.49 180.6599 176.11 150.97 151.73 152.1699 134.72 128.4401 160.86 161.1901 171.23 146.9299 144.47 152 150.72 137.83 137.63 135.3999 147.51 146.7001 144.9701 136.96 150.25 169.3501 156.15 157.2 170 180.66 161.71 173.76 174.11 153.5199 133.29 134.65 96.87 98.72998 33.29004 31.34009 30.51001 33.68005 32.55005 10.59009 7.880005 8.550049 8.380005 9.320068 0.8399658 0.8400879 1.25 2.150024 9.320068 32.29993 32.95996 45.43005 83.44006 104.6901 103.59 83.45007 92.76001 158.24 167.9501 169.3401 184.21 183.8199 192.48 193.39 194.16 211.0801 205.6899 187.5 186.1 185.72 167.3 110.1901 146.9301 158.6799 166.95 168.63 175.1599 174.75 177.8099 169.09 168.01 178.24 177.36 185.74 192.85 194.65 189.4 188.62 182.04 185.3601 186.61 190.3899 188.9099 182.6699 177.0699 175.79 161.3401 161.6901 143.6801 146.2999 144.65 119.58 120.6799 77.1001 82.75 109.6899 139.47 166.74 169.0599 164.3601 165.41 172.88 164.0701 183.9299 188.49 192.6499 194.85 200.11 197.2899 185.12 195.17 192.35 178.83 180.24 161.47 162.86 163.88 13.28003 23.08008 23.27002 14.91992 15.15002 13.03003 8.949951 6.469971 10.43005 9.359985 9.369995 5.26001 6.850098 8.160034 9.079956 9.01001 8.779907 10.66003 4.670044 6.040039 10.70996 10.04993 5.189941 9.75 13.95996 21.87 12.87 11.70007 12.22998 9.799927 6.690063 4.369995 3.720093 3.909912 2.659912 4.699951 4.569946 5 3.960083 21.52002 25.81995 24.76001 23.55994 19.71997 14 23.19995 22.18005 35.96008 42.58008 47.5 45.96997 40.31995 30.47009 31.82996 23.54004 30.95007 38.13 42.55005 41.76001 35.41003 35.52002 33.34009 32.07007 17.09998 19.51001 31.64001 39.52002 39.55994 38.80994 35.26001 29.45007 31.10999 32.51001 31.35999 32.63 27.41003 15.88 1.339966 0.9801025 0.3599854 0.1099854 0.25 0.1300049 0.07995605 0 0.1899414 0.1400146 135.53 134.63 151.98 158.3199 154.04 159.8199 157.29 148.12 149.41 170.6799 181.55 178.83 194.73 198.1 189.1001 173.28 173.55 172.58 167.51 163.3101 163.1 164.45 162.35 170.76 172.37 166.96 167.09 157.8101 158.28 153.83 156.67 163.42 168.08 165.64 157.03 148.4 147.22 162.67 172.92 174.1877 172.7864 171.3196 162.85 161.78 17.42993 157.51 162.5701 159.6801 160.42 147.7999 146.4399 137.9701 139.7181 155.3149 155.8954 156.7942 144.9301 158.8113 169.0092 181.1978 183.86 183.71 177.79 154.53 171.88 171.36 158.65 153 22.78003 23.37988 24.56006 141.99 143.92 149.46 143.2 138.79 138.12 133.51 134.08 110.33 141.59 145.4401 140.1899 114.85 25.28003 31.51001 32.23999 48.78003 55.75 63.92004 46.58997 54.73999 51.82007 59.46997 111.91 140.25 145.9299 153.15 151.4401 175.99 176.5399 180.85 173.4399 175.3301 170.03 160.04 164.1901 164.1 159.9501 159.4801 154.4099 140.09 140.2999 125.59 136.0901 140.3899 144.23 143.73 140.05 130.26 114.7201 55.60999 58.51001 121.35 146.04 157.13 152.11 163.76 161.38 137.79 133.0599 102.6001 43.30994 142.88 144.8101 147.22 154.36 156.4 158.23 158.13 151.89 149.5601 153.3501 89.87 129.76 98.45996 114.67 115.15 101.4801 98.01001 144.4199 166.66 80.59998 154.9501 168.6101 169.7999 165.97 173.7001 158.53 72.68005 58.77002 53.59998 111.1801 154.49 121.77 170.22 166 175.5701 
158.02 155.35 138.28 24.19006 119.24 152.99 158.86 174.4099 173.95 183.6799 183.87 177.2001 170.7799 164.27 160.99 53.18994 78.15002 75.05005 85.17004 85 95.62 87.67004 71.22998 68.77991 27.43005 27.01001 25.37 21.22998 21.66992 20.45996 19.18005 19.08997 14.27002 51.77991 51.17004 50.53992 69.31006 78.02991 86 92.71008 94.91003 87.39001 83.83008 88.30005 87.84998 98.62 96.06006 96.73999 101.6599 100.61 85.23999 78.87 70.48999 27.33008 80.62988 104.83 104.9 110.42 110.7201 109.8401 116.51 115.3501 97.34998 94.78003 3.26001 9.209961 2.469971 0.4500732 114.86 132.46 143.77 142.17 144.6899 137.4801 137.33 121.7201 122.39 120.1 138.09 130.41 141.03 122.5 124.73 120.99 128.7 140.8101 139.3099 150.83 148.89 154.49 160.86 160.71 153.53 144.63 139.9099 134.4 128.3401 129.5 136.65 131.74 82.67993 21.96997 26.29004 78.51001 148.12 150.33 151.9399 150.8101 147.13 146.15 136.62 138.25 151.48 156.1899 163.15 158.97 159.02 149.89 154.71 143.24 141.4 144.29 153.49 148.4299 144.0599 147.5599 137.41 135.65 149.1899 149.8201 136.5701 157.76 158.92 158.5 156.7001 155.62 144.4301 122.58 122.84 139.51 149.77 150.5199 144.09 146.1899 162.36 159.28 175.35 177.87 173.4399 166.1201 168.09 152.21 160.0399 160.59 161.03 166.37 183.1801 186.9501 190.3199 191.22 187.2999 186.7699 179.29 176.53 155.3899 154.85 133.3101 153.1899 156.0601 165.71 186.22 178.03 189.0199 183.65 171.3101 148.47 120.8999 130.4301 158.21 159.73 176.25 176.16 175.26 189.3 182.63 173.38 183.5499 182.5 192.84 195.16 203 200.58 193.0499 191.8501 185.24 184.49 177.5599 169.4301 177.78 177.6699 11.93005 14.39001 142.3301 56.13 17.13 15.08997 4.5 5.839966 17.96997 18.17004 23.00989 22.37 15.77002 22.18005 21.79004 19.87 129.62 147.77 146.4301 159.08 164.74 160.5801 166.66 172.4199 178.15 174.8501 168.67 173.1801 181.15 183.52 186.2201 192.16 179.49 183.4601 162.11 128.3199 163.0601 164.5601 168.6 167.28 164.1799 162.84 164.6299 169.9801 177.49 183.4 184.53 181.73 175.5901 169.11 157.99 152.5 154.28 147.74 147.4701 143.5499 104.6899 111.45 120.5399 154.67 150.95 154.4399 160 160.7 141.0499 154.84 155.51 126.75 140.74 142.05 149.78 168.85 169.8199 174.3199 166.34 163.97 163.27 161.11 165.6699 165.5901 159.61 154.14 171.0499 174.8301 175.4199 171.24 160.46 149.63 149.91 138.76 140.24 151.6899 150.4601 157.42 162.7001 151.11 152.5 144.15 141.14 27.31006 37.71997 79.47998 119.95 130.21 143.99 144.53 155.88 158.64 162.3999 163.01 159.0099 156.8 168.92 168.86 171.65 169.1499 164.5599 165.13 156.08 141.37 161.97 151.76 150.03 143.67 154.13 155.83 154.7699 148.15 134.83 149.87 150.37 158.55 163.52 164.6799 161.9701 157.8201 153.4199 162.2301 167.01 167.41 164.5601 164.8301 162.3301 159.7 161.42 142.34 135.33 136.16 137.66 149.4701 152.87 156.87 162.83 176.67 179.52 180.8501 186.7 180.14 167.86 169.05 154.66 154.3 159.4801 157.47 164.4199 178.71 183.5499 187.47 186.53 179.87 170.25 172.13 152.4301 152.26 171.0699 170.1801 182.1101 182.03 188 186 170.47 158.75 159.64 161 155.8 157.7899 40.53992 61.15002 59.17993 143.1801 143.42 155.63 189.87 194.1699 195.03 196.6 180.4701 174.63 167.64 159.53 159.2999 150.13 173.66 177.37 176.98 181.75 180.58 180.86 176.37 161.99 171.1 148.89 185.89 197.7201 200.55 202.6399 194.74 195.47 186.48 185.52 177.1899 148.59 192.76 193.1 177.6801 178.27 173.74 175.6 140.73 22.21997 5.149902 153.92 153.6 33.3501 148.5 147.62 171.72 170.4401 181.6399 190.2799 187.65 184.48 185.55 183.9401 182.15 186.5 191.9 203.8501 200.13 201.49 195.26 196.83 177.28 178.1801 151.7999 115.4401 78.81995 144.1101 155.89 154.72 170.42 173.4701 174.74 175.04 177.4401 177.4099 168.1901 163.92 181.9399 184.55 184.42 196.1699 199.53 195.27 192.5 182.45 176.25 157.04 155.13 160.4601 159.59 177.3401 178.15 192.84 195.39 192.15 183.95 174.3099 177.34 178.1 114.6901 18.17993 15.17004 17.19995 17.78003 119.39 121.25 120.12 157.51 155.2999 147.37 178.4401 178.33 175.6599 165.63 192.1201 181.13 179.13 185.5 151 151.84 152.14 160.6399 159.65 159.52 171.42 171.1799 178.35 154.14 153.72 151.7001 134.05 136.41 136.38 148.5499 148.1801 145.3999 133.3301 149.4 146.3199 155.9701 157.9 166.1799 164.28 140.79 85.47998 150.96 153.6399 133.38 133.79 76.26001 30.72998 27.88989 30.95996 18.17993 19.25 13.10999 7.219971 6.389893 5.26001 9.640015 11.51001 10.42993 9.26001 10.22009 16.08997 18.03992 33.65991 45.54004 56.93005 57.65002 104.95 0.5299072 83.80005 89.03003 145.97 166.01 167.78 167.73 167.04 180.7101 191.85 211.1699 213.5599 208.62 189.2899 191.0599 166.75 179.1001 178.3301 169.55 180.0599 172.13 154.91 170.9299 175.5701 170.14 167.0599 171.59 172.96 163.55 181.6599 189.12 183.9199 189.98 184.77 182.28 173.6799 177.5499 185.0499 185.74 183.87 178.0701 174.84 166.61 164.4601 161.21 159.12 144.25 124.5699 120.72 130.6699 130.77 156.15 156.22 166.34 172.71 166.66 163.8999 175.0599 176.99 177.0599 186.48 192.27 194.11 192.64 192.95 185.5801 187.67 170.33 173.61 175.95 105.0701 98.54993 96.58997 23.53003 21.31995 44.81006 45.26001 16.65002 16.06006 15.42004 8.060059 7.680054 9.100098 8.75 5.880005 7.869995 7.469971 8.839966 7.73999 6.950073 7.109985 7.76001 4.399902 11.58997 10.52002 11.17004 13.75 28.37 28.59009 27.76001 18.45996 19.51001 5.579956 5.710083 1.859985 1.019897 3.360107 5.799927 6.889893 3.22998 17.01001 17.96997 15.68994 21.34998 19.98999 21.79993 20.34998 18.65002 24.42004 30.69006 39.97998 46.34009 49.06006 48.22998 43.93005 37.16992 25.23999 24.80005 32.27002 34.94006 38.44006 38.06995 35.22998 26.67993 25.04993 22.3501 20.13 23.67004 34.57996 39.93005 46.77002 39.21008 38.64001 26.55005 39.59998 36.57007 30.42993 30.44995 20.57007 18.06995 1.899902 0.4599609 0.5 0.09997559 0.09997559 0.1099854 0.1999512 0.2399902 0.1899414 0.06994629 0.08007813 121.54 129.0599 146.4301 156.5 153.77 148.9299 147.42 130.2 160.4399 160.71 176.6899 182.9299 185.3099 181.3199 166.49 172.6499 176.4301 171.72 167.28 164.2 160.16 170.11 168.3101 170.3101 174.51 176.45 163.87 157.9501 146.4299 161.3301 161.88 168.83 173.1801 164.01 156.87 16.02991 163.84 172.58 176.2028 178.9364 175.5455 170.21 161.49 154.48 163.9301 165.53 164.84 161.8301 151.15 150.8301 155.7 159.11 164.705 163.7491 162.12 160.13 160.7214 160.7308 178.2311 179.7799 180.22 175.88 173.33 165.79 25.68994 158.55 12.12 16.20007 144.36 19.41003 142.53 147.0701 148.52 141.55 140.3099 130.47 126.76 124.39 123.24 141.3 116.2999 115.3601 21.81995 8.949951 36.08008 56.56006 71.67004 63.03003 80.25 82.22009 71.38 64.32996 59.58997 86.67004 83.44006 145.55 139.14 147.4299 150.85 162.91 168.04 158.4199 158.63 155.75 166.35 169.22 170.11 164.2201 157.86 148.4301 150.09 150.23 21.06995 136.5 141.15 147.5699 146.13 138.37 136.51 126.25 31.02991 42.02002 46.72998 145.24 159.7 158.11 166.11 164.64 161.08 156.29 40.15002 129.9801 131.8199 139.1 148.5701 149.6901 148.58 151.99 153 150.9299 132.6901 151.7 151.0701 143.4601 138.0099 115.76 116.33 81.76001 84.41003 143.5499 166.74 165.72 179.22 176.99 188.1899 179.9701 172.55 175.3201 164.4 166.0399 157.37 145.13 153.9401 162.1399 168.75 168.5299 181.0099 
154.5099 154.47 142.29 140.51 125.5 151.62 156.72 168.8099 172.3199 177.59 167.9 168.7899 163.0699 163.49 163.25 54.85999 78.15991 88.68005 94.64001 97.52002 94.57996 86.09998 81.65002 65.00989 53.38 36.26001 36.32996 20.40991 25.52002 25.10999 17.83997 23.58008 28.79004 44.52002 56.75 66.05994 66.28003 73.35999 77.88 90.82007 86.95996 82.85999 78.31995 87.52002 95.92004 105.4399 104.4399 105.3099 104.21 85 79.80005 48.91992 47.33997 34.52991 78.44995 100.38 102.3 106.63 109.4601 103.41 92.43994 94.16003 84.87 82.54004 2.689941 3.560059 3.460083 1.840088 107.88 131.4399 130.17 131.08 133.0399 135.75 117.3201 120.6399 127.02 128.71 139.61 143.62 140.45 135.95 123.98 123.39 141.67 140.52 134.36 151.62 155.39 158.28 159.0099 155.8 150.35 140.0701 137.98 127.9 91.44006 118.9099 110.72 110.0499 20.87 82.43994 81.12 113.85 154.39 154.29 154.2899 151.62 148.13 144.8701 135.09 153.05 162.0299 162.38 169.23 169.47 165.39 159.51 148.61 148.25 142.8099 142.22 135.0601 126.96 143.96 124.5499 110.26 124.9 141.21 154.24 161.02 165.72 164.7001 164.02 161.4601 153.2001 150.79 150.4299 126.54 78.83997 117 158.6801 158.89 164.62 166.27 170.53 180.0599 180.48 174.74 175.23 165.4299 136.27 139.85 159.6 142.2101 176.49 184.25 181.12 190.1599 193.0699 184.64 185.25 189.23 172.05 165.5901 23.70007 23.17993 24.91003 163.75 164.51 178.89 174.1899 185.3301 167.3099 162.4801 147.9401 148.58 153.03 164.34 174.88 189.65 195.6801 195.22 192.29 188.33 188.27 171.37 181.11 186.48 195.8501 197.27 195.52 193.1 189.6399 169.11 185.88 171.74 187.0801 176.84 176 156.76 157.86 142.8201 46.87 39.52002 16.27002 2.47998 4.269897 0 21.66003 22.34009 16.84009 20.04004 20.58997 19.70996 19.34998 10.08008 147.2799 146.5399 64.5 150.3301 170.17 166.51 173.5699 175.45 173.74 161.33 178.1801 176.99 190.11 194.24 195.79 195.13 182.4401 170.9601 162.3401 163.85 163.1499 164.45 164.92 157.1899 161.7201 164.3201 171.95 176.2201 178.2899 179.5 177.15 176.23 171.09 157.14 152.9099 156.5601 146.98 149.71 142.48 116.8199 102.88 123.03 142.6 155.9299 149.49 158.9401 150.55 137.73 158.88 124.6801 21.69995 148.12 21.67993 156.2 162.02 157.15 166.87 164.28 162.39 150.76 158 161.87 162.7599 158.1801 156.65 170.2699 171.55 172.7 170.14 161.66 153.54 139.51 137.8099 133.66 148.5 149.0701 158.8701 159.02 151.9601 149.95 138.87 140.8899 24.58008 2.530029 99.65002 148.1699 152.8501 158.7999 142.23 159.62 159.5399 161.27 158.3101 153.1799 126.8099 149.39 161.8099 163.29 161.28 157.25 152.37 150.0701 132.12 146.48 147.14 140.25 140.74 150.1 157.4301 157.13 162.71 163.4401 163.28 156.85 157.5699 154.9401 159.24 160.42 156.03 148.0299 159.39 170.27 173.25 173.5 166.14 159.41 159.41 158.55 141.79 134.65 134.4 31.26001 130.38 152.23 163.3 171.46 171.75 176.86 178.5901 184.0699 176.51 179.8101 171.1899 151.84 127.9401 160.91 166.47 173.88 173.14 174.5 188.2999 189.25 183.86 180.09 173.4401 168.36 152.5801 169.8099 166.13 178.54 180.2101 185.46 181.91 173.0699 163.61 159.42 160.6801 161.25 136.73 126.4399 59.83997 57.97998 141.05 166.0901 164.73 180.22 191.2899 190.8 187.49 180.5 180.9801 154.54 156.85 158.8099 182.54 172.36 157.9299 175.12 178.38 179.2001 175.8199 163.9199 174.96 181.75 179.66 180.5 201.38 207.53 206.1799 200.05 192.58 187.21 190 176.5699 182.52 183.2999 186.2999 187.96 178.72 179.5601 17.62 143.77 145.01 5.280029 24.09998 38.16003 38.75 148.61 167.13 169.9 184.8099 189.66 189.22 193.14 185.04 192.53 193.23 188.34 188.1899 200.03 205.11 207.2401 204.71 201.75 183.3201 182.27 167.24 168.53 168.51 10.94995 14.23999 17.76001 162.47 169.4199 173.0399 177.98 181.39 178.8401 174.51 171.21 172.74 182.09 187.47 189.0601 195.79 197.34 194.4401 188.62 188.98 178.2001 179.6 164.65 169.41 165.1 178.5699 185.23 191.85 193.77 190.84 183.1801 175.51 176.63 175.25 148.52 14.78003 0.6400146 0.6300049 74.28003 120.14 142.23 158.6799 157.72 164.5499 163.49 177.88 189.01 179 196.3101 195.2799 188.1899 184.6799 184.4 152.36 159.1 163.61 159.23 159.6901 173.1801 186.14 180.4301 178.77 155.22 161.85 135.99 135.8101 136.2001 109.63 111.5701 147.23 136.53 133.9301 144.0801 144.96 159.2999 158.41 165.4 137.98 140.9401 138.6801 151.74 153.89 133.47 74.80005 26.66003 29.26001 27.43994 14.90002 17.10999 17.55994 11.04004 7.52002 7.059937 9.310059 8.880005 13.09998 12.91992 13.65002 8.939941 39.28003 46.10999 56.30005 56.87 65.42993 63.66003 65.20007 8.180054 0.01000977 0.8199463 146.79 148.6799 193.72 192.87 191.79 193.74 212.45 211.88 220.23 210.12 208.54 191.86 194.6 192.3201 176.35 186.27 185.41 168.6901 21.18994 163.3601 172.72 173.88 174.87 175.7799 182.5701 179.87 173.5 185.39 173.25 177.58 178.64 181.64 174.03 172.66 168.8 178.8199 174.47 169.15 175.22 171.86 164.25 167.89 166.03 157.4501 152.08 145.9 143.24 131.49 155.11 155.8201 169.6 177.86 177.0399 180.48 180.71 174.61 175.01 189.41 189.88 189.26 186.89 182.5 179.3199 183.13 178.8799 167.2 167.2001 104.03 96.38 95.82996 36.54004 51.42004 54.28003 45.69006 45.15002 33.97998 11.27002 7.940063 5.98999 7.22998 11.33997 8.859985 8.639893 7.530029 8.27002 7.619995 8.599976 9.179932 9.01001 7.920044 10.8999 7.25 13.39001 18.52002 29.37 32.12 34.01001 30.19995 29.43005 12 5.820068 3.97998 2.859985 12.33997 13.14001 14.17004 5.809937 17.2699 17.65991 15.75 13.17004 22.42993 20.82996 19.70996 18.29993 22.69995 26.27002 31.65002 37.57007 44.71997 43.98999 41.59009 32.41992 19.14001 21.39001 29.59998 36.06995 32.87988 32.56006 25.40002 24.95996 28.5199 22.88 17.85999 21.20996 32.27002 34.51001 35.21997 39.25 30.56006 36.05005 33.26001 33.57996 30.50989 26.41003 24.28003 0 1.960083 2.060059 1.210083 0.5799561 0.2199707 0.1899414 0.1700439 0.1300049 0.06005859 0 0.1899414 0.06994629 130.39 146.25 145.08 147.51 115.5701 127.58 158.28 157.39 159.4199 149.9401 176.34 163.25 167.41 172.0099 174.92 177.9901 172.05 168.2799 170.2101 172.9 179.01 175.64 177.83 176.17 175.74 163.54 157.2999 155.13 161.8 167.6499 166.91 168.88 162.6901 161.3 151.73 169.91 174.53 174.1304 180.7991 177.1241 172.88 167.0299 158.12 168.7001 171.85 173.28 167.45 153.85 150.21 153.04 161.03 166.6599 168.88 165.0499 158.3601 158.4613 162.0419 164.4777 175.4401 169.26 169.6899 164.88 154.4 149.48 146.75 136.0699 136.27 150.1001 157.13 154.6901 158.29 150.7 152.1599 151.92 137.8199 128.3 127.24 127.37 127.46 119.38 21.77002 23.21997 25.28992 53.02002 52.7301 71.51001 71.77002 86.19006 83.54993 87.84998 72.55005 59.93994 83.39001 104.39 104.29 136.73 147.0699 162.6499 164.7201 155.59 159.7999 159.8501 147.62 166.9501 167.75 170.15 167.0299 162.9701 149.77 149.09 148.4401 140.91 138.99 138.86 141.28 142.83 139.8601 136.23 127.35 26.15002 139.7899 140.4501 141.09 161.24 160.39 168.1901 169.3099 160.45 158.5199 126.01 129.3199 136.02 137.99 138.46 149.73 137.67 151.11 144.9299 171.79 126.15 150.26 141.88 150.66 145.2799 133.64 116.95 95.82007 82.75 161.4601 161.39 180.96 185.2899 177.2999 189.8101 184.6899 182.75 174.4299 164.9 153.63 157.4399 145.65 151.6901 162.6799 171.0499 169.21 179.29 
149.37 146.83 142.61 142.74 141.62 136.2101 149.4 146.89 157.65 161.6899 162.8 158.9501 151.0699 144.21 135.84 23.45996 67.5 87.55005 100.9 104.71 100.86 84.61011 80.17004 79.28003 51.83008 34.21008 50.84009 54.63989 40.84998 34.20996 40.74011 26.78003 27.54993 27.72998 64.40002 63.83997 73.96997 75.23999 80.55005 71.84998 71.05994 77.47998 76.10999 75.06995 82.47998 102.17 104.0299 112.8199 106.6901 69.86011 65.93005 65.65002 65.19995 57.52002 77.16003 85.67993 99.04004 97.6001 103.29 99.39001 88.57996 86.63989 81.31006 80 78.29004 2.369995 2.050049 0.3300781 3.399902 1.050049 113.24 105.48 127.1799 121.04 117.9701 115.0699 112.61 131.55 143.22 146.38 144 145.8 140.4301 121.6299 127.5399 132.5199 141.83 145.6001 144.25 151.61 152.72 149.51 137.29 136.34 132.45 86.28003 87.29004 85.71008 109.14 109.5399 22.80005 116.49 115.6599 148.23 151.75 156.1699 155.99 150.8999 149.8199 141.9 126.63 152.5699 160.4901 163.3099 171.23 171.64 168.36 163.98 155.3099 156.22 156.04 141.22 133.8101 123.1801 18.84998 96.26001 14.53003 142.54 139.3 152.21 166.99 166.4399 163.88 165.2699 160.9299 161.73 159.3199 148.99 127.0599 147.47 148.88 155.4301 164.66 167.63 168.63 171.14 174.0901 177.2101 173.14 175.05 176.36 170.2001 167.88 120.3301 21.40002 184.9701 190.53 198.33 197.5599 196.86 195.55 186.49 187.66 186.09 164.6201 21.98999 142.7 144.3101 164.38 164.38 163.04 170.6799 167.9501 164.39 162.22 157.9401 151.47 165.86 166.1599 182.96 183.3301 196.64 199.66 199.63 194.61 170.21 170.05 178.37 182.6 179.65 189.3101 190.62 185.91 183.9299 179.88 186.08 183.8899 189.38 180.49 157.61 156.24 141.62 128.0901 9.780029 47.39001 4.069946 5.429932 1.530029 2.300049 4.859985 4.630005 3.440063 20.05005 20.02002 17.3501 11.41992 71.83997 146.7699 161.37 166.8601 173.3101 171.5399 172 169.9401 173.2301 173.0399 150.49 107.01 169.84 185.92 194.54 197.1801 191.3201 177.63 173.01 173.78 166.8 161.9701 160.5499 158.38 161.21 165.3199 169.49 176.64 177.49 174.01 177.3199 163.76 166.65 166.92 160.26 160.04 162.47 152.3 149.8501 150.1901 139.17 11.9801 137.16 153.8301 156.1399 165.9501 147.2201 140.74 161.7101 156.41 131.1101 122.39 148.36 154.15 153.8201 166.1 164.3999 166.64 160.3099 161.4301 163.7 154 157.48 154.4601 155.0499 153.84 158.75 168.63 165.03 162.92 156.35 153.9299 139.24 59.52002 67.30994 132.4 136.08 147.3501 148.6801 148.79 149.2401 141.1599 114.38 24.01001 157.0701 136.52 150.7201 153.4 164.41 165.0599 161.75 154.84 158.59 151.91 154.3301 155.7001 148.71 151.34 159.8601 156.0701 154.7999 145.0499 150.1101 149.4401 145.04 143.92 145.45 154.98 156.24 156.2201 168.88 168.2699 168.39 163.25 156.36 149.1 144.4801 151.22 138.6 142.83 163.3201 162.66 165.3999 174.58 175.9801 174.92 161.28 155.36 155.36 141.75 143.27 129.28 21.84998 22.37 142.46 157.1 168.15 166.0701 173.5699 170.34 179.86 176.86 167.98 163.13 152.53 152.7101 158.63 164.58 173.71 172.61 181.88 190.37 186.71 178.86 179.0299 172.63 166.54 168.24 167.08 155.04 154.9 174.59 175.79 173.98 173.54 163.7699 164.5601 160.01 124.5399 126.96 101.1899 56.94995 58.07996 145.91 164.12 173.5699 171.28 174.67 184.08 181.9 178.92 166.67 178.66 175.61 184.64 180.8601 180.1799 169.46 188.9501 177.4501 178.7599 163.71 159.52 167.9 177.8101 189.04 197.16 204.1001 209.27 211.08 208.38 187.16 184.91 186.4 172.75 167.15 98.41992 189.01 151 164.58 13.6499 157.3201 142.8199 6.97998 5.22998 16.38 26.95996 149.0499 146.8199 61.95996 158.74 185.48 191.2799 188.53 191.8201 191.71 197.12 196.64 20.22998 190.65 203.84 202.5 210.24 206.28 196.0599 196.9099 184.91 174.5399 175.67 168.37 10.60999 16.45996 19.77002 150.51 166.63 175.2 177.58 182.2799 174.87 169.78 171.1899 170.2799 176.74 177.46 188.9401 190.8101 191.14 188.16 188.63 183.2 177.25 171.33 156.42 165.72 182.4401 189.78 199.24 198.24 197.92 180.67 173.34 171.2101 149.05 149.4199 149.38 148.4 134.6 1.540039 158.71 157.85 155.78 166.1 169.9301 173.75 174.49 181.12 188.86 187.35 194.1 194.91 200.6299 183.25 181.4399 172.65 175.52 164.99 167.0499 151.8201 193.0199 190.39 187.4 176.4301 163.84 161.02 134.7999 133.4399 125.4301 102.35 31.84998 139.25 136.5601 136.4401 115.73 145.9399 24.33997 125.2899 125.91 125.8099 141.29 137.98 130.05 76.34998 134.54 133.3199 22.35999 23.76001 13.20996 13.5 16.93994 18.52002 16.46997 7.709961 6.910034 15.69995 15.72998 14.53003 11.84998 13.19006 1.030029 21.93005 52.92004 54.42993 69.73999 69.39001 67.13989 62.91003 39.87 60.80005 171.2599 171.23 179.6799 178.59 199.0701 196.25 195.1801 206.91 213.37 215.7201 216.9 206.98 188.37 190.0599 174.87 190.0801 194.86 183.71 181.78 170.86 170.8099 171.84 180.15 182.2001 186.95 182.75 184.4501 173.17 154.98 174.1699 175.51 179.02 175.4801 178.02 175.55 173.6699 175.87 168.61 172.25 169.21 176.4601 173.63 173.01 171.28 163.64 162.73 166.72 167 150.22 131.25 171.08 178.2899 181.8 186.09 177.45 172.01 10.81995 160.47 186.4601 194.84 196.26 190.64 184.25 177.66 179.11 179.2699 156.14 107.24 96.60999 94.90002 50.83997 48.22998 59.04993 53 46.19006 60.46008 34.79004 11.81006 33.95007 6.559937 12.93994 12.58997 11.57996 7.919922 7.400024 7.51001 8.409912 9.27002 9.920044 8.77002 2.809937 6.880005 9.300049 13.76001 38.17004 37.91992 41.19006 41.41003 43.66003 37.03003 34.77991 29.27002 19.37 17.92004 8.289917 13.54993 12.41992 14.53003 16.90991 16.7699 16.69995 13.71997 17.72998 20.91003 19.27002 22.71997 21.92004 30.01001 29 36.16992 40.62 37.60999 38.27002 31.34998 11.88 22.40002 32.33008 35.53003 36.38 32.83997 25.32996 17.88 20.73999 20.65002 20.87 17.29004 28.90991 28.69995 33.87 32.22998 27.41003 35.46008 28.28992 33.01001 32.10999 24.6001 28.08997 25.94006 11.22998 1.329956 2.170044 0.9000244 0.9300537 0 0.1599121 0.1199951 0.0300293 0 0.1400146 0.02001953 123.3101 140.5601 137.1899 142.62 114.0801 119.4399 130.34 137.4199 137.5801 138.6499 154.5 156.96 164.77 166.78 171.1599 173.8099 171.23 169.52 167.0399 174.99 180.52 182.0499 185.4501 183.72 179.51 169.5901 173.97 141.89 153.3999 164.63 167.83 167.35 158.72 154.4601 157.76 165.4401 170.24 176.8336 176.4791 174.6108 168.79 166.74 159.38 165.5601 173.17 175.3501 167.5701 160.5601 155.1 161.59 160.11 168.8199 167.05 162.24 157.4501 158.4012 151.9928 163.8221 167.85 170.72 168.61 162.8199 154.8199 145.42 143.5 138.85 148.99 163.0499 163.7899 169.27 169.52 168.26 151.0099 152.96 136.08 137.17 136.89 125.49 118.84 118.3101 19.27002 18.76001 29.29004 40.38 50.97998 76 84.25 85 91.25 89.80005 78.51001 68.69006 48.14001 47.67993 126.0701 136.3701 149.48 166.54 166.51 172.7001 166.97 163.8 155.9401 158.72 165.1 166.16 164.15 157.33 150.89 150.66 150.7 125.61 131.9501 131.0199 141.87 145.6899 144.7699 139.3 130.2 115.4199 133.5 136.46 146.3401 156.98 162.42 167.9801 169.7 163.86 154.84 138.3099 138.3 141.12 142.0701 130.02 151.4 153.1899 165.98 169.4401 170.9399 147.8301 147.99 149.0901 149.26 132.74 133.15 135.78 123.5 76.1001 124.48 173.02 184.73 184.8101 182.4399 195.48 190.0601 178.65 178.97 153.46 165.03 169.95 173.78 166.2301 162.8199 162.0599 171.75 174.61 
141.15 140.4601 137.49 144.87 141.8 137.6101 128.3501 144.02 148.3 159.1801 146.6599 152.98 142.8099 142.13 24.12 23.12 59.73999 68.6001 83.77002 101.33 103.24 92.55005 71.85999 68.76001 31.34998 57.07996 57 53.23999 52.40991 46.29004 46.48999 45.85999 27.14001 46.84998 46.67993 46.23999 63.26001 62.23999 67.87 66.60999 63.16003 78.68005 79.13 90.38989 89.87012 97.66003 102.88 111.09 107.22 84.13 64.15002 63.83997 51.93994 55.28003 76.02002 75.55005 97.02991 96.69995 96.30005 95.43994 93.45996 84.71997 84.63 79.27002 50.02002 2.809937 1.969971 0.9499512 1.969971 25.12 0.3399658 90.35999 94.85999 95.80005 108.39 114.63 131.9701 130.88 139.79 147 149.0499 144.86 140.89 134.23 125.35 131.39 129.33 145.5801 144 150.79 145.1899 143.41 136.08 135.78 134.49 15.56995 18.30994 18.13 16.06006 24.93005 117.8501 116.16 114.41 147.88 150.91 152.6901 153.96 150.04 146.16 140.89 144.29 148.5601 150.1599 161.5 170.09 169.2 163.88 164.23 158.22 155.8101 154.1801 148.4299 145.7 133.08 143.1499 146.79 148.5601 152.35 146.1699 162.9 168.47 170.3199 171.5 170.4199 165.89 160.26 162.6699 129.3099 128.97 130.91 146.5601 160.26 168.08 169.1901 175.64 173.38 172.84 171.84 179.92 180.4299 171.97 168.03 166.2799 128.11 21.90002 185.41 185.8501 190.11 196.98 200.25 193.98 195.1 187.4199 158.4701 158.49 19.94006 1.25 162.4301 162.4199 174.9401 175.0699 163.49 164.79 158.6801 169.8899 163.25 164.49 165.26 165.66 183.91 191.12 196.9099 203.1801 199.96 193.98 192.64 168.74 177.9299 181.34 179.9399 184.58 185.77 162.46 180.12 180.45 187.6 194.62 196.47 178.9501 155.87 154.1801 153.99 120.74 117.87 8.040039 8.579956 5.049927 2.690063 2.319946 2.810059 0.4700928 1.610107 19 19.73999 9.569946 8.920044 102.37 143.4501 168.05 167.92 176.63 177.4501 176.5701 166.0399 162.6699 167.86 161.73 171.15 179.0499 186.8201 192.8301 192.52 186.9399 183.58 179.97 172.28 166.84 168.16 159.37 161.27 155.9 163.08 163.26 173.9301 178.49 176.79 171.0901 165.88 167.96 169.16 169.1599 163.17 160.89 154.34 148.64 148.8199 139.75 107.24 106.24 137.3701 154.36 165.6699 148.9 158.86 160.97 159.67 139.5599 145.0199 161.72 161.01 169.46 171.77 164.29 165.55 170.2799 168.8401 161.34 144.62 152.7201 152.4301 152.76 138.64 152.74 153.48 158.04 147.14 153.72 154.45 137.3201 127.73 35.51001 134.58 136.5699 148.13 145.38 144.2899 156.96 140.48 151.17 154.64 155.3 151.5 155.73 155.4301 166.1799 165.42 165.59 162.39 157.29 107.7 153.65 162.61 157.5599 148.5499 151.11 149.88 149.0599 135.37 156.52 149.1799 149.17 135.6699 146.4399 151.67 164.77 170.5699 174.7 176.24 174.52 164.22 157.3401 156.83 152.9501 20.76001 22.54004 22.30994 159.65 166.66 172.8201 177.9501 178.17 173.76 169.98 164.21 147.1599 147.4199 141.88 80.83008 123.88 124.2401 125.26 158.5 162.88 160.9301 159.04 170.3999 168.83 170.21 156.7 163.0399 151.3301 153.36 156.72 156.28 162.86 161.7 180.78 178.63 181.7999 181.3101 180.7899 178.2001 166.22 155.33 155.6499 153.62 153.71 171.38 175.26 175.3401 173.2 173.92 171.6101 154.1 157.51 127.52 100.4399 70.72998 53.55005 145.89 159.6799 160.04 153.1 177.0699 166.39 167.73 162.4501 172.99 177.38 177.6899 191.72 188.26 188.4 187.71 187.09 179.01 183.11 181.6901 10.57996 141.89 175.8 186.4399 200.6899 207.04 208.14 210.1899 202.67 193.16 182.5901 176.8799 180.2401 184.8899 187.38 190.71 175.1 182.55 186.0299 158.37 160.09 8.859985 41.55005 33.03003 38.83008 49.71997 172.6 173.8 181 182.21 189.9099 193.4399 198.63 201.8201 196.8 197.88 191.2001 192.15 193.5 204.03 201.1 202.99 198.0199 192.34 186.4701 174.39 176.28 163.08 164.09 18.97009 152.4 159.89 159.8301 168.86 176.0599 177.45 176.4 175.6499 124.5 163.64 176.5 175.23 181.4199 182.24 188.42 184.61 183.04 183.53 172.41 169.83 169.1899 173.5599 181.16 181.83 196.08 203.89 206.62 198.92 182.6801 183.6699 185.27 176.86 172.6801 149.1901 148.89 131.78 113.16 157.3101 156.05 163.88 167.41 175.8301 182.15 181.5399 181.05 196.4 201.16 201.34 203.95 180.8401 172.5599 175.0701 176.98 164.01 162.95 184.6001 191.6 199.6 200.3501 189.45 178.2001 154.51 143.95 117.5 46.84998 103.47 102.73 117.47 136.0699 135 99.28992 145.76 25.30994 125.73 126.3 28.06006 140.95 140.38 6.630005 76.64001 134.67 134.29 22.85999 23.97009 17.05005 14.51001 16.47998 20.79993 21.5199 21.90002 8.540039 14.51001 15.29004 14.92993 12.58008 13.84009 18.64001 20.07996 50.87 65.54004 66.71997 69.08997 66.82996 62.68994 62.70007 63.73999 61.13 125.0599 180.0599 178.6 196.8199 197.0601 195.9601 202.25 203.38 211.78 205.14 199.45 169.91 181.29 192.5 196.17 199.0701 190.88 173.7001 176.2401 177.37 168.76 177.7 184.4401 186.52 187.55 187.11 159.8201 170.85 172.5701 172.52 177.37 180.12 181.0099 179.6901 175.77 159.46 167.3199 174.9601 177.51 178.34 174.6901 169.6899 173.86 174.13 175.91 174.9501 166.77 159.83 158.59 170.51 177.85 177.09 190.86 190.0901 186.28 170.74 182.2301 184.41 195.4 198.27 193.34 176.64 170.8199 167.48 141.35 149.02 147.54 89.34998 89.44995 90.37 59.87988 62.71997 62.69006 62.57996 60.13989 59.79993 41.57996 33.37 6.940063 11.50989 11.28003 13.05994 13.46997 7.580078 7.930054 10.17004 9.290039 9.890015 11.51001 5.52002 25.17004 24.43994 20.98999 41 42.79993 46.33008 45.98999 44.96008 44.09998 38.80994 36.41003 30.55005 19.15002 11.56995 10.78992 12.08997 7.090088 18.44006 20.04004 16.29993 17.71997 18.73999 20.19995 20.66003 20.82996 19.41992 19.78003 21.72998 26.83997 28.95996 29.10999 29.93994 25.06995 20.44006 27.20996 25.07007 40.51001 40.5 37.69006 32.02002 28.28992 22.23999 20.48999 19.66003 15.12 14.78003 17.48999 19.02002 19.47009 27.72998 17.04004 29.81995 24.98999 26.43994 30.38989 33.70996 31.61011 28.77002 0.1699219 16.26001 0.8299561 0.960083 0 0.08996582 0.2900391 0.2900391 0.1999512 0.07995605 0.1599121 0.210083 0.02990723 89.81006 1.559937 121.11 121.21 121.2001 137.4399 126.35 16.57007 146.37 154.99 152.78 161.95 171.2401 167.0901 166.89 166.45 177.7799 177.71 186 184.5699 190.39 186.24 180.5601 176.87 172.6901 158.5399 152.55 155.46 158.0801 161.15 153.11 155.29 156.12 166.04 170.87 170.8182 174.1991 171.2542 169.27 155.0601 155.9601 167.5601 169.95 172.09 168.15 162.0599 155.89 147.5699 155.86 166.46 166.1001 159.4 149.67 157.9114 156.6954 154.145 154 154.08 160.91 160.03 147.5099 136.4299 136.52 141.5599 148.77 160.4401 169.6799 175.0499 174.3501 167.87 158.63 154.6801 148.98 136.38 124.97 115.9 108.62 34.21008 33.99011 14.22009 21.71997 41.13 64.88 75.93994 79.47998 89.37 94.19006 86.2301 78.21997 72.27002 39.21008 39.09998 114.95 137 147.72 168.51 171.78 173.12 165.59 161.7 146.8199 159 158.62 160.1001 152.12 156.49 145.89 144.77 145.5701 146 143.9099 140.87 147.25 150.02 137.0801 143.28 143.09 133.74 127.17 131.7 151.87 149.5199 162.15 161.35 167.49 163.2 153.4 143.55 138.76 141.1899 146.3099 143.4 154.0199 166.67 166.4 167.1399 168.9 167.48 147.6201 146.4399 148.23 132.2301 49.52002 65.54993 128.7201 123.3999 124.4 173.22 186.8501 187.04 193.5601 196.27 191.8999 181.23 176.55 170.52 164.89 172.34 175.05 175.12 171.75 174.3 167.85 169.91 
139.7301 143.7999 147.7 147.8101 145.7201 142.55 132.12 141.63 139.48 138.55 141.83 121.9 112.3301 111.38 22.76001 25.52002 76.46008 77.32007 84.93994 84.71997 88.82007 90.14001 75.29004 51.57996 45.81006 63.63 64.78003 64.08997 58.28003 65.52002 60.15002 67.92004 35.64001 25.14001 23.17993 37.02002 50.01001 50.98999 66.27002 63.12 58.97009 64.45996 73.94995 74.14001 92.39001 91.32996 104.34 104.9399 79.18005 79.77002 79.41003 55.84998 53.16992 39.52002 38.41992 65.02002 71.5 83.97998 80.80005 78.35999 92.01001 79.77002 81.53992 72.45996 18.9801 1.349976 2.150024 3.290039 1.339966 27.44995 119.74 115.66 110.04 83.07996 107.1599 94.62 122.25 128.7101 132.17 143.6799 149.04 141.48 136.5699 125.51 125 126.28 129.14 127.8301 143.23 134.98 142.6801 134.3099 36.54004 35.64001 134.11 16.46997 20.42004 18.34998 24.23999 23.33997 116.98 115.02 113.99 139.88 149.9199 149.4301 148.35 145.87 146.46 141.4301 145.71 145.8101 145.5699 158.5701 162.8199 168.1599 165.39 162.99 157.48 164.67 152.0801 155.9299 147.97 158.75 154.59 159.62 150.58 152.63 144.65 161.36 167.03 171.3 174.78 169.51 166.2 158.8199 154.89 149.1 138.75 152.13 152.04 157.1 170.73 174.1899 177.91 175.3099 170.5699 175.02 178.53 181.58 177.62 172.37 160.73 26.3501 159.84 186.28 186.2599 197.08 201.0299 200.59 199.9399 198.03 189.01 184.62 160.05 9.929932 5.76001 170.1599 169.3401 172.8501 173.75 184.77 181.1 179.01 176.9399 176.64 163.41 145.33 160.11 178.1901 183.13 199.1 200.9099 199.63 194.36 190.5601 178.1899 154.26 181.35 168.35 175.39 183.6699 180.9 178.9 15.34998 191.98 197.3301 198.89 192.84 157.5701 153.29 153.99 154.01 154.38 154.2001 10.38 7.73999 2.519897 2.899902 3.060059 2.759888 0.8999023 4.329956 6.180054 92.15002 6.059937 131.4299 144.09 166.08 173.4399 180.15 180.23 171.96 164.12 161.0801 163.38 158.1699 171.0601 180.24 185.92 187.99 187.3 185.37 183.55 180.4401 171.75 172.11 171.1801 171.41 165.28 163.91 164.98 168.29 173.8999 174.95 173.9301 166.9399 162.02 167.0701 169.3501 165.52 175.0399 165.34 164.2001 154.41 157.45 157.1799 147.73 108.98 12.2301 154.1801 164.6801 173.79 158.36 158.09 128.02 145.35 153.03 159.8999 165.0901 167.65 172.42 165.11 169.02 172.9401 166.41 160.5499 143.9401 145.13 145.2 143.5299 131.87 152.62 150.5699 153.98 141.9701 138.41 136.5099 137.96 128 131.33 138.86 136.35 140.97 142.26 121.1799 157.7899 155.6799 163.48 153.55 171.4299 163.36 164.85 165.3 167.24 171.63 170.1001 168.01 164.0399 142.91 159.35 163.6801 163.8301 160.78 155.9299 148.96 147.9299 154.9401 156.12 151.17 155.63 157.52 144.9399 149.85 163.88 163.87 174.8199 180.14 178.3999 167.2899 165.92 148.17 147.85 2.040039 151.4299 154.0299 154.22 156.72 169.71 173.9 173.14 167.09 168.1801 164.87 156.08 17 10 1.049927 1.51001 124.47 137.8 123.09 142.55 161.2699 151.7 166.67 168.0699 157.16 146.51 140.03 146.3601 145.36 26.72009 147.83 163.7899 161.8101 165.79 176.28 176.47 178.16 180.52 176.6801 183.91 154.8199 151.9301 153.99 170.24 179.05 190.6801 194.75 180.03 183.9 184.6699 167.13 157.23 126.89 125.42 47.08997 49.23999 44.06995 129.3099 151.75 152.1901 170.67 167.49 169.3099 153.9199 9.359985 178.8101 181.79 190.23 191.03 186.75 189.34 196.88 187.6801 184.11 179.39 145.26 170.4601 170.22 182.7999 195.9299 197.02 202.49 204.12 201.9601 186.91 181.17 184.4301 186.95 191.02 185.02 189.16 190.5801 184.52 184.26 181.54 160.02 160.9399 94.23999 31.83008 166.51 167.1 189.3199 178.87 184.0399 192.8101 191.9 196.36 198.99 201.08 202.4 197.35 191.0601 190.4401 192.73 192.47 200.97 196.15 194.22 190.46 188.6899 172.34 155.9401 155.2 154.22 147.1399 151.1499 159.95 179.2799 174.7 174.27 178.4701 159.12 169.62 154.8099 171.05 176.36 174.92 186.34 184.83 185.5601 183.09 173.08 181.25 171.7699 175.64 178.5601 177.1801 175.84 192.1499 193.45 194.4401 201.4 190.95 178.3201 178.9601 176.78 176.88 164.24 146.29 137.4199 140.5801 108.38 169.0601 166.0901 160.1801 180.0801 183.38 173.9801 180.85 178.8201 188.86 203.14 206 206.87 201.11 178.3 175.8199 148.98 134.9301 182.0499 183.39 190.15 197 192.73 188.8199 153.1899 152.0701 151.25 117.16 116.6801 102.99 102.6901 117.92 117.88 98.54993 96.03003 21.80994 16.57996 126.05 125.48 123.6899 140.0601 138.51 17.69995 76.71008 135.38 136.0599 21.70007 25.14001 23.21997 17.69006 16.19006 21.47998 24.79004 23.78992 10.37 15.28003 16.01001 13.70007 11.5 15.82007 13.66992 26.01001 28.04004 60.55994 60.88 64.27002 64.73999 61.55994 70.56006 69.82007 78.12 59.66992 150.97 153.3099 180.85 179.98 179.78 172.8799 195.4399 195.78 199.12 197.6001 187.8099 169.7999 191.4501 198.9601 200.89 196.76 186.66 174.4399 176.49 165.25 175.78 183.02 183.6599 187.11 187.09 175.63 176.47 171.47 178.29 172.4199 182.53 184.14 179.47 166.65 167.7 170.7201 175.1801 178.77 180.48 168.6 176.7 173.48 180.5599 179.9199 176.3099 176.6299 166.12 159.78 173.02 184.1 186.39 192.41 191.2899 183.0601 183.65 174.0599 187.9301 190.49 191 185.63 184.8201 166.9 168.1101 163.51 147.65 121.75 122.4099 88.81006 90.46997 91.84998 68.15002 66.12 58.89001 59.44006 59.29004 45.83008 32.73999 32.87 11.76001 10.82007 11.55005 13.32996 12.76001 7.900024 7.640015 7.969971 8.380005 10.69006 11.97998 28.66003 26.5199 35.38 40.68005 45.95996 47.76001 49.78003 47.81006 46.44995 44.94995 39.29993 35.19995 16.46008 15.88 11.43994 12.80994 16.2699 18.94006 18.48999 15.64001 23.31995 14.41003 20.88 23.01001 22.91003 16.83008 19.19995 25.41003 28.62 26.79004 24.10999 23.83997 24.35999 27.77002 21.83008 38.81006 37.83008 36.77002 36.27002 31.62 21.46997 26.3501 24.75 24.83008 17.12 16.98999 17.3999 16.98999 17.10999 17.07007 19.22998 20 18.30005 19.39001 32.32007 38.82996 34.48999 33.9801 33.04004 29.56006 0.3499756 0.6099854 0 0.2099609 0.09997559 0.1599121 0.06994629 0.1300049 0.07995605 0.2099609 0.1599121 0.25 118.08 116.1799 121.61 138.3099 144.5701 1.719971 11.85999 113.0199 152.21 150.0801 162.9401 161.4601 158.2 157.58 166.0699 165.92 175 184.7699 188.63 191.4901 191.22 186.55 178.9199 173.0701 159.1799 154.8101 154.87 156.39 151.77 153.4399 148.24 149.21 161.72 164.7201 167.1949 164.4755 163.6268 160.99 158.23 160.02 162.54 163.25 165.6699 161.3199 154.9401 147.9801 146.65 153.25 162.5701 159.4601 157.16 163.39 157.4 161.5374 158.9521 156.5601 154.3999 154.67 146 147.1801 2.909912 117.3 146.77 147.41 156.4401 164.3201 172.73 175.01 169.74 160.0499 156.8099 150.88 128.64 123.6599 123.85 40.29993 33.66992 22.27002 13.68994 23.70996 41.20007 59.67993 71.17004 77.2301 75.15002 84.65002 82.56995 67.74011 67.84998 44.13 113.98 122.5701 149.9901 153.6801 161.0699 164.73 169.13 165.0499 159.2999 159.3099 165.03 164.08 162.47 153.54 154.51 153.5801 152.0499 151.51 144.83 142.54 152.92 157.75 155.35 156.1799 154.22 133.0299 14.76001 7.02002 124.02 136.47 150.5901 151.41 162.47 159.95 143.25 154.5 150.04 147.77 145.67 148.89 148.6799 141.26 162.99 164.3301 186.49 191.1399 189.3101 189.95 189.1001 140.2201 142.8401 145.4299 136.83 65.82007 65.33997 106.3899 155.6801 166.37 177.9399 191.3101 193.51 186.89 188.51 177.36 174.3201 181.8 180.86 184.62 181.39 178.39 173.14 173.75 154.39 
137.7201 143.0601 146.95 149.5901 146.1 140.47 136.5499 132.33 137.64 126.3099 116.36 31.45007 18.65002 23.37 22.85999 45.40002 74.46008 73.67004 76.72998 66.82996 69.43005 57.77991 48.67004 53.69006 61.30994 62.78992 66.31995 62.87 65.93994 64.22998 82.79993 66.55005 89.41992 83.29004 65.38 35.08997 49.97009 51.59998 51.06995 61.15991 64.05005 64.28003 56.90002 60.34998 77.16003 76.40002 92.69995 99.31006 77.94006 77.44995 66.62 53.87 53.08997 35.73999 19.33008 16.27002 72.12 72.01001 78.27002 76.60999 73.94006 73.89001 69.97998 37.17004 27.05005 24.90991 2.25 20.29004 16.91003 133.63 147.5 142.86 138.98 126.11 122.4401 79.37 119.34 130.89 139.21 137.7 141.73 138.27 124.28 123.0601 112.1499 122.97 121.1799 134.63 133.01 132.3101 132.53 133.87 18.80005 17.69006 20.84009 16.47998 14.44006 23.08997 31.35999 34.79004 34.07996 113.77 112.13 140.35 145.2301 144.6699 145.83 147.9 147.6699 145.85 140.37 147.6801 153.9701 156.42 156.0801 157.85 159.55 162.86 167.87 168.0399 164.88 159.7 156.39 157.12 164.87 164.0901 170.53 161.78 160.77 169.08 165.64 171.78 173.04 170.92 163.77 160.75 151.25 148.25 129.01 150.47 162.63 169.9199 175.38 176.02 180.89 173.7899 170.7699 173.4601 178.0601 178.03 176.0299 172.77 163.4301 158.95 160.78 167.85 187.6899 195.26 195.65 198.51 194.59 190.91 189.02 183.02 158.89 160.27 17.09009 142.5 179.27 179.34 187.38 184.41 179.49 180.5 172.63 172.3 144.9 145.17 160.4299 179.13 178.83 193.5499 195.52 192.15 193.1 186.12 176.6801 155.0399 155.75 162.54 176.98 185.63 183.12 179.6799 180.83 181.1899 197.2999 194.17 185.13 179.4199 159.33 152.78 153.1901 153.99 155.25 11.71997 11.55005 8 8.02002 4.610107 9.869995 0.75 5.73999 41.46008 93.04004 144.79 143.5 143.28 170.26 174.8401 178.3301 176.3201 177.15 155.2001 13.62 143 158.38 23.12 171.3601 170.39 182.4301 185.42 179.92 178.4401 176.73 157.6699 172.38 174.1899 176.09 172.0499 161.49 158.2001 163.33 170.5 171.29 171.83 164.6799 155.17 154.0299 166.0599 181.91 179.45 177.0901 173.61 167.15 157.08 157.6599 140.99 159.71 158.86 168.4 168.0299 172.92 165.6599 158.0699 128.4 154.52 160.0601 158.6 168.0199 165.39 177.1399 177.8 173.84 177.7899 172.4099 172.37 149.89 147.3 148.24 136.9701 12.63 146.59 10.01001 140.9399 147.23 146.75 134.49 134.14 3.089966 134.6899 154.61 137.7899 141.7899 131.6901 1.169922 128.67 159.0099 164.5699 167.42 170.5 167.12 163.9301 161.59 163.8201 173.2999 172.16 159.5 151.49 0.5700684 160.72 164.3501 165.4701 161.7 158.83 155.8 146.98 159.1599 158.22 165.47 162.1699 156.1 150.4299 145.21 158.15 174.4 176.71 183.27 179.54 164.13 162.5099 147.74 30.23999 154.45 151.52 147.02 149.33 162.6901 165.84 168.49 171.71 169.75 161.0199 159.78 154.62 124.87 117.52 0.1398926 5.420044 9.089966 14.53992 130.1499 144.3099 153.78 147.64 146.3201 162.65 157.8101 146.78 147.23 144.9301 144.9501 145.0701 159.7699 162.49 156.67 166.6899 170.98 175.9399 177.4301 182.01 187.66 186.71 181.96 175.74 176.39 178.73 192.0701 191.7899 199.41 193.66 189.8301 164.64 161.34 156.3101 139.6899 141.9 0.3499756 58.90002 43.59009 135.2001 135.9399 146.35 132.49 131.63 138.0599 168.96 171.5801 178.83 190.66 195.5499 198.7301 199.0099 197.25 194.4399 193.04 181.3099 176.01 177.63 168.65 169.0699 168.0599 189.13 192.6901 191.38 194.62 192.74 194.6801 187.91 187.5701 185.5601 197.8201 194.97 198.1899 194.03 184.52 178.0601 181.4099 173.54 168.9301 150.04 151.22 166.12 190.41 191.01 197.55 190.4299 192.3201 190.46 193.47 193.4 198.71 197 191.48 192.2001 178.42 189.41 189.6799 191.9 192.88 194.4299 190.92 177.86 165.79 151.88 150.73 26.13 161.7 161.3099 176.77 181.73 182.9099 182.1699 181.16 182.15 168.64 148.6901 167.3401 178.89 179.22 185.83 186.6699 187.7999 184.1799 179.0699 182.1901 183.0701 180.78 177.4299 175.6899 24.57996 182.54 186.95 186.86 195.5699 191.3501 191.45 166.8301 172.73 174.78 178.21 141.41 155.35 151.48 145.7599 153.98 167.1599 165.03 180.0801 186.4701 183.6 191.12 170.58 195.71 197.89 204.98 207.03 197.7301 192.4399 164.33 170.0701 181.5599 182.58 192.05 190.01 189.28 179.6699 182.59 154.1599 149.8101 150.04 127.21 33.13 102.46 102.16 95.21997 93.70996 74.9801 13.37 27.84009 27.26001 125.59 124.79 27.31995 140.5701 87.46997 21.2699 22.41003 23.62 22.94006 20.13 20.55994 18.39001 19.57007 18.76001 25.64001 27.10999 12.83997 13.75 17.03992 16.90991 17.10999 17.78003 15.23999 10.33008 6.860107 17.90002 48.79004 57.94995 59.96997 62.78003 68.37 68.39001 72.1001 71.05005 153.9301 152.9199 152.8 152.08 151.02 174.9399 183.74 192.27 189.74 190.89 188.8 188.9601 172.99 192.5701 192.65 195.87 190.22 184.37 17.75 165.47 164.38 173.29 180.52 185.48 182.99 179.91 175.12 176.4199 181.34 178.3 175.0699 181.17 180.41 176.26 171.5601 157.63 171.58 174.0399 174.65 180.61 180.52 178.22 182.9 180.23 180.3099 182.55 184.62 163.7899 165.8301 165.89 177.0801 177.71 191.77 191.7101 184.67 176.89 168.13 174.48 179.3999 182.4 184.49 184.24 180 168.54 164.5601 142.47 121.36 122.46 78.46997 78.73999 71.30994 72.68994 71.07996 66.03003 65.62012 58.44995 45.33997 42.53003 6.059937 8.619995 10.82007 10.40002 13.89001 13.31995 12.62988 7.310059 7.51001 7.51001 7.930054 3.810059 28.68994 26.77002 38.43994 45.29004 49.45007 50.84998 52.22998 50.57007 48.64001 43.87 41.69995 33.09998 26.21997 14.9801 10.81006 14.56006 27.33997 24.34998 27.37 25.41003 22.47009 19.75 22.03003 21.95996 20.75 16.64001 20.87 30.68994 33.28003 30.5 25.2699 22.10999 21.21997 28.46997 22.41992 22.20007 33.26001 35.58997 36.55994 26.38 30.72998 32.42993 33.58997 30.53003 24.1499 15.26001 15.13 16.79004 15.79004 17.37 15.95996 15.5 29.51001 36.29993 30.89001 34.94006 45.29004 39.57996 30.12 22.02002 22.26001 25.15991 1 0.8399658 0.1400146 0.1800537 0.2600098 0.3300781 0.1199951 0.2301025 0.2301025 0.1800537 117.89 137.1101 137.4099 139.1801 152.53 143.0699 142.4501 139.23 144.27 140.8 144.7001 150.22 154.5599 141.3199 172.21 171.1801 173.8501 179.64 189.54 193.58 193.64 184.3101 181.9299 174.54 161.27 142.35 153.51 142.9501 144.27 144.1801 143.03 135.7101 159.79 148.4399 161.63 163.1366 162.0457 158.41 161.8 159.7899 157.38 158.52 156.9 157.87 151.3301 142.6901 138.5 140.3401 153.37 148.65 160.34 158.65 163.8472 163.902 162.4077 155.9399 147.7799 138.76 145.1699 145.53 150.97 131.99 142.85 144.1901 142.9399 163.33 172.01 169.41 165.98 161.16 155.66 149.15 133.01 123.6299 102.7001 58.19995 32.71997 21.75 19.51001 21.05994 38.89001 42.05005 71.05005 70.60999 73.94995 78.27002 81.91992 74.31995 60.82996 43.60999 115.7201 115.64 150.12 148.65 160.48 164.16 163.65 161.2799 157.41 164.12 165.2899 168.3501 162.59 157.89 156.65 148.0599 154.6899 155.4 143.23 152.16 147.51 161 165.4501 165.5 161.29 146.0801 110.05 20.81995 85.13 136.78 144.61 149.1399 161.02 162.6801 158.8301 156.21 146.47 155.77 145.1499 146.97 148.27 149.29 149.5699 176.4 185.6001 189.6699 198.85 198.9 196.86 146.33 143.09 144.0701 137.7101 137.9199 130.09 156.24 167.98 168.25 181.13 191.11 190.79 182.1599 186.88 174.97 172.5 184.6801 188.17 188.54 184.29 181.73 109.3401 160.14 159.1799 
127.4099 138.65 142.67 144.9 141.0499 135.41 129.25 129.12 128.75 124.67 46.62 30.85999 18.56995 18.54004 28.22998 52.35999 50.70007 56.09998 56.46997 54.94006 37.35999 37.84009 45.98999 52.5 58.05994 59.10999 67.63 71.70996 80.37 80.55994 88.06995 96.57996 90.06995 93.27002 81.34998 82.90991 83.10999 27.48999 20.76001 20.70007 39.2699 40.62 40.78992 69.27002 74.90002 64.06995 77.38 82.25 78.86011 75.45007 70.65991 64.10999 38.76001 25.7699 13.99011 0.8400879 0.8800049 2.5 20.90991 41.06995 71.41003 72.23999 43.81995 37.33997 25.65991 22.25 21.97998 149.35 18.35999 151.64 156.76 154.6901 144.78 127.3999 122.36 119.5199 118.23 131.1699 138.16 138.74 137.9401 137.1699 122.47 119.5601 110.52 117.86 111.1799 128.17 108.41 94.54993 132.1801 124.89 70.8501 23.30005 20.88 18.09998 20.20007 26.35999 30.59998 39.58008 40.84998 112.9301 111.7001 105.16 129.66 129.02 127.17 149.3199 149.84 147.5 142.92 151.71 152.53 158.23 155.98 155.71 161.01 170.84 173.11 171.73 168.04 164.22 160.39 170.36 167.89 174.72 171.37 166.0701 165.6001 163.76 168 176.5399 172.74 170.51 162.2599 159.5499 147.05 148.6001 114.66 139.1801 155.79 162.99 171.79 176.67 182.13 178.6 174.65 169.1699 167.49 172.87 162.4601 162.8501 165 159.1899 165.52 165.9299 185.4099 182.21 193.24 191.51 194.61 191.49 186.45 176.34 12.3501 143.6799 132.71 175.6 182.0901 187.86 193.0399 193.5699 188.14 178.79 170.2899 170.13 23.97998 159.64 160.5499 178.5 179.25 184.16 184.0399 185.12 181.97 185.25 167.51 157.8999 156.0599 170.0399 181.8301 185.08 184.5701 179.25 170.5599 173.91 189.25 189.36 180.5701 178.96 169.04 151.2999 143.97 136.63 114.96 10.13 8.719971 9.669922 10.37 12.63989 8.960083 3.440063 3.469971 45.47009 94.90002 142.22 141.6599 138.3201 146.84 167.26 173.88 174.84 164.65 154.76 153.16 18.07996 17.81006 144.4301 169.36 171.66 174.95 153.63 176.0601 178.1499 170.03 170.2899 175.5499 181.6799 175.51 176.59 167.35 162.8101 152.84 159.01 156 165.72 164.4299 168.17 167.76 180.02 183.12 183.1 178.29 171.4401 157.0399 157.14 157.85 130.5399 158.2 171.9301 173.04 172.61 178.9401 157.01 149.16 129.8201 134.64 159.35 157.89 170.03 174.67 177.49 181.54 181.97 176.74 171.21 156.7101 156.15 146.08 147.23 135.67 152.4 158.4501 154.4301 156.45 153.3 151.11 8.390015 144.3099 133.8101 155.9601 154.88 151.1699 150.1 150.7101 164.95 163.52 171.35 163.17 168.14 169.24 171.6799 160.78 159.7301 167.0299 170.45 167.03 158.6499 154.0199 147.89 161.15 162.52 162.98 159.2 157.1599 151.6799 158.42 163.26 167.29 168.09 162.62 159.4099 157.72 151.9399 167.05 173.6 166.99 174.3 169.3201 173.58 160.1399 155.7 152.6801 153.0699 154.64 157.0399 146.91 155.48 156.01 162.63 161.9399 161.08 161.61 157.28 130.35 125.1 118.0901 21.59009 4.559937 5.650024 11.45007 121.4299 129.3301 146.3099 146.8301 146.8099 149.0199 142.3401 137.4399 147.4399 138.7 152.54 151.88 157.91 156.86 150.71 152.5699 158.8 171.97 172.8201 183.1799 190.05 188.97 182.34 174.13 147.65 175.6201 191.1 195.4301 203.27 200.1599 186.71 186.53 161.47 158.24 141.66 142.53 135.35 136.35 21.56995 131.0699 139.64 139.73 131.28 141.22 145.9399 137.5601 168.15 184.35 185.5 194.8101 199.0699 206.9 200.12 200.72 193.1699 173.24 175.23 176.05 158.74 158.2799 150.9 167.1801 183.27 186.16 183.48 189.0599 182.4 181.14 175.55 192.23 197.84 201.13 201.88 197.8401 184.7201 180.6901 180.4299 164.75 166.4 160.76 172.4399 176.87 193.6399 207.0701 199.25 200.8899 201.71 196.51 179.0199 191.38 193.97 192.6799 189.23 192.87 180.77 179.23 181.91 187.41 186.72 183.2799 174.26 177.67 178.62 150.1901 149.35 149.8101 167.0701 166.4301 176.11 188.03 186.89 190.64 187.3301 181.6 167.79 167.62 167.92 181.3 187.7201 191.2201 195.92 194.4301 187.0701 180.98 182.74 183 187.85 186.99 180.9399 170.78 187.47 187.47 185.62 188.42 189.85 190.26 174.52 185.28 174.1799 181.08 138.0701 160.78 151.45 153.1799 153.95 155.25 172.33 185.34 190.1101 193.53 190.4301 191.72 191.2799 192.6699 199.9301 201.8401 194.87 192.03 163.8601 164.66 188.78 181.8101 199.26 194.8199 179.13 178.24 160.8401 148.11 101.33 101.52 143.46 142.63 102.7201 131.1001 94.56006 94.63989 127.1 16.65991 27.05005 28.06006 27.12 27.04993 26.76001 19.03003 21.75 19.55994 24.54004 24.77991 21.07007 19.18994 17.42993 15.07996 16.81995 18.81995 24.27002 23.25 23.80005 17.93005 21.56995 20.08997 16.21997 15.97998 13.72998 13.84009 10.81995 10.28992 43.05005 52.60999 54.58997 66.76001 68.10999 67.54993 67 154.35 152.23 93.70007 123.9 128.74 128.74 174.91 170.15 184.75 184.37 190.83 187.78 189.74 184.37 188.04 189.72 192.21 174.89 182.5601 185.4 126.9199 160.4401 162.42 177.13 181.63 178.5499 176.9 173.36 178.9301 182.23 185.48 180.65 176.5299 177.78 170.7999 172.28 166.5801 169.0599 172.1499 176.1 177.38 180.3201 187.54 189.2 188.24 180.12 193.53 183.87 182.1 175.84 176.0701 176.33 176.04 168.63 169.73 182.01 175.71 156.42 171.6901 178.5801 177.46 174.11 172.58 170.95 159.95 156.9 147.7 134.46 122.4399 53.46997 79.18994 72.55994 74.13 70.67004 68.45996 66.58997 60.23999 62.78003 57.15002 39.30994 38.33997 12.62 12.34009 12.15002 12.83997 2.48999 3.150024 2.619995 9.480103 10.37 2.960083 22.38989 23.70996 40.54004 45.5 49.82996 51.17004 53.34998 51.68005 49.07007 44.96008 43.53003 33.80005 27.81995 15.20996 14.47009 19.21997 25.86011 28 29.71997 28.51001 28.78003 26 21.25 22.53992 17.02002 19.55005 28.94995 26.46008 33.57996 29 24.5 20.91003 20.38 21.38 19.62 16.78003 25.48999 17.5 28.70996 37.89001 31.21997 29.23999 40.82996 33.06006 28.46008 17.01001 19.38989 18.7301 19.18994 16.5 15.23999 17.24011 15.84009 20.19006 34.43994 41.42004 42.60999 36.55005 33.14001 30.98999 34.27002 30.39001 17.64001 16.93994 0.1199951 0.01000977 0.4300537 0.1699219 0.1800537 0.1699219 0.2199707 106.62 114.64 147.01 144.8201 149.21 153.1799 154.24 143.01 139.1901 139.02 123.9801 140.55 140.4501 144.5701 140.35 164.0901 169.9099 167.8099 175.6899 186.9 188.12 186.34 185.4399 183 172.5601 163.0599 158.8301 142.13 142.1499 144.3201 147.7101 148.36 142.98 144.6 110.4099 145.85 157.0533 155.0176 160.22 164.27 159.3301 154.72 148.3101 147.61 150.65 38.63 142.35 142.65 143.37 143.8 152.83 161.03 165.25 168.54 167.2375 162.61 157.5699 146.7699 141.85 146.3199 145.74 160.24 149.4801 153.5 147.71 143.65 158.5 162.11 164.62 153.38 149.27 151.6801 146.4299 83.20996 70.60999 69.83997 57.09998 31.27002 21.91003 20.13 13.06995 37.5 37.93994 52.30994 61.51001 58.63989 73.76001 67.44995 64.96997 44.68994 28.49011 22.47998 116.5399 140.6499 139.17 146.53 148.47 153.77 148.6101 150.36 166.83 168.26 170.5299 160.37 157.35 151.62 146.4399 156.15 152.79 152.95 154.42 154.4401 159.17 168.1699 165.63 158.4 150.38 141.08 2.429932 82.75 147.8899 156.77 158.26 163.37 167.6901 167.64 165.76 164.35 157.91 141.7899 149.03 138.97 149.91 150.26 171.91 188.89 190.12 195.98 201.98 200.1899 159.0499 144.0599 140.9 128.8999 129.7201 1.530029 133.48 168.14 170.3199 179.38 184.74 174.72 183.61 172.7101 178.8101 165.1 182.87 183.6 190.46 186.99 182.9 174.67 175.2699 178.41 
125.26 131.9301 140.77 137.7999 133.3899 132.67 127.96 127.98 118.3 67.43994 48.68005 44.19995 33.01001 26.88 129.78 58.25989 51.03003 48.42993 54.39001 60.59998 36.1001 46.55005 46.28992 46.39001 61.31006 66.90991 67.82007 73.60999 79.05994 79 95.59998 94.09998 92.38 92.41992 79.64001 82.35999 81.89001 64.56995 63.76001 16.83008 16.77002 38.67004 49.54004 58.08997 67.27002 67.06006 74.97998 65.17004 54.38 60.5 59 32.44006 37.5 36.15002 1.109985 1.869995 61.62 60.45996 26.22998 30.46997 39.40991 43.47009 154.3601 35.84009 25.72998 20.41003 23.68994 154.46 161.8199 161.6901 163.09 154.01 151.1801 138.7 121.77 94.5 135.6899 138.5299 138.34 135.48 124.88 123.2001 115.5099 111.7999 117.97 114.14 114.23 113.55 109.3101 93.72998 121.49 124.2699 77.05005 46.09998 44.21997 18.53003 20.70996 27.05994 30.56995 36.90002 38.5199 34.23999 97.03003 104.71 124.3101 131.1899 141.5701 149.52 151.76 145.08 144.16 149.9099 154.62 157.12 154.36 151.6 158.3099 167.96 176.1 170.8199 163.9701 141.02 165.96 171.28 176.97 174.12 177.83 166.47 163.4399 170.7799 176.9299 179.1 177.0701 169.7301 160.5499 152.92 144.5601 0.289917 138.08 149.37 149.65 149.55 172.7401 175.61 173.55 173.34 168.3101 165.62 165.61 166.72 148.4501 150.1399 151.83 148.78 155.92 163.2999 181.28 178.23 187.9299 175.1899 181.02 179.2999 172.8 166.47 166.0699 138.47 159.4099 157.38 173.78 186.35 196.8401 193.88 191.1599 182.7301 171.4301 156.4099 157.3101 149.9199 156.22 165.64 179.26 182.85 182.47 179.3 180.7201 170.4501 166.88 152.2201 162.26 177.25 179.73 181.83 178.48 179.25 173.34 167.58 173.2599 181.12 177.97 169.6801 141.15 142.9 143.4399 142.6699 18.07996 11.45007 10.88 11.67993 3.420044 2.530029 11.89001 24.07007 30.68994 0 0 105.77 139.75 151.99 155.8201 158.0399 166.0299 166.34 165.77 149.04 147.9199 18.19006 17.96997 18.28003 156.6 166.14 165.27 163.74 168.0601 175.0801 161.01 170.52 179 182.1901 179.78 174.97 164.37 165.09 153.63 157.9601 137.5701 161.84 144.59 156.12 168.64 176.6 180.76 181.5599 171.09 165.7999 158.58 150.3401 122.76 123.4801 142.38 141.1899 174.58 183.87 184.4701 182.62 178.11 153.5 135.53 159.86 164.13 169.0299 173.27 173.3199 183.67 181.51 178.21 174.15 172.5599 158.6499 159.9401 19.55005 125 156.2001 158.2001 160.51 154.9501 148.9801 12.22998 6.380005 143.1899 142.5599 152.22 153.9901 151.3099 165.9 148.21 147.4299 164.25 171.98 182.1699 180.37 177.34 170.3101 171.1801 23.25 162.29 157.64 102.9199 25.40002 25.04004 154.59 152.1801 156.53 154.77 157.34 153.3301 153.45 158.52 165.86 171.7999 173.38 170.38 158.86 157.01 151.91 149.9 160.5699 164.42 168.65 164.14 164.5199 156.74 148.3101 150.21 158.35 161.12 157.86 156.13 156.26 152.6801 155.21 162.09 156.47 147.89 146.9199 131.5 125.3301 124.42 20.90002 1.609985 13.34998 13.57007 128.12 127.72 135.0599 144.6901 146.7 145.52 145.01 141.5901 137.6799 147.2799 151.5 154.36 154.8099 154.71 150.2 120.5 159.42 168.15 167.3 179.7 178.6399 183.4199 175.26 169.46 165.0601 167.3099 183.41 197.39 200.0499 197.7999 188.11 185.0499 156.5801 158.17 125.46 157 139.99 141.4 159.0601 148.22 145.2 142.1801 144.08 154.11 154.2 156.5299 156.75 186.5699 185.74 201.72 201.85 207.9401 204.01 200.39 197.0499 187.1901 164.34 162.9501 162.6699 163.66 18.50989 21.72998 167.8 184.67 180.5699 184.0199 164.33 175.52 177.6 187.58 199.99 202.72 200.08 192.92 190.0701 180.27 180.6799 163.27 157.54 159.99 16.18005 174.87 190.8 205.53 211.5801 216.04 207.34 206.9199 197.2101 189.36 189.6499 183.9 183.05 186.46 184.98 178.2201 177.62 177.29 182.05 183.1 170.7001 161.0299 162.52 165.22 149.4601 159.9301 165.71 166.2201 165.6399 190.85 195.2001 193.1599 185.03 181.49 156.5601 156.33 174.76 184.6399 192.84 195.97 198.52 195.49 196.58 187.45 183.21 186.33 190.9301 184.99 181.9399 178.4801 175.4501 182.83 182.7999 188.5601 179.0699 178.3301 176.61 189.91 178.86 185.9301 182.76 172.0699 161.0299 138.6799 177.12 176.45 182.87 182.2 186.35 195.5 193.6899 192.01 182.92 193.12 190.86 178.51 186.3 187.37 185.89 153.25 177.77 191.39 201.48 198.79 171.26 177.97 168.29 163.6 163.9299 131.16 140.79 142.4399 129.88 130.65 134.85 125.9301 126.1899 72.48999 20.82996 25.60999 26.65991 24.16003 23 21.80005 26.70996 26.93005 23.72998 25.01001 21.56006 20.78003 15.87 14.40002 13.58008 11.17993 8.289917 10.45996 10.32996 14.06006 17.93005 16.9801 17.18005 16.42004 12.22998 13.5 11.29004 10.38 4.26001 53.06006 53.89001 57.02002 69.76001 69.84009 65.63 64.34009 58.5 124.38 126.77 126.72 162.5 169.98 168.8199 161.7899 184.4301 191.53 187.8899 169.71 176.1699 177.4401 176.0199 173.45 167.64 162.4099 177.9801 154.2001 161.29 170.22 169.34 174.62 157.86 175.87 175.38 176.3199 186.3099 188.6699 189.3401 180.11 182.0099 173.2799 174.75 166.03 178.14 170.3401 167.61 184.66 185.23 192.72 198.1801 196.92 198.5801 193.16 191.1899 180.52 176.4301 169.8301 170.35 161.8601 161.42 176.91 177.36 177.13 153.4401 164 178.74 178.41 167.73 165.6899 161.11 156.6599 152.88 133.97 133.86 122.26 53.16003 60.29004 102.03 71.58008 72.01001 69.37988 66.20007 66.71997 63.69006 56.93005 40.43994 10.82007 12.90002 12.52002 12.50989 10.10999 9.679932 8.009888 8.070068 1.709961 4.670044 2.869995 7.609985 9.009888 42 43.90002 48.75989 50.81995 50.71997 51.31006 48.63989 43.18994 41.16992 28.55005 27.75 12.80005 11.93994 13.48999 25.14001 32.35999 29.44006 33.47998 28.72998 25.32996 19.14001 17.37 19.23999 18.66003 19.70007 25.77002 25.94995 24.33008 24.44995 23.93994 21.13 20 20.44995 19.47998 17.63 29.93005 29.72998 40.84009 46.05005 37.71008 49.07996 46.05994 41.43994 33.76001 23.45007 21.58008 18.81995 18.89001 17.43005 17.47998 16.70007 24.76001 29.91992 36.03003 42.98999 37.06006 39.3999 44.55005 42.92004 31.25 23.16992 0.9300537 0.1900635 0 0.5 0.2199707 0.2000732 0.04992676 92.30005 92.64001 136.51 145.8701 150.95 154.96 155.49 156.0199 146.54 142.04 93.01001 16.97998 21.42004 125.49 125.4501 39.5 152.9099 162.88 157.85 177.71 176.55 180.83 184.36 177.85 172.1 173.2999 163.89 160.3201 141.2201 139.3199 148 147.61 151.41 147.0499 134.55 138.03 138.5499 148.9695 155.6985 157.4501 161.11 157.97 154.08 150.15 155.3099 154.98 41.58008 43.92004 154.3099 142.17 146.74 154.1901 161.66 163.0958 163.5043 167.9552 164.2032 155.1 145.8101 142.64 157.23 158.9601 168.9301 153.2301 153.29 148.3999 153.96 152.3101 156.1699 156.9401 151.87 142.08 141.9 129.92 128.1799 71.90002 50.28003 47.76001 21.88 21.29993 20.66003 11.87 20.4801 35.92993 25.4801 43.67993 58.07996 54.97998 44.37 36.77991 37.76001 21.27002 5.449951 105.64 136.55 137.97 134.1799 148.53 140.8 139.72 157.88 163.98 165.99 165.8201 161.22 158 150.12 157.51 162.0399 154.71 158.1699 153.72 150.38 156.6499 160.37 162.7301 160.25 144.85 127.75 24.5 100.2999 141.75 155.2401 154.78 166.6901 172.48 173.25 171.2 163.8 161.9301 157.0299 156.79 163.6901 155.99 173.24 173.29 180.8 193.39 197.25 198.09 194.2001 144.23 145.5701 114.86 10.66992 149.33 119.39 140.39 146.04 160.78 174.76 168.0699 169.28 169.21 173.8101 162.45 166.09 182.9501 186.4301 183.84 184.8199 177.7001 182.4199 188.05 177.72 
118.45 139.99 139.95 130.0299 129.65 128.55 127.26 123.4299 87.87012 77.23999 48.27991 44.19995 32.17004 129.8101 128.02 62.94995 63.05005 71.56995 67.23999 61.30005 54.21997 40.70007 44.20007 44.88 60.03003 62.57996 69.06006 75.41003 75.55994 92.70996 93.21008 91.52002 105.1899 107.71 107.9801 96.64001 94.14001 69 69.44006 62.94006 15.13 21.47998 53.08997 54.15991 68.91992 70.84009 62.76001 53.27002 52.71997 57.72009 56.97998 3.830078 35.39001 34.68005 1.73999 3.730103 1.23999 14.71997 2.47998 27.55005 34.92993 29.84998 152.85 166.47 24.65002 150.9501 152.98 153.4299 161.37 164.4199 166.5901 164.5901 161.8401 140.9299 124.02 149.52 146.1901 137.1499 136.09 116.75 117.73 117.2001 119.5699 118.24 117.3301 112.72 112.26 111.28 108.4901 96 94.54004 84.77002 75.89001 47.83997 48.40002 46.82996 44.07996 26.64001 28.35999 32.17993 34.02002 30.52002 95.38 112.96 126.85 138.39 140.29 146.46 148.0599 140.9 141.9 141.59 149.8501 151.7899 151.1901 148.41 156.5699 161.14 169.77 168.27 164.3601 163.12 163.6899 171.96 180.83 179.92 174.9401 165 153.89 167.67 172.53 173.52 176.25 169.84 168.4701 146.24 142.13 161.1 149.63 152.76 151.99 158.88 165.26 168.3101 170.0699 169.1899 160.7 173.36 160.49 172.0901 166.51 148 151.62 156.1801 159.87 156.1799 173.46 170.8101 173.75 166.1799 167.49 148.64 162.97 165.04 153.15 130.5 160.7899 176.2999 182.01 183.22 194.84 191.12 187.7101 178.4 170.3099 169.52 158.27 161.52 162.49 167.0299 167.88 159.65 171.8 162.6 176.87 169.13 156.9 149.77 164.75 163.99 175.23 175.37 174.2899 168.8 173.3201 170.59 174.83 166.77 162.0499 162.24 142.46 137.0901 134.65 143.02 18.20996 15.80994 7.830078 7.630005 49.87 41.55994 32.85999 45.32996 65.72998 0 0 66.60999 17.58008 132.12 156.52 158.45 163.49 164.48 160.52 13.30005 12.31995 17.72998 62.54004 17.25989 157.12 146.98 159.27 163.03 168.46 162.42 167.25 166.34 178.1901 179.2899 177.38 175.4701 162 160.03 154.5901 154.23 1.619995 146.11 148.3 156.9401 168.4299 179.0499 177.65 175.28 169.85 170.87 157.38 151.15 146.65 150.97 119.89 171.55 178.04 184.8301 186 183.52 176.91 164.96 164.46 156.9 164.1699 167.14 175.71 177.71 179.13 181.08 178.7001 172.52 167.08 156.08 159.8199 124.72 125.0099 154.88 163.1899 167.04 164.3 164.03 157.9401 153.45 152.5599 141.5801 151.35 152.09 169.6 174.99 171.13 163.1899 145.7899 175.6599 178.77 185.1899 182.28 172.67 173.77 148.62 149.48 157.75 11.28003 25.51001 16.39001 145.0901 144.6 152.34 141.5699 148.2899 150.13 147.49 162.72 165.42 169.67 173.58 169.8401 165.4299 157.53 149.51 157.48 159.12 164.1599 160.59 163.5599 154.28 151.78 144.8199 151.25 156.7999 158.52 154.66 154.92 147.5601 152.38 151.61 149.86 145.92 147.97 139.64 139.9 125.75 124.7301 21.44995 6.589966 6.369995 11.97009 11.63 135.0801 134.39 143.2799 140.35 142.21 140.98 137.49 136.26 135.1499 144.66 146.85 150.48 150.49 148.87 121.12 120.89 162.0399 166.9099 172.4 174.49 172.3101 175.2201 173.6599 165.09 175.86 184.03 188.37 194.1699 196.7 190.54 178.22 160.7999 147.66 149.41 155.24 158.95 161.05 157.9501 159.17 153.61 145.26 148.97 149.13 152.89 160.61 162.7699 163.03 187.96 197.63 202.49 204.3199 200.11 199.59 196.36 191.88 181.79 163.0399 160.04 161.66 162.13 172.71 179.71 182.7001 185.37 187.04 183.1 176.12 187.23 191.9299 196.9199 197.9099 197.21 195.6801 190.0901 181.4299 142.83 145.7301 12.65002 13.93005 186.25 198.2999 205.21 209.39 214.39 217.76 210.9401 211.76 201.9401 183.0099 183.3 184.1801 174.3401 173.12 173.6699 170.15 157.95 151.65 172.87 172.22 171.17 149.29 151.5 21.30994 138.38 147.8999 149.79 174.97 183.13 192.41 198.5701 194.0801 189.4301 154.7799 155.02 152.3601 174.98 181.53 193.09 195.23 200.28 199.8401 196.65 189.5801 186.52 188.9 189.48 185.6901 176.34 174.46 168.5499 138.6201 180.6901 164.27 179.2699 178.11 186.96 196.0701 194.4301 187.9299 170.8201 173 171.61 181.97 181.0599 180.95 181.6899 186.5299 193.1799 198.8401 197.79 194.0499 169.3301 188.65 188.13 177.6699 180.53 187.53 186.5599 172.9301 172.4401 187.1901 195.5099 195.8601 185.42 174.62 173.4 163.38 165.4401 149.4399 158.65 158.4501 140.1801 130.0499 134.75 125.3099 123.78 90.56995 118.49 22.67004 25.55994 22.81006 22.5 20.8501 26.88 26.19995 23.42993 22.65002 22.48999 24.05005 18.60999 19.37 21.66003 19.29004 7.410034 19.4801 10.42993 11.66992 12.52002 14.33997 14.92004 13.27991 10.87 13.38 9.079956 7.640015 7.339966 7.590088 54.10999 54.88 66.40002 67.23999 63.56995 63.38 57.5 20.78003 34.02991 125.8899 151.89 167.54 155.9 160.3201 174.8 176.6599 171.3101 169.73 160.1499 174.85 173.8401 174.6801 165.4401 44.23999 164.73 157.66 158.71 173.55 172.51 161.3099 161.55 172.4301 185.6 185.49 191.9 190.78 189.75 179.64 164.01 169.9301 176.51 177.45 181.1699 178.8 164.73 184.2999 190.5901 192.22 199.61 204.4 202.5299 199.38 197.76 189.54 187.48 181.3201 142.3099 160.9399 178.41 179.75 179.64 175.7899 159.4801 158.53 177.98 178.23 172.23 158.4 171.61 134.8999 151.98 160.1901 115.89 128.38 129.58 100.24 103.01 69.43005 70.60999 68.69006 66.09998 67.48999 61.23999 59.54993 51.25 6.419922 11.80005 10.63 9.26001 7.820068 8.800049 9.179932 2.819946 5.51001 6.789917 4.189941 5.459961 10.23999 9.649902 43.08997 48.81995 47.92993 48.51001 47.54004 43.95996 42.72998 41.78003 26.82996 23.57996 7.809937 10.37 13.42993 24.84009 24.43994 32.47998 32.05994 24.19995 22.05994 17.28992 23.30005 22.98999 20.68005 19.09998 17.06995 21.01001 31.06995 28.16992 29.72998 21.30005 26.65991 20.03003 19.1499 15.91992 29.62 43.13 51.25 52.79004 53.62 52.69995 48.60999 43.2699 32.03003 32.76001 30.60999 27.57996 20.58997 19.42004 19.73999 22.59009 28.59009 25.09998 41.31995 47.69006 39.63 43.84009 46.57996 43.05994 39.89001 26.04004 21.14001 1 0.1300049 0.2700195 0.08007813 0.1499023 0.05004883 92.31995 104.97 136.36 135.67 136.37 148.9401 155.87 152.71 149.65 143.2999 30.3501 52.67993 76.65002 106.3101 120.86 143.8199 158.3 158.03 155.7001 177.77 172.24 181.42 176.9 176.46 172.28 157.86 159.71 143.24 143.24 137.73 149.33 151.73 152.62 149.6899 144.3201 140.78 140.08 145.2462 154.0804 156.6801 157.4399 155.5499 155.4901 142.3 154.85 154.5801 129.4 161.8 163.14 160.62 123.63 153.8201 153.91 164.7748 163.7114 163.078 158.7042 156.75 154.62 156.26 170.9401 171.29 167.9 165.2599 165.8101 160.63 154.15 145.38 145.3199 144.05 143.0499 139.3301 139.34 135.4701 134.9401 57.09998 45.09998 17.70996 20.87 19.67004 19.30005 17.28992 13.51001 12.21008 18.47998 32.35999 29.06995 39.33997 34.33997 34.52002 26.51001 1.390015 1.939941 107.4301 103.53 134.66 118.58 123.2 141.48 144.72 154.0699 161.29 158.4 155 161.5 156.15 154.58 162.5499 160.62 163.65 165.77 158.6899 150.73 148.61 153.3999 158.14 155.89 145.25 117.11 116.58 145.35 148.9401 152.1699 163.0801 171.4399 175.9199 177.35 173.1001 169.05 149.38 160.22 168.33 167.91 157.0299 142.02 174.84 177.25 181.77 190.8 192.77 158.5599 133.0601 121.26 9.859985 147.8 147.95 145.34 148.1899 152.74 161.21 166.9501 165.28 170.48 162.23 166.39 166.4301 167.5399 171.8099 173.46 181.9399 177.7301 183.7 182.09 190.5 194.6 
145.49 144.3401 144.83 152.2101 142.5599 122.63 130.88 135.22 84.97998 75.57996 139.1201 138.03 148.79 146.37 139.85 63.22009 127.02 71.46008 68.81995 60 56.07996 44.07007 43.44006 43.44995 45.71997 60.78003 98.58008 98.63 100.83 100.9301 91.14001 103.12 113.67 111.1 111.6799 95.09998 91.47998 67.0199 47.27002 47.45007 39 21.19006 45.65991 65.26001 67.08997 69.10999 64.52002 48.76001 49.69995 43.16003 6.380005 6.300049 8.960083 3.109985 2.390015 1.359985 14.96997 13.92993 7.230103 19.41992 24.37 136.5 164.8099 165.01 159.92 151.23 151.4601 155.48 168.91 169.3401 168.91 164.98 160.8199 120.55 149.08 147.4199 145.17 143.28 133.5699 117.9299 119.26 119.5601 125.5399 125.9701 114.6699 111.0499 109.35 109.5601 105.1 94.75 93.16003 51.88 53.33008 49.98999 48.75 45.83997 43.28003 39.84998 28.22998 30.98999 30.18005 26.37 18.18994 112.39 126.49 138.3 139.34 140.5801 142.8 137.12 138.1799 142.0601 146.75 144.21 149.4501 148.49 156 159.47 162.5601 162.5599 154.6901 155.6801 165.4299 166.48 175.41 178.28 175.5901 169.01 160.95 156.6899 166.14 171.3 168.9399 160.4401 161.54 164.01 148.9 162.36 162.08 150.91 157.75 140.3201 155.8199 164.88 168.25 169.88 182.97 182.72 183.65 180.8101 171.39 157.0399 158.64 159.3199 169.4 171.87 174.5699 175.39 176.24 175.98 167.34 160.21 128.6599 117.0499 152.73 13.70007 153.42 174.6901 181.74 182.1599 188.8201 184.03 183.05 179.35 173.15 171.78 22.79004 160.0699 166.3099 166.75 154.88 160.6 160.0601 158.0599 160.72 154.6799 155.88 121.75 121.58 157.9 172.4 171.66 171.0399 169.46 168.53 144.52 129.3301 166.09 161.78 161.4501 134.36 131.9099 13.19995 17.09998 17.58997 14.19995 90.67004 131.97 131.1899 85.46997 12.47009 63.88 122.29 112.3 92.87 53.14001 14.19995 0 143.55 143.01 136.9399 150.8 158.92 12.83997 11.70996 66.3501 74.43994 74.81006 139.24 159.49 155.77 161.49 162.2201 163.22 153.13 162.23 165.28 175.22 170.51 168.3 161.13 155.6101 148.2 1.780029 157.99 147.7001 150.1001 157.62 166.71 164.6899 165.12 173.2 173.8199 164.84 157.1201 151.9401 153.9301 158.6899 159.05 171.25 173.16 176.0599 182.88 181.14 181.1801 168.36 166.5701 166.3301 165.24 169.78 169.9399 176.89 176.17 179.04 173.49 174.33 153.85 154.5399 154.14 149.63 140.6801 148.91 160.6899 167.7001 165.7 165.88 160.95 161.1499 160.14 155.37 176.72 176.04 169.09 172.98 173.79 167.38 162.9199 175.9099 180.24 184.4 180.5 178.12 172.21 152.2 142.53 149.89 65.42004 7.130005 15.30005 135.0599 120.21 133.0901 140.7401 20.66003 134.28 150.52 154.17 163.8099 164.5499 167.12 161.9099 162.36 159.2401 152.7 141.2 154.11 152.23 150.59 148.91 147.4401 135.7899 143.24 150.8899 153.6801 153.25 151.39 148.3099 145.65 140.7899 138.88 144.48 142.6901 134.26 132.49 131.41 120.5599 13.97998 8.290039 8.01001 4.26001 12.57996 9.909912 114.5499 123.13 131.5699 136.6799 147.0699 139.97 149.7699 148.2799 133.7999 137.29 151.46 146.46 155.27 150.66 151.0299 151.38 161.62 159.9301 161.3601 172.8999 169.21 171.49 166.03 157.9501 163.46 181.9299 182.0299 187.22 184.4601 176.99 165.35 166.41 155.24 164.45 163.37 160.5399 166.8899 169.6899 155.7899 156.4 134.75 135.33 23.51001 163.2001 163.91 168.92 185.03 185.85 186.63 198.5599 193.48 195.08 196.76 186.34 184.4399 182.0599 157.9301 158.66 160.78 164.13 170.13 179.0699 181.74 187.21 185.1201 183.59 178.49 178.67 190.86 191.23 195.15 192.9501 189.1001 188.98 181.0399 178.13 157.96 8.690063 165.26 180.13 195.25 204.28 207.03 222.23 226.2 216.3199 216.34 201.8899 190.1 186.8799 178.9199 175.27 173.26 171.1101 159.5 168.49 170 150.1899 131.4401 151.09 148.67 145.96 137.11 119.39 145.8 175.6 183.2001 185.15 188.96 193.5499 193.61 181.12 179.86 154.1 154.08 175.9301 186.64 185.9399 193.5699 198.72 194.01 195.38 186.51 181.38 169.3999 186.3501 183.5701 176.4299 177.01 177.1 176.97 178.0499 171.8201 172.7101 175.9301 182.83 195.0199 197.7101 187.78 179.74 166.49 169.12 181.0499 182.02 184.9299 181.2 188.01 192.7 194.8099 193.8601 189.7201 186.27 146.55 28.27991 167.27 180.88 178.9 160.8101 171.22 171.42 183.36 177.4 189.9401 184.38 174.64 174.29 161.17 164.23 165.11 148.9199 162.84 147.04 155.6899 134.1699 123.39 122.2301 116.85 117.2799 21.72998 22.18994 20.83997 16.95996 14.34998 24.67004 23.63 22.85999 18.79993 19.53003 23.28003 20.32996 19.90991 19.78992 19.39001 8.630005 19.16003 11.05005 10.40002 12.01001 14.64001 12.5 13.22998 10.23999 6.480103 9.449951 9.689941 7.02002 8.920044 0.5499268 45 54.31006 53.91003 62.64001 54.43994 48.20996 34.48999 34.52002 0.7199707 1.670044 151.86 146.23 134.29 161.0601 155.6901 170.84 155.35 156.74 147.15 168.13 174.88 169.51 171.6901 172.04 157.25 168.0299 173.8501 171.78 168.4099 103.04 176.4301 180.9099 189.88 196.2699 192.8199 189.48 178.72 180.3 170.99 178.72 182.9401 182.84 181.99 179.03 178.97 179.1899 192.85 198.97 205.21 203.53 200.74 197.65 189.36 185.35 180.9301 17.82007 133.89 179.1699 181.09 179.3099 175.9 183.0099 190.0901 188.72 176.15 170.7999 156.5 169.73 170.13 157.6499 169.26 115.65 41.63 131.58 130.89 103.0801 49.91003 67.65002 51.71008 64.09998 65.31006 64.64001 58.38 32.41003 20.03992 21.14001 21.37 5.790039 9.27002 10.29004 10.82996 5.130005 8.369995 7.130005 4.530029 5.470093 3.219971 16.16992 21.24011 40.51001 44.18994 44.18994 43.65002 43.41003 40.43005 34.68005 33.78003 6 6.170044 5.219971 6.530029 24.75 25.84998 25.81006 27.98999 29.55994 23.89001 17.73999 21.54004 20.35999 19.15991 14.10999 19.09009 20.82996 30.96008 31.77002 32.92004 29.41992 30.78003 24.93994 16.77991 17.96008 19.41003 35.70996 51.39001 54.17993 54.89001 54.33997 47.70007 36.69006 37.64001 43.12988 39.30005 31.57996 24.16003 26.30005 19.71997 20.18994 30.33997 40.32996 41.08997 45.59998 36.21008 37.93005 45.58997 43.16003 30.52002 21.35999 17.39001 1.070068 0.5300293 0.1199951 0.05004883 0.1199951 0.07995605 0.05993652 104.13 130.37 130.9701 132.27 149.8099 151.42 148.4501 147.59 135.36 1.109985 80.39001 105.49 120.4601 133.3 143.8301 158.4501 157.7401 162.5399 173.52 169.61 166.9401 171.2101 170.97 166.99 150.36 152.34 137.11 144.1699 151.52 147.78 150.03 157.08 155.27 154.7799 138.14 142.5873 143.5024 153.1315 150.8199 151.52 151.14 146.52 147.79 159.58 162.15 152.85 170.0199 164.67 159.3899 9.299927 152.3199 160.33 165.6855 167.4886 164.8608 155.5348 154.6899 154.4 153.12 170.74 172.9301 173.88 176.7301 168.29 161.6599 158.01 146.49 142.88 150.02 152.04 150.34 149.88 135.34 135.52 38.73999 22.33997 17.91003 16.69995 16.65991 18.1001 21.73999 22.70007 22.87012 23.42993 17.43005 14.55005 15.51001 8.48999 1.650024 0.7800293 0.1999512 123.1101 9.140015 86.89001 125.13 119.3201 134.35 140.99 140.85 142.11 154.53 155.7699 155.75 156.0399 150.25 155.49 161.63 165.75 167.02 162.84 159.48 149.0699 144.26 141.24 141.0701 147.39 145.0699 15.52002 143.63 145.65 151.22 156.4501 166.49 170.75 176.25 176.17 172.27 170.5801 162.48 171.5801 168.2101 169.8101 171.62 167.6201 174.0901 157.62 181.17 173.46 168.8201 139.3 139.5699 120.99 162.0801 169.86 164.02 155.63 164.0399 151.9501 152.64 150.4701 132.28 138.52 150.96 148.92 168.4401 148.4601 171.9601 173.74 175.3099 174.16 175.6599 191.97 196.1399 197.6899 
163.39 161.4399 153.14 151.36 143.14 148.79 137.76 147.66 137.4299 87.62 136.6901 155.02 153.3401 143.99 146.63 151.09 149.24 122.97 61.19006 60.08997 42.57007 17.4801 16.70996 35.40991 45 59.37 59.37 96.43005 97.94995 101.04 100.73 114.6599 113.9 109.14 107.0801 107.21 101.08 95.27002 46.28992 47.12 45.19006 18.27002 59.12988 58.52002 62.83997 62.78992 59.20996 51.60999 23.55005 8.089966 11.94995 141.8201 135.12 133.3199 122.99 14.14001 121.5499 11.35999 11.20996 18.20007 140.24 138.5701 149.84 169.41 172.6699 175.73 173.25 156.02 169.5599 170.36 168.8 165.99 146.1699 138.0599 154.6 152.9299 157.79 157.64 133.3 121.27 119.77 127.36 127.3199 126.6801 124.83 104.67 103.13 103.9301 99.69006 96.43005 70.42993 55.65991 55.5 53.7301 51.52002 52.38989 42.32007 41.53003 20.20996 22.78003 24.07996 25.70996 112.39 112.76 123.23 128.4401 132.14 135.1899 138.5 135.6799 138.62 138.24 134.36 141.15 144.3301 149.5601 138.38 156.9399 157.38 158.86 146.8501 154.21 151.0599 168.75 167.01 169.4199 169.5901 164.72 160.76 136.1801 163.52 165.63 163.7699 160.4701 158.6899 163.0901 148.36 158.67 160.75 170.1899 162.79 161.17 153.7999 156.7999 171.12 179.89 187.86 180.5199 189.4299 179.14 169.5499 156.22 157.45 20.13 165.9 169.74 181.4901 182.5399 181.8199 175.55 167.29 170.2401 14.75 150.49 151.59 164.83 174.62 180.46 188.0399 187.5801 185.13 183.2001 165.5599 174.02 174 169.73 169.9299 178.79 175.51 172.02 151.55 167.9601 158.04 142.89 142.5499 137.1899 136.2001 137.89 158.1699 157.7999 151.9501 167.7799 169.37 174.16 162.3099 131.14 129.6899 150.95 154.24 151.9601 140.92 21.60999 14.44995 12.23999 15.20007 100.4501 100.59 143.39 130.5199 146.9 149.5399 19.98999 122.24 131.1899 132.58 43.82007 0.3701172 20.37 20.08997 138.37 22.26001 18.89001 18.40002 14.26001 13.57996 20.91003 23.37 24.19995 143.65 143.29 142.4901 154.8999 149.5801 152.42 17.69006 160.3099 168.45 163.9299 162.2001 168.3101 161.76 156.17 145.9301 9.060059 156.64 150.5 150.49 149.12 151.5699 164.35 157.5 153.51 160.2101 158.3601 158.3199 149.3701 142.5801 160.0499 158.4301 165.1899 176.1901 173.89 179.34 177.3 168.85 170.62 129.25 166.9501 156.24 169.95 167.86 173.1801 171.48 172.35 169.26 166.2999 167.74 157.5699 154.6 154.47 152.05 156.04 167.74 167.55 170.84 160.08 161.5499 161.5901 160.46 166.9399 178.86 174.64 170.03 173.85 176.3 172.2999 166.36 171.1899 169.41 182.14 180.14 177.33 169.79 154.28 155.48 139.21 63.32996 0.3999023 0.4299316 2.640015 99.15002 121.0801 144.01 148.02 147.1699 150.05 157.0701 157.01 164.0699 162.66 159.89 151.28 154.0599 145.5601 138.21 23.08997 143.98 145.5199 144.1599 134.2899 135.13 143.25 148.34 148.6799 150.33 151.49 149.9399 153.15 153.2999 138.89 122.28 111.95 109.6499 80.26001 16.09998 115.6 11.79993 19.68005 21.94995 53.30005 10.44995 83.82996 130.87 119.77 141.08 115.29 158.8899 156.5399 147.34 156.28 129.8401 146.13 160.29 163.3 163.6899 157.34 153.62 149.24 160.97 158.8501 157 163.9299 161.26 154.36 154.3 155.3401 152.79 156.72 172.76 167.9 171.89 173.3 139.37 151.39 157.64 161.42 172.5701 170.8101 173.77 166.9301 165.6 158.4199 127.7 145.08 126.3201 164.38 169.75 174.85 182.26 181.3301 189.6 192.23 192.9 194.21 192.21 187.63 185.91 161.92 153.99 154.65 159.36 163.39 163.77 173.1699 177.1901 184.0599 182.1801 180.62 178.41 174.78 186.64 188.3401 186.86 185.4399 184.48 181.1801 176.9601 177.8501 162.5399 10.38 9.589966 189.8199 187.7101 193.73 202.71 222.88 225.59 216.58 209.38 205.5699 193.89 188.1 172.1901 172.3199 152.09 153.58 173.4601 171.59 172.04 167.49 157.3099 158.9301 31.10999 146.08 24.33997 126.7001 143.6901 171.4 171.0499 176.16 181.51 181.7001 186.5701 182.7999 182.12 154.3201 168.61 153.8101 182.5 184.14 192.39 192.27 193.24 185.52 183.02 179.66 169.71 178.5499 174.3201 181.26 177.26 182.2 174.5601 160.65 170.39 170.12 165.4301 179.73 183.88 193.51 189.38 176.79 174.6899 182.6699 183.84 189.4399 189.76 185.51 183.89 182.51 189.92 185.33 187.1699 177.8401 169.95 165.84 168.14 172.71 155.27 160.49 166.66 168.1901 177.1399 174.7201 184.39 179.88 168.84 158.45 146.62 150.01 162.3401 162.72 161.2999 153.6801 153.76 143.98 114.6901 115.2001 115.25 114.73 21.35999 19.88 19.72998 15.37 12.91003 20.41992 14.68005 20.38 15.3999 18.97998 20.07996 18.97009 16.19006 16.89001 18.61011 21.3999 22.04993 22.90002 23.2301 11.5 12.82007 12.1499 10.73999 11.19995 11.72998 7.199951 1.22998 2.310059 2.959961 0.2800293 0.1800537 51.14001 52.13 49.02002 52.77002 15.46997 1.299927 1.550049 1.140015 0.5400391 20.17993 144.26 132.37 147.8 138.78 162.14 162.14 160.37 151.47 167.1801 169.17 175.05 177.63 176.14 177.6 169.37 167.5801 170.1801 169.03 167.66 164.5 181.2599 186.01 187.7699 187.9 188.4299 186.34 161.9299 174.14 177 181.8 182.92 178.02 165.95 179.98 193.67 197.46 199.75 205.1599 204.2 198.9 193.66 182.6899 184.85 182.73 157.63 170.83 177.2999 175.55 177.05 172.65 180.59 189.6101 188.1 170.3401 154.84 155.87 168.71 167.9901 157.36 166.35 167.6801 107.7999 133.0499 134.0901 127.35 119.75 120.6901 56.89001 61.84998 61.38 58.31995 44.72998 19.70996 20.59009 20.14001 11.98999 10.17004 8.950073 10.46008 10.85999 5.75 7.150024 8.390015 5.099976 6.299927 5.02002 24.14001 24.71997 20.19006 38.47998 37.67004 41.20996 38.57007 39.34998 26.27002 9.440063 5.939941 6.069946 5.810059 3.52002 2.680054 25.40991 23.76001 27.04004 24.81006 18.97998 17.94995 22.44006 20.34009 18.85999 14.88 18.47998 25.47998 28.92004 31.79004 37.37 31.67004 26.40002 23.18994 19.40991 18.48999 20.30005 40.39001 41.11011 53.23999 54.98999 53.92993 44.84998 35.69995 27.76001 36.70007 38.28003 25.56995 23.41992 23.77002 20.90991 27.89001 35.05994 36.6499 35.54993 39.92004 42.56006 38.82996 40.07996 34.59998 25.62012 24.66003 1.790039 0.8599854 1.140015 1.099976 0 0.08996582 0.2900391 101.4 104.5801 123.9601 125.05 130.37 139.71 145.14 141.72 140.22 131.4301 121.88 140.15 135.2999 136.8101 144.42 151.65 161.4099 161.33 162.0599 164.87 171.11 165.52 159.6499 171.6801 152.17 134.6899 152.9301 135.2201 136.34 156.35 161.47 151.36 163.46 155.23 160.61 147.15 145.2659 145.8495 146.6233 140.17 152.55 148.5499 154.08 152.9401 157.55 168.5801 169.8201 174.22 174.1899 166.85 151.84 150.51 158.52 171.9266 172.0044 163.8638 146.0258 155.49 154.5 171.4299 172.58 178.21 180.62 177.8401 171.92 157.28 154.6799 140.62 153.64 160.48 161.62 154.3099 157 150.25 124.24 21.93994 17.70007 16.61011 17.68005 16.3501 19.95007 19.57996 22.13 23.43005 18.53003 17 9.22998 10.07996 11.3501 13.04004 13.78003 127.8199 131.5199 128.47 92.52991 12.65991 135.3201 134.47 134.61 137.67 139.1001 149.74 145.28 146.5699 145.28 143.5299 156.35 155.5 163.77 164.54 159.89 154.3799 150.6599 151.33 145.86 146.22 144.14 156.4399 141.7999 143.66 150.84 153.73 156.7201 157.83 163.1 170.6901 176.08 170.02 165.26 162.62 172.54 175.1801 179.25 178.13 171.6 164 165.6101 175.3301 169.51 170.86 16.85999 142.0699 149.5499 162.27 172.9299 168.13 166.0599 162.9801 150.4 151.1899 142.22 139.83 149.98 144 153.02 149.26 153.21 167.87 161.13 165.6801 170.88 179.4701 190.8199 196.8 197.8 
176.6201 170.01 166.9 164.3101 159.25 151.09 153.54 154.85 152.54 148.97 163.9301 163.1899 164.45 163.04 156.1799 157.24 146.2 120.92 52.03003 45.88 44.46997 36.76001 22.55994 34.17993 40.54004 73.66992 86.14001 102.85 93.85999 115.0699 110.02 113.65 122.45 121.62 120.3301 110.53 101.7201 93.88 45.27002 44.93005 44.38 22.79993 35.90002 53.83997 58.78003 56.5 121.5701 121.5 121.28 120.83 139.97 144.91 141.8201 147.4401 148.08 129.91 128.65 128.25 127.8999 122.72 152.72 162.52 173.87 171.86 169.16 173.11 181.86 174.78 174.91 165.55 166 155.11 146.54 100.1699 152.86 151.2001 156.97 156.26 159.3199 146.0399 145.4 140.5199 140.3 139.0801 102.63 85.29004 101.45 103.39 99 94.73999 88.14001 58.41003 59.20007 53.73999 54.55005 51.31006 50.95996 46.71997 18.77002 17.90991 16.67004 12.92993 24.85999 113.23 118.5901 119.02 128.5 129.96 129.8 137.64 138.8501 134.2799 130.6 132.34 134.61 138.63 140.59 145.28 148.26 152.5599 147.0901 147.03 147.85 160.61 159.5699 157.1101 155.92 158.26 150.2 148.7001 149.14 157.74 162.3101 145.79 158.59 158.66 165.71 170.41 175.38 168.6899 167.76 169.4401 152.3099 171.5499 177.34 187.58 191 196.5701 193.5 193.61 194.3301 160.97 19.41003 148.17 166.91 178.04 178.79 182.5699 179.98 174.53 166.39 168.98 148.77 149.45 150.09 145.21 178.4601 184.29 188.1901 191.1001 188.1399 184.28 160.62 162.97 163.11 162.95 181.28 176.99 176.16 181.6 182.7001 170.75 164.73 140.05 25.75 146.97 136.9 138.4601 131.11 132.58 149.9301 166.5599 167.9099 175.7999 170.75 161.6799 142.37 151.25 150.4401 141.78 124.0199 22.32996 19.79004 22.05994 129.61 100.78 148.41 142.23 148.7 167.52 147.4301 144.8199 112.2201 131.14 131.42 44.19006 44.07007 44.52002 21.01001 27.43994 18.74011 13.98999 14.14001 14.25 15.33008 142.28 142.0599 147.23 143.09 144.38 128.22 98.84998 80.35999 33.18005 144.8099 159.37 153.8301 151.7101 155.04 157.77 153.08 156.9301 150.1801 8.27002 155.74 105.63 148.85 139.25 144.4299 147.53 150.53 151.1 142.8301 143.49 142.27 126.12 127.1 126.78 3.309937 168.6899 168.3101 151.02 160.14 178.26 171.8199 149.88 154.5499 153.8301 166.4301 165.47 168.1901 167.27 170.38 168.75 169.8301 163.79 158.51 159.64 156.87 139.23 130.8099 159.3101 167.98 170.84 170.9299 166.84 149.5199 132.36 164.58 165.17 179.85 185.51 184 187.7 181.4 183.2699 155.55 163.52 172.2999 173.91 171.76 165.8101 162.9301 165.28 160.77 95.14001 49.06995 2.059937 0 138.36 96.80994 102.65 138.53 153.3301 149.01 146.6899 159.09 156 154.4301 158.14 157.2101 150.5 151.2201 144.72 19.08997 22.73999 22.10999 133.4301 132.52 131.63 146.0701 150 150.5701 150.38 146.52 139.99 151.24 154.2999 156.53 121.17 121.05 122.26 122.1799 21.16003 16.57007 20.19006 61.40002 73.94995 94.67004 150.0299 151.75 140.53 143.24 140.9399 149.5801 149.2999 167.62 163.65 150.61 155.12 154.83 145.17 160.91 168.28 168.9199 167.76 168.37 148.6699 151.2 152.73 156.92 160.5701 160.5499 154.96 153.46 135.62 147.64 148.39 149.88 157.23 164.6 161.3899 154.65 153.51 154.24 162.48 174.08 175.58 176.08 175.21 163.1 165.74 148.24 149.0499 133.8501 134.52 140.5499 140.86 161.25 180.4301 178.0099 190.03 190.38 189.24 186.0601 181.55 173.49 174.29 161.73 154.58 160.38 156.86 162.2899 170.02 176.2699 181.12 178.15 177.0699 180.6 168.0699 168.8301 172.8101 186.3199 186.97 181.6799 181.23 173.4 179.5701 165.0701 9.899902 150.98 159.98 187.3601 193.1 206.89 216 216.72 216.24 210.12 204.23 181.52 186.13 160.29 160.51 151.5601 153.72 175.8101 176.0699 167.38 164.5 160.2899 146.91 143.53 145.9301 171.54 170.4399 150.58 156.21 158.17 174.12 177.27 179.8199 180.47 172.37 172.89 169.23 168.08 167.8999 169.6 168.14 186.4299 171.3099 185.6499 180.6801 174.2001 176.33 166.78 168.0399 164.1899 179.5 183.6801 181.67 179.2999 182.5399 176.2 178.62 167.2999 172.7999 175.4301 181.23 177.1699 172.9401 175.53 184.12 182.84 191.35 188.87 185.9399 186.62 177.4199 179.95 182.8301 180.15 177.13 169.97 168.6899 166.95 147.1699 171.86 153.6 165.55 164.92 176.83 172.55 171.42 163.0199 157.26 158.4399 116.3099 147.98 166.6801 170.27 171.13 152.02 152.49 147.0099 147.66 113.4399 112.49 96.16003 20.16003 18.95007 19.04993 17.35999 15.6001 5.299927 6.140015 12.28992 13.33997 15.54004 18.75 19.60999 13.39001 11 16.55005 19.01001 24.55005 24.47998 24.02002 21.94006 13.77991 11.31995 7.23999 12 13.7301 2.619995 1.560059 4.459961 0.9199219 0 0.1600342 1.050049 0.9400635 0.1599121 0 1.419922 3.070068 0.8099365 42.63 79.04993 34.55005 102.8199 55.95996 148.13 132.38 107.4401 159.51 159.3401 157.5699 169.54 183.5699 183.1599 187.14 185.59 177.66 166.6399 167.08 166.4 168.66 171.3899 180.54 178.9901 178.05 186.9299 183.74 185.38 178.0599 173.9401 172.2401 176.9301 177.42 177.3099 178.5599 170.1901 180.48 181.47 194.4 199.4399 201.5601 203.01 199.74 194.9299 186.6899 181.99 181.8099 86.5 154.55 168.28 169.0599 168.8501 146.2101 178.53 191.3201 187.6799 169.86 154.12 194.03 167.9401 189.13 188.9801 166.4399 166.71 133.4401 133.0701 148.3 150.11 120.59 120.99 41.87988 43.26001 48.31006 47.05994 46.89001 21.26001 21.81995 9.539917 4.900024 4.530029 7.27002 4.47998 4.949951 6.330078 4.919922 13.81995 13.77002 16.69006 6.73999 13.90991 17.15002 19.87 20.06995 19.9801 24.94006 25.33008 4.359985 8.429932 7.25 6.130005 4.959961 4.279907 2.970093 12.04004 24.73999 11.45996 15.09998 27.60999 25.58997 23.15002 19.41003 25.64001 18.30994 16.01001 18.42004 17.30005 17.57996 28.32996 41.39001 34.82996 31.37 21.92004 21.92993 21.8999 20.66992 40.42993 28.77002 33.33997 43.95996 44.19006 31.67004 28.71997 21.88989 30.18994 28.02002 29.28003 22.85999 19.65002 25.96997 37.97998 40.67004 45.28003 42.17993 41.73999 45.13 37.77002 35.72009 38.24011 32.03992 23.56995 20.94006 17.66003 23.53003 1.329956 1.180054 0.07006836 0.2099609 0.1199951 101.48 123.8 110.97 117.8201 130.5599 139.92 142.25 129.89 121.91 143.1 149.87 147.0499 140.76 139.87 156.7 166.34 171.35 171.49 174.6 167.34 165.3101 148.4199 160.4501 136.2001 130.96 130.3 129.2301 137.37 155.25 161.6801 168.3401 167.0699 166.12 160.04 132.67 154.85 149.8762 139.8953 140.1799 45.40991 134.13 134.05 152.04 156.22 166.5599 174.14 175.5599 173.9 164.11 156.3501 157.4299 157.7144 171.4338 178.4015 176.8966 177.7362 156.09 167.61 169.36 170.75 181.2999 180.79 179.36 173.9 153.97 145.76 150.08 152.0399 165.5299 163.9601 162.9301 159.1599 149.0499 132.89 18.35999 17.08997 16.03003 18.00989 15.26001 19.90991 17.13 21.28992 23.28003 16.56006 9.51001 8.559937 10.33997 10.41003 6.959961 126.01 127 130.7 135.99 138.87 106.62 127.8401 138.8401 143.3201 144.24 127.36 134.86 139.5399 139.4 145.36 150.89 154.63 155.26 161.67 161.4 160.04 157.47 154.5699 153 146.2 151.6799 154.0599 154.9399 156.0399 157.15 159.89 156.47 152.36 156.5 163.2 170.6899 167.6899 167.83 155.46 172.76 179.1101 179.49 181.65 178.34 174.51 168.04 159.14 168.77 172.8201 171.3 11.02002 143.2999 167.01 165.3099 181.1 179.3 176.58 162.0199 156.16 149.76 141.41 139.95 145.65 149.04 150.75 153.2799 152.7 141.52 162.4199 151.76 168.84 183.7001 186.5299 194.35 192.9199 
177.77 176.51 170.9901 165.75 159.12 158.63 158.0199 155.1599 152.72 158.23 161.39 161.91 163.85 164.73 159.51 156.99 150.49 120.67 119.87 126.27 31.21997 19.17993 21.60999 21.8999 75.77991 84.57996 83.96997 83.18994 105.64 120.96 126.9299 126.7 129.6001 128.34 116.73 109.1101 101.9901 93.46997 77.95996 11.95996 12.14001 18.5 19.54993 39.52002 41.30005 114.11 132.8101 125.5601 130.21 138.12 142.29 143.54 148.9199 155.0299 146.24 147.99 139.9301 126.1899 23.38 25.70996 121.36 160.08 166.1399 169.55 178.7 179.34 182 174 173.22 157.8 159.6799 156.25 145.14 149.64 159.5901 160.8401 159.83 167.54 167.88 159.36 156.09 139.53 139.27 129.24 99.38 109.14 97.5 102.95 100.66 99.01001 90.41003 89.58997 82.25 53.92993 55.63 55.25 48.85999 44.84009 18.05005 16.25 14.15991 15.77002 16.04004 15.51001 104.6899 114.2 118.4301 125.1299 124.9399 131.08 135.37 124.71 125.2001 126.6899 121.74 137.85 137.53 140.97 137.8101 139.51 151.88 138.5699 139.59 148.3201 143.28 154.36 155.2101 147.16 140.41 148.83 149 154.89 154.37 141.37 154.2 158.4299 166.98 173.14 176.2899 168.84 168.3301 164.54 149.01 168.9399 183.13 188.45 193.71 196.6901 199.49 191.72 173.91 161.0699 163.13 151.1599 164.58 177.02 180.58 185.1801 183.38 181.74 165.04 159.14 158.9301 156.13 163.3 164.51 174.33 181.21 187.9701 188.6001 188.54 184.04 139.7001 151.2001 163.46 167.5699 174.7899 184.54 185.1901 184.88 184.9 173.53 138.3099 135.67 166.67 165.59 136.6699 130.8501 129.64 137.08 147.97 161.6 169.85 169.54 157.7799 160.84 161.74 140.98 125.39 125.4601 21.84998 11.82007 24.92993 24.12 130.05 128.8199 150.39 164.0499 165.02 167.04 167.4 161.1799 154.6901 130.3201 109.15 44.26001 44.33997 44.82007 33.84009 35.52002 22.88 31.85999 10.41003 14.94995 17.48999 140.96 145.4199 145.8701 148.64 147.64 115.27 17.45996 17.27002 42.45996 18.26001 135.2301 154.5801 151.5601 154.89 144.7001 12.32996 155.25 155.9399 156.1 4.75 154.78 153.5901 138.1901 151.66 151.6801 150.48 150.97 144.33 143.47 2.049927 3.219971 2.330078 1.589966 1.299927 157.3899 156.26 149.64 160.7799 159.1799 148.53 151.16 157.2 160.2201 166.4099 167.42 165.98 164.63 163.87 167.5499 166.8101 161.01 157.02 158.78 155.29 129.0199 129.7001 159.27 160.37 167.0601 168.1699 164.27 155.22 155.4399 169.26 162.63 181.88 187.5 182.8301 194.08 187.9399 186.3501 168.73 169.73 173.9501 172.59 177.54 163.96 166.9 162.61 164.37 0 64.37 1.75 137.65 119.63 107.5599 23.28992 122.34 151.64 161.9301 159.28 157.5 156.28 145.35 150.5 150.1899 149.79 142.0699 14.41003 21.2699 24.65991 22.55994 131.7 147.08 127.1699 144.88 149.9399 153.3101 152.3401 144.88 149.1801 150.16 157.9 157.2899 150.36 139.04 122.0499 121.1101 140.79 146.72 76.98999 89.57996 133.6899 145.5801 147.13 149.6901 148.7999 150.77 152.86 155.7001 159 169.5801 170.22 161.26 169.9401 165.46 161 159.84 166.0701 172.84 175.4501 164.8401 163.51 158.8099 154.13 159.89 163.74 162.9 151.2999 155.5599 129.3301 130.98 122.13 150.08 148.38 164.78 139.61 132.65 155.72 153.83 166.8201 176.6799 180.65 177.9501 172.66 171.8101 163.54 151.49 148.4601 133.3201 146.36 154.87 163.6799 158.7799 170.17 176.1 173.91 172.08 165.2101 173.08 159.15 159.52 162.8099 160.59 154.38 167.9301 160.5699 172.04 170.97 173.23 182.5599 184.55 186.1899 176.77 183.75 178.99 155.16 164.64 176.6799 149.74 172.0599 170.79 164.95 9.73999 10.23999 170.01 165.22 164.64 202.26 206.4601 203.26 212.52 199.4501 204.25 195.4 192.89 174.62 167.84 159.2999 151.86 152.47 175.0699 171.27 167.11 163.63 160.9401 164.8899 165.04 145.2799 180.39 168.7999 174.9701 165.8101 179.2599 170.37 175.26 173.5399 172.4399 162.7999 168.48 171.84 177.52 180.73 167.37 191.4 188.0399 187.3301 181.4601 173.72 171.22 162.37 167.62 154.8899 177.59 181.24 183.2 189.4601 192.48 187.01 175.12 173.78 173.54 172.25 174.98 146.59 166.9 166.74 177.12 185.48 189.09 194.4399 193.64 187.95 180.22 176.3101 170.01 170.05 168.83 171.13 171.21 16.27002 16.47009 146.14 154.4901 141.4401 142.03 23.63 52.33997 170.4299 158.79 161.1 157.13 14.34998 16.37 35.62 165.98 174.96 161.3301 154.6599 155.4 156.15 145.99 127.12 107.8301 96.72998 96.18994 96.97998 17.28003 17.33997 5.02002 6.75 6.300049 12.65002 13.46008 10.89001 15.08997 16.51001 14.01001 9.969971 17.28992 16.25 19.78003 19.44995 21.63 14.31995 13.41992 16.67004 12.95007 4.550049 0.9300537 0.4499512 2.210083 2.599976 2.76001 4.73999 0.1099854 0.6500244 0.7401123 0 0.05993652 0.6500244 3.130005 4.079956 44.32996 77.57007 105.91 106.2201 108.3099 120.0399 120.14 108.72 156.72 157.4701 157.0099 179.97 189.65 192.6901 186.3301 187.96 181.5399 165.86 169.7899 74.95007 165.91 171.7699 173.5 172.54 171.78 181.8201 178.1 181.9401 178.73 175.41 172.36 174.14 174.8 173.75 171.5399 170.5901 175.84 180.96 186.84 188.51 189.67 196.87 190.35 190.7599 187.1899 183.21 173.84 159.5599 153.86 154.97 184.12 182.22 184.15 203.51 195.1 193.62 194.92 180.4299 195.3099 195.1901 188.84 189.4801 166.39 135.1 133.11 132.33 164.23 169.11 120.53 37.65002 41.32996 41.98999 42.98999 11.13 40.82996 8.23999 12.23999 4.059937 4.76001 6.109985 5.77002 5.070068 3.689941 6.160034 11.77002 16.47998 16.51001 17.13 15.69006 6.72998 19.32007 19.70996 18.19995 15.41003 11.84998 12.2699 1.039917 6.669922 6.820068 6.530029 5.469971 6.040039 14.15002 16.86011 15.12 25.39001 37.95996 47.27002 42.47998 43.46997 41.53992 25.41003 27.77002 25.12 21.65002 21.92993 30.45007 31.22998 30.21997 31.52002 31.32007 22.17993 21.33997 20.13 16.17993 14.79004 27.67993 26.73999 29.88 28.65002 28.8501 16.73999 16.41003 12.71997 15.87 17.84998 0.5599365 11.8501 23.57007 36.96008 37.31995 48.52991 44.73999 41.38 43.62 44.87988 45.06006 44.27002 39.55005 36.93994 35.69995 31.94995 27.60999 0.07995605 1.340088 0.7800293 0.1199951 0.1800537 0.02001953 102.8101 110.4901 117.12 128.66 129.5901 139.87 130.4 144.1901 144.3401 151.59 158.97 157.66 147.89 154.8099 169.1801 175.3 178.4299 178.8201 177.0601 157.4501 157.61 148.13 136.28 136.6799 143.89 133.64 135.5399 164.2999 158.92 170.3401 178.02 176.4801 173.09 167.1801 159.0399 148.707 139.3871 139.87 138.11 133.95 31.40002 151.5299 148.8501 165.62 171.71 172.7599 171.8099 164.62 157.9099 169.0601 177.7957 177.1029 186.0886 187.8396 182.8972 173.16 166.28 165.02 176.95 179.75 181.61 177.49 173.86 167.85 146.5399 148.5 160.9299 165.9299 169.5601 166.28 161.77 148.71 125.75 17.27002 19.35999 15.13 15.13989 16.94995 20.08997 19.06995 19.67004 15.33997 7.01001 6.619995 7.349976 4.869995 13.88 13.79004 124.9 139.21 134.08 143.22 138.4601 108.75 135.9401 136.79 143.83 143.5299 130 125.64 33.69995 123.62 128.2301 146.73 146.55 151.08 158.85 155.8201 155.45 154.4299 146.12 148.4099 148.34 152.4299 158.72 159.87 154.5701 162.1 163.9299 160.71 155.75 153.74 148.0499 157.15 157.42 160.8101 143.13 167.8101 173.4099 180.51 184.5601 180.5 175.14 165.29 131.26 140.9399 163.6899 157.24 148.36 151.11 154.72 165.72 184.7 187.2599 178.4401 168.48 155.7201 155.04 141.27 156.6001 151.97 144.87 147.78 145.92 139.23 140.36 147.5701 138.9401 140.03 175.89 179.15 189.76 190.13 
182.75 179.36 172.21 170.2899 166.9 161.52 161.6599 158.52 157.6799 153.8201 155.75 161.5699 163.59 164.62 161.73 159.5599 150.02 138.1901 136.2899 133.7799 117.3201 21.03003 20.17993 29.47998 50.83008 76.78992 81.14001 81.02991 109.2101 118.02 123.1801 129.02 134.1 131.9399 122.7101 113.04 99.12 92.77002 76.38 11.67004 13.51001 18.44006 16.48999 114.3101 122.23 114.4099 130.74 132.16 129.84 143.51 151.5 156.98 146.71 157.0599 153.1801 147.02 147.1801 127 114.84 126.03 150.8401 162.9501 163.02 166.7201 174.4399 181.15 183.98 181.78 162 156.3301 156.1001 155.39 154.75 155.12 157.89 164.1 169.74 167.6799 166.71 157.9501 154.71 153.8601 135.0299 130.28 127.05 112.37 130.17 109.46 97.27002 92.32007 89.29004 88.31995 71.72998 57.5 54.89001 53.26001 52.98999 44.58997 16.58997 20.01001 18.41003 25.76001 14.4801 58.78992 112.61 113.4 118.73 123.89 124.15 130.98 132.38 128.3401 124.1599 116.99 106.4301 121.1399 113.01 129.1801 137.76 135.36 150.8 150.35 145.5299 145.5099 143.6901 143.4199 147.6901 143.41 127.1799 127.91 148.5699 146.4401 148.0599 141.8999 149.75 149.11 166.4501 172.09 173.33 175.42 168.6801 154.9801 34.70996 166.21 181.0701 186.37 189.83 202.6899 199.12 193.04 176.36 180.38 163.3201 149.38 156.33 174.84 178.39 179.48 180.42 178.13 171.4301 163.14 157.9701 166.89 169.3099 163.26 171.09 180.6599 178.46 184.89 185.2899 139.85 20.80994 155.89 155.73 174 170.4299 185.79 190.86 187.9299 181.39 172.37 23.27002 161.0499 163.6 173.9501 148.5601 152.42 152.5601 136.28 147.45 148.3999 163.9301 157.09 150.38 158.17 152.14 140.97 141.05 117.2001 116.65 17.55005 25.15002 25.88 127.61 128.41 166.66 172.3201 176.63 177.64 175.38 169.0801 166.3101 112.15 154.0499 102.2599 44.53003 44.62012 44.87 41.28992 32.52991 23.67004 8.849976 2.389893 143.7001 151.84 151.5801 152.23 152.04 155.25 118.6801 160.6101 18.66003 76.76001 162.91 165.21 166.5 169.2 128.98 103.12 149.85 154.98 155.47 158.01 156.53 153.34 152.78 150.36 151.14 151.77 149.86 137.46 125.9301 125.6901 2.539917 1.780029 1.119995 1.310059 134.77 157.49 149.33 150.02 161.6801 131.74 130.04 155.46 157.4 166.51 169.28 172.03 170.48 168.8301 164.4399 167.4199 164.13 162.9099 158.92 159.95 155.05 137.27 119.1599 156.5801 160.86 160.95 161.1799 160.4401 150.45 162.3 170.24 175.9 180.62 191.5601 196.61 195.8201 190.4399 185.0199 172.09 173.39 177.9399 176.03 177.28 175.75 172.6899 171.6299 162.7201 148.13 146.6801 135.6899 136.9299 146.63 140.9601 141.6499 147.26 149.27 162.6 159.3999 161.75 156.9099 159.8 146.45 155.28 136.84 135.42 135.37 140.0699 139.0801 147.1901 147.5699 145.26 144.2 138.15 148.83 153.61 151.74 149.5701 145.84 146.59 151.4 153.01 147.5701 139.41 135.2999 120.74 139.77 147.27 25.97998 133.8101 143.11 159.8199 158.55 156.49 164.65 164.2699 154.24 155.89 158.4301 177.2001 175.45 175.0701 168.1 164.63 152.66 149.2001 170.21 174.72 172.52 170.77 155.8201 157.2799 160.97 162 162.61 161.2201 156.9301 154.91 147.6499 133.41 112.99 112.35 112.4099 138.6201 155.83 155.9099 157.5699 167.1599 167.5 173.8101 176.9299 179.16 174.39 174.6201 156.09 152.0701 23.25 142.49 143.4199 156.23 164.0601 168.88 169.87 173.08 173.11 167 166.59 166.13 162.28 167.23 167.34 166.33 163.96 165.9701 145.3201 159.0601 169.58 181.34 188.02 188.11 188.1 187.3 183.6901 174.5601 174.8201 173.34 150.12 167.79 171.64 148.46 28.34998 74.53003 150.98 170.46 171.2201 176.27 197.36 194.03 201.34 203.2999 204.01 197.72 179.1 178.03 163.1499 166.6799 14.07007 13.31995 162.89 168.54 166.34 169.5601 167.3601 164.01 163.6901 171.5699 174.23 186.39 186.38 174.37 177.55 177.42 169.91 174.63 172.72 174.36 162.54 163.17 174.53 172.95 183.5 188.97 193.1899 196.0801 193.11 179.1899 179.2 174.58 160.49 154.9 172.6901 176.33 189.4399 192.3099 194.34 197.72 185.08 179.4299 175.9199 176.59 175.87 158.48 158.86 117.98 171.51 175.28 182.01 185.58 195.26 191.88 186.3199 180.64 180.88 170.66 170.03 24.43005 161.62 161.5801 14.41003 16.09998 16.19006 7.01001 140.9301 141.59 30.65002 147.25 147.5699 17.03003 160.17 20.72998 36.62 171.38 172.3301 152.92 171.99 173.92 151.9199 144.58 143.9401 157.42 118.34 127.01 96.41992 95.69995 22.97998 9.52002 8.550049 10.87 6.460083 10.43994 14.27002 24.5 22.37 15.69995 15.71997 9.529907 6.640015 15.48999 15.03992 12.26001 21.16003 9.77002 8.970093 13.43005 14.70007 11.34998 23.69995 8.660034 10.18994 12.02002 1.829956 4.26001 3.76001 1.130005 0.4100342 0.3599854 0.1899414 0.04003906 0.1999512 1.460083 40.95996 68.85999 76.77991 105.33 107.36 109.87 119.35 148.95 115.91 109.01 167.64 179.78 177.97 189.71 196.0299 195.72 189.0701 181.49 171.75 172.41 145.5399 166.6899 164.0901 158.87 173.7401 170.03 181.5499 178.64 176.58 175.9601 144.5499 176.4299 173.16 174.97 162.9299 170.8 176.7001 178.34 178.4 183.36 188.6 187.7001 187.8999 191.79 185.4701 180.7899 173.7599 171.5499 154.22 153.9399 179.3101 182.42 184.0599 203.91 204.33 212.5 201.01 200.39 192.1901 200.11 202.84 188.5701 166.76 166.35 164.3099 147.99 148.91 166.3601 168.11 130.63 13.55994 11.96008 41.09009 41.78003 22.28992 14.8501 9.200073 10.23999 10.06995 6.170044 7.150024 5.810059 1.909912 3.549927 4.529907 11.96008 17.15002 18.85999 13.06006 108.0399 6.559937 5.169922 4.930054 15.26001 41.82996 12.37 10.78003 3.22998 4.560059 7.660034 7.380005 4.470093 0.9799805 18.89001 19.08997 19.94995 25.84998 48.08997 47.66003 47.71997 51.65991 48.5 46.13 36.92993 15.81995 17.25 15.62 27.94006 18.88 17 28.38 21.42004 21.06995 21.95996 21.16003 19.66003 15.17004 13.77991 24.22998 20.38 23.35999 23.69995 18.32996 13.19006 10.20996 19.31006 18.85999 14.08008 9.75 20.37 34.78003 46.06006 47.57996 49.37 40.94995 44.57007 42.89001 48.44006 46.88989 42.08008 32.08997 46.05994 38.82007 28.16992 0 1.369995 1.47998 0.4200439 0.1000977 0.1300049 0.1500244 0.25 106.63 113.5901 111.35 96.29993 146.89 152.09 156.9401 165.87 159.28 158.72 157.02 160.7899 171.36 174.77 183.17 181.0599 176.0299 168.7999 164.3099 160.11 135.74 144.1699 143.45 124.39 126.5099 163.0599 162.01 178.9199 181.15 178.61 171.2999 168.48 158.2899 140.8611 138.7881 142.37 138.61 22.12 24.39001 21.95996 155.76 157.62 163.3099 166.3099 165.62 160.74 150.71 169.35 167.0048 176.6481 183.4457 190.9404 188.3971 175.5701 152.1901 152.49 159.66 175.4601 174.88 170.04 167.2001 164.26 164.15 144.6699 160.4301 161.89 165.5599 162.22 157.03 150.64 146.09 19.53003 19.83997 20.17004 20.82007 19.37 19.59009 15.36011 12.53003 17.34998 5.089966 3.630005 1.550049 1.140015 12.38 123.59 122.9301 139.86 145.05 145.8301 139.23 0.4300537 135.8199 136.8099 138.89 138.88 126.4401 125.58 32.81995 128.0699 118.38 138.39 142.3101 147.65 159.4501 151 155.59 157.8199 147.39 146.2 147.0699 147.8199 165.5599 165.0901 173.3 170.5 169.13 156.3199 159.45 147.38 154.5801 151.48 154.54 158.75 159.14 167.84 169.23 178.65 180.3201 178.52 168.52 167.14 162.72 135.9 96.84009 21.62 137.04 150.11 169.8101 171.01 182.03 188.3099 178.14 162.5699 157.8501 155.89 156.85 160.74 151.27 151.55 144.66 148.79 153.04 154.45 146.39 147.89 145.51 173.6699 179.5399 170.8899 181.89 
186.4 185.35 177.98 172.59 160.37 162.89 163.2101 161.98 156.4601 155.55 159.28 163.64 167.15 166.48 163.97 148.4 141.73 138.74 139.36 138.29 130.8401 128.1799 19.22998 50.65002 77.5 77.22009 76.82007 94.89001 94.20996 116.5599 115.76 125.89 130.7699 123.9401 123.6901 104.89 80.92993 80.39001 80.04004 25.85999 30.20007 22.93005 21.84998 112.26 127.7301 126.41 129.53 134.4 141.87 141.17 149.5 157.1599 157.21 156.03 160.39 151.0199 138.6801 136.4199 113.09 115.11 148.0699 155.73 160 169.1499 174.5701 182.1799 183.0701 180.73 171.4501 161.16 160.5299 148.87 148.1799 155.9099 159.49 164.15 168.9301 171.61 172.04 162.6799 153.3501 148.24 128.8101 128.29 139.28 131.2999 129.47 109.41 116.9399 116.37 116.24 85.41003 72.27002 72.38989 70.03003 46.55005 45.47998 12.96008 27.63989 25.88 25 26.35999 57.91992 67.13 66.63 83.06006 109.7001 122.01 116.3999 119.6 125.1 110.01 105.73 98.29993 98.25 83.27002 104.72 144.5601 137.79 147.99 133.8899 163.9401 164.6901 20.06995 131.25 131.7 107.09 122.01 122.0399 110.85 128.4301 140.0399 134.9399 130.52 137.9501 151.17 162.91 168.52 169.88 162.13 163.86 156.88 40.91992 139.7899 155.23 190.12 194.08 198.61 202.0701 187.4 179.74 182.74 166.27 148.66 164.25 169.4199 171.33 176.01 176.51 174.1699 165.6801 167.83 165.24 172.39 172.84 168.63 169.0699 174.28 177.42 180.96 172 9.589966 128.8201 131.1901 154.09 172.73 173.72 184.37 186.66 185.4301 179.91 179.2799 181.46 176.9301 177.53 173.67 167.58 150.74 151.6 136.79 146.1001 146.12 154.7999 155.5 150.09 150 149.45 7.219971 15.82007 11.71997 147.4399 121.02 22.23999 70.2301 20.17004 127.86 167.33 179.13 175.73 180.25 176.61 175.3099 164.23 163.2999 153.89 154.0701 99.81995 47.83997 35.08997 47.47009 45.95996 35.32007 20.81006 136.77 141.7001 149.02 150.3101 153.86 157.47 153.6001 165.88 166.87 88.88 88.72998 170.9 171.8199 168.8099 168.7 106.52 14.80994 86.80994 161.23 160.75 171.4701 171.02 181.01 178.3099 166.14 166.52 142.8101 142.41 5.890015 2.76001 3.22998 2.219971 2.850098 2.389893 2.22998 118.39 151.6801 150.8999 148.88 162.59 141.46 129.5601 147.22 155.51 161.11 164.97 170.5 170.85 165.45 162.04 164.4501 162.3199 163.79 159.72 161.2999 156.02 127.7599 144.29 119.34 159.9401 155 152.8501 153.3 150.55 170.11 169.3099 176.39 188.92 192.16 193.39 199.89 189.28 189.52 175.7999 177.75 179.12 182.76 178.38 181.4501 169.99 168.8 171.0801 163.38 161.52 158.9601 139.13 148.46 146.0601 148.88 149.91 149.1 162.8199 167.66 164.88 162.4401 157.62 153.58 154.08 117.23 23.89001 21.40002 150.14 148.3199 156.08 155.63 143.61 148.3 143.73 143.5801 149.61 146.4099 146.62 139.75 144.8199 147.51 145.62 144.6801 131.99 132.5699 119.1399 138.0199 146.28 126.13 140.3 134.13 162.02 160.92 159.5901 162.04 162 158.61 164.2999 164.97 175.26 183.15 181.26 172.6699 162.4501 162.2 148.05 161.6901 169.33 166.5599 165.3101 160.6901 166.3501 162.37 160.8999 158.0599 156.9401 153.37 147.9299 137.5801 14.86011 126.4 126.5499 126.52 148.8899 154.63 158.83 162.1801 161.74 162.24 166.77 170.65 162.64 173.39 164.96 157.5 135.89 8.440063 140.74 148.4601 157.6899 162 169.65 173.45 172.91 168.98 166.63 164.8899 167.35 163.9199 167.03 166.61 173.25 162.62 177.1599 172.7699 163.78 176.21 182.62 185.1699 194.7999 195.48 190.23 184.36 143.15 170.66 186.72 185.67 179.76 176.5801 155.92 157.5699 12.45996 158.53 150.6699 180.9299 188.6901 187.86 183.13 13.29993 190.78 192.64 186.67 185.96 179.1799 164.0299 158.0399 155.85 155.9099 172 168.5601 168.1 161.71 153.15 167.55 167.2999 171.6901 175.7799 182.74 182.64 190.48 186.47 178.14 179.38 170.97 173.27 175.1 146.0699 163.98 174.91 173.9301 178.47 195.0801 198.21 195.73 192.38 184.79 185.03 179.9501 172.8101 167.77 170.61 170.45 173.52 194.3199 198.87 198.79 192.5 193.67 182.0901 176.77 165.25 156.4401 161.2001 162.02 173.09 175.24 174.4 186.6799 190.58 190.12 185.71 179 179.73 169.6899 166.2799 23.96997 20.45996 20.21997 128.11 128.5701 16.89001 13.63 32.56995 37.31995 37.53992 27.37 147.6799 22.81995 155.7101 7.780029 37.12 162.6901 182.2 179.03 178.25 172.23 158.26 143.8101 154.84 156.46 100.96 97.87 83.58997 83.43005 13.16003 9.73999 7.369995 15.52002 12.30005 14.97998 17.03003 24.44006 22.35999 20.42004 15.47009 12.71997 14.41992 14.89001 17.67004 17.87 3.970093 8.149902 9.720093 10.27002 17.94006 20.84998 22.97998 11.81006 10.14001 16.25 15.04993 13.09998 0.8000488 54.20996 63.32996 63.16992 64.96997 0.6999512 0.1700439 16.34998 42.22998 94.77002 98.43994 104.75 134.84 109.9199 149.2 155.83 149.53 167.01 166.95 178.33 186.39 193.1 199 196.95 191.5699 186.9501 173.21 173.25 144.7401 162.05 161.3101 159.79 169.73 168.9401 152.1799 169.0801 175.78 175.5199 175.16 174.9401 175.53 176.45 170.47 170.9701 180.08 182.47 174.04 179.39 185.51 186.63 180.5601 184.5 180.8101 178.2001 160.17 160.3301 162.1901 163.26 196.5701 197.89 197.9199 213.41 212.16 215.8201 206.73 206.61 192.3101 197.4301 201.01 187.76 166.16 197.25 164.4099 164.5599 165.3501 165.87 127.39 14.94995 17.71997 25.21008 25.07996 40.65002 24.54004 25.54993 10.90002 12.63989 8.599976 3.680054 3.179932 3.850098 2.569946 6.140015 5.23999 4.990112 12.70996 13.43005 9.280029 111.84 111.7899 7.280029 3.01001 6.189941 126.75 127.17 5.689941 4.079956 4.780029 7.52002 6.959961 5.459961 3.890015 1.280029 20.73999 38.26001 25.04004 36.55005 60.33997 61.84009 53.96997 48.37 47.89001 43.32007 34.15002 17.95996 22.57007 19.98999 20.01001 19.38 19.43994 16.40002 18.16003 17.62988 21.10999 17.46997 14.39001 13.54004 22.17004 20.64001 22.05994 23.19006 16.44006 8.050049 4.170044 18.23999 13.46997 26.55994 26.91003 24.55994 37.47998 32.79004 38.48999 45.69006 41.08997 44.22998 42.91003 41.13 46.91992 41.23999 47.08997 46.05994 42.09998 37.48999 27.40991 1.23999 0.9500732 1.070068 0.25 0.1400146 0.04992676 0.1199951 0.07006836 0.1099854 0.02001953 94.42993 146.64 157.38 157.3099 167.2 171.99 172.23 167.8899 163.86 162.1699 178.14 179.96 180.12 172.88 169.45 162.86 136.39 141.9401 156.77 156.5699 125.8201 131.96 157.87 175.59 181.6 185.12 184.24 179.4301 167.7101 152.55 138.1095 138.0186 133.5814 133.52 56.33997 24.44995 27.69006 155.72 158.99 166.03 161.72 158.1001 161.3099 154.85 155.76 168.7367 170.2534 186.1072 185.0101 181.9424 177.63 171.48 160.97 161.65 170.95 168.8 162.38 162.01 158.25 145.62 146.4 154.27 158.3201 159.22 159.95 157.9199 146.2999 144.76 108.5499 20.07007 16.47009 12.05994 23.04993 23.31006 22.67993 16.31995 17.72009 17.47998 18.07996 1.27002 0 54.58008 99.54004 136.7401 136.1699 144.0901 148.5399 145.87 134.3999 17.30005 126.8401 132.52 132.5699 109.4401 33.47009 33.97998 40.10999 40.65002 142.9399 156.5601 152.7101 158.7101 154.01 156.04 157.1599 135.02 144.28 149.9301 159.8199 162.37 170.88 176.96 171.8199 172.9399 162.62 157.78 147.39 86.80005 145.41 161.86 166.2 160.23 163.65 169.99 175.67 175.49 173.0299 159.6 158.99 153.8201 49.75 64.44995 45.04004 145.37 145.21 148.25 159.12 181.7001 180.62 176.9501 168.26 159.6799 158.98 163.72 159 157.67 136.29 152.36 156.46 160.0699 160.4399 152.5399 152.6 141.22 140.76 153.4 170.92 164.71 
187.35 186.26 180.12 170.6599 155.91 160.37 163.6399 161.9199 163.86 162.86 168.54 166.8099 165.04 164.9301 160.51 143.01 144.13 145 144.84 143.6 131.2201 127.4199 17.63 17.95007 49.09009 114.75 39.92004 94.08997 92.65991 110.78 113.1901 122.24 124.67 117.48 118.15 103.53 103.7 79.20996 79.26001 78.06006 33.34998 25.46997 23.75 102.58 115.89 124.34 128.35 132.3501 137.2899 137.48 153.45 153.6001 161.4299 161.59 155.64 138.3999 137.34 134.8101 24.55005 19.75 104.72 154.48 152.65 157.04 173.05 176.49 176.25 169.87 172.13 160.13 160.8899 141.76 146.36 152.71 157.0699 164.6 166.0199 172.9401 171.33 165.26 151.85 141.9501 118.7401 145.02 149.04 146.4501 141.7999 141.9199 137.02 120.8099 120.51 90.09998 82.70996 81.10999 70.12 21.97998 18.60999 16.81006 27.02991 25.34009 25.52002 26.03992 66.02002 75.06006 82.94006 82.97998 108.8799 112.0599 115.1899 113.09 107.98 111.0599 106.79 100.87 107.78 90.5 105.7301 143.0699 151.9701 163.52 165.0299 169.12 168.3501 163.5 157.9501 138.89 129.2101 105.23 120.88 124.9399 126.86 127.34 135.02 135.6801 135.25 152.02 156.9701 155.48 157.39 156.6101 156.52 156.5699 138.59 153.9099 178.71 182.5801 191.51 191.03 193.14 194.36 188.9 181.7 168.09 151.6399 138.04 163.3099 169.4701 171.84 169.5901 168.58 167.28 156.47 170.6801 175.8601 176.5 173.9299 161.72 150.8301 173.5601 166.41 165.04 154.61 21.47009 32.14001 32.7699 150.33 163.26 180.33 181.98 179.12 180.62 179.8201 188.0901 181.8199 181.52 175.63 173.6499 155.88 157.7101 130.99 135.97 134.22 139.14 154.6101 149.16 150.89 151.9501 101.62 91.06995 147.3401 147.36 123.49 122.17 138.28 155.1 154.49 172.03 178.2899 183.96 188.0601 185.02 176.91 168.2101 167.49 153.17 101.47 99.5199 97.94006 72.62 61.31995 38.61011 37.84998 29.22009 136.5 138.0801 150.98 153.5801 156.67 159.5901 156.3099 164.8099 166.17 171.26 175.47 174.49 175.39 174.83 166.48 85.03003 43.54004 41.21008 6.280029 146.6 166.98 176.76 180.16 177.95 175.7899 164.48 157.96 141.11 3.230103 2.48999 3.190063 3.329956 0.6799316 2.290039 3.650024 121.26 122.49 138.13 136.01 134.4299 139.88 138.83 145.4399 157.5701 167.1 167.28 167.7 165.72 160.85 159.59 162.72 160.79 164.6901 156.9901 151.6699 148.91 125.03 144.1801 21.18994 139.26 145.23 155.55 160.49 164.2001 167.75 148.64 176.11 188.48 189.02 196.2 194.6899 191.8401 187.77 176.36 182.0599 181.4399 185.2401 180.53 180.12 177.89 175.62 165.1799 162.0901 164.1799 169.15 161.35 152.26 150.04 156.7 160.1901 162.6399 165.4399 171.26 172.8099 168 163.34 163.74 155.3 153.62 23.70996 21.81995 148.22 147.77 159.6799 164.3201 146.53 147.54 148.35 146.95 147.53 146.3301 139.25 133.7201 127.5699 116.4099 133.72 132.73 125.66 119.75 119.71 158.9399 151.6901 142.4399 139.48 151.3201 159.9 171.8301 172.42 176.2999 175.4501 158.1699 168.35 175.3601 175.28 183.39 180.6499 173.55 167.73 160.85 161.2999 143.33 161.8199 165.3 169.36 172.17 172.83 169.4701 164.67 159.33 151.9 146.29 137.4299 126.12 115.4099 122.62 131.4399 132.02 148.6799 151.33 163.8101 160.1801 164.88 161.3 169.41 170.11 162.92 160.05 157.7201 157.86 157.0399 132.22 127.5801 140.22 154.76 168.12 172.09 176.4399 175.3 170.29 165.5599 168.1801 168.54 159.78 160.1799 170.09 175.8101 70.67004 180.48 173.6899 175.3099 179.23 178.52 190.9399 194.26 195.4501 194.02 187.12 188.6901 181.35 190.9299 181.08 178.5599 175.61 175.79 173.23 158.6899 161.3101 184.45 189.08 192.02 191.2599 189.1799 176.96 171.6801 184.4901 163.9 138.91 164.48 20.59998 166.97 167.1 173.51 177.64 167.65 180.85 153.9301 151.88 153.6 188.91 191.5601 180.76 197.62 189.4501 191.9801 193.52 177.1801 181.0701 170.2401 168.4701 170.6699 146.62 138.9399 159.55 179.41 182.65 187.5701 193.7999 194.3199 191.0399 181.51 177.77 171.5599 168.38 164.8301 165.25 170.98 181.9299 192.0499 196.28 196.15 194.4501 189.75 181.27 176.5701 168.1801 143.51 128.65 156.42 166.61 166 172.7999 184.7899 184.64 187.1901 182.89 174.7999 157.9399 158.98 161.6 162.95 22.93005 18.25 127.25 22.43005 15.63 31.44995 118.0499 47.52991 134.85 120.63 72.57007 44.51001 1.619995 0.3800049 174.3101 173.73 185.75 177.9401 169.5599 169.1899 151.85 153.3301 154.49 154.8 142.3 89.22998 83.72998 83.47009 26.87 28.54993 25.95996 15.04993 19.68005 24.3999 23.53992 23.78992 21.38 19.34998 10.98999 16.57996 17.3501 19.29004 17.27002 17.69995 17.30005 13.10999 12.65991 18.43994 19.07996 18.57996 11.25 4.449951 11.97998 18.04004 19.33997 14.14001 55.52002 57.39001 63.47998 63.96997 64.1001 65.22998 0.8699951 64.07007 21.19006 94.12 97.68994 102.0901 135.1 134.9099 157.2999 162.47 162.92 177.3501 177.2101 177.95 181.98 191.5399 196.1899 191.9401 186.79 177.2201 166.8199 168.36 166.14 162.99 170.7 163.5701 169.4501 167.29 154.67 171.5599 171.76 167.33 177.15 176.28 180.5599 180.23 170.03 165.29 181.34 185.98 180.6599 182.11 179.5701 178.1801 181.4 180.26 177.49 176.39 171.9301 157.74 164.17 165.23 173 197.52 206.47 215.67 221.65 221.6799 211.77 207.51 209.75 211.8099 211.78 190.2 201.6499 202.13 202.8199 164.38 163.3 146.45 85.19995 85.59998 25.68994 27.23999 26.90002 26.51001 27.51001 9.23999 10.57996 9.469971 1.170044 0.4500732 7.569946 8.930054 7.72998 5.030029 5.599976 96.84009 11.28992 97.09998 110.64 115.75 112.7899 2.320068 6.680054 122.5499 125.35 126.2999 5.790039 4.140015 7.169922 6.210083 5.960083 5.570068 4.290039 7.990112 41.46008 40.91992 40.63 38.55994 66.60999 68.25 64.33997 58.76001 54.06006 42.87 39.32996 24.76001 22.77002 21.18005 22.12 22.05005 19.51001 18.32996 14.98999 14.66003 18.07996 19.41992 18.02002 13.84998 19.03003 18.55994 17.32996 14.47998 13.93005 13.86011 16.51001 10.93005 0.4899902 14.63 29.4801 29.51001 23.81995 32.44995 39.28003 32.47998 39.98999 41.43005 37.57996 36.59998 32.15991 37.90002 41.88 39.64001 46.28003 38.66992 31.03992 16.5199 1.530029 1.72998 0.8099365 0.5200195 0.1199951 0.1199951 0.06994629 0.1199951 0.3099365 0.1400146 143.88 151.11 156.5801 171.66 173.22 172.36 166.15 148.96 155.41 171.77 171.7699 175.53 172.0699 168.39 159.1 157.25 155.87 164.9299 157.05 159.1901 133.0701 165.36 170.61 179.9099 183.38 182.83 177.2201 170.47 166.99 154.4637 137.8733 133.5743 109.1899 15.90002 11.68994 66.94995 66.19995 152.9601 150.86 129.0699 156.1599 150.87 156.58 157.89 170.5 172.4738 179.4929 176.3885 180.8829 167.33 168.4399 162.46 161.52 166.77 166.83 151.1801 162.5 156.8099 142.89 147.75 147.11 152.1801 155.92 150.61 149.15 140.91 128.4701 118.63 107.17 127.89 126.1 22.14001 22.44995 23.21997 17.09009 16.42993 18.13 17.63 20.92004 19.20007 79.09998 129.3 128.83 129.53 142.11 143.08 143.85 80.37 124.87 132.95 130.42 129.0801 114.72 102.7699 133.9301 134.63 140.16 148.25 155.8099 156.3799 157.25 155.0699 157.15 154.5 157.0599 159.5 151.49 160.88 167.1901 171.8101 177.65 174.5901 172.2001 167.6901 164.1901 155.37 156.63 157.01 161.58 168.54 168.17 164.5399 165.5 166.11 169.0801 164.8301 157.23 155.6801 143.8201 104.6899 65.41992 0.01000977 133.77 143.3101 159.49 156.35 164.04 172.61 171.1699 168.88 159.9 162.53 166.3201 160.91 155.13 154.2 151.53 153.04 160.6 163.6201 156.8301 157.27 156.79 157.12 159.01 163.48 162.92 
182.66 183.14 177.77 169.53 166.74 165.71 161.7401 161.28 160.5601 160.4199 167.4299 165.25 165.22 157.9301 154.1101 153.66 144.28 146.59 145.53 141 129.29 125.54 17.17004 16.15002 19.34998 127.59 126.39 107.33 112.5299 96.72009 96.54004 116.3201 111.95 114.05 108.8999 107.62 80.4801 69.93994 33.23999 30.47998 36.29004 35.21008 25.08997 110.8099 111.2 110.88 125.62 137.48 136.24 141.72 148.87 149.67 160.4 161.24 153.39 148.79 22.81006 22.47998 24.87 18.26001 149.66 147.53 157.37 157.36 161.09 160.2201 170.99 166.28 164.63 162.77 154.33 145.8101 146.1799 145.8 154.4399 164.5599 166.48 168.5699 167.97 165.29 153.92 97.32996 116.6801 150.25 150.71 154.26 151.51 142.37 131.96 122.33 119.8099 87.41003 85.20996 80.80005 70.54993 45.43994 15.52002 24.31995 22.40002 24.38 23.47998 24.42993 72.71008 71.19006 82.58008 89.58008 89.52002 103.62 103.04 104.3899 104.2699 105.4099 101.34 110.34 109.15 85.95996 82.75 134.9199 153.6901 161.8199 166.2301 174.73 170.46 168.75 160.9801 129.35 127.86 117.79 132.85 137.7101 144.21 134.66 136.89 138.7599 137.9401 139.72 144.41 148.76 147.6 150.16 151.88 145.73 140.38 161.2599 175.12 181.1899 186.3301 190.9299 190.8 173.9801 176.55 174.62 168.96 162.0499 149.72 158.28 158.9601 166.0599 161.12 158.96 157.8999 162.76 169.8101 176.1001 176.4199 167.8601 163.5599 151.5699 157.33 168.53 161.98 153.26 153.8201 21.6001 147.76 162.1 158.13 174.71 173 169.1001 177.86 176.14 186.99 190.36 178.16 177.52 176.2799 170.1599 155.36 128.38 124.4299 149.9099 131.39 147.86 160.9399 159.73 157.6399 132.63 133.35 146.9501 146.64 144.77 122.27 137.13 154.42 164.26 171.51 176.0299 183.27 190.4901 188.45 182.74 171.55 172.71 117.7699 116.8701 115.29 97.51001 72.70996 142.52 140.3201 38.20996 49.96997 24.35999 133.22 143.55 153.1699 154.62 158.0399 153.98 168.35 167.7999 176.7799 178.21 180.24 177.5701 176.76 166.23 13 10.94006 11.60999 10.98999 150.3301 166.77 172.0699 173.7 169.85 159.6499 149.2401 145.4399 143.91 1.5 2.73999 3.060059 3 0.9699707 3.119995 3.660034 123.2101 138.37 118.26 118.54 117.21 132.3301 149.39 161.3201 166.4399 170.08 170.0601 168.5701 163.37 161.3999 157.1801 156.17 160.25 166.6799 164.55 154.51 158.5399 126.12 143.12 156.67 155.08 146.4601 156.05 161.54 165.28 167.6499 166.22 174.7301 179.28 187.62 191.45 189.98 185.15 182.13 17.37 164.3301 184.7101 188.6499 187.61 179.8199 181.48 174.1 172.79 171.99 170.5601 168.86 165.03 155.63 155.92 154.23 158.84 167.64 168.46 174.33 175.73 166.38 167.79 158.4099 153.84 151.1399 23.72998 22.20996 155.4299 152.16 165.84 165.99 160.8099 159.58 158.4401 145.53 140.5299 136.89 137.05 121.24 115.3201 123.87 123.12 19.41992 140.61 21.73999 134.1 157.55 154.3999 165.4501 152.49 164.36 162.54 166.6 177.3301 175.3099 181.51 179.54 170.02 169.72 168.78 178.3099 176.2899 173.4601 167.6 157.4099 138.8199 131.3201 162.76 162.78 175.6 177.8 177.7999 171.65 163.66 161.4401 162.2 20.96997 124.22 150.58 150.95 141.84 150.0701 140.64 147.24 159.25 165.3501 167.1 164.13 166.83 159.09 154.54 163.1399 160.73 157.36 151.24 135.49 5.640015 104.65 142.36 152.97 167.1799 171.22 172.27 171.76 169.64 170.72 171.2 166.3401 144.8201 175.25 177.28 182.7 182.8099 181.49 178.6801 165.7 173.2 180.4401 188.63 190.85 193.25 188.61 183.78 190.4 194.23 195.1599 192.5699 173.0299 174.48 176.09 174.49 188.5 183.8401 184.11 182.12 193.2599 194.62 191.5601 189.9401 181.99 171.4099 160.9399 152.35 150.77 24.14001 163.28 164.2999 172.15 175.84 181.1 181.67 177.55 176.42 176.21 190.6101 190.22 197.25 201.89 202.22 194.85 189.64 191.42 173.78 168.3099 166.45 168.62 145.47 146.4 146.28 178.8199 177.3199 184.9399 189.58 187.9901 189.38 175.24 165.29 177.63 16.92004 137.1899 172.03 171.11 180.09 184.83 191.9301 190.98 190.35 183.25 181.2699 177.9701 169.98 15.64001 129.7201 128.8401 132.21 165.9901 170.99 178.0601 174.64 180.98 178.9099 177.5701 13.72998 19.09998 22.60999 21.38 18.40002 17.16003 133.4701 23.46997 31.03992 38.05005 116.71 52.52002 127.2799 120.3301 36.83008 0.5299072 2.160034 182.48 1.459961 172.6001 192.3301 196.61 191.38 158.76 151.49 152.38 173.1801 141.76 138.4501 118.6801 12.83997 29.46997 30.18994 28.93994 28.70996 28 20.18005 26.19995 26.28003 26.55994 17.18994 18.09998 9.819946 10.75989 15.31995 15.33997 15.73999 18.04004 18.40991 11.46997 22.16992 20.67004 21.52002 19.25 4.920044 5.349976 12.41992 17 14.44006 12.18994 56.20996 67.29004 66.06006 65.27002 64.47998 65.03003 64.80994 64.3999 20.07007 81.52002 94.53003 135.0699 135.52 135.1799 160.3501 186.47 162.25 197.84 190.21 178.03 177.23 187.03 179.34 176.92 182.2699 173.1901 170.77 170.9399 166.3101 161.1 170.4 172.04 149.24 148.79 162.0701 166.9501 169.6699 176.77 180.25 183.9301 186.4099 182.15 173.92 184.6101 183.8 189.25 185.8101 185.52 181.9199 182.6901 183.54 181.78 179.49 174.76 169.54 156.61 164.66 164.4 176.0601 205.7 205.9399 209.65 222.71 223.47 219.3101 215.87 209.34 214.75 216.22 215.38 213.4399 204.22 203.75 177.17 146.5 129.55 84.87 85.66003 47.73999 62.25 54.66003 20.81006 19.01001 16.08997 9.76001 10.07007 6.099976 4.649902 2.930054 8.970093 10.22998 150.5 149.5 95.76001 164.37 98.54004 13.06995 114.73 111.3301 3.97998 4.459961 122.5 124.6899 123.11 115.85 7.550049 7.579956 5.790039 4.97998 5.400024 6.26001 10.98999 24.71997 40.72998 40.69995 43.26001 54.79993 72.13 66.3999 62.39001 45.05994 43.84998 29.95007 12.60999 4.109985 20.78992 20.09009 20.64001 18.59998 19.85999 15.48999 20.67004 20.31995 19.30005 18.13 17.98999 17.96997 17.9801 18.80994 14.20996 9.119995 16.81006 21.34998 22.60999 9.73999 17.17004 26.55994 14.28992 22.45007 28.45007 30.87 26.06995 23.90002 33.17993 28.91003 31.29004 28.06006 35.12 37.58997 44.64001 46.25 39.18005 34.71997 24.42004 18.96008 17.66992 0.8399658 0.7600098 0.2600098 0.02001953 0.1000977 0.0300293 0.2199707 0.3100586 137.0901 137.62 167.23 169.55 169.0299 171.4 168.7999 155.41 161.8 168.98 166.84 171.74 166.2999 165.75 157.9801 156.62 164.27 170.21 169.4601 159.6801 162.4 166.5599 176.4301 175.6399 183.13 173.7201 175.0599 170.2799 154.78 154.9115 146.9086 130.53 156 111.8999 144.04 0 65.81995 128.87 151.4301 140.27 143.91 139.3099 139.52 156.84 161.65 173.8099 164.7943 164.6381 168.5125 168.23 160.23 138.5601 151.3 149.87 147.99 152.9501 151.27 128.3701 21.25 150.4399 156.63 154.61 152.29 149.21 144.0499 134.2899 128.9099 138.41 139.61 133.33 133.5299 23.65991 21.37 17.78003 16.65002 20.94995 21.32007 14.30005 13.20007 71.24011 124.25 124.3 127 137.5199 137.51 139.91 139.24 135.8099 144.9401 140.74 142.1 132.98 132.5299 129 132.5701 146.3 142.8999 146.48 154.6 154.63 156.02 156.6201 155.76 156.8199 158.11 158.67 142.0399 155.04 164.87 172.24 174.62 173.61 173.85 164.09 158.0599 143.99 145.12 158.62 167.8101 171.37 165.72 163.53 157.77 158.22 160.3899 158.23 150.24 153 138.76 149.36 85.70996 34.46997 44.53003 44.18005 154.62 156.96 160.3199 154.12 158.0699 155.4301 159.35 160.28 163.6599 161.8101 161.0601 146.4199 154.02 154.8301 163.23 165.61 157.1801 157.11 164.8101 170.98 170.65 173.61 175.27 
174.2899 175.0399 173.11 169.8401 168.75 166.78 160.9199 159.9299 158.15 166.63 172.3101 172.0099 161.4099 145.9501 141.09 142.7 147.72 147.3501 146.4701 140.3201 19.60999 19.57996 12.62 26.05005 116 147.8601 142.3201 142.89 146.66 138.15 112.1801 112.1499 111.3201 114.9299 106.7201 90.55994 79.88 69.71997 33.22998 33.49011 37.88 29.88 29.33008 25.72998 13.38 107.79 123.11 129.11 140.5 140.5601 146.51 146.27 152.62 153.99 151.05 147.45 20.9801 24.16003 28.85999 27.59998 21.69006 147.26 150.2001 146.09 159.7999 161.87 164.9299 165.5 161.3099 157 152.1599 151.48 143.79 145.63 154.47 157.64 157.42 158.45 163.02 156.42 153.87 96.58997 143.13 152.0601 158.64 154.5901 150.3201 148.8501 124.09 121.8099 88.5 87.89001 82.02002 75.01001 60.75 59.31995 20.23999 24.55994 23.19995 21.50989 14.6001 23.51001 72.30005 73.67993 82.12 88.62 89.17993 87.68005 87.45996 101.34 105.71 106.5901 108.1599 110.09 108.2899 105.36 106.09 116.67 153.8501 165.0599 164.36 173.66 168.75 167.12 154.51 128.79 116.15 130.3101 138.74 144.51 143.8201 148.54 142.96 139.59 137.91 140.21 131.9401 146.6801 144.6901 148.7201 136.84 129.15 132.27 162.26 163.73 173.29 169.98 176.3201 171.41 171.12 176.28 162.88 165.23 170 139.9299 146.09 134.13 137.12 145.1 148.04 142.47 162.96 166.02 168.2101 171.71 171.83 164.74 166.75 164.1101 176.5399 168.79 172.47 167.54 160.97 158.36 154.35 26.91003 167.5499 162.25 166.91 183.72 186.02 191.8301 194.88 184.1499 183.61 177.0601 170.73 142.77 128.02 127.7899 153.48 162.3199 161.25 162.52 159.61 155.98 133.04 159.2401 160.0699 169.88 169.7101 155.49 155.48 164.0699 165.0399 181.0299 183.3099 182.75 192.6899 190.34 186.01 170.22 170.28 127.77 126.1801 112.03 94.97998 71.47998 140.8099 141.28 37.93005 35.87 132.8101 143.3401 148.49 167.95 169.3101 154.65 165.54 164.48 163.3 179.14 177.8199 185.3199 183.4399 180.1799 121.6699 16.07996 12.22998 12.67993 142.1699 149.7 145.11 157.01 162.97 161.9099 159.22 155.15 145.97 1.880005 2.76001 2.109985 2.459961 3.01001 0.7700195 0.05004883 2.560059 123.6899 121.91 116.64 116.7 116.29 150.8601 165.4 163.4199 166.83 172.8601 175.26 171.54 164.8201 157.42 164.41 163.86 173.28 167.49 164.79 165.1801 157.3101 5.959961 158.0699 154.5699 153.1599 161.62 167.89 161.9399 165.41 166.36 163.2 157.09 175.8601 182.2 181.13 184.83 186.0699 177.9301 175.16 172.6899 183.0601 188.89 187.88 184.38 182.5 177.48 169.59 171.5499 170.49 170.1299 162.3 159.4 154.3 159.02 159.9401 164.46 167.9399 173.4399 173.1001 168.9801 165.97 156.38 147.5601 142.47 142.65 22.28003 156.5599 157.9299 167.7599 171.89 166.42 160.37 158.88 146.5 130.48 103.88 33.62 108.53 29.35999 119.75 142.4 140.61 140.11 138.04 153.95 157.12 178.85 164.74 154.6 172.13 174.77 174.12 180.88 179.15 183.65 183.65 179.58 67.34998 166.25 170.4 173.9399 170.3101 166.42 156.3899 151.0601 145.42 168.65 167.4299 176.67 181.12 177.9901 172.16 171.39 161.5 152.08 144.61 161.05 156.5701 160.64 148.83 150.6399 133.8199 130.5199 162.0399 164.55 168.7101 167.8 167.46 157.39 139.36 152.11 152.55 149.48 149.39 146.6599 18.83997 133.02 147.49 153.0701 162.95 167.11 169.78 168.5 173.84 175.51 169.72 163.39 164.7799 167.5701 178.6901 188.64 187.76 180.1799 177.9601 162.78 168.84 173.02 184.59 187.84 169.04 191.77 195.2999 193.49 199.74 197.1699 189.29 189.74 191.03 201.8199 202.75 201.38 201.42 189.85 189.6101 193.63 197.2 192.59 190.38 180.0399 167.8199 151.77 150.47 152.4301 162.1899 174.4601 172.8199 171.8501 188.62 189.0901 184.1201 180.75 175.01 183.9099 189.6599 190.05 203.13 201.2 200.3199 197.28 191.4501 189.4601 170.0099 169.39 150.7 151.53 152.9199 139.15 139.15 156.1 168.2599 178.49 179.09 174.3301 181.13 165.7899 165.3101 156.97 157.78 21.41992 135.49 166.9299 177.63 184.3501 183.54 186.4099 189.0399 182.66 183.3301 177.39 171.3101 15.45007 1.75 2.660034 30.77002 153.63 170.6699 173.51 173.6799 168.84 167.38 163.02 11.64001 18.22998 16.67993 17.04993 16.96997 17.56995 137.28 14.54993 35.21997 37.93994 120.08 115.64 134.62 94.22998 36.47009 0 1.079956 181.2 181.54 179.99 193.9801 197.1001 189.76 191.37 187.53 172.01 142.04 120.73 121.3999 122.15 13.20007 28.98999 32.79004 31.67004 31.28003 27.91992 15.17993 23.67993 26.93994 27.12 18.92004 18.57007 17.70996 10.67004 10.90002 11.30994 12.32007 16.40002 17.45996 7.199951 14.72998 23.48999 18.71008 19.02991 2.25 10.52002 11.34998 10.42004 10.17004 7.829956 66.59998 66.78003 68.53003 64.68994 69 68.12 65.98999 65.83997 41.32996 80.95007 91.73999 106.33 134.46 154.4601 137.47 182.6599 201.0199 208.63 203.3201 198.91 176.2899 174.21 180.1699 176.79 175.76 175.6599 171.4501 172.4601 166.03 168.2999 179.9501 173.6 173.3 169.9401 164.41 166.41 172.8501 180.6 182.3999 182.92 186.9299 184.4501 179.72 185.76 188.72 189.7101 190.14 187.65 183.85 185.22 183.9601 180.6899 183.01 170.87 155.13 154.3099 163.38 140.61 173.74 200.54 209.27 212.3999 221.15 219.5801 215.98 209.66 200.92 217.96 221.96 219.46 212.5701 202.4299 201.62 178.52 160.71 179.1801 45.89001 47.44006 48.33008 71.74011 67.75 67.47998 54.06995 16.1499 15.1001 8.640015 4.630005 3.540039 1.859985 101.59 151.23 150.85 149.26 148.87 163.91 164.2699 117.7001 132.98 135.8999 114.6899 123.7699 123.1 123.4301 123.2899 115.61 113.39 4.570068 3.72998 4.140015 8.839966 8.849976 26.25 27.19006 27.08008 27.57996 46.97009 48.15002 65.51001 62.67004 53.84998 49.51001 45.69006 37.10999 25.90002 13.13 12.95996 16.56006 14.27002 18.41992 18.94995 26.25 24.14001 24.95996 20.72998 8.689941 18.30994 21.69006 16.94006 17.03003 12.67004 9.609985 23.15002 26.40002 22.79004 11.05994 2.490112 1.27002 17.31006 14.30994 15.91992 14.71997 12.12 18.40991 21.88 21.10999 21.46997 27.53003 27.25 35.85999 40.80005 40.07007 43.04993 39.75 29.31995 28.54993 25.22998 24.68994 0 0.4599609 22.22009 0.1900635 0.02001953 0.06005859 0.08996582 146.72 146.4701 158.9 168.9 167.79 167.9 158.0299 155.09 156.28 160.5801 165.6499 153.63 167.27 138.46 145.4099 163.78 170.09 171.01 173.6699 166.4901 152.12 161.71 164.4 173.9399 172.6901 170.9 171.62 163.98 152.8301 151.2986 147.0162 155.8 155.01 145.7201 143.6499 112.86 129.08 128.4399 126.7799 128.3601 144.4 129.9301 147.52 151.95 154.3199 154.3501 162.6643 164.5028 165.5352 160.4301 156.59 149.28 148.02 153.1699 154.6901 153.39 151.0901 142.5 142.22 154.49 157.71 160.15 154.3301 150.16 137.49 135.72 145.3601 138.22 153.72 143.85 131.26 21.42993 21.5 27.21997 13.57007 18.05994 132.0801 132.77 95.79004 107.15 132.0901 130.49 129.66 132.04 122.17 132.55 133.41 153.13 143.79 154.09 141.6901 152.26 148.11 138.53 137.74 149.5601 154.84 155.8101 150.6399 154.09 154.62 166.59 167.0499 161.6 156.4301 156.9701 156.6799 159.62 155.49 169.4601 172.25 168.2999 162.5599 161.0599 148.91 154.76 157.7201 159.74 163.29 166.29 166.76 160.08 139.7899 149.1799 146.29 134.74 141.51 154.7999 154.88 151.7301 107.5299 59.63 43.23999 44.23999 138.15 137.24 147.33 152.61 149.1599 147.7 156.9601 157.17 157.27 160.01 158.12 154.28 159.49 156.66 162.0499 162.83 158.5099 160.1 163.23 171.4801 176.4301 176.1699 180.53 
173.8 163.85 167.4401 165.9501 172.64 172.03 169.5499 158.13 159.35 165.91 169.14 168.3201 158.7899 143.4399 20.18994 140.29 138.9401 144.41 143.6599 142.28 133.74 132.8201 85.76001 89.47998 150.09 154.24 142.6 157.78 153.16 138.72 139.03 124.84 118.3401 114.2 112.1001 70.39001 77.88 67.82007 32.70007 41.48999 37.27991 30.95996 25.18005 7.76001 6.190063 13.97009 119.95 116.46 132.13 131.11 138.9401 141.74 151.3099 150.6 147.0599 145.79 122.96 19.71997 23.09998 38.5 26.92993 128.38 132.9199 148.84 152.7201 163.49 165.9301 166.58 162.4 160.51 148.75 141.59 140.99 145.3101 153.8099 151.53 157.1899 150.77 158.38 151.02 97.97998 95.19995 142.85 149.9 158.84 161.6801 154.3199 147.3401 139.71 114.3999 109.98 108.28 75.78003 68.85999 64.35999 45.78992 43.68994 18.56995 22.39001 18.05005 15.53003 18.58997 68.09009 73.40991 80.5 86.53992 88.91003 89.21008 86.37 103.86 106.9199 106.6801 108.05 109.5699 106.3199 98.79004 108.35 123.02 143.39 159.63 162.2001 165.8201 161.8999 158.47 153.59 140.55 122.6901 123.9601 141.2999 146.64 153.12 150.0699 146.4301 143.54 133.88 123.58 123.71 118.46 134.73 124.03 132.0299 16.53003 128.34 146.27 149.91 152.47 154.86 170.47 167.0601 169.78 147.8199 160.75 155.6799 138.23 132.2 134.84 130.21 114.9601 138.39 140.5901 145.6799 162.15 161.03 160.76 163.1101 163.4501 169.15 182.84 181.53 180.36 178.48 179.8401 163.1599 165.5499 154.25 170.99 161.62 164 154.5801 172.8 181.97 181.41 191.61 189.03 180.6901 182.9299 174.5 162.29 151.48 145 149.38 151.66 158.73 163.8501 165.9401 160.79 149.88 150.33 158.79 159.3099 168.61 168.1901 154.1 161.24 164.48 169.65 175.67 182.11 189.0499 191.41 187.25 178.91 168.9301 148.1901 136.1699 139.13 148.22 76.44006 74.62 140.48 149.39 0 21.5 133.27 133.65 133.3101 124.4401 172.86 178 160.8101 161.79 160.4501 185.9199 182.04 187.38 184.8401 152.51 143.7101 143.0801 14.8501 10.04004 12.33008 12.07007 135.4399 158.03 157.76 131.73 155.24 135.29 143.86 41.67004 2.209961 2.26001 1.089966 2.469971 3.809937 1.329956 2.5 0.4899902 0.3499756 2.780029 115.6699 122.52 156.54 152.97 167.62 173.52 176.4399 180.8199 175.72 176.5499 60.70996 162.49 165.61 172.28 170.58 164.88 172.35 162.67 160.9401 158.38 173.64 0.07995605 165.29 172.5701 168.0299 166.8099 161.4301 158.41 157.5601 173.88 171.91 178.03 179.15 172.9399 177 172.6899 177.0701 182.1801 182.75 185.99 183.23 178.9701 176.8 171.55 174.6499 174.12 170.0399 169.92 161.14 159.74 164.08 167 163.49 159.11 166.09 167.83 161 149.77 149.8 135.55 139.4501 20.64001 145.2201 162.33 163.35 168.99 172.13 170.02 161.55 145.52 145.83 146.4 95.07996 31.5 20.56006 19.71997 19.45007 120.5699 147.4601 139.52 160.84 137.74 183.8199 183.88 174.24 155.72 154.8 153.37 173.02 181.3999 187.77 188.9301 182.78 164.66 155.64 159.23 162.34 165.2799 162.04 149.16 156.29 153.7301 152.9399 162.12 174.36 179.71 181.41 181.29 175.22 174.4 163.34 149.9299 162.77 170.5499 162.65 161.84 160.35 149.28 148.15 19.03003 156.25 161.05 166.29 164.11 161.8 152.7 151.37 139.6599 154.99 153.4301 152.14 89.44006 74.15002 19.54993 120.3099 149.3501 146.5599 162.39 162.03 161.92 176.6801 181.87 163.13 156.8199 176.7101 175.2 178.38 185.5699 183.4401 178.6801 181.1399 173.37 158.7699 172.5601 179.79 176.1 193.22 196.66 189.95 197.75 200.3099 198.62 186.4401 202.42 202.6901 203.3301 202.84 206.53 189.89 189.8601 190.84 192.8 196.23 190.3501 184.7 176.02 167.64 164.88 158.53 152.01 161.66 173.62 185.9401 191.1799 191.8101 197.5699 191.38 187.8099 183.09 182.77 187.95 191.7899 203.47 208 209 199.26 200.12 194.1599 184.1 186.4299 154.3199 154.25 152.85 152.95 153.4501 166.6801 169.5299 169.26 175.7999 163.84 173.76 163.59 132.78 142.74 142.8999 126.3101 20.45007 159.8201 175.38 176.5901 174.2 179.66 174.5901 174.4099 172.04 158.2999 160.37 161.54 14.09009 25.46997 153.6699 153.2999 146.48 58.85999 164.48 164.38 47.63 12.28003 7.629883 12.60999 12.92004 15.5 15.79993 125.88 2.720093 25.89001 40.55005 41.03003 43.20996 134.41 117.1599 113.98 38.94995 27.13 153.8099 156.76 188.0499 192.2001 183.52 196.4299 202.84 186.4501 187.0601 183.6 184.3301 128.17 162.6599 16 120.28 120.0599 32.19995 32.53992 32.17993 22.38989 19.91992 20.23999 24.6499 27.12 18.04004 17.76001 16.60999 8.280029 11.56006 14.31995 36.82996 27.06995 2.440063 4.51001 7.519897 10.11011 10.32996 4.829956 7 9.819946 8.910034 11.60999 13.04993 58.72998 65.98999 66.09998 67.38 67.94006 69.92004 68.67004 65.93005 67 41.72998 108 80.82007 133.0801 139.48 155.6799 199.8 180.8201 205.04 210.66 205.75 202.59 180.7 175.96 175.62 168.83 175.11 177.76 177.2999 180.0701 177.4301 178.09 178.5901 170.42 171.74 167.11 166.73 159.9401 174.38 173.9301 181.04 183.36 186.85 187.42 181.8101 182.26 187.36 189.95 189.4099 186.6901 181.1899 185.4099 187.98 185.26 183.0701 178.49 153.4501 152.34 170.0399 170.24 187.9399 196.3101 203.39 203.83 212.0701 214.6101 204.55 204.8201 207.5399 215.02 222.9401 221.89 213.1801 213.28 202.08 193.41 179.02 180.6899 180.0901 65.66003 59.75 72.37 71.40002 67.42004 62.96997 64.37012 48.57996 15.38 3.309937 2.449951 1.609985 152.1901 154.13 155.9401 151.03 149.46 167.89 166.99 103.0701 172.6801 172.08 115.5099 166.54 123.52 12.33997 112.6 114.3401 112.5601 4.449951 7.369995 8.929932 7.199951 8.339966 27.38 24.87 24.5 47.96997 46.87 47.98999 49.68994 59.94006 90.92004 95.97998 45.46008 25.76001 23.09998 13.64001 14.90002 17.81995 16.21997 20.78003 20.85999 18.85999 32.95996 23.71997 24.68005 21.32996 12.17993 21.80005 13.96997 12.65002 9.960083 14.09998 17.33997 22.18994 22.69006 9.569946 3.599976 0.5100098 1.429932 16.43005 15.53003 12.15991 12.98999 21.31995 25.95996 34.54993 32.20996 33.09009 26.51001 35.10999 41.19995 36.32996 42.67004 39.84998 35.59998 31.30994 28.51001 34.75 22.46008 22.51001 25.98999 18.73999 0.02001953 0.04992676 0.1099854 86.80005 145.9399 147.28 145.03 158.3899 165.45 159.24 126.46 155.23 159.49 158.79 150.5699 154.1201 159.97 159.1799 159.9301 168.3099 172.9099 170.98 163.6901 152.0499 152.24 156.66 158.6599 156.9 167.37 160.4801 155.5499 134.3301 160.7362 38.82373 168.75 154.3401 163.7799 143.7001 152.62 151.64 131.64 116.46 71.27002 118.9301 130.01 119.83 144.37 143.87 156.11 159.1515 156.5995 148.481 154.24 141.4 149.28 153.4301 158.67 159.5 156.59 156.37 150.16 144.9099 154.13 160.9199 161.15 157.13 146.13 146.26 143.9399 150.8 154.29 153.09 153.9501 140.6 67.71997 40.77991 8.809937 124.74 9.680054 139.08 139.72 138.52 138.9501 133.21 136.2301 137.2301 12.95996 83.66992 117.4801 147.54 153.88 153.6299 156.8401 152.38 155.14 145.73 137.9601 152.5801 158.9301 159.03 158.3 149.84 153.64 160.48 161.4 166.24 159.86 154.59 155.1799 155.3401 155.0699 154.29 153.75 166.11 165.35 162.27 154.9301 147.7999 152.01 167.1699 170.5801 169.51 167.6 156.8899 158.11 155.6801 134.1 133.4 144.85 143.6801 156.9401 155.4299 153.8999 155.1 48.65002 58.80005 43.79004 29.77002 136.11 53.44995 66.84009 141.04 144.49 154.15 154.13 153.0499 155.42 158.1901 165.1599 161.1299 159.4401 154.4901 154.6 153.5 158.28 165.8099 172.61 181.0601 179.75 181.78 
166.4501 164.02 172.79 176.75 176.4299 176.7401 170.3201 161.11 159.4401 163.13 165.7899 165.71 162.52 12.68005 13.75 15.01001 114.42 147.05 145.6599 123.05 152.4501 150.53 13.15002 151.04 160.21 159.52 165.26 159.01 149.14 149.1901 147.3301 137.45 121.0499 118.26 108.39 93.56995 91.07007 40.9801 43.77991 42.17993 40.02991 34.52002 28.26001 2.5 0 12.37 10.79004 111.8099 129.09 127.9099 136.6901 136.8201 142 128.36 128.65 143.6901 142.8401 107.01 18.95996 67.29004 103.4601 104.51 148.0601 151.4099 149.58 162.75 166.9399 167.41 165.6901 165.41 158.45 154.14 142.3199 141.7799 153.03 150.67 148.0299 150.0701 149.41 147.2899 137.8301 130.26 145.3099 145.92 156.8201 158.64 152.64 144.6801 137.8601 123.5801 111.13 100.3201 72.81995 67.22998 62.32007 44.83997 20.14001 17.81006 20.32007 18.92004 16.32996 16.03003 67.42993 69.32996 64.93005 80.25 88.69995 86.35999 87.91003 102.62 104.23 106.79 103.8899 97.66992 93.55005 95.38 108.54 123.86 143.02 143.8201 152.35 159.86 162.11 152.97 146.55 139.12 124.96 124.84 135.61 144.59 155.84 155.71 146.92 141.29 133.58 130.23 126.8201 111 93.17993 122.74 120.3 18.19995 123.9401 129.86 143.3601 143.76 145.3 161.2999 157.9301 141.0701 143.74 148.25 138.5399 139.14 144.26 135.02 130.42 115.37 117.1901 138.77 159.75 165.76 170.9 169.52 169.71 161.23 170.98 181.85 182.02 191.14 188.86 178.36 162.88 163.24 160.5601 172.15 169.1899 171.0699 152.38 137.22 178.08 179.39 186.42 186.26 177.4701 177.6801 176.17 163.33 152.48 144.75 138.14 146.02 159.7001 163.92 161.62 159.9099 146.75 164.89 162.7301 158.45 160.4401 167.34 165.85 176.9301 175.14 175.1899 169.64 173.3199 181.5701 184.98 181.5699 175.9099 171.98 170.88 147 146.9801 147.8201 148.27 109.9501 142.14 150.1899 149.9 19.12 132.63 132.4299 165.8101 172.0299 183.66 178.58 159.5499 160.0399 158.8 185.12 185.76 183.6899 180.17 176.42 153.12 143.03 143.38 12.59009 10.68005 10.07996 10.29004 10.26001 10.21997 10.73999 11.77002 58.56006 49.63 1.609985 2 0.6300049 2.259888 2.599976 2.75 3.22998 2.539917 3.319946 1.52002 2.849976 123.25 122.96 155.9099 164.51 170.92 179.8099 180.86 185.38 178.97 90.90002 90.68005 171.0599 177.2799 174.2301 178.11 174.05 172.0399 164.95 162.4 176.14 174.34 178.71 176.74 171.83 169.73 164.62 157.35 166.24 162.54 158.6399 164.78 170.9199 173.74 173.01 171.9501 165.13 173.14 179.6799 181.05 182.9901 179.0901 174.6901 171.73 165.65 163.6901 171.0599 165.28 163.45 155.8 162.5 167.46 166.0901 162.7599 161.5 162.87 161.36 156.47 161.12 150.37 150.79 134.49 135.0499 143.0699 155.53 163.9299 168.4501 170.51 165.92 155.1 145.1 132.4299 133.12 130.83 18.96008 28.06006 18.16992 13.01001 124.09 146.9401 146.47 160.25 174.83 184.3101 187.58 175.7699 160.96 154.92 169.79 170.48 171.38 186.41 186.8799 179.01 179.49 163.55 150.1699 147.8101 159.08 160.5 134.77 131.1399 138.4399 158.4099 158.21 171.34 176.2 179.1801 176.88 173.6101 162.89 160.27 162.2201 169.61 178.87 177.63 171.67 173.3301 167.8401 148.0701 155.77 159.2001 163.12 162.54 160.79 156.5901 153.1599 148.87 148.3999 153.76 152.41 89.56995 88.51001 88.32007 89.07996 17.22998 146.3401 157.27 152.83 179.2 179.03 181.42 181.86 189.64 188.74 181.6899 177.4301 178.77 177.92 180.12 174.12 174.22 173.5901 120.6801 160.2101 182.85 186.97 197.26 198.4299 200.64 201.37 202.51 197.8101 189.85 168.23 203.6899 215.1599 213.79 206.42 198.6101 189.46 190.27 187 185.9801 187.3099 181.53 176.21 166.9401 167.65 152.87 135.8099 169.28 172 176.6201 193.4 196.8899 197.13 194.9399 192.7301 174.6 184.87 192.28 191.5 195.4399 212.4401 211.37 204.3601 200.59 194.9299 185.39 176.78 156.4099 153.62 153.64 121.16 26.8999 146.71 168.97 126.79 163.85 163.09 170.67 162.62 133.1699 140.14 141.36 12.41992 19.45007 19.63 171.92 171.52 168.28 166.54 175.92 169.5701 153.4601 12.58997 14.31006 14.37 16.55005 14.20996 27.62 56.13 145.22 57.94006 58.66003 56.96997 46.37012 103.21 24.44995 23.07007 7.870117 6.660034 14.55994 15.48999 0.9100342 9.339966 29.47998 41.75 116.77 134.28 125.48 117.24 118.48 39.15991 14.27002 61.89001 156.71 195.87 202.27 202.5699 201.74 182.4 182.53 182.77 161.3 160.65 162.11 163.65 119.9199 117.28 24.07007 19.09998 18.26001 22.43994 23.55005 20.56995 24.32996 26.51001 17.26001 16.17993 14.28992 9.51001 42.76001 44.01001 49.54004 43.93994 43.58997 44.42993 46.33008 10.5 11.10999 6.689941 5.420044 8.420044 8.880005 9.170044 8.889893 57.5 65.07007 65.01001 65.83008 67.31995 68.09009 68 67.82007 41.72009 1.98999 109.1899 129.76 133.14 159.22 160.34 199.1 198.7899 205.7599 214.1901 209.91 191.77 181.4099 181.62 182.61 169.6899 168.87 173.64 171.27 179.3199 180.4601 181.8999 176.88 180.53 182.67 171.09 170 170.49 158.33 175.27 177.11 183.3 181.95 183.6901 178.8999 181.48 185.7201 187.5601 183.49 184.49 181.74 186.6699 188.45 184.61 179.9 180.5 167.83 160.35 160.11 187.55 187.63 196.8101 182.65 202.5699 204.4501 206.1599 208.5699 198.74 208.4299 216.54 218.61 221.05 214.4199 213.99 202.77 203.64 195.8799 180.01 181.34 131.5601 81.63 81.02991 78.45996 84.71008 66.68005 69.78992 60.9801 61.17004 8.109985 3.800049 143.5499 151.28 157.86 155.4299 151.45 151.33 165.21 166.4 154.02 185.5801 173.86 190.74 166.49 164.14 128.41 113.0601 112.23 112.9199 111.84 111.9701 8.480103 6.339966 7.099976 29.94995 28.79004 33.95996 38.26001 44.37 44.25 116.28 114.41 92.82007 98.60999 99.72998 78.27002 26.41003 18.84998 14.80994 14.13 16.76001 17.5 26.33997 36.29993 36 31.69995 21.05005 15.26001 11.47009 16.95996 11.5199 11.40002 3.030029 12.83997 15.77002 11.21008 7.849976 20.33997 11.53003 2.439941 3.26001 3.769897 15.95996 12.86011 16.64001 17.32996 24.86011 38.59998 45.75 40.30005 26.45007 29.57996 34.09998 36.79993 46.5 41.92004 35.73999 33.88 36.78003 40.90002 35.68005 30.51001 30.20996 0.6199951 0.09997559 0.1398926 0.04003906 0 131.7001 139.85 139.6899 142.98 150.3101 150.8999 0.8000488 1.27002 1.099976 143.29 114.3101 160.7799 163.78 165.4299 159.2001 164.22 170.4199 166.9 162.3101 122.4301 133.27 156.4401 166.1201 148.39 153.47 155.12 151.0701 147.97 160.7938 159.7238 173.16 174.3301 169.7001 153.5099 151.28 144.33 143.9501 131.6901 74.22998 74 71.81995 60.29004 140.6599 138.6399 150.0699 135.0115 134.1001 143.7815 143.25 141.11 146.3101 154.26 158.25 163.15 163.6899 158.79 152.4301 148.86 154.6 159.75 157.6799 157.41 144.22 141.09 142.62 150.67 158.27 159.0901 154.6899 136.89 136.1801 94.56006 94.02002 124.88 139.7301 146.7 150.7999 136.9399 138.49 143.9199 145.61 136.59 133.45 120.86 139 150.0099 164.9901 159.67 162.9 167.1901 153.8 145.03 146.11 141.41 159.1799 160.78 158.84 152.51 153.7201 150.96 159.99 159.21 150.6801 145.11 138.6901 134.87 141.3 148.65 155.27 148.13 158.66 150.5701 144.27 160.74 165.0699 172.75 172.9501 171.3501 166.83 168.2 156.88 140.89 139.4299 155.9501 160.8201 143.65 156.9401 161.63 155.6 157.59 150.41 38.57996 125.89 127.2201 149.42 56.26001 143.73 140.7899 142.6899 154.02 148.75 154.02 152.35 163.1899 167.5901 165.0801 162.85 148.36 141.65 151.08 158.9199 160.61 175.0199 181.16 185.8301 183.91 
161.22 158.65 167.4299 175.6 179.25 178.9 172.14 166.21 159.74 156.98 164.02 174.64 173.59 141.87 14.10999 13.89001 147.1 147.08 146.1001 151.2 150.8101 148.53 150.8899 154.49 157.8199 162.37 166.79 163.23 160.12 155.22 145.64 141.62 126.98 116.22 113.2101 107.3099 76.73999 52.72998 50.47998 49.34009 39.53003 36.21997 28.43994 37.06995 54.58008 53.54993 7.700073 21.82007 21.15002 117.95 117.8 140.62 140.09 148.75 142.3301 153.29 145.7999 119.65 111.8 111.21 103.4301 102.8501 147.15 152.8201 153.52 164.28 166.02 169.04 166.83 161.75 157.64 153.64 151.04 155.71 159.0801 157.76 145.63 149.64 148.15 146.6 143.65 140.29 144.6901 146.87 155.25 154.21 142.24 136.67 127.4 124.13 122.29 108.97 66.51001 64.43994 46.15991 44.77002 23.84998 16.87988 18.78003 19.3999 19.43005 32.32996 38.28992 43.75 37.63 55.95996 78.84998 86.25 85.27991 80.28003 99.44006 101.7001 98.5 97.28003 93.58997 95.53003 96.21997 121.79 142.3199 143.49 151.73 147.8201 148.22 151.9 137.04 107.9299 115.98 136.48 145.2201 145.0499 154.6899 155.2999 152.3199 146.41 142.5 128.29 100.98 100.63 94.87 12.67004 21.84998 19 14.83008 8.320068 7.27002 144.05 139.9 141.6101 136.67 140.38 150.39 144.1 145.14 137.45 158.26 151.4801 135.67 130.6801 139.1801 153.9501 166.58 167.3301 175.4 176.54 172.09 167.7201 185.7 182.59 194.24 191.5499 184.91 185.5601 177.9299 152.52 172.3199 175.1699 166.05 167.9301 150.12 160.63 161.3 173.01 180.37 178.99 178.36 176.5 158.55 164.23 160.63 131.42 130.96 153.14 157.73 155.72 158.6399 158.63 153.54 162.79 161.77 170.5 178.75 182.51 180.85 186.1399 183.1799 175.15 168.61 173.9301 174.35 178.65 176.5699 174.37 166.88 171.7 150.33 146.8099 149.28 162.05 160.35 143.46 149.77 150.61 130.42 144.41 17.81995 17.63 169.26 182.1 180.5299 169.58 159.28 190.77 183.27 181.14 179 184.0399 172.7 154.16 142.79 10.79004 11.54993 11.18994 11.91003 10.91003 8.359985 9.099976 9.030029 1.040039 2.449951 2.570068 1.73999 3.73999 0 3.630005 3.700073 2.609985 2.619995 2.089966 3.230103 2.280029 124.52 123.92 122.8101 153.08 163.97 168.38 177 180.8501 182.02 180.1801 88.84998 105.27 167.6899 176.02 180.28 181.76 178.7599 176.99 171.58 176.9 174.54 183 178.5 182 168.3201 169.85 162.48 160.67 167.9301 167.75 173.49 173.46 163.79 174.23 176.26 176.7101 173 145.71 175.4199 175.15 178.71 177.5699 163.2 171.88 158.3401 166.33 167.71 166.1699 163.8199 156.16 160.5 169.4601 170.13 164.6901 161.3099 156.79 156.75 157.42 156.79 145.4401 12.84998 132.28 19.93994 25.51001 25.43994 152.9099 160.87 165.05 156.9399 157.55 145.85 152.24 130.17 115.7999 74.20007 38.30005 21.39001 14.82996 14.09998 142.48 155.2899 175.0599 176.6599 179.54 182.21 171.4399 159.46 157.14 171.7699 172.92 177.1699 180.0601 180.8501 180.0901 178.16 173.2899 170.8301 151.52 18.54993 13.04004 134.63 115.14 137.5801 147.91 160.64 165.4299 172.62 175.3099 172.8199 174.25 163.6299 163.17 162.29 181.0701 181.14 182.84 185.5099 183.73 179.98 167.08 159 163.29 164.1899 166.09 158.15 156.5299 154.4299 145.52 142.0299 142.91 146.5601 111.87 87.39001 97.78003 85.70996 113.29 150.88 159.38 162.49 177.65 185.9 195.3101 198.3199 197.1799 187.9401 188 175.96 171.89 176.45 177.11 173.01 169.1101 170.1899 170.75 161.0699 181.9399 180.9701 191.71 199.74 201.63 206.64 206.5 203.1 200.9501 207.96 209.64 217.0499 217.78 204.5699 198.1399 181.79 167.78 186.76 185.08 182.15 189.62 174.25 152.12 182.9299 152.7 153.04 162.4199 182.77 181.5699 189.3199 194.51 198.2 193.63 188.4401 175.0299 184.28 190.97 196.7101 202.39 207.7301 204.62 199.9099 195.39 193.4601 182.24 176.55 178.75 114.47 81.37 22.95007 146.41 146.36 124.63 125.26 156.52 148.33 141.77 149.09 131.7201 1.309937 2.150024 17.19995 18.46997 17.13 163.45 162.8201 165.5399 166.28 164.0599 164.41 128.0699 57.68005 11.28003 14.17993 23.26001 37.45996 48.90002 55.77002 55.45007 67.07996 61.75 59.59998 45.32996 104.86 24.97998 15.28003 6.780029 9.349976 14.21008 14.11011 10.81006 8.23999 148.7201 28.98999 39.76001 129.98 85.54004 32.58997 22.17993 32.08008 62.69995 142.11 141.0399 187.4401 200.0399 200.72 200.85 190.58 187.88 182.2201 152.8501 152.51 119.28 125.66 36.70007 19.58008 19.19995 18.66003 20.43994 21.66992 23.28003 21.76001 13.6001 21.33008 18.01001 13.89001 30.59998 36.13 46.64001 48.6499 49.12988 49.06995 51.30994 54.65002 56.12 44.17004 21.93005 7.390015 19.82996 18.56995 6.109985 17.3999 47.54004 41.91992 58.24011 62.21997 64.18994 66.93005 67.85999 66.66992 55.87 55.80005 55.90002 104.7001 108.62 161.86 160.5 190.9299 187.15 186.91 205.51 209 206.84 198.5601 180.6801 176.17 184.5601 140.9301 151.36 148.3099 172.95 182.41 185.91 185.6399 187.27 186.4401 181.36 179.6 172.48 165.2999 166.26 170.25 177.6899 177.37 177.03 181.0599 179.14 179.7699 182.38 184.53 179.38 182.3 177.8201 183.84 183.0701 183.3199 178.0601 174.9401 171.5499 169.51 33.32996 187.37 179.35 175.78 185.65 189.13 200.79 202.09 190.55 197.6801 209.77 211.51 213.1799 214.4 212.34 196.91 196.0801 195.1 195.74 167.63 119.6901 131.11 79.92004 87.28992 85.60999 83.76001 83.54993 74.8999 61.79004 61.84009 6.609985 3.650024 145.16 148.28 155.7 157.2599 157.9601 158.03 146.9301 164.28 163.98 183.86 189.4301 190.01 164.53 163.25 113.25 122.33 121.9601 125.5601 127.65 109.4399 16.34998 15.76001 99.09998 96.37 24.95007 42.45996 42.28003 56.16003 56.37 113.1899 124.4399 122.2999 98.51001 99.12 98.51001 79.30994 17.95007 16.95007 13.31006 16.57007 24.10999 22.01001 29.40002 32.79993 27.44995 28.47998 22.95996 12.18005 8.960083 10.18005 7.790039 2.23999 16.38989 20.20007 14.76001 12.90002 22.08008 19.62 13.58008 7.960083 4.890015 16.75 16.84009 17.53003 17.82996 23.17993 38.92004 44.03003 40.66003 37.12 39.39001 35.09009 36.06006 42.43005 38.32996 35.41003 41.36011 47.80994 42.92004 46.75 35.08997 27.33008 1.680054 0.4799805 0.06005859 0.0300293 0.1500244 0.2199707 137.89 118.4301 107.8099 107.08 0.09997559 0.1799316 0.7700195 84.81006 114.89 147.83 159.37 162.8799 163.85 162.61 154.87 158.3101 161.3201 153.08 131.9099 146.84 149.27 165.1901 172.53 156.58 160.28 134.6399 150.1973 159.901 159.3229 172.45 178.09 173.26 180.7401 163.27 158.0701 148.1801 149.34 131 71.71008 70.87 82.15002 141.36 59.12 123.9501 123.92 137.3367 143.9312 145.33 145.1801 147.23 142.5801 156.74 161.7401 159.14 157.38 141.2899 149.0199 151.34 155.89 155.0901 152.79 143.4399 142.88 130.8199 152.38 157.96 157.0801 154.25 143.23 142.8099 121.7999 127.7899 126.9501 140.34 150.51 150.46 157.34 148.27 149.63 146.97 143.9399 138.73 147.24 145.75 159.59 163.6801 167.15 167.5 167.34 167.85 165.25 153.33 152.6699 160.37 158.49 159.02 153.5 154.5499 153.34 153.86 155.75 155.48 150.58 40.5 90.26001 63.90991 149.5701 143.4 147.53 146.97 136.6299 89.80994 160.48 168.63 172.22 176.45 176.99 174.62 166.46 155.5499 154.5699 145.41 154.38 155.35 163.37 167.8999 168.53 165.4 163.8401 142.75 122.5499 127.1901 127.1 149.5299 159.66 154.5499 155.4601 158.84 157.87 150.6 152.2799 153.6001 160.9301 164.15 164.62 162.04 148.39 148.7699 152.0701 160.38 160.96 173.92 179.0499 178.79 180.13 
135 164.6299 162.63 173.34 177.7599 177.3101 170.14 167.36 176.03 160.5701 173.4401 184.5499 182.28 163.41 160.48 137.3201 146.26 156.88 150.03 160.3 157.75 157.29 154.1901 153.12 158.6899 166.4301 168.7001 168.14 161.63 156.9 141.5 126.4299 115.9401 109.73 109.5 93.19995 69.13 76.75 64.68994 61.58997 38.54993 33.66003 67.47998 66.62 63.73999 68.54993 69.78003 123.14 122.01 120.72 147.6699 138.4199 145.5701 147.59 152.55 159.63 148.52 147.91 112.2 111.61 110.7301 125.2999 143.8201 151.34 150.58 160.6599 161.74 164.41 163.3101 157.85 155.46 150.05 126.52 156.7101 158.5 158.23 150.77 137.3201 145.6 146.51 145.11 136.02 139.92 145.7999 148.14 144.96 142.5 134.8301 128.75 128.08 121.8199 114.24 96.32996 45.37988 44.97998 31.65991 39.13 19.40002 21.79993 19.90991 26.11011 34.97998 47.33008 45.65002 44.15002 54.10999 44.28992 72.03003 77.89001 77.09998 79.98999 97.09998 97.83997 89.97998 84.78003 50.1001 53.62 55.6001 124.3201 106.26 133.49 127.1 141.51 90.34998 102.9199 88.80994 106.83 135.0599 135.0801 139.49 148.38 149.8501 147.0299 140.1699 133.2699 121.6901 112.74 101.01 95.41003 20.39001 20.85999 21.77991 8.939941 13.40002 8.309937 17.22998 101.49 20.70996 131.8101 145.95 162.41 162.38 163.3199 154.2001 156.8 150.15 132.9399 135.48 135.3101 158.8201 156.9 172.22 179.51 179.1899 173.3099 125.25 189.14 190.9301 199.9299 195.65 187.29 178.39 175.5499 169.9199 175.79 175.4701 169.41 160.6901 162.4299 148.17 146.4 172.27 163.14 172.87 171.2 167.92 152.8101 174.41 158.87 125.77 147.9401 148.4299 142.8099 148.7201 147.1901 145.7401 147.08 162.48 174.12 174.26 181.08 189.6899 191.8 191.86 176.38 171.3099 172.3199 173.59 147.61 174.24 171.5701 173.4401 181.6 180.55 166.88 169.6901 148.28 158.5901 160.54 158.79 148.38 150.6799 186.8099 147.0801 160.38 162.59 180.6899 184.6 184.14 174.79 194.0801 191.64 187.84 185.66 186.4901 185.3401 165.0499 153.59 142.3601 10.30994 9.829956 7.930054 8.780029 40.73999 9.48999 8.040039 3.599976 0.6700439 3.900024 2.920044 11.87 10.94995 3.22998 3.109985 1.780029 3.640015 3.619995 0.4200439 1.219971 111.65 124.0801 134.04 137.92 151.21 151.4 157.41 175.98 178.27 179.53 172.7999 166.96 105.1299 156.3199 170.48 181.8301 186.28 181.63 177.5699 169.52 169.92 176.3 185.1399 186.14 187.5299 184.86 176.7 170.73 159.8101 172.2599 177.83 178.0701 178.24 180.61 179.0399 179.54 178.3899 173.1801 164.8199 157.25 172.2899 174.2301 171.29 167.98 164.28 158.3401 19.02002 124.9301 156.76 147.01 146.35 163.12 164.75 167.05 164.5299 161.03 154.5499 154.98 149.9401 143.84 145.73 28.53003 26.25 24.8999 24.31995 21.43994 118.6901 155.51 160.76 159.7899 160.15 149.38 150.6799 122.71 123.01 122.9301 18.05994 18.40002 19.35999 12.28003 140.36 145.8199 150.71 163.5701 160.02 178.62 171.27 169.85 172.0901 168.38 174.09 175.14 176.8 175.52 180.9299 179.45 176.85 172.66 152.85 154.66 13.71008 133.79 133.9601 136.75 156.0699 154.83 163.95 169.6799 170.1399 170.5601 165.34 164.6 164.89 179.86 185.36 190.3 192.6499 189.7201 179.7001 179.84 164.37 163.2999 163.8101 166.26 164.4701 163.5701 151.86 148.89 138.67 127.13 135.75 132.09 14.48999 12.27002 153.05 153.99 147.38 167.2301 165.95 173.2101 173.75 190.2201 194.91 201.2799 202.8501 197.64 189 181.33 182.67 168.03 171.41 169.9601 174.2 167.88 168.9299 167.4 174.1599 181.48 192.33 192.65 203.96 207.49 205.61 206.1599 202.71 172.9301 206.25 214.09 211.4401 205.21 195.54 182.01 184.0701 176.8 159.77 188.36 188.12 183.66 195.29 189.1901 180.66 170.7201 170 171.66 173.6299 186.01 190.1001 187.8201 190.2 182.04 180.16 172.3201 177.29 197.54 193.9301 201.0499 201.5699 198.33 194.01 184.73 182.47 133.1899 176.0801 7.109985 49.44995 18.12988 22.66003 87.22998 123.2899 123.97 149.02 27 141.0599 149.0801 23.06995 20.44995 23.69006 21.12988 22.71997 26.14001 24.86011 144.1 150.9399 26.39001 150.88 12.77002 132.5699 126.7001 118.62 120.99 22.58997 40.02002 42.14001 47.54993 50.57996 62.17993 53.95996 52.83997 52.52991 34.18005 25.57007 25.70007 0.1400146 12 14.63 14.28992 10.82996 146.6 148.3301 156.5 31.55994 129.7201 22.71997 23.37 59.42993 89.31006 165.9901 166.34 186.2 180.7401 191.24 191.8099 190.15 191.3401 187.7201 178.2 162.4701 137.39 120.6899 47.23999 47.59009 34.78003 33.70996 22.43005 18.71997 13.73999 18.88 19.15991 21.28992 12.56995 3.76001 2.409912 30.55005 50.98999 51.94006 64.35999 65.47998 59.32007 52.43994 61.85999 63.10999 59.77002 46.87 6.119995 19.83997 22.01001 23.81006 22.78003 47.92993 46.85999 48.40002 0.5700684 66.65002 66.07007 66.21008 66.40002 67.40002 54.5 55.40002 82.33008 133.9399 133.89 134.66 157.79 186.46 187.6799 198.2101 195.0499 194.25 189.16 179.0601 165.23 164.76 174.8199 157.86 172.9601 172.53 180.71 188.78 190.64 190.5601 189.5 183.8301 179.79 179.24 163.79 163.47 170.25 154.63 158.25 174.9299 178.86 181.0699 180.26 179.3201 173.62 172.8101 172.49 171.2899 177.51 180.49 180.0499 175.59 176.89 171.5299 173.5299 179.1 181.11 180.29 177.1801 188 185.61 175.87 186.6801 191.76 196.76 203.65 204.4501 207.58 209.12 198.4501 194.74 198.4601 147.29 146.7 140.48 119.62 131.8199 109.97 107.76 90.7301 87.60999 82.98999 74.58997 74.62 48.94995 6.309937 2.540039 4.209961 144.89 147.4601 157.34 160.3501 157.0901 176.51 163.8 199.92 184.8501 187.9 187.03 177.58 175.71 142.3201 140.1 139.78 126.8899 127.35 107.6899 18.41003 19.21997 97.70996 96.38 93.93005 90.68994 89.53003 82.07996 128.73 128.0599 130.72 130.6801 123.11 96.72998 83.89001 18.71997 19.59998 16.15991 9.669922 9.219971 7.909912 19.38 28.32007 34.40002 27.96008 26.60999 22.62 8.209961 7.430054 9.409912 7.76001 12.21997 13.73999 14.78992 11.94995 8.330078 20.52002 25.7301 23.9801 17.87012 15.13 17.59998 16.28003 15.55005 19.04004 19.57996 33.26001 39.06006 37.77002 36.31006 42.55994 45.83008 41.31006 45.07996 40.44006 36.88 38.41003 44.19006 50.22998 46.91003 32.09998 31.94995 23.02002 0.4699707 0 0.04003906 0.1500244 0.1900635 0.25 0.01000977 0.1500244 0 0 0.210083 0 1.619995 139.76 141.34 158.9399 155.6 157.55 155.63 154.88 156.13 155.3101 150.72 155.74 173.64 175.2201 174.21 171.51 160.77 159.67 148.77 149.05 165.9547 164.1021 177.6499 180.05 183.61 183.4701 155.87 148.39 148.1799 141.45 88.17993 73.13 60.47998 57.40002 52.5 58.25 125.4601 124.37 141.0228 144.2239 147.11 148.38 149.1599 149.58 151.87 153.3799 157.7899 149.2101 144.0901 142.92 146.36 146.79 144.87 142.0601 140.08 133.6801 146.45 145.14 152.7899 154.15 151.1 145.5 128.75 127.41 117.55 136.6 135.64 148.87 159.35 156.62 161.75 158.5199 143.8501 135.13 143.08 146.0699 155.47 160.66 166.1801 173.63 174.74 170.1699 168.6499 164.47 157.04 149.55 149.2201 153.5701 154.4 148.0199 147.6799 155.11 149.85 153.05 155.4601 96.57007 95.48999 86.79004 55.52002 55.43994 141.3401 147.2699 141.1299 136.3199 147.85 156.52 160.9301 170.9301 176.55 178.8199 173.9399 154.86 146.71 150.0901 151.0601 144.58 162.45 168.75 175.09 172.22 168.17 160.67 143.72 144.16 145.1 154.49 157.08 165.2201 163.17 168.8 158.47 161.3301 160.12 150.7 155.09 159.4601 164.14 163.01 155.6699 156.7001 157.01 153.46 139.91 153.6899 168.73 171.85 176.6799 177.1801 
131.6599 165.5699 161.04 174.4301 175.4801 172.71 171.04 165.33 176.15 175.04 183.98 184.38 185.03 177.6699 159.4399 116.1899 157.4701 158.0699 165.6599 164.63 164.6899 159.5499 155.3099 151.9301 151.6901 164.91 168.23 164.1 157.9401 156.6 124.5599 122.41 114.9299 104.26 93.22998 91.22009 77.41003 78.46008 68.71997 70.55005 57.72009 58.63 75.22998 78.84009 83.78003 91.22998 135.09 134.23 135.52 25.87 146.45 145.3401 156.6899 154.9199 158.7101 158.17 152.98 117.53 111.28 111.04 118.97 135.12 147.62 149.4 149.1699 154.4299 159.86 159.58 160.05 155.62 152.9399 149.9299 126.47 154.8199 154.09 154.64 151.4299 140.21 143.46 141.36 139.62 131.98 142.25 140.5599 142.1699 140.5701 140.12 137 131.1799 127.2599 122.5699 111.9401 96.77991 94.21997 55.40002 51.46008 48.95996 29.69006 28.39001 21.41992 24.78992 43.96997 46.48999 51.69006 48.9801 42.20007 42.83008 41.7699 32.90002 75.38 74.40002 21.5 48.96008 84.84998 85.13 38.10999 69.69006 73.33008 36.54993 106.39 116.24 126.1901 120.42 86.65991 81.71008 92.91003 93.58997 129.41 135.16 139.0601 138.04 144.2101 143.85 132.7899 131.5601 113 112.9301 100.1799 100.58 22.91992 21.81006 20.30005 9.52002 13.90991 9.939941 10.89001 100.2001 131.14 152.29 144.58 167.29 168.08 162.97 168.6901 149.9301 163.16 148.65 139.3 124.6901 157.22 156.76 177.03 180.53 180.91 177.5599 26.42004 35.12 187.41 197.98 194.65 190.04 178.8999 166.85 169.35 172.3 171.5701 171.05 167.3 164.3501 164.3401 39.75 164.61 163.4401 169.2 156.73 182.62 176.77 172.6201 155.7899 169.64 169.6 168.1899 142.15 136.83 147.95 160.6699 162.5 164.5601 174.6 174.8501 179.6901 192.37 198.1899 191.88 181.2 180.3099 171 170.89 154.05 157.1 187.71 185.3401 186.0701 166.48 166.6 168.78 152.42 169.92 159.66 178.24 180.3199 152.77 186.5 161.9 162.27 173.76 167.9301 190.15 187.95 181.34 195.0599 190.4401 187.3099 188.33 190.02 145.47 154 153.61 130.4099 126.54 6.22998 7.349976 43.44995 37.47998 3.23999 161.1499 2.670044 2.429932 2.689941 4.079956 38.40991 26.89001 2.590088 2.119995 4.050049 4.099976 3.369995 0.8300781 142.26 3.560059 110.8099 132.4299 132.28 152 148.26 163.52 165.8301 166.4 171.04 171.74 151.4301 156.1699 165.9301 176.66 178.45 184.0701 180.61 169.92 165.99 178.5699 179.9399 188.52 192.2699 192.24 184.86 178.88 168.02 168.7301 176.58 184.1801 180.52 183.54 183.6801 172.9299 178.02 177.84 169.4401 166.84 162.37 164.99 171.37 169.6 166.14 157.36 162.37 158.24 159.62 155.09 2.070068 157.4099 14.71997 161.9401 161.66 157.24 155.38 143.8 137.39 141.34 140.67 151.46 130 27.87 28.59998 155.36 90.56006 116.91 157.27 161.89 168.17 159.65 151.88 148.63 122.3401 121.5701 104.88 78.81995 60.14001 20.22009 93.22998 140.58 139.4 150.5801 165.27 160.5 172.8301 168.74 177.98 177.52 179.0299 178.11 170.1 168.2001 133.3201 178.85 181.97 173.6 168.53 154.15 135.1001 128.24 126.9 151.4299 159.6599 161.3199 163.22 163.8 156.0601 161.14 157.96 152.95 163.4299 172.54 181.72 192.8501 193.49 195.96 190.77 185.9301 177.12 171.67 161.28 161.05 169.28 166.86 160.51 156.5499 150.65 139.05 142.4301 131.5 131.9199 142.4601 143.11 162.7799 153.01 166.98 175.1801 176.8199 171.2201 179.9801 193.9701 197.7899 205.4701 206.39 204.75 196.99 179.1101 180.4199 167.79 170.29 168.85 182.88 179.12 181.35 185.8199 180.42 182.25 191.8 195.64 200.05 202.34 205.8101 202.8401 195.8099 195.8 166.13 189.3199 208.02 198.86 195.62 180.29 182.48 163.9299 14.66003 178.1699 195.09 198.01 192.65 186.22 191.34 180.2001 172.9399 166.4301 155.15 183.9299 180.4401 188.0599 184.85 178.71 173.7999 172.62 188.15 187.1899 186.5499 198.3401 198.24 189.95 189.6901 180.02 166.34 167.75 127.04 100.9501 66.10999 15.88 19.84998 49.3501 72.88 122.41 27.95996 27.30005 27 26.94006 27.79993 25.92004 9.210083 18.44006 22.92004 23 24.37012 129.14 20.46997 19.35999 18.93994 1.849976 130.84 133.0701 5.77002 59.06995 50.28003 32.82996 32.02002 42.58008 51.21997 55.65002 53.32996 50.89001 42.91003 32.30994 18.53003 15.52002 15.96997 7.5 15.19006 20.40002 10.57007 150.87 156.65 163.83 138.49 20.40002 70.94995 85.12 94.11011 108.39 163.47 165.79 187.52 193.4299 193.5801 184.03 181.73 181.7301 169.6 155.16 161.37 161.9299 147.86 53.84009 52.69995 50.78003 30.09998 61.23999 61.35999 20.52002 18.20007 18.97998 19.5 9.839966 8.929932 0.3099365 43.52991 49.09009 62.31006 63.35999 74.03992 70.29993 68.05005 68.53992 69.87 60.92993 51.15002 4.5 19.41992 20.19995 43.32007 43.09009 48.03003 49.31006 48.34998 55.84009 66.48999 64.65002 65.37988 64.29004 56.92004 55.97998 1.01001 2.850098 108.9299 132.98 165.95 170.42 170.36 173.0599 181.17 195.39 190.47 182.4199 185.65 181.39 179.11 173.09 175.4199 179.04 178.4399 172.62 189.08 192.58 191.15 189.88 182.75 179.9 165.91 165.97 163.29 4.75 156.12 184.67 181.3999 180.2999 184.91 185.38 181.03 164.67 171.96 173.34 170.5801 175.87 169.21 174.67 167.89 169.3 169.9 183.01 183.99 186.88 179.2 176.3099 188.21 175.2999 170.1899 186.2799 192.2 196.38 203.74 205.41 200.4 199.74 199.25 200.3101 184.14 156.76 147.27 143.66 153.33 131.96 152.35 109.5599 93.18005 87.90991 85.45996 76.41003 64.63989 48.04004 18.45007 17.69995 157.53 12.65002 173.16 172.95 169.6 203.12 184.66 203.63 197.99 197.72 188.25 179.02 176.49 165.54 141.2999 140.64 127.41 126.37 124.28 19.23999 17.54993 19.14001 95.44006 93.75 93.03992 118.7101 118.12 130.22 138 134.65 133.36 134.33 134.6101 124.2999 86.82007 35.48999 18.65002 15.18005 11.42004 20.64001 14.91003 18.68005 28.57996 16.71997 31.22998 19.90002 20.65991 16.30994 15.7699 12.08008 12.46997 11.48999 18.69006 22.32007 23.63989 13.48999 30.37 32.29993 35.12 24.54993 16.67004 16.20007 18.21008 18.93005 19.02991 20.53003 29.22998 25.81995 28.83008 33.80005 42.67004 45.69006 44.12 43.80994 45.27002 40.26001 35.21997 38.25 35.81006 40.56006 31.30005 20.05005 18.83997 0.5899658 0 0.1300049 0.05004883 0.2099609 0 0.09997559 0.07006836 0.1899414 0.1000977 0.1099854 0.1199951 0.1799316 137.38 143.7799 150.9 151.8301 150.67 147.58 138.84 138.11 160.54 159.5701 158.4299 178.3201 182.1001 183 180.75 178.05 172.58 142.48 148.76 166.6642 175.38 175.9299 182.09 186.3199 181.62 175.7301 163.3199 138.03 136.77 118.85 77.17004 60.51001 56.66003 42.43994 50.10999 117.85 102.76 133.1223 139.9319 148.5299 150.2799 151.6101 149.4601 153.28 152.87 153.25 149.7101 145.04 143.48 147.72 145.76 139.01 137.3 111.0299 124.14 147.6699 142.88 150.98 144.5 142.59 137.92 129.86 128.22 135.35 144.04 148.42 153.99 162.33 164.42 164.95 152.51 142.98 154.3101 145.3301 149.1901 161.7301 166.59 169.78 176.4701 179.79 177.26 168.7201 155.16 153.11 154.05 147.02 156.5701 158.2001 159.23 156.76 153.86 146.74 117.6399 98.67993 119.71 117.95 97.94006 142.4 142.9501 140.62 133.98 141.9401 129.84 145.76 162.24 166.33 170.47 174.4199 176.7799 172.1 154.75 154.91 151.21 145.46 148.1 161.14 166.78 166.59 173.76 166.8201 162.6899 150 144.3101 146.4801 160.9501 167.59 166.0099 172.27 174.92 172.75 167.51 155.41 155.36 158.6001 162.38 164.42 24.45996 154.1899 158.16 160.6901 161.62 150.4701 154.92 155.3899 166.52 166.9299 171.7799 
147.28 151.67 160.5599 163.4 166.95 166.88 162.25 165.1801 172.9199 177.13 183.88 190.4099 188.2899 182.7301 164 145.33 153.95 163.62 164.78 165.7699 170.51 166.1799 159.9301 153.03 154.27 159.9 162.27 162.1901 152.1101 144.9299 137.8199 122.62 121.3201 113.6801 120.33 82.43005 84.33008 78.20996 79.25 69.37 59.43994 73.68005 80.40002 86.16003 90.66003 130.72 133.46 133.58 145.4401 133.9501 143.73 152.35 153.6901 159.2201 165.8301 157.61 154.2301 145.9 139.99 134.0499 78.46997 150.61 148.59 149.89 151.02 153.5699 156.5 155.5699 153.36 152.73 151.6801 143.9199 138.25 150.97 150.29 147.78 143.67 140 130.78 136.5801 133.4401 135.5 137.47 145.88 145.72 148.0901 144.8201 136.78 133.29 128.4399 119.62 116.4601 108.61 107.36 63.26001 59.16003 51.55005 35.33008 29.05994 18.01001 31.51001 32.21997 39.96008 45.76001 44.17004 42.79004 39.8501 22.1499 43.35999 53.79004 14.26001 99.02002 47.69995 111.05 107.1001 108.08 95.89001 102.1801 79.01001 50.75 56.05005 64.91003 74.06995 72.92004 76.69995 90.96997 111.3 119.63 121.38 136.53 136.03 126.88 135.25 131.25 118.0801 112.21 112.49 111.4401 55.37 21.95007 22.33997 15.6001 8.26001 21.3501 19.31995 10.62 130.79 130.99 150.74 162.75 165.84 173.8199 175.1 172.05 174.63 160.91 162.6 139.7 142.14 135.98 160.1299 174.23 177.6901 176.17 175.61 165.76 176.5099 186.41 189.1399 194.61 188.79 184.5499 169.71 168.28 172.3099 170.96 167.61 156.49 157.88 145.2999 141.52 39.38 164.73 165.27 176.13 180.53 186.15 183.53 166.22 167.61 174.38 166.4399 133.2899 151.6899 131.22 157.38 159.48 159.39 181.5 181.6801 181.59 201.76 201.46 199.27 185.98 179.49 171.26 180.83 179.46 185.77 192.45 194.36 183.4501 164.0499 164.6499 159.9901 151.2101 170.73 169.49 179.5801 186.39 181.13 185.76 169.9 173.61 174.27 167.1799 160.45 188.88 187.3099 197.67 197.48 196.8999 188.51 173.79 172.72 172.97 144.79 160.77 161.1801 144.67 6.090088 1.890015 3.580078 153.49 160.01 159.5699 158.1801 144.34 146.6799 82.68994 48.69995 20.56995 2.349976 1.090088 4 3.380005 2.690063 140.62 140.0699 160.65 154.26 145.71 148.2 167.8201 163.12 161.8101 164.48 159.3 159.5699 152.1 147.1801 171.5599 176.92 177.36 179.8 179.1801 176.3101 170.77 166.6799 177.9401 182.8301 191.24 193.4399 181.45 177.41 167.7301 168.1899 175.77 180.89 185.75 183.45 183.28 177.54 176.24 176.24 160.12 167.4199 161.89 163.33 165.35 166.1899 169.1399 169.54 168.59 166.91 166.02 158.23 8.670044 16.33997 19.26001 154.53 163.01 162.1 151.97 155.46 156.0299 135.9401 110.6799 158.51 160.6799 155.2699 153.42 22.31995 94.21008 158.36 166.86 170.91 171.7699 169.62 152.83 154.04 136.35 120.21 120.2201 108.25 99.09009 141.13 158.01 156.86 164.85 165.2301 164.9299 157.8099 162.1 172.14 171.37 183.09 182.9299 180.4601 173.5699 157.85 171 172.58 174.41 171.21 167.9299 156.14 134.7101 136.88 137.46 148.5099 147.59 149.8099 168.1 168.1599 152.41 153.17 148.5199 148.9299 136.97 175.9601 184.26 187.88 194.63 196.61 193.2201 186.52 177.2799 172.1899 167.17 167.8301 167.36 172.83 160.28 155.48 173.0701 141.4801 140.6499 169.39 170.04 157.85 158.03 161.73 178.45 178.7 174.6299 175.92 163.55 184.5801 183.52 199.14 204.13 205.21 197.8201 189.36 185.6901 172.63 174.4 177.78 171.63 184.9701 184.3 191.5801 190.83 190.54 181.52 193.96 192.09 199.52 200.5601 197.63 199.79 198.5699 198.03 186.22 181.8501 188.3 194.52 195.73 180.51 182.99 168.03 193.39 198.36 204.0701 196.1001 196.9401 188.4401 189.53 188.62 172.89 160.89 155.0499 173.51 176.23 180.24 173.0599 164.63 166.6499 167.34 176.29 175.98 183.1901 184.9299 184.6899 192.83 191.1901 161.4 166.26 167.1499 154.89 163.05 108.3401 62.26001 18.29004 27.29993 14.41992 17.57007 26.98999 26.80994 25.47998 25.80005 27.85999 7.420044 9.310059 13.35999 23.30005 22.59998 21.38 19.46997 20.09998 19.62 17.82996 170.2799 15.94006 14.41003 7.880005 76.37 67.31995 16.88 32.20007 50.54004 61.08008 48.91992 39.73999 44.84009 43.09009 31.30994 163.38 162.87 151.8099 16.14001 18.91003 17.05994 86.05005 163.49 170.13 175.27 162.66 3.98999 146.64 145.1499 128.23 115.0399 28.43994 150.05 188.42 193.6 193.6 188.3 180.6 183.08 169.5 168.13 152.11 147.13 147.4301 108.55 109.6799 68.34998 62.64001 69.29993 67.83008 60.27002 52.3999 18.77991 17.35999 3.48999 9.949951 7.310059 44.95007 48.31006 60.27002 72.07007 78.89001 78.69006 80.09009 74.46008 68.94995 55.73999 54.41003 24.60999 10.84998 18.65991 34.03003 47.41992 49.98999 54.18005 53.91003 59.73999 62.34009 62.63 62.85999 2.47998 50.94006 50.40002 2.01001 0.6900635 106.91 149.1 164.7 169.12 170.73 189.24 191.98 190.75 189.86 181.4501 189.75 187.3199 178.5701 179.21 170.3 179.27 178.84 187.52 188.8201 193.54 195.0399 187.0901 187.52 183.74 166.09 167.2 166.49 155.34 173.9501 182.4501 191.8999 190.7001 193.6001 190.63 180.37 179.58 154.9501 165.11 171.4399 170.52 169.7001 167.2999 0.6999512 155.4399 171.03 181.3099 182.46 194.4 191.45 190.25 188 176.75 177.38 169.9099 181.5601 183.35 183.01 197.5801 194.2899 184.5801 194.98 190.27 185.28 185.62 149.05 159.0199 158.36 158.9 151.1399 145.1599 145.6799 84.05005 83.21997 71.78003 38.38 47.22009 18.31006 15.46997 155.96 157.7301 191.77 190.87 188.4099 200.95 199.71 203.1299 202.7301 195.0599 206.4301 177.25 177.91 191.2401 142.37 139.52 126.1 110.39 93.33997 90.38 18.18994 21.01001 95.80005 94.94006 93.32996 118.22 118.33 128.1 134.99 142.78 148.5801 139.65 140.98 125.9701 118.35 94.42004 95.59998 28.60999 25.69995 21.27991 18.04004 19.38 20.01001 19.53992 20.05005 23.69995 20.7301 20.22998 16.20996 13.76001 18.43994 20.84009 22.35999 31.52991 31.02002 20.98999 25.67004 39.30005 37.45996 24.84998 18.57007 18.56006 12.58008 19.97998 23.92004 26.40991 23.53003 22.57996 13.66003 34.1001 42.04004 40.40002 47.40002 46.34009 47.20007 43.32007 35.94006 45.31006 42.23999 39.01001 35.75 38.71997 19.22998 19.40002 1.349976 0.9500732 0.3800049 0.1400146 0.1199951 0.2301025 0 0.07006836 0.2299805 0.08007813 0.1101074 0.1400146 113.49 137.3199 135.52 136.27 145.98 139.4 138.36 133.1899 135.9099 159.23 163.1699 175 182.02 188.9701 185.58 175.09 172.24 148.46 165.7001 162.9537 174.4501 176.4701 174.13 177.5701 181.6 173.5399 163.9399 145.9401 135.1799 119.38 77.88 76.30994 51.34009 67.53992 46.31006 120.7899 138.3301 137.7548 139.0752 145.7799 149.9299 145.5801 145.76 147.84 145.0699 141.5399 142.04 141.45 137.96 144.88 144.24 140.61 135.1901 117.1201 125.7 139.6599 141.87 139.63 136.04 143.26 132.28 119.62 109.11 134.59 127.8099 150.5599 150.3301 161.96 164.38 165.13 160.0299 152.4 152.71 157.51 152.05 160.49 168.59 169.1901 176.9501 179.1799 177.15 169.4401 161.86 151.84 148.59 148.2899 157.4601 162.98 163.5601 162.3199 154.53 144.97 141.1899 143.0601 143.03 127.88 127.76 142.42 151.0599 144.6901 148.9299 144.38 138.2 0.1199951 160.89 165.09 158.52 172.84 174.3199 168.4199 162.54 151.9301 153.9801 69.84998 149.65 157.3099 164.9801 167.0601 169.77 159.22 160.15 156.22 151.76 144.38 162.01 165.48 171.25 179.9601 176.11 174.63 169.3101 153.37 153.14 160.08 162.9 171.52 163.55 156.96 171.4401 171.0099 164.64 165.9 150.2301 147.47 161.4501 161.3301 160.5399 
133.74 145.83 153.71 164.5699 162.91 154.74 162.61 176.4401 174.5599 182.1899 187.49 190.9299 191.9401 183.9399 170.12 145.84 133.36 161.1001 166.0499 169.14 170.22 168.4501 161.1699 149.5299 151.5601 153 157.4 154.54 146.83 139.2899 133.33 121.7 100.5701 119.76 120.0701 82.95996 89.25 89.69995 83.53003 74.52991 68.60999 77.43994 77.96997 89.05994 134.9 145.8999 143.91 152.2899 147.65 147.38 137.51 143.8101 153.89 157.42 162.09 160.3301 156.9401 145.1 144.47 143.77 143.34 153.3601 148.1899 154.42 154.79 150.55 150.89 141.71 146.9501 148.52 141.12 130.8601 131.2001 145.41 145.77 145.26 141.47 122.8201 128.53 129.5 131.63 135.09 140.05 144.1801 147.5699 149.12 145.1499 136.4701 131.97 127.28 120.8601 115.8999 106.73 104.5499 66.53003 58.91992 50.56995 40.57996 31.28003 21.60999 30.27991 30.22998 38.60999 37.76001 40.30005 42.59998 36.86011 26.05994 49.67004 64.59009 98.32007 100.05 110.1901 111.0399 108.24 114.5 121.7999 122.29 97.44995 72.23999 44.92993 61.62 62.07996 68.56006 67.15991 70.73999 127.92 135.0601 142.77 143.6901 128 128.2899 140.37 125.2 119.27 111.4399 111.91 18.51001 18.57007 17.78003 17.83008 17.84998 7.019897 21.89001 105.4301 23.51001 19.58997 153.36 162.1899 162.0699 172.5699 179.4399 181.64 171.99 174.75 169.97 152.8401 139.47 140.49 141.75 163.27 167.0601 170.65 173.6799 172.17 167.8501 174.0399 174.62 188.7401 186.39 184.1901 172.7999 171.35 165.14 161.1001 162.63 164.21 164.22 157.37 146.4 147.28 128.3401 134.59 163.29 179.2 175.05 191.59 182.8401 187.6799 185.63 172.34 161.38 156.48 157.83 118.52 151.22 150.72 149.6901 181.21 186.89 189.3 195.6801 198.86 197.4199 186.7301 187.1901 173.34 178.1 179.1801 194.7 197.73 193.11 173.03 174.0601 157.34 157.8101 155.96 170.04 169.86 179.58 185.71 190.9901 197 190.88 181.0601 173.6499 178.48 190.54 189.76 196.6799 193.74 206.4 200.3201 185.28 179.51 179.33 173.38 173.87 160.29 161.2001 161.73 102.65 11.47998 114.42 153.7699 157.4301 158.6001 158.37 149.01 144.87 146.01 51.58008 22.93005 4.349976 4.540039 4.429932 2.800049 0.8900146 137.1801 139.2899 159.54 163.91 144.62 145.52 171.38 165.49 156.0601 173.16 159.92 160.12 161.5601 160.3099 161.5801 172.2799 170.6901 174.6 175.98 172.5601 166.8401 159.98 173.38 184.3099 190.3099 186.0599 181.62 158.8201 169.42 172.8 173.46 184.2201 187.51 190.36 187.99 183.66 172.78 168.78 160.3 152.5699 164.9399 152.92 158.23 169.61 170.75 173.0599 170.1 164.84 169.3101 155.96 8.380005 140.2899 156.36 160.22 167.23 168.8 163.86 162 160.9299 0.5 0.04992676 163.25 156.26 168.84 26.71997 24.56006 14.83008 101.22 166.48 171.1799 174.5601 164.3199 159.4299 152.38 150.61 146.15 145.8101 139.7999 110.34 108.7899 156.14 168.45 164.0601 158.76 176.3999 176.27 163.73 168.1399 179.24 179.64 182.52 179.0499 177.0299 161.58 165.2899 169.6499 168.7999 168.3099 162.14 156.67 144.92 15.54004 126.63 146.92 162.34 162.21 167.5499 165.77 162.0599 153.36 23.96008 123.02 152.65 168.86 180.0599 191.96 190.5399 189.64 190.3201 185.95 185.0601 174.75 175.4501 163.2699 167.36 170.7899 171.63 172.83 172.7799 171.87 184.4399 167.59 175.89 162.4401 157.21 168.71 178.41 181.73 185.7999 179.9 182.2301 179.6799 185.52 185.1901 196.8099 198.6101 195.92 189.4299 187 172.42 178.9501 182.73 188.14 188.28 188.25 190.13 188.8201 190.33 180.37 189.0599 194.41 197.6899 196.76 197.4 194.96 190.23 194.4 186.61 183.21 170.26 187.97 194.12 147.1 195.3099 194.49 199.35 203.5399 206.72 205.2999 195.48 194.88 196.34 198.2301 168.24 142.49 154.6499 170.48 156.08 165.46 173.91 152.1899 147.11 147.41 176.96 156 157.42 178.4401 177.77 153.3199 182.25 178.74 177 180.61 162.6 170.47 169.9 93.56995 20.66003 17.42004 15.93994 17.30005 18.60999 27.22009 23.82996 25.70996 24.13 9.219971 12.44995 18.26001 15.22998 140.5901 19.22009 19.89001 18.13 17.69006 8.299927 11.29993 167.0801 178.01 160.96 157.34 130.6101 25.18005 24.70007 37.37 51.26001 64.21997 34.05994 37.80005 37.33008 21.76001 161.4299 162.49 150.13 168.04 146.72 14.06006 150.8199 163.4401 174.39 174.59 174.3101 163.3099 148.6 162.8301 166.86 145.3201 140.2201 168.23 188.98 188.2 188.88 182.21 168.39 166.41 169.36 163.54 131.96 131.29 107.14 106.88 51.01001 69.62 74.98999 75.35999 80.14001 80.90002 52.96997 69.26001 3.869995 4.359985 0.5300293 40.62 41.70996 51.78992 60.54993 76.6499 82.25 83.45996 80.60999 77.38 70.85999 64.5 53.46997 42.73999 20.04004 35 47.80994 48.10999 49.55994 58.34998 56.51001 54.92993 62.06995 62.21997 54.21997 55.31006 48.22009 50.5 2.330078 59.13 106.73 148.62 177.8601 177.6 188.9801 195.7899 194.5 193.2401 182.39 188.83 192.26 187.7999 180.41 180.5499 169.39 168.5 172.1699 182.4501 188.03 187.59 190.1 185.71 180.22 181.62 165.75 177.87 186.03 182.79 174.9401 186.13 192.26 197.16 195.4 194.27 182.1799 183.91 155.48 162.7899 158.2101 175.61 177.0801 174.88 175.67 169.47 171.54 173.6801 194.77 196.7001 198.1 194.6901 188.9099 184 184.83 168.6899 183.7 183.63 29.08008 194.25 184.75 185.8201 119.0599 191.4401 184.26 185.86 124.35 159.38 164.05 157.6801 148.1801 145.8101 124.12 77.53003 77.42004 66.15002 38.26001 14.18005 16.56006 77.84009 59 156.7899 189.1101 188.99 188.5601 204.0499 203.49 211.86 204.0499 205.21 205.4701 192.14 189.0599 191.02 192.78 187.84 126.36 92.33008 17.46008 15.94995 42.38 59.15991 91.80994 95.02002 112.99 118.8201 117.7 143.65 142.8099 153.6 148.3899 140.77 140.15 130.7101 122.1699 112.1799 94.97998 39.38 30.45996 24.17004 19.29004 18.92004 20.98999 18.67993 19.08997 18.29004 21.88 20.31995 17.69006 8.699951 20.9801 34.16003 23.80005 20.07007 57.15002 57.25 43.19995 32.56995 31.77002 31.69995 16.34009 14.30005 18.07996 19.48999 23.97998 38.22998 38.29993 29.35999 23.42004 28.19006 35.79004 45.16003 50.39001 46.07007 48.52002 44.65002 42.57007 41.23999 46.44006 46.80005 46.17004 42.51001 31.53003 24.14001 15.56995 1.75 0.6799316 0.2600098 0.08007813 0.2199707 0 0.2000732 0.04003906 0.01000977 0.08007813 0 0.09997559 0.09008789 0.01989746 130.05 136 121.5699 118.38 124.86 159.14 160.99 164.3301 179.5499 178.14 188.3099 184.29 173.55 174.09 157.63 148.55 154.5414 153.73 173.1801 173.78 177.58 173.85 168.03 164.99 136.9299 80.34009 70.28003 75.02991 75.78003 68.91992 69.28003 124.21 125.2999 143.6486 146.2848 142.7166 145.45 146.3301 144.38 143.67 142.04 133.76 137.1499 139.9501 136.76 140.58 142.14 139.25 142 135.1599 129.13 126.36 137.8401 136.6801 127.3301 136.36 135.4501 131.2999 116.09 18.19995 120.26 141.09 146.0801 148.17 156.6599 157.84 159.26 157.0499 154.6599 159.2999 160.91 151.9399 152.64 151.87 167.65 175.92 174.9401 174.35 173.53 163.59 148.9299 148.2001 148.2301 162.6399 163.73 167.6899 163.7301 159.3201 151.78 142.91 143.37 142 146.27 150.8999 155.33 155.3401 155.2101 148.79 144.0099 138.78 150.3301 149.49 150.61 159.9399 161.49 163.65 161.0601 160.3 149.9 151.99 150.2101 152.73 154.3 157.2301 164.04 163.03 153.65 160.0601 148.5701 150.1801 150.55 150.6801 168.9601 169.72 180.0299 182.3501 179.9299 166.84 166.65 162.79 164.4401 170.41 173.66 180.98 179.09 170.86 173.6901 168.87 165.04 150.77 132.36 144.39 144.4501 153.79 
130.6899 142.78 141.72 155.3501 149.66 144.1801 147.37 161.35 174.48 186.4301 185.03 187.89 187.8799 177.67 169.03 166.67 155.8199 158.38 162.9099 168.3999 167 167.24 161.0801 154.29 143.04 144.49 145.13 147.47 142.6899 136.99 131.74 120.3199 127.39 117.63 118.01 88.90002 123.14 88.27002 83.92004 72.43005 67.46008 75.72998 74.63 87.14001 134.0699 149.4 142.1 154.72 153.72 149.0299 136.83 145.03 152.38 152.1899 156.23 150.63 152.9399 138.2201 132.1901 145.62 141.4399 153.1101 152.73 158.71 157.71 146.15 145.01 151.79 149.8199 136.85 157.36 153.47 151.79 147.0701 138.34 130.24 124.1901 120.8099 127.3 132.76 136.3101 135.0699 136.8099 141.2101 144 144.6801 142.17 137.17 126.85 124.26 118.9 111.53 116.91 92.77002 65.83008 52.79004 50.04004 39.71997 24.84998 20.65002 22.57996 27.17993 33.46008 35.42993 40.16992 80.34009 109.01 109.0499 25.71997 97.26001 97.72998 125.9501 110.98 112.0599 141.0599 126.59 121.85 130.28 127.65 83.84998 49.47009 51.03003 56.59009 58.51001 61.09998 143.45 126.88 126.16 140.5399 151.9199 153.85 146.21 140.14 115.36 118.6299 107.72 105.72 20.21008 17.64001 16.95996 12.42004 110.4301 98.81995 120.8899 105.3201 19.02002 106.08 152.1899 159.85 167.34 173.42 180 183.05 181.52 178.4301 167.1801 169.73 142.67 136.1499 139.86 161.76 157.86 162.15 164.2201 163.22 157.74 163.9 171.63 163.42 170.53 175.5701 170.4299 139.8199 140.51 161.47 162.72 166.6599 167.4401 167.88 168.2001 160.97 141.15 147.89 179.6101 192.75 191.6599 199.47 203.46 185.23 172.62 174.37 176.15 155.73 148.64 132.4 150.89 150.52 150.16 167.2999 186.23 189.62 189.4401 194.26 192.49 188.39 169.53 175.46 173.1399 188.86 187.88 198.71 202.03 188.53 170.09 159.41 155.3501 157.49 175.41 175.4 174.64 195.5 198.2 202.27 195.0801 198.0299 180.5499 179.11 177.9301 189.65 202.26 202.52 200.3999 203.51 186.61 178.99 179.24 173.1901 172.5699 173.48 160.95 162.4199 156.15 109.12 113.6101 166.92 156.0601 165.64 167.3199 148.2 143.2201 0 26.58008 14.70996 3.849976 0.8900146 2.679932 2.840088 116.85 116.12 136.77 150.7 162.12 161.71 173.8199 173.3301 159.7699 171.13 171.7 157.8401 159.04 160.34 96.18994 162.62 168.25 167.33 163.36 164.59 166.22 157.16 150.41 178.99 178.01 183.0601 181.97 181.25 173.74 179.38 178.4199 163.27 182.14 186.9 189.89 188.3201 184.6699 176.77 163.62 160.34 160.97 163.5701 164.7 162.35 168.0601 174.89 174.08 181.0499 174.67 175.3099 166.99 152.54 155.1801 161.72 165.5 173.75 173.73 170.3201 165.7101 153.64 154.26 138.73 137.36 183.7999 180.53 159.53 145.6899 139.5 100.67 152.1899 170.01 166.78 163.1 160.52 147.33 154.9399 145.22 144.02 138.9399 126.49 148.3301 148.08 167.3101 166.63 178.14 174.7999 182.76 183.13 163.49 173.84 175.4399 178.91 177.41 171.26 159.51 158.35 158.5701 162.13 148.47 148.52 138.13 20.78992 18.62 130.6801 162.4299 164.35 155.1001 163.1 170.63 172.1901 158.21 127.72 132.42 148.29 157.64 171.16 185.74 187.9401 189.66 187.63 179.74 174.23 184.9 172.1299 163.5601 176.71 166.73 185.98 186.0901 182.9301 183.3201 183.7101 183.0701 174.9401 174.2799 156.59 172.9701 175.95 184.75 189.7 188.45 181.3601 167.62 163.47 190.7999 192.6399 188.63 189.35 190.59 185.09 170.7401 170.34 180.88 193.28 195.99 197.14 198.1699 194.09 195.05 189.5399 189.38 167.5299 188.7201 189.2999 196.1901 190.8999 191.15 178.4401 168.2899 183.15 174.4801 174.5801 148.79 148.65 144.3099 193.48 193.27 208.28 205.36 209.3201 192.62 193.6699 195.13 175.0699 178.73 104.67 20.95996 149.3201 22.85999 131.4301 24.73999 150.87 151.39 28.88 38.45007 38.83997 170.97 173.39 178.5801 185.01 189.5901 190.51 188.3 192.37 182.01 174.58 175.52 148.8 18.10999 16.78003 12.89001 13.88 16.63 14.55005 18.58008 24.0199 17.72998 18.93005 18.67993 154.65 19.88 138.33 12.23999 8.5 2.869995 2.470093 167.15 185.52 176 175.73 179.64 172.63 130.91 57.31006 25.78003 30.89001 17.20996 33.31995 140.4501 170.11 172.3101 170.67 158.92 162.1801 166.1799 167.39 166.38 134.26 140.37 175.4 181.9299 181.04 180.1801 167.34 169.0099 163.54 165.53 176.5699 160.01 167.7101 172.55 178.45 183.6801 179.6 173.1 164 141.89 163.1699 129.6801 130.15 75.08008 75.93005 87.97998 72.94995 74.64001 79.22009 79.66003 80.2301 81.31995 69.30005 6.73999 5.660034 8.660034 41.3999 37.66992 52.87 67.15002 71.41003 77.68005 82.27002 80.80994 75.31006 71.69006 62.14001 50.17004 34.07007 13.84998 39.52002 48.05994 48.66003 50.75 59.34998 60.01001 59.47998 56.93994 57.39001 54.01001 56.41003 59.17004 52.05994 52.80005 103.89 120.76 156.74 176.02 177.21 183.29 198.24 200.3 192.6 180.1899 187.9099 188.75 189.35 185.42 180.6 163.95 173.29 173.5499 184.12 177.6901 186.6799 188.0599 184.59 182.5599 180.92 17.40002 184.77 185.26 189.03 194.29 189.0499 195.89 199.22 197.97 191.42 181.47 159.24 181.5701 161.49 149.26 173.59 175.8701 178.89 174.39 173.14 174.75 185.1899 193.3601 195.78 201.5901 196.47 193.3101 181.9099 184.5 174.9301 174.4299 164.54 30.0199 30.18005 117.47 117.92 118.3099 176.3199 170.13 169.76 164.84 174.48 172.3199 168.8199 154.36 153 134.2201 133.8401 131.6801 65.22009 46.83997 63.20996 86.98999 163.3101 165.08 171.3101 196.39 194.5 77.82996 195.1499 201.8301 212.0701 202.4301 203.15 202.49 201.49 199.36 197.48 199.2101 99.94995 98.63 130.39 130.3 12.35999 61.53003 75.93005 73.41992 74.78992 75.37 93.15002 126.51 140.0901 153.72 157.8 156.85 150.29 142.41 131.88 113.73 113.72 71.89001 39.63989 39.35999 23.06006 21.95007 19.82007 17.67993 18.05005 19.60999 18.92004 20.46997 15.01001 12.83008 12.43005 21.67004 36.16992 57.29004 55.12 57.65002 58 44.17004 42.29004 31.65002 31.33997 39.05005 35.98999 33.93994 18.56995 21.44006 31.75989 37.79004 33.2699 21.92993 18.35999 39.33008 41.53992 43.69995 43.34998 45.32996 40.88 42.95996 44.94995 54.34998 53.78003 47.03003 41.98999 34.53992 34.69995 2.329956 2.660034 0.8399658 0.05993652 0.4499512 0.02990723 0.06994629 0 0.05004883 0 0.02990723 0.25 0.03991699 0.1900635 0.1600342 121.7599 120.9601 24.26001 17.92993 135.49 162.6799 165.9 165.23 181.14 174.3099 183.66 179.8099 175.91 164.3201 158.1699 157.99 156.7209 154.84 167.9199 172.9301 171.9501 168.9 167.98 150.1001 149.49 137.76 138.72 138.2899 85.64001 66.66992 66.79004 132.55 138.9301 148.9143 148.8948 152.011 152.7001 146.8201 147.87 139.39 127.58 121.27 114.6899 125.67 133.7999 134.41 136.73 137.65 137.16 133.28 129.74 140.65 139.41 137.5 126.25 135.5701 108.4399 18.52002 16.66003 14.62 100.54 139.0499 128.0599 149.2201 146.61 154.35 152.26 153.4 155.86 159.51 159.12 156.66 152.58 154.42 163.45 163.22 173.7899 170.99 170.1101 159.5801 159.25 153.97 149.9401 161.8101 163.4 167.4501 164.97 160.62 150.4399 152.96 144.4099 143.26 147.0901 153.3301 158.27 156.9701 155.38 145.5801 137.95 135.7 49.22998 0.8900146 128.11 146.25 159.21 160.3301 156.3099 152.0299 147.14 130.45 126.46 149.8 148.2799 155.61 159.49 153.35 153.95 152.5399 146.9299 141.85 150.52 134.08 156.26 166.7201 178.38 176.9199 175.7 169.4301 160.6901 160.0599 167.9301 173.5699 183.98 182.9 178.15 184.0599 177.37 173.08 168.89 152 153.4 153.4 131.26 102.1799 
137.54 129.5701 127.49 137.27 131.77 142.73 129.35 162.42 158.8301 158.9299 181.83 181.62 182.0701 181.0499 169.84 167.4199 173.76 166.9301 165.5299 164.76 163.78 159.8401 157.4299 152.16 144.0699 105.11 145.46 138.37 135.5801 113.73 125.1799 125.96 138.4 138.27 135.51 137.1 122.14 121.6699 120.65 115.58 67.45007 54.71997 124.6901 126.4399 144.36 147 150.77 158.5499 157.7999 149.9099 140.15 140.15 140.8201 139.73 148.3101 145.52 139.7899 139.51 131.9399 142.37 147.8101 152.5901 155.13 160.79 155.75 155.03 128.11 149.26 148.5801 156.77 158.5 151.15 148.98 148.9601 124.02 124.6 122.9 97.07007 126.29 134.8099 135.9099 136.37 132.4601 136.24 133.37 135.63 134.48 126.52 128.4 127.4401 123.21 120.66 115.66 104.7 103.64 53.18994 44.04004 38.57996 24.32007 17.12 13.22998 24.33997 23.68994 23.59998 106.63 107.98 119.74 121.26 115.86 100.38 132.12 130.85 142.88 133.29 140.2101 139.9601 143.89 128.99 126.87 90.13 57.43994 44.28992 55.21997 56.88 22.69006 144.97 141.6899 152.1699 152.5299 158.01 157.5 158.61 145.09 137.2 133.11 133.5699 131.49 122.86 123.2 60.33008 13.47009 125.23 111.1201 134.01 134.8601 126.39 128.09 136.6899 162.8199 162.14 173.5 179.12 182.66 178.77 175.88 170.22 142.11 141.13 134.7 136.29 150.3201 153.1801 146.33 156.8101 159.9601 146.35 156.08 156.9601 156.49 164.12 158.5801 158.48 139.0599 143.5601 145.47 173.49 173.9601 173.92 170.5599 166.87 152.75 153.6901 158.1101 161.4399 183.48 194.6801 198.86 203.75 192.17 178.48 179.67 181.83 174.4601 146.63 164.9701 136.29 134.7001 133.17 174.3099 174.38 172.64 187.6901 182.8 172.9901 161.6801 164.1 172.73 185.35 186.6399 186.15 194.91 195.72 192.3899 178.59 171.8 169.3501 156.25 175.45 174.4701 189.16 195.6399 195.6 205.3201 198.5299 194.4299 177.1899 173.77 177.36 194.22 193.4801 198.47 197.1801 194.9401 186.92 188.14 179.35 179.87 172.4199 125.12 142.0599 155.89 155.6799 154.0601 174.3999 178.52 167.0901 170.9701 170.24 149.4199 98.96997 3.26001 2.670044 0.3200684 0.8900146 0.3900146 1.810059 0.460083 116.3799 150.46 168.3099 154.7599 172.27 159.84 179.5599 172.6901 168.48 170.8199 178.0599 157.17 157.41 155.15 157.08 158.54 149.05 19.19995 158.41 163.86 155.2799 140.23 162.64 175.12 167.6499 166.5801 179.5399 174.6 175.0701 170.54 181.9601 187.34 183.61 183.34 186.4 182.9401 180.59 178.2799 179.1699 181.6599 161.1799 163.21 162.63 164.27 162.2 181.37 185.24 185.88 179.64 179.22 168.22 144.7401 144.63 166.9199 170.97 174.91 175.29 170.38 171.63 161.79 153.01 153.9301 152.85 183.77 180.62 155.5399 151.0699 22.80994 25.57996 153.76 149.59 164.4399 153.0601 151.01 152.15 159.85 155.41 149.52 137.3201 133.6 133.0599 163.24 172.08 172.41 177.5399 185.38 184.62 185.23 164.46 164.87 173.9501 171.6899 160.97 171.75 159.37 144.83 139.4 150.38 148.7899 140.66 129.48 131.42 130.84 154.53 171.11 171.8601 170.59 173.71 174.54 171.4099 156.01 159.12 154.0699 149.37 151 171.5599 174.29 175.3401 175.22 172.3099 186.1801 187.45 187.45 180.9601 186.65 176.38 180.11 190.08 190.9401 180.39 188.76 189.58 179.85 179.5 173.7 166.64 172.54 187.9401 192.39 196.0399 191.08 175.76 168.03 176.29 176.78 185.0599 183.55 181.62 176.27 169.01 175.77 170.4301 183.0801 193.64 195.11 200.41 203.6799 199.08 199.13 189.2999 174.84 175.4301 176.48 177.33 186.9299 190.3 184.9399 174.8199 152.33 172.01 170.3101 169.25 156.3201 145.97 177.89 191.17 197.75 207.65 210.9199 211.83 210.62 194 195.5 196.8099 177.05 24.07996 21.18994 149.2999 23.04004 24.60999 23.87 68.93005 33.16003 33.15991 34.59998 34.67993 154.73 179.37 175.66 183.73 194.6599 190.1599 196.23 194.72 190.8199 184.0399 148.95 11.80005 18.93005 19.14001 11.41003 13.21997 14.45007 12.83997 20.57996 21.03003 24.96997 17.58997 15.41003 148.84 18.45996 136.52 9.150024 7.789917 2.109985 176.0701 191.38 191.4299 190 177.29 178.6 170.7001 130.25 19.19995 1.439941 0.09997559 0.1199951 0.210083 0.1899414 167.77 170.73 185.5399 159.8199 177.8 184.5901 184.95 158.47 171.47 170.61 179.4299 183.5901 184.5701 183 179.48 171.3301 170.01 176.39 176.9099 173.5699 159.4199 167.67 170.51 174.4401 176.46 168.1799 158.5299 159.15 135.66 126.5299 128.84 74.08997 75.40002 91.75 74.13 80.72009 79.92004 79.67004 84.29004 83.83008 54.27991 12.43994 8.039917 10.54004 13.88 46.73999 54.60999 54.7699 68.96008 74.57996 74.95996 78.18005 71.04004 59.24011 59.75 53.71997 45.15002 1.049927 39.88 45.68994 48.83997 49.54004 58.64001 58.97009 58.21997 56.20996 55.64001 55.90991 57.28992 57.60999 119.28 103.2699 117.96 104.12 181.02 180.14 182.9299 191.53 198.74 197.04 194.52 171.3201 185.25 184.7 181.27 179.1599 178.9901 162.46 174.6699 173.86 179.6001 177.97 179.92 180.6801 182.98 177.6801 177.8099 179.0901 184.0601 190.28 189.5699 195.9501 191.5 195.22 198.08 198.16 194.9099 184.53 179.16 181.75 160.5701 183.89 161.61 173.09 177.98 185.02 178.72 177.7001 187.4399 192.9301 199.0599 201.6499 200.4099 193.55 188.59 180.53 181.4301 168.2001 162.11 168.1 29.76001 172.38 119.87 163.41 176.5599 180.59 178.1599 157.39 176.72 180.5399 171.85 154.73 139.96 134.39 2.51001 6.490112 105.28 99.25 98.66003 112.7799 143.6499 186.0399 186.0199 184.49 194.38 200.8601 210.1799 217.17 218.3099 222.75 212.88 204.11 199.47 201.63 202.89 202.92 100.89 105.62 128.5601 129.6799 128.54 88.19995 95.27002 110.5699 113.91 119.6699 119.21 144.92 144.5499 153.46 159.67 154.52 150.9 141.59 117.37 111.5 73.69006 72.55005 22.35999 18.76001 21.65002 19.79993 20.79993 17.10999 14.66003 2.930054 19.21997 19.62 17.22009 14.33997 10.32996 42.6001 57.98999 57.67993 56.67004 78.04993 58.90002 55.51001 59.01001 51.71997 50.82996 38.67993 36.87 34.69006 19.9801 23.06995 22.33008 30.92004 25.06995 19.92004 27.07007 32.86011 36.2699 39.33997 36.65002 39.21008 38.22009 33.51001 46.12988 54.34998 53.05005 44.02002 45.81006 42.53992 34.96997 24.56006 23.39001 19.21997 1.02002 0.3800049 0.3900146 0.0300293 0.09008789 0.1899414 0.1199951 0.1700439 0.1799316 0.08007813 0.1699219 0.210083 0.1500244 0.4499512 0.25 94.89001 125.3099 141.59 152.89 154.46 170.22 176.59 176.85 178.0601 164.64 168.42 152.52 151.91 155.45 156.99 136.12 164.71 166.85 148.77 164.3999 155.99 150.1399 148.46 145.28 132.25 61.88 66.10999 66.13 140.16 139.9401 151.4086 156.788 154.55 152.65 156.96 152.2999 145.27 125.88 124.2 49.73999 121.17 132.51 134.2001 130.8201 131.0499 131.24 131.76 112.6599 140.45 140.28 146.6901 145.9 143.74 137.66 15.58008 43.56995 13.45996 11.92004 126.4501 124.38 140.75 140.67 141.87 136.7201 148.3101 151.23 158.26 155.15 156.1599 134.3 154.12 157.7201 162.83 161.9801 167.63 166.26 157.99 156.3799 155.6101 163.26 161.74 163.53 164.5399 161.87 157.4301 135.4601 158.88 167.5 146.3201 157.1399 159.8401 149.1901 155.38 154.27 147.16 140.5599 139.9501 45.12 18.27002 127.5701 146.6801 137.09 136.71 143.7 130.6899 131.09 130.3099 131.24 141.8899 142.88 141.42 147.3201 148.27 140.36 139.52 131.42 142.0801 149 156.35 161.6 169.9 170.17 173.36 174.87 167.1599 155.3201 158.12 164.4 169.52 184.0199 185.7 183.1801 189.45 184.6799 179.0699 169.96 154.5801 153.8099 154.4299 104.1799 113.78 
128.65 123.6899 112.88 107.21 111.0499 129.8 130 142.4 160.9501 160.4701 165.09 171.88 169.65 165.98 171.15 169.36 176.7 175.4299 174.3201 168.45 156.63 154.26 147.73 140.0299 127.8 127.42 126.75 82.16992 120.63 127.6899 129.77 129.2899 136.3099 149.76 150.6599 144.8199 134.48 115.61 115.3301 114.2301 60.35999 44.30994 128.36 134.5 137.89 146.3501 148.73 156.35 156.6899 150.09 138.7899 138.89 137.5601 136.84 139.53 133.74 137.3101 130.76 136.3101 146.11 145.5901 153.39 154.13 158.96 156.6499 147.11 146.59 147.0699 155.46 157.5499 158.97 154.36 153.8199 147.63 128.85 39.20996 106.7 94.6001 126.7101 128.05 133.54 132.5801 128.87 130 131.15 129.86 141.84 125.4401 131.99 130.5601 129.21 122.37 112.51 104.09 102.12 52.26001 41.09998 39.85999 19.45996 14.14001 12.89001 12.51001 120.2899 129.2899 131.0699 131.49 130.6001 119.26 133.48 134.12 134.1799 139.02 141.6101 141.86 148.4501 138.74 146.22 146.95 134.5 101.6901 30.14001 24.42004 19.26001 114.6901 142.62 149.51 151.95 151.71 163.51 165.02 162.09 156.34 142.71 136.15 131.87 137.8 130.1901 121.77 117.8 126.16 15.74011 129.0801 149.3099 133.24 128.83 126.39 127.38 129.27 160.8 166.79 166.0499 174.9501 178.2999 174.9601 164.53 162.01 150.5699 128.33 15.69995 149 147.8 136.1001 151.9 161.37 148.48 149.85 13.08997 148.0601 161.25 159.3 159.3999 150.9701 7.040039 139.12 158.9299 174.0601 175.3199 174.58 176.47 161.04 163.38 139.85 157.35 184.41 189.58 196.53 210.3301 209.77 181.25 181.54 166.6 178.4299 177.5 176.4 165.16 126.24 127.62 119.58 122.38 150.6899 179.98 179.8999 181.92 174.25 161.34 159.92 162.6599 162.98 180.04 190.9901 191.6699 187.41 188.5699 180.67 172.7201 135.2 142.49 150.6801 152.14 153.3101 185.75 201.9501 203.0599 200.8999 190.05 179.9501 175.48 164.9301 195.03 177.9301 187.86 193.0601 195.53 184.92 187.66 160.24 148.6299 170.52 1.109985 156.91 157 155.7101 154.9501 180.3099 177.91 175.5699 174.0299 166.1499 149.52 147.5 2.640015 2.450073 3.549927 3.089966 3.440063 2.829956 148.25 147.01 146.4399 149.0801 167.0599 171.49 174.9601 179.14 176.47 165.37 181.6699 178.11 172.08 172.39 159.4399 156.15 156.34 149.1 157.98 154.62 166.46 162.5701 158.65 155.35 169.6899 166.16 169.71 173.37 167.99 181.5 183.09 187.4299 189.53 172.7 180.2201 180.51 177.46 177.41 174.37 177.6901 178.9299 165.66 161.51 150.87 171.0699 173.1699 182.91 185.97 188.11 181.75 179.99 168.76 157.63 143.05 166.4199 169.97 173.14 178.37 174.2301 165.05 165.91 145.8 127.5701 162.5699 174.96 172.73 152.41 156.13 89.48999 89.42004 90.17004 149.05 155.6699 156.47 163.09 161.29 162.25 158.76 148.8099 150.24 124.51 154.7001 148.8601 173.49 181.7799 180.47 186.87 189.5601 187.41 180.64 142.3199 165.4301 163.16 161.1901 152.9801 142.77 143.67 140.53 139.4501 139.7599 138.23 138.58 129.5699 17.25 154.77 170.51 170.01 176.3 181.23 180.53 171.17 160.3301 163.15 153.26 151.17 141.22 166.6901 167.77 169.75 169.79 181.46 184.64 192.4299 193.1901 192.96 184.49 177.4199 177.8101 191.38 196.45 186.16 201.28 196.88 182.26 187.29 170.29 169.1 181.7 184.4399 194.1801 196.64 194.5699 183.15 175.6 175.65 171.22 169.61 175.35 172.61 170.99 163.76 174.54 176.16 188.8101 189.66 199.76 202.28 207.03 199.73 195 197.13 188.25 177.6901 174.41 180.54 167.12 174.2899 176.37 167.88 171.5299 171.35 168.26 161.54 150.12 160.9399 169.9299 190.48 201.55 205.11 210.6 210.04 206.7201 203.0701 193.51 188.51 25.96997 24.65002 22.93994 22.85999 22.71008 164.8 165.63 17.25 35.31006 35.25 34.71008 34.67993 34.84998 34.90002 178.6799 181.25 198.15 197.92 197.36 193.38 191 192.9099 179.8101 168.7899 16.66003 18.04004 19.79993 19.93005 18.95996 19.55994 20.85999 88.08997 26.80005 25.22998 15.43994 147.9501 150.16 139.6599 8.119995 6.699951 72.97998 186.88 190.87 201.85 188.64 189.25 176.91 167.83 168.85 19.3501 17.32996 1.27002 0.09008789 0.1101074 0.1099854 166.61 181.9399 189.97 184.73 184.1899 188.5601 184.2899 181.7301 171.9601 169.09 182.4 186.5 189.78 188.6699 171.9401 182.79 186.71 184.3101 186.5901 186.3501 161.4901 164.73 169.24 170.49 157.0601 163.4099 155.25 146.86 135.91 135.74 88.35999 105.63 104.2 90.80994 74.77002 80.63 78.78003 85.02991 85.11011 86.64001 80.59009 79.97998 13.18005 12.47998 12.28003 47.08008 55.69006 59.60999 68.71997 73.33008 70.58008 70.67004 57.58997 58.14001 57.76001 50.20007 35.08008 1.349976 2.880005 40.34998 48.56006 52.66992 53.38 55.47998 55.83008 53.53992 55.69006 54.89001 57.01001 119.34 135.03 119.4501 167.5399 166.73 179.75 181.62 182.22 195.99 194.0599 195.34 192.79 157.23 179.1 177.1899 171.92 170.47 170.1799 163.41 173.36 166.9401 168.91 168.55 177.26 177.2899 167.3999 166.92 180.02 180.24 190.89 195.71 195.6901 203.12 200.26 194.52 192.34 187.2001 181.6801 184 177.7 165.88 165.14 186.79 193.05 196.1599 197.24 184.03 186.79 182.39 185.02 186.98 195.6799 196.24 196.8 193.4301 189.91 161.72 169.72 160.88 27.59998 169.74 166.84 179.99 181.4099 186.49 183.92 184.87 175.5499 177.09 180.67 178.12 162.6599 146.9401 127.75 127.5601 130.5699 4.170044 145.33 143.95 129.22 98.73999 142.67 164.1801 184.5699 183.89 197.46 204.11 205.88 215.7101 217.35 224.1001 221.17 200.46 191.6 181.01 180.86 155.22 153.09 146.67 151.66 150.3 118.0199 78 123.65 130.9601 131.35 113.39 118.99 135.2899 133.97 152.74 154.52 138.85 148.55 132.3201 124.4301 118.5 95.46008 75.1001 74.99011 19.20007 20.13 17.68005 16.18005 18.51001 22.26001 20.45007 19.46997 18.02002 15.08997 15.38 0.3400879 58.82996 59.69006 59.18994 60.19006 78.31995 77.55005 59.59009 61.19006 79.58008 51.30005 37.73999 36.87012 37.05994 19.55994 24.15002 21.53003 24.6001 28.62 36.07996 37.14001 36.36011 34.29993 39.26001 35.65002 34.03003 21.98999 34.10999 43 49.05005 44.54004 44.33997 46.91992 42.18005 39.83997 30.65991 29.27002 35.77002 27.15002 21.69006 0 0.2698975 0.2099609 0.2700195 0.1300049 0.1400146 0.1400146 0.1099854 0.2700195 0.2700195 0.1699219 0.3699951 0.210083 0 117.39 137.6001 146.79 144.14 155.86 166.98 168.6699 164.83 168.6799 168.5599 168.09 167.99 156.6901 157.35 136.2101 116.14 158.5601 154.36 165.24 162.04 157.62 151.7799 148.26 133.9299 102.9801 64.32996 106.35 141.05 148.3629 150.3314 157.7295 158.4552 154.85 156.02 144.7201 144.12 137.28 136.5399 120.8101 134.49 130.88 137.46 136.8101 130.1799 131.89 131.48 136.0801 147.9399 148.62 148.99 145.48 145.0699 135.6901 128.4299 129.2799 11.05005 101.72 117.5 124.36 133.67 136.97 142.84 136.27 141.33 151.62 153.85 149.3899 149.16 117.01 153.61 153.3099 155.99 161.25 157.9301 154.96 154.09 148.83 158.8199 164.23 163.8201 172.9299 155.7 162.36 151.4099 155.8201 163.78 169.38 170.1799 158.5599 156 143.89 144.61 145.26 146.67 142.4401 127.7001 111.5699 12.88 123.76 136.29 136.49 130.55 131.1101 124.02 123.3101 36.77002 35.87 132.66 131.85 136.09 143.67 148.5601 140.87 138.8099 135.33 132.34 146.9099 156.39 145.78 155.8799 165.7 166.13 164.72 165.08 158.04 162.9701 162.41 170.51 181.2101 190.49 196.24 188.14 183.51 177.9099 171.0599 166.2999 159.23 142.45 142.14 113.4399 
126.63 119.96 118.3899 108.9401 106.39 92.16003 109.42 143.62 150.0601 161.6599 161.6901 173.0701 171.51 175.74 176.6901 175.8501 182.8199 180.42 174.12 167.6899 147.3201 151.0601 108.46 139.98 106.22 128.4199 9.420044 9.329956 117.28 126.9399 134.87 142.13 153.75 154.26 149.36 147.0601 143.41 128.6101 111.1101 103.7 121.89 123.9301 131.13 139.01 149.36 147.86 147.9601 149.4401 148.36 144.09 138.91 137.5299 133.13 140.2699 140.37 141.88 140.52 140.84 134.62 135.61 142.55 151.7001 153.1899 152 149.86 149.29 145.21 144.2201 158.3601 161.96 159.8999 157.6 152.38 144.8 107.3 38.22009 22.4801 91.46008 94.41003 125.37 125.8101 127.03 127.02 125.7899 142.13 141.8301 141.1 140.58 131.42 130.63 141.3501 121.0601 111.3099 99.91003 61.06995 55.92993 41.27002 28.03003 127.92 13.45007 13.20996 120.2899 122.1901 128.3 130.12 134.62 135.96 120.9501 131.74 137.26 137.3099 137.16 140.86 144.46 147.3201 146.3301 145.9 146.78 146.4 134.0599 121.0701 99.68994 113.26 114.0699 114.85 147.2899 149.26 163.0801 167.12 165.35 166.26 159.7999 139.6699 144.14 140.8099 141.3501 119.02 119.96 120.59 126.8101 123.8899 145.65 152.3401 149.1901 145.9501 138.39 140.7001 142.9 152.4301 161.75 157.5601 171.6699 171.87 165.71 165.0601 159.2001 150.1799 144.3401 19.58997 151.0601 158.65 136.38 156.16 158.23 158.24 136.75 122.0801 133.13 163.78 159.74 167.04 163.66 142.96 158.74 167.7201 167.78 177 179.21 168.8 171.8 167.36 156.16 40.63 175.6901 175.6801 201.1599 206.54 208.0399 199.7799 188.4401 180.0699 177.92 176.73 173.8501 162.9501 132.6699 134.38 121.84 150.98 151.8401 172.25 143.89 165.0601 172.09 161.0399 159.3 138.28 163.76 181.36 168.09 189.3 183.27 185.6699 181.99 175.14 152.95 141.83 148.17 176.5 176.72 189.83 196.33 198.74 196.4 192.59 189.36 174.2999 156.1901 166.46 180.9801 177.8301 173.6 179.92 184.3201 185.86 154.79 148.67 146.62 144.77 138.45 161.8601 161.05 171.51 177.27 176.95 174.15 171.66 163.87 164.39 153.5 2.180054 1.52002 3.460083 6.02002 3.589966 0.9100342 62.04993 145.08 153.7201 164.6899 163.63 166.99 180.6801 187.88 187.53 184.63 184.1599 174.47 171.0901 171.16 161.6901 161.4301 163.42 162.17 161.73 159.97 154.7001 168.4501 160 160.5499 168.6901 160.48 161.64 161.22 163.66 179.26 185.9701 191.02 189.67 171.3201 118.99 176.41 181.98 182.05 175.4 178.7799 176.49 185.15 154.5599 156.17 26.71997 173.2201 184.01 186.2001 188.74 183.0699 177.62 169.79 160.48 157.92 164.38 172.13 172.3 175.49 172.28 171.2999 162.6899 155.34 132.8 156.76 153.87 132.4 145.7799 21.96997 21.58008 22.17004 16.08997 110.14 146.58 155.05 158.66 167.17 165.26 157.79 155.25 140.3101 22.75 161.1101 160.74 175.8199 174.85 182.59 189.3899 190.4 189.0099 181.01 173.63 16.54004 154.11 154.76 148.25 148.04 140.03 140.97 124.4 135.1699 139.24 147.67 161.75 163.1699 178.12 178.5 186.59 184.73 183.86 183.2 169.9601 171.45 162.02 152.51 103.89 75.64001 18.43005 153.5 148.35 162.12 180.76 188.52 195.2201 199.2201 198.58 194.33 185.1599 177.35 195.58 202.1801 203.9399 200.5599 196.26 184.2799 186.05 167.51 167.14 176.35 189.3301 190.75 194.0601 193.88 186.53 180.75 176.9401 167.04 166.2001 148.9399 155.0601 171.15 147.01 155.48 181.27 187.63 191.46 198.15 201.9701 203.47 198.88 198.58 190.0599 182.7699 179.39 181.22 155.77 168.16 168.9401 150.36 161.2699 166.2101 168.24 167.76 164.74 157.28 168.98 169.0299 174.1901 195.96 198.4 207.55 208.25 204.95 203.51 191.6901 189.49 190.5599 25.52991 24.37 166.76 166.5499 164.1001 163.75 163.26 154.71 32.10999 32.54993 166.3099 167.08 184.02 188.24 190.51 203.28 199.3 199.2 197.6 190.9399 190.6801 173.52 168.7001 169.38 18.45996 25.45007 24.75 20.94995 17.58008 17.60999 88.95996 22.29004 24.40991 13.78003 148.6 149.22 1.060059 14.08997 180.7699 193.76 196.67 204.4401 201.35 205.89 187.9 165.0701 165.36 165.85 120.37 18.89001 3.049927 1.099976 0.3800049 149.38 151.29 179.85 191.84 193.29 195.4501 200.3 189.61 179.0701 171.7301 171.37 180.72 186.29 187.5399 184.8501 183.5801 192.4301 196.0699 194.22 188.47 186.85 171.87 150.6901 157.2401 165.1 166.91 153.37 150.8601 152.2201 135.83 131.85 97.52002 103.8 104.3201 98.16003 113.9401 101.83 103.1801 82.58008 89.25 88.27002 84.46997 82.16003 73.88 12.71997 13.77002 34.18994 49.06995 44.21997 59.23999 64.13 81.70996 66.55994 82.21997 56.94995 47.23999 47.72998 17.53992 31.02002 14.63 42.07996 41.67004 40.08008 41.59998 54.94995 55.13 53.41003 52.04993 55.41003 117.1001 118.39 134.9099 119.91 167.2201 167.16 181.53 187.2999 189.24 197.03 198.4 199.95 197.0901 159.79 160.52 170.35 171.12 170.9399 169.63 174.6801 175.63 175.83 170.37 169.92 163.7899 172.62 170.11 19.14001 180.0701 184.97 186.78 193.6901 198.46 204.85 199.98 187.66 183.2101 200.0599 181.71 203.02 176.64 192.9099 195.13 184.55 197.1499 200.73 195.9301 186.72 190 188.92 183.15 186.95 192.03 193.38 189.21 190.45 180.0901 177.0399 174.29 160.11 168.74 167.65 175.3 183.59 187.5699 189.3401 189.1899 182.8201 173.37 173.0399 176.6699 174.1699 171.63 154.35 148.0601 127.13 151.9399 144.91 146.6699 170.6499 169.34 147.61 149.12 155.37 154.53 183.21 193.5299 207.78 207.4401 212.73 216.92 220.59 216.8101 194.1 189.51 183.26 176.8099 158.41 158.63 151.66 149.1799 156.97 159.01 116.3301 128.21 130.6799 138.37 114.65 81.53003 119.36 139.14 140.26 134.98 131.63 131.51 132.79 120.9399 121.89 96.01001 97.85999 46.13 19.46997 20.65002 18.79004 18.31006 18.65991 20.47998 21.85999 21.07007 17.47998 17.54004 16.8999 35.8999 48.27002 48.15002 81.40002 91.67993 89.56006 92.02991 62.66003 84.66992 90.56995 50.62 48.42004 46.72009 49.23999 48.51001 12.25 27.63 39.29004 38.06995 39.65002 43.88 41.84998 32.88 28.62 29.22009 28.37012 27.31995 28.21997 37.17993 40.1499 39.37 44.48999 43.54004 39.40002 33.34998 30.37 29.43005 36.13 30.67004 0.8099365 0.1500244 1.23999 0.6199951 0.4100342 0.05993652 0.1300049 0.07995605 0.1900635 0.1500244 0.07995605 0.289917 0.08007813 0.3900146 98.08997 116.79 120.75 147.24 139.15 155.24 157.8199 169.25 171.6699 174.51 179.3101 176.72 170.83 160.0701 145.11 145.1399 144.38 116.0601 154.09 168.91 168.99 162.02 157.9399 148.85 142.0699 135.7999 103.55 143.77 136.7201 147.8715 159.3643 157.9133 156.8505 155.3 155.41 156.34 142.8199 136.5299 126.87 128.04 136.35 137.33 141.16 141.52 138.27 135.5499 139.64 148.9601 147.7001 152.6899 154.66 156.3601 151.1799 147.67 128.11 126.8401 69.04004 93.87012 119.39 123.54 140.33 141.3101 144.8101 137.99 142.01 142.7 143.24 141.51 138.8501 137.86 144.92 148.35 142.95 152.42 150.2899 143.9501 148.4301 156.8999 163.9399 172.26 172.12 172.9301 159.1 161.72 148.22 158.61 159.4501 168.75 165.23 162.01 160.6001 157.58 143.47 139.46 139.33 130.3101 116.8401 111.6899 4.209961 5.819946 6.089966 125.92 124.84 119.91 119.0099 32.51001 33.97998 35.42993 123.6101 128.87 127.02 135.9299 139.91 140.14 144.24 138.55 20.64001 119.8 145.7101 145.1901 149.8 157.85 162.0801 157.23 160.5699 162.4301 172.75 171.53 181.6599 185.6699 195.1001 195.9601 186.72 184.42 172.28 172.01 165.76 159.29 160.12 108.24 140.9 
123.6901 121.41 118.49 107.23 100.0601 95.29004 106.38 102.4601 127.66 126.8199 151.86 167.6799 164.24 172.71 175.92 181.9501 184.13 183 171.8101 165 162.92 144.7599 126.8201 107.59 101.53 12.80005 11.68005 94.8999 121.61 135.29 137.79 146.3 155.49 156.17 154.49 151.73 143.5499 130.25 126.04 99.51001 125.08 134.3401 132.6901 146.88 149.39 149.67 147.25 141.14 143.4801 140.49 139.5 120.2999 130.9301 137.3799 145.05 146 146.46 145.74 140.54 130.7999 140.59 139.58 138.6801 149.53 147.95 144.6 143.87 152.09 155.63 159.97 160.91 161.53 151.01 140.47 38.19995 29.29004 25.01001 84.79004 102.6801 117.6 118.15 116.78 134 132.64 121.74 139.21 140.6899 145.54 142.77 147.79 138.09 137.75 108.62 111.22 65.58997 101.77 56.41992 127.4301 126 17.27002 17.58997 121.21 122.9099 127.0599 133.6901 140.71 138.71 140.11 134.4601 144.8199 145.25 146.42 150.74 149.27 161.4 161.1001 158.47 153.58 148.78 150.97 122.58 118.4301 116.64 115.27 116.4301 146.3101 158.1899 159.8301 168.63 168.6599 166.5 156.1 157.23 150.24 151.53 141.84 133.52 133.35 128.8099 141.2899 141.63 148.39 158.12 157.39 155.7999 165.0699 138.58 142.42 152.9 156.64 154.8 165.61 167.9099 165.9199 160.9 152.3501 150.0499 144.03 18.61011 149.2799 161.63 161.21 164.24 162.8301 162.26 134.28 26.62 162.58 171.04 172.78 171.8099 162.47 157.4 143.25 166.66 171.74 176.75 176.8999 170.53 169.01 46.10999 49.15002 154.7101 162.48 172.0699 197.49 188.58 202.08 193.36 191.51 180.1799 173.0299 173.6901 169.75 147.24 148.52 148.91 126.49 151.09 151.86 148.6 144.01 143.78 126.5 142.8501 158.14 130.5 162.12 167.64 168.42 170.6499 181.0901 180.0701 175.35 167.2 153.66 133.26 176.16 175.99 175.46 189.04 189.39 190.21 196.11 191.62 179.9199 180.97 168.2799 177.4501 175.87 171.63 169.36 180.22 185.1899 177.13 156.6901 155.37 147.9301 4.869995 149.8099 162.3101 164.4299 163.62 172.6899 173.78 174.38 171.97 162.2999 156.9401 153.35 0 2.900024 4.029907 3.369995 3.780029 0.5999756 0.8500977 2.980103 153 165.3199 163.4601 162.5701 182.17 182.77 186.84 193.66 183.76 176.75 173.73 162.45 159.78 162.08 155.13 164.92 163.45 164.21 170.65 167.38 165.85 167.0601 176.74 176.55 180.23 178.25 25.65002 179.41 184.13 189.52 187.2 184.5599 167.8101 179.38 185 184.9601 183.76 192.8101 192.78 183.36 152.74 0.3699951 166.78 173.12 180.9701 183.35 185.1901 183.11 175.13 170.73 165.49 20.32996 160.98 164.35 172.76 166.5 164.71 150.3099 147.0801 155.36 120.55 6.349976 19.37 129.7 158.5 147.01 17.69006 21.90991 19.23999 105.4501 147.4199 158.8799 159.27 165.91 163.79 161.9701 152.9 155.12 144.21 155.0299 154.6799 156.34 152.74 183.2799 184.1899 186.45 183.38 172.12 172.46 136.37 134.2899 140.6801 155.5599 159.1899 154.33 147.48 133.27 133.59 137.0599 144.35 162 167.0199 177.58 185.74 188.29 188.6101 190.0099 187.4399 182.02 184.8201 171.6799 151.1901 12.89001 17.10999 16.33997 160.77 167.62 166.04 171.8 190.6 192.95 201.37 202.12 189.3201 191.25 186.27 198.77 204.5499 208.8 201.88 200.0901 192.48 191.1 188.8 181.16 180.77 180.7799 185.1 189.6799 184.8999 176.4399 175.4801 175.7201 154.38 15.30994 149.1699 154.9299 145.86 146.3099 162.29 162.37 180.7699 191.59 195.4199 198.79 199.9301 194.87 194.0699 193.4399 190.78 179.8999 175.2101 8.27002 13.69995 149.4601 150.22 170.23 171.2799 144.78 163.26 163.96 131.4301 62.09009 143.5601 122.9401 198.22 198.39 198.2201 192.3199 203.45 182.4199 186.9301 187.14 168.37 168.36 24.31995 180.05 162.7999 162.35 169.37 161.51 164.3999 152.12 30.07007 31.17993 164.2 179.77 190.92 194.17 196.87 202.83 204.2 196.98 193.38 194.73 164.02 21 21.63 22.19995 24.35999 24.33997 22.57007 23.20996 22.65002 17.44995 17.22998 22.67004 21.89001 12.62 153.37 154.24 13.65002 13.48999 191.7 199.1399 210.24 211.4301 206.35 196.7001 196.36 142.9801 129.89 129.13 165.64 175.16 0.7800293 0.1899414 80.87 182.5399 185.16 197.64 197.11 201.97 204.5 194.45 194.75 179.0801 179.49 168.64 173.33 174.05 182.35 170.96 191.53 202.05 201.12 188.22 185.3199 175.5 156.96 178.8 170.47 162.4299 166.8401 168.3601 151.38 130.13 129.1001 125.66 131.22 131.41 115.27 115.71 109.8 101.92 84.44995 89.69995 87.94006 83.83008 83.57996 5.329956 13.31006 14.25 15.23999 31.03003 39.93005 76.75 80.75 81.38 81.69006 83.32996 53.91992 30.90991 26.35999 27.88 30.43994 34.21997 28.12 15.07996 37.07996 37.18994 38.54004 39.5 38.9801 129.33 127.6899 136.51 136.76 154.3199 154.89 164.9 159.21 184.86 188.8099 194.65 197.09 204.67 201.1699 198.5801 192.7999 160.26 129.23 164.9301 173.2 178.3199 179.8 180.25 169.4301 172.63 160.54 165.35 169.9601 170.87 167.38 162.1 184.88 191.87 195.59 199.6799 201.08 199.23 187 192.35 199.2999 204.97 208.86 205.9901 192.24 192.23 173.28 203.72 209.49 208.0699 203 188.21 184.6599 181.91 166.3201 168.52 176.2 185.08 183.8199 181.92 171.0599 171.85 170.45 160.5701 163.11 174.84 174.23 184.52 186.23 186.54 180.38 174.59 168.3 171.41 164.84 160.35 155.39 147.2 166.72 166.8301 176.0601 181.85 169.09 169.63 170.4401 155.4801 154.71 154.5499 160.67 181.78 186.71 200.77 205.51 205.38 207.54 207.99 199.2899 191.3301 190.02 184.4401 161.1801 162.4099 160.39 154.23 156.16 158.21 121.29 132.89 135.5199 137.59 149.41 119.87 118.29 133.29 128.4099 131.1 132.27 131.2599 122.76 97.94995 95.63 96.13 97.77002 20.26001 20.23999 22.54004 16.88 19.21997 18.34998 23.0199 19.08997 22.59998 16.32996 13.10999 14.56006 50.31995 85.12 82.70996 83.65002 96.4801 96.13 94.10999 90.35999 89.69006 91.5 89.69006 87.46008 48.55994 48.83997 47.80005 17.58008 32.15002 43.02002 43.93005 43.87 40.21997 38.01001 35.16992 34.70996 38.21008 21.71997 37.41992 41.78992 35.37 43.42004 46.70996 51.00989 42.6001 44.5 36.91003 39.07996 37.63 43.12 39.20996 34.75 28.39001 27.16003 30.06995 0.4599609 0.06005859 0.1400146 0 0.1600342 0.06994629 0.1400146 0.1400146 0.1800537 0.1600342 0.1899414 94.33008 96.02002 96.91003 135.1001 139.7999 150.42 167.79 174.7 176.42 180.4199 180.21 170.61 154.98 151.24 146.23 146.1799 146.25 161.26 169.84 172.34 169.0399 156.4401 156.72 138.78 149.45 151.23 151.33 149.13 146.26 155.6584 158.5691 158.2257 156.4601 154.65 152.58 144.17 137.37 132.53 133.24 131.8 140.0599 143.11 144.49 142.5601 133.63 140.15 139.4099 152.4601 157.5199 158.89 157.74 151.9299 139.23 139.16 12.65002 13.12988 94.96997 115.76 120.09 139.9399 142.13 143.8199 139.75 128.0699 137.4199 132.9199 125.12 140.7001 130.88 123.2 141.98 139.9301 131.11 142.5399 137.65 150.09 159.95 172.63 174.7799 175.37 172.1901 166.71 143.26 115.39 159.9299 158.08 165.9401 165.05 159.99 156.86 129.49 135.25 127.76 134.26 115.4099 104.92 0.3099365 10.25 11.20996 10.78992 10.68005 11.1001 11.85999 119.54 31.39001 27.75 34.66992 127.6001 134.71 134.49 146.5699 147.4901 150.4501 151.6 145.11 140.96 128.6899 32.14001 27.39001 148.97 149.74 149.11 155.8201 155.72 158.52 175.24 172.9401 178.71 185.5399 191.53 191.52 190.14 183.26 171.16 171.08 150.79 151.39 151.7699 138.47 139.05 
127.84 124.5801 119.92 110.97 105.09 95.13 12.54004 101.6 95.71997 12.21997 143.9301 159.5601 157.9401 166.1299 176.4301 181.64 181.62 180.89 176.28 169.02 156.75 156.45 149.7101 108.01 100.9 7.439941 8.069946 106.2999 119.8 139.3199 145.22 149.72 155.95 156.6 157.9 154.42 143.62 139.49 125.63 106.6699 123.89 139.89 140.71 148.78 152.11 152.5 148.0699 146.23 137.8 137.11 133.88 129.6801 128 135.9 144.55 147.3999 148.97 145.9501 141.5 129.8099 135.2899 138.1699 136.98 138.7001 139.6899 141.2 140.9 151.14 152.22 159.35 159.0701 160.42 147.8301 132.64 125.7999 127.1 115.7699 115.6801 114.05 78.39001 22.31995 112.21 131.98 130.34 128.41 135.04 138.75 144.6801 149.77 147.6 146.3101 132.38 125.1699 117.35 117.13 110.3201 117.37 134.4801 134.12 131.14 116.6599 119.95 132.3199 130.62 141.73 141.25 143.46 141.64 142.63 143.75 148.63 149.6899 151.98 155.88 165.1901 168.88 158.97 151.3199 148.79 135.53 106.4601 106.2899 115.41 115.73 120.64 142.39 142.88 154.86 154.0099 171.41 164.7899 160.9701 156.6901 154.27 150.62 146.77 138.01 131.04 125.39 143.86 144.11 155.5 160.8 156.13 160.88 171.4 164.8301 137.53 156.87 148.9301 150.03 143.21 161.5601 160.8401 160.91 151.9601 133.98 133.8199 146.28 154.1 156.5701 169.36 165.5499 171.16 168.6599 152.9199 23.60999 130.4 176.6599 173.5299 171.7999 167.41 162.0499 163.8899 160.62 165.5701 169.0599 173.24 164.9199 169.29 115.6499 53.09998 153.61 169.9299 157.88 186.4401 189.58 190.36 196.8101 189.88 179.3999 174.78 156.6 157.5499 124.28 97.40002 26.43994 26.76001 152.36 151.0499 142.76 144.42 129.3199 20.87 23.27991 142.62 123.02 162.8101 159.42 147.5099 170.48 173.7 161.1699 165.7999 168.89 152.9 149.6 150.42 171.46 163.98 184.83 181.0199 180.8199 170.98 175.85 158.6 162.13 172.26 173.65 172.25 150.5901 26.80994 180.65 169.67 177.7001 160.17 157.34 148.6899 152.35 147.41 154.41 160.86 166.0199 170 170.84 165.8101 167.3301 152.64 155.21 154.12 0.4400635 41.27002 1.849976 0 1.77002 3.76001 0.4500732 2.02002 147.0801 162.89 159.03 171.53 179.28 182.12 188.49 194.58 179.86 181.3199 176.62 165.64 167.0701 154.61 151.46 168.51 162.9 172.0499 173.89 174.7201 165.48 162.7001 181.89 187.6 187.11 181.71 178.17 176.54 178.1399 184.03 182.8099 183.9301 178.4399 169.85 186.1699 191.59 196.34 196.78 196.53 176.15 151 150.6699 155.04 157.11 172.7201 180.87 176.8301 178.79 169.71 0.9399414 172.37 169.0601 167.4401 162.14 175.64 169.1801 168.6599 153.89 147.0399 122.3101 120.7 16.07007 20.42993 18.52002 141.3201 20 143.91 14.30994 146.88 2.360107 150.39 150.7899 160.25 156.48 159.9299 152.14 156.86 161.76 162.2999 143.46 148.24 149.96 174.3899 176.22 174.22 178.1899 179.8101 172.3501 164.0599 164.54 149.73 156.52 159.5701 162.34 162.2101 132.24 142.47 139.46 21.53003 155.24 166.85 172.0701 176.99 182.8101 192.9901 194.48 198.24 193.55 189.0901 183.5601 180.88 169.8101 163.96 19.34998 19.81995 161.6801 173.46 172.02 185.5701 190.95 195.88 199.23 200.24 194.73 186.8201 185.36 197.1901 208.63 210.47 209.78 198.33 195.11 187.24 178.48 123.17 164.1599 178.08 175.86 182.3101 181.92 181.0701 174.38 161.54 154.7 6.25 13.88 155.8199 154.99 162.14 163.1 178.74 179.01 184.9 183.86 193.22 190.9099 194.25 195.25 190.3201 187.36 175.04 175.86 158.87 14.45996 149.12 172.58 173.49 186.98 163.74 165.39 166.6801 163.6699 158.4501 168.62 172.4 186.39 185.2201 191.55 191.8 191.42 183.7599 179.09 186.51 167.11 182.97 182.5 178.5901 146.48 174.21 175.04 171.1599 164.0699 164.8201 157.1801 103.73 154.2699 29.40002 191.88 191.63 192.75 199.08 202.4399 197.25 190.9399 14.19006 146.6799 21.28003 17.29993 16.81006 20.9801 22.42993 22.32007 21.91992 22.08008 15.73999 17.47009 17.58997 11.40002 156.51 153.14 153.0701 165.2599 14.41003 190.5499 202.78 208.01 210.3 208.1399 195.63 184.0599 159.9401 129.2201 131.4 166.9401 175.2 10.97009 0.01000977 0 155.36 181.78 193.97 196.38 207.84 205.22 200.58 186.3199 185.77 166.89 169.12 171.2899 173.74 168.24 182.33 197.03 200.02 201.6399 189.1801 173.64 176.1801 186.53 177.3401 170.3401 165.7401 165.26 146.0601 141.29 143.01 145.1901 146.9 139.2999 112.35 135.66 119.35 120.25 108.51 84.98999 87.33008 85.28003 83.70996 85.49011 7.140015 8.75 12.66003 8.789917 8.339966 7.680054 80.92993 81.19995 82.63 82.69006 82.05005 80.35999 78.87 26.83997 27.69006 34.83997 35.55005 36.03003 28.75 36.34998 36.82007 37.25 115.72 97.65002 108.51 127.41 134.39 135.85 159 165.51 172.65 187.0699 185.6 191.13 193.8199 195.92 202.0699 201.29 194.8 125.7799 117.25 128.38 163.26 177.4701 180.8999 184.3501 184.65 183.4701 176.72 162.37 169.59 171.6599 173.49 169.48 168.2 167.96 191.4301 193.26 195.27 198.13 195.12 184.5801 196.88 206.2899 211.14 212.7999 209.4 185.3201 187.76 196.22 204.0499 209.6899 208.96 199.62 198.96 162.65 163.27 165.0399 174.46 177.11 177.34 175.5499 176.25 178.5399 173.9301 170.8799 166.39 171.61 175.4801 178.97 182.92 185.6699 185.0701 184.9401 179.14 166.11 154.62 155.9099 158.7999 143.1899 157.6 165.24 166.3301 175.38 181.97 181.46 186.1899 186.8099 188.88 188.03 180.7 161.36 187.5 186.96 201.55 206.89 203.97 208.1901 208.7799 192.6 192.8501 191.6799 185.41 160.23 160.62 171.89 173.28 168.66 166.97 155.04 155.72 159.28 147.9701 149.71 135.62 119.91 130.85 120.8101 119.03 132.14 124.3301 125.29 99.57007 100.03 18.46997 20.42993 20.55005 18.34009 17.67993 21.5 20.52002 16.84998 12.2699 16.89001 16.35999 16.30005 0.6300049 12.64001 49.72998 85.75 87.97998 93.04004 96.55005 99.67004 94.51001 92.23999 90.75 89.83008 88.70996 66.20996 60.90002 50.35999 50.63 44.82996 31.63989 45.25 44.01001 50.03992 49.91992 55.75 51.08008 39.56995 40.79993 41.79004 37.77002 42.54004 36.93994 40.52002 53.31995 56.65002 52.45996 44.19006 41.4801 44.71997 46.66003 48.14001 31.48999 27.38 31.44995 33.96997 31.3999 1.119995 0.1999512 0.03991699 0.04003906 0.04003906 0.04992676 0.1199951 0.08007813 0.1899414 0.0300293 0.2301025 0.0300293 0.01000977 27.63989 143.12 141.7101 140.09 165.6801 170.2 173.73 179.79 178.12 174.2101 162.4105 152.62 152.24 139.54 149.9399 158.3099 168.72 169.91 165.33 154.0699 143.87 147.7699 150.0699 154.79 158.62 153.0524 149.7067 152.55 152.0356 159.5415 156.76 155.1101 148 138.8199 137.88 133.4801 124.78 139.1799 142.9901 145.2999 144.8099 141.23 137.9501 136.0699 140.88 153.1801 155.77 156.95 156.0701 152.8701 139.75 139.7001 18.85999 13.68005 110.3201 119.47 127.78 132.11 141.2 141.08 138.27 126.17 124.65 114.24 124.62 124.6799 121.4299 119.39 119.6 115.62 115.01 125.17 136.2001 157.99 157.63 171.21 176.08 178.8 175.1799 174.58 168.25 150.66 153.59 157.24 157.1899 159.4501 156.62 114.74 105.8099 125.8501 126.9 4.569946 0.6700439 2.01001 0.4000244 12.42004 10.65002 9.969971 12.81006 9.940063 9.689941 13.98999 11.69006 9.27002 116.75 129.04 133.49 140.8301 150.76 153.7 151.8301 152.91 152.13 129.63 127.65 27.25989 23.73999 17.84998 58.5 10.17004 145.52 154.04 169.35 173.38 180.9801 184.15 188.3 187.96 184.72 187.53 178.12 177.5 170.8301 147.9801 143.1699 139.5 136.48 138.24
[truncated: 3,762,902 more chars]
