# Supplementary material for: Penumbra: A spatially distributed, mechanistic model for simulating ground-level incident solar energy across heterogeneous landscapes
Source: PLoS One. 2018 Dec 19;13(12):e0206439. doi: 10.1371/journal.pone.0206439 (PMC6300277; doi:10.1371/journal.pone.0206439)
Supplement: S1 Data — S1_ModelWithTestData.zip Penumbra model provided as a command line runnable Java jar file, test data for both O’CCMoN locations (Moose Mountain and Falls Creek) with prepared properties files for the open site and forest site, and a README file that provides instructions for running the test data through Penumbra. (ZIP) [file pone.0206439.s005.zip › PenumbraTestData/FallsCreek/SolarEnergyResults/FallsCreekCalibrationValidation.xlsx]

## Sheet: FCO_FCF_Comparisons
							Baseline		Best
						R^2	0.904669	0.544669	0.893394	0.474037
						RMSE	252.662	515.712	270.109	53.7904
						MeanError	-59.9621	-367.92	125.193	-37.1181
						Ave_Diff	0.285509	0.431961	0.241145	0.898647
	Station	Year	JulianDay	Hour	PAR Up - LI-COR (umol/m2/sec)	PAR Up - LI-COR (umol/m2/sec)	Open Site	Forest Site	Open Site	Forest Site	Open-RMSE	Forest-RMSE	Open Site	Forest Site	Open Site	Forest Site
1	FCO	2008	188	0	17	0	0	0	0	0
2	FCO	2008	188	1	16	0	0	0	0	0
3	FCO	2008	188	2	16	0	0	0	0	0
4	FCO	2008	188	3	17	0	0	0	0	0
5	FCO	2008	188	4	18	0	0	0	0	0
6	FCO	2008	188	5	18	0	104.88	104.88	13.56	13.56
7	FCO	2008	188	6	43	2	320.96	285.55	57.56	36.92			0.902217	0.521645
8	FCO	2008	188	7	127	7	665.55	466.2	213.33	60.28			247.585	85.0364
9	FCO	2008	188	8	297	19	1034.02	634.53	473.2	82.04			97.7693	-62.3389
10	FCO	2008	188	9	562	37	1526.84	779.07	1083.9	100.73			0.212301	0.804182
11	FCO	2008	188	10	914	51	1840.58	889.96	1486.48	115.07
12	FCO	2008	188	11	1556	92	2063.73	979.98	1837.2	134.29
13	FCO	2008	188	12	1801	57	2139.46	1055.29	1961.19	165.84
14	FCO	2008	188	13	1794	50	1972.41	959.57	1567.57	124.07
15	FCO	2008	188	14	1714	100	1747.15	889.8	1237.67	115.05
16	FCO	2008	188	15	1537	24	1500.09	778.83	1011.99	100.7
17	FCO	2008	188	16	1314	14	1222.9	634.24	828.87	82.01
18	FCO	2008	188	17	995	11	618.81	465.88	549.95	60.24
19	FCO	2008	188	18	649	6	334.4	291.22	319.52	71.4
20	FCO	2008	188	19	209	4	122.59	122.59	117.13	117.13
21	FCO	2008	188	20	37	1	0	0	0	0
22	FCO	2008	188	21	8	0	0	0	0	0
23	FCO	2008	188	22	13	0	0	0	0	0
24	FCO	2008	188	23	16	0	0	0	0	0
25	FCO	2008	189	0	15	0	0	0	0	0
26	FCO	2008	189	1	15	0	0	0	0	0
27	FCO	2008	189	2	16	0	0	0	0	0
28	FCO	2008	189	3	17	0	0	0	0	0
29	FCO	2008	189	4	16	0	0	0	0	0
30	FCO	2008	189	5	29	1	102.94	102.94	13.31	13.31
31	FCO	2008	189	6	115	5	323.83	283.74	60.41	36.69
32	FCO	2008	189	7	304	15	660.08	464.55	210.11	60.07
33	FCO	2008	189	8	900	12	1026.73	633.07	469.68	81.86
34	FCO	2008	189	9	1269	29	1519.89	777.8	1072.62	100.57
35	FCO	2008	189	10	1557	27	1838.33	888.88	1484.66	114.93
36	FCO	2008	189	11	1756	90	2061.76	978.9	1835.46	133.91
37	FCO	2008	189	12	1879	55	2137.78	1052.65	1959.65	164.58
38	FCO	2008	189	13	1903	39	1980.6	958.9	1592.42	123.99
39	FCO	2008	189	14	1817	113	1746.08	889.19	1237.68	114.97
40	FCO	2008	189	15	1628	16	1496.25	778.23	1004.79	100.62
41	FCO	2008	189	16	1354	12	1213.07	633.6	807.24	81.92
42	FCO	2008	189	17	1021	10	617.86	465.15	549.1	60.14
43	FCO	2008	189	18	663	6	333.39	290.33	318.55	71.13
44	FCO	2008	189	19	211	4	121.39	121.39	115.99	115.99
45	FCO	2008	189	20	37	1	0	0	0	0
46	FCO	2008	189	21	1	0	0	0	0	0
47	FCO	2008	189	22	4	0	0	0	0	0
48	FCO	2008	189	23	9	0	0	0	0	0
49	FCO	2008	190	0	16	0	0	0	0	0
50	FCO	2008	190	1	19	0	0	0	0	0
51	FCO	2008	190	2	18	0	0	0	0	0
52	FCO	2008	190	3	17	0	0	0	0	0
53	FCO	2008	190	4	15	0	0	0	0	0
54	FCO	2008	190	5	26	1	100.93	100.93	13.05	13.05
55	FCO	2008	190	6	76	3	321.75	281.86	59.91	36.44
56	FCO	2008	190	7	193	6	653.81	462.85	204.58	59.85
57	FCO	2008	190	8	902	10	1028.52	631.55	474.27	81.66
58	FCO	2008	190	9	1267	27	1514.86	776.48	1065.11	100.4
59	FCO	2008	190	10	1554	17	1832.9	887.75	1473.72	114.78
60	FCO	2008	190	11	1762	110	2059.7	974.54	1833.62	132.07
61	FCO	2008	190	12	1887	90	2132.52	1051.27	1947.6	163.43
62	FCO	2008	190	13	1904	49	1978.97	958.18	1590.83	123.89
63	FCO	2008	190	14	1809	123	1741.93	888.51	1229.45	114.88
64	FCO	2008	190	15	1626	15	1497.18	777.56	1008.67	100.54
65	FCO	2008	190	16	1360	9	1211.69	632.88	806.32	81.83
66	FCO	2008	190	17	1032	8	616.8	464.33	548.14	60.04
67	FCO	2008	190	18	663	5	332.27	289.35	317.48	70.84
68	FCO	2008	190	19	211	3	120.07	120.07	114.73	114.73
69	FCO	2008	190	20	34	1	0	0	0	0
70	FCO	2008	190	21	1	0	0	0	0	0
71	FCO	2008	190	22	0	0	0	0	0	0
72	FCO	2008	190	23	1	0	0	0	0	0
73	FCO	2008	191	0	4	0	0	0	0	0
74	FCO	2008	191	1	8	0	0	0	0	0
75	FCO	2008	191	2	12	0	0	0	0	0
76	FCO	2008	191	3	14	0	0	0	0	0
77	FCO	2008	191	4	17	0	0	0	0	0
78	FCO	2008	191	5	30	1	98.85	98.85	12.78	12.78
79	FCO	2008	191	6	79	3	314.96	279.93	56.36	36.19
80	FCO	2008	191	7	181	7	650.75	461.09	203.52	59.62
81	FCO	2008	191	8	893	10	1016.96	629.99	462.48	81.46
82	FCO	2008	191	9	1242	27	1511.48	775.11	1059.78	100.22
83	FCO	2008	191	10	1537	15	1833.46	886.57	1480.75	114.63
84	FCO	2008	191	11	1744	137	2057.53	975.14	1831.69	132.67
85	FCO	2008	191	12	1862	116	2130.62	1039.79	1945.86	157.54
86	FCO	2008	191	13	1879	36	1980.63	985.9	1599.13	139.05
87	FCO	2008	191	14	1795	157	1746.48	887.78	1243.14	114.79
88	FCO	2008	191	15	1624	15	1500.84	776.82	1019.9	100.44
89	FCO	2008	191	16	1375	9	1214.29	632.07	815.06	81.73
90	FCO	2008	191	17	1049	6	615.61	463.42	547.08	59.92
91	FCO	2008	191	18	683	4	331.03	288.26	316.3	70.52
92	FCO	2008	191	19	227	3	118.62	118.62	113.34	113.34
93	FCO	2008	191	20	32	1	0	0	0	0
94	FCO	2008	191	21	0	0	0	0	0	0
95	FCO	2008	191	22	0	0	0	0	0	0
96	FCO	2008	191	23	0	0	0	0	0	0
							Differences
						1	17	0	17	0
						2	16	0	16	0
						3	16	0	16	0
						4	17	0	17	0
						5	18	0	18	0
						6	-86.88	-104.88	4.44	-13.56
						7	-277.96	-283.55	-14.56	-34.92
						8	-538.55	-459.2	-86.33	-53.28
						9	-737.02	-615.53	-176.2	-63.04
						10	-964.84	-742.07	-521.9	-63.73
						11	-926.58	-838.96	-572.48	-64.07
						12	-507.73	-887.98	-281.2	-42.29
						13	-338.46	-998.29	-160.19	-108.84
						14	-178.41	-909.57	226.43	-74.07
						15	-33.15	-789.8	476.33	-15.05
						16	36.91	-754.83	525.01	-76.7
						17	91.1	-620.24	485.13	-68.01
						18	376.19	-454.88	445.05	-49.24
						19	314.6	-285.22	329.48	-65.4
						20	86.41	-118.59	91.87	-113.13
						21	37	1	37	1
						22	8	0	8	0
						23	13	0	13	0
						24	16	0	16	0
						25	15	0	15	0
						26	15	0	15	0
						27	16	0	16	0
						28	17	0	17	0
						29	16	0	16	0
						30	-73.94	-101.94	15.69	-12.31
						31	-208.83	-278.74	54.59	-31.69
						32	-356.08	-449.55	93.89	-45.07
						33	-126.73	-621.07	430.32	-69.86
						34	-250.89	-748.8	196.38	-71.57
						35	-281.33	-861.88	72.34	-87.93
						36	-305.76	-888.9	-79.46	-43.91
						37	-258.78	-997.65	-80.65	-109.58
						38	-77.6	-919.9	310.58	-84.99
						39	70.92	-776.19	579.32	-1.97
						40	131.75	-762.23	623.21	-84.62
						41	140.93	-621.6	546.76	-69.92
						42	403.14	-455.15	471.9	-50.14
						43	329.61	-284.33	344.45	-65.13
						44	89.61	-117.39	95.01	-111.99
						45	37	1	37	1
						46	1	0	1	0
						47	4	0	4	0
						48	9	0	9	0
						49	16	0	16	0
						50	19	0	19	0
						51	18	0	18	0
						52	17	0	17	0
						53	15	0	15	0
						54	-74.93	-99.93	12.95	-12.05
						55	-245.75	-278.86	16.09	-33.44
						56	-460.81	-456.85	-11.58	-53.85
						57	-126.52	-621.55	427.73	-71.66
						58	-247.86	-749.48	201.89	-73.4
						59	-278.9	-870.75	80.28	-97.78
						60	-297.7	-864.54	-71.62	-22.07
						61	-245.52	-961.27	-60.6	-73.43
						62	-74.97	-909.18	313.17	-74.89
						63	67.07	-765.51	579.55	8.12
						64	128.82	-762.56	617.33	-85.54
						65	148.31	-623.88	553.68	-72.83
						66	415.2	-456.33	483.86	-52.04
						67	330.73	-284.35	345.52	-65.84
						68	90.93	-117.07	96.27	-111.73
						69	34	1	34	1
						70	1	0	1	0
						71	0	0	0	0
						72	1	0	1	0
						73	4	0	4	0
						74	8	0	8	0
						75	12	0	12	0
						76	14	0	14	0
						77	17	0	17	0
						78	-68.85	-97.85	17.22	-11.78
						79	-235.96	-276.93	22.64	-33.19
						80	-469.75	-454.09	-22.52	-52.62
						81	-123.96	-619.99	430.52	-71.46
						82	-269.48	-748.11	182.22	-73.22
						83	-296.46	-871.57	56.25	-99.63
						84	-313.53	-838.14	-87.69	4.33
						85	-268.62	-923.79	-83.86	-41.54
						86	-101.63	-949.9	279.87	-103.05
						87	48.52	-730.78	551.86	42.21
						88	123.16	-761.82	604.1	-85.44
						89	160.71	-623.07	559.94	-72.73
						90	433.39	-457.42	501.92	-53.92
						91	351.97	-284.26	366.7	-66.52
						92	108.38	-115.62	113.66	-110.34
						93	32	1	32	1
						94	0	0	0	0
						95	0	0	0	0
						96	0	0	0	0
						Average Diff
						1	0	0	0	0
						2	0	0	0	0
						3	0	0	0	0
						4	0	0	0	0
						5	0	0	0	0
						6	1.41406	1.41406	0.281369	0.281369
						7	1.52742	1.47649	0.289578	0.152152
						8	1.35903	1.14363	0.507331	0.712516
						9	1.10745	0.724679	0.457543	1.13423
						10	0.923805	0.323727	0.634182	1.39203
						11	0.672756	0.0266525	0.476971	1.55272
						12	0.280535	0.454278	0.165743	1.68221
						13	0.171787	0.522153	0.0851578	1.66273
						14	0.0947374	0.606071	0.134717	1.74126
						15	0.0191555	0.633075	0.322753	1.74839
						16	0.0243062	0.654772	0.411936	1.75405
						17	0.0718199	0.69782	0.452785	1.76502
						18	0.466213	0.724385	0.576135	1.77165
						19	0.639821	0.761056	0.680378	1.60355
						20	0.521186	0.521186	0.563395	0.563395
						21	0	0	0	0
						22	0	0	0	0
						23	0	0	0	0
						24	0	0	0	0
						25	0	0	0	0
						26	0	0	0	0
						27	0	0	0	0
						28	0	0	0	0
						29	0	0	0	0
						30	1.12081	1.12081	0.741669	0.741669
						31	0.951758	0.846366	0.622427	1.0325
						32	0.738694	0.4178	0.365253	1.34002
						33	0.131549	0.348229	0.628351	1.66651
						34	0.179921	0.479969	0.16773	1.70627
						35	0.165716	0.546323	0.0475661	1.72504
						36	0.160178	0.568284	0.0442494	1.71658
						37	0.128849	0.563744	0.04202	1.67786
						38	0.0399629	0.659771	0.177707	1.75532
						39	0.0398083	0.685695	0.3793	1.76196
						40	0.0843402	0.706308	0.473422	1.76717
						41	0.109798	0.724894	0.505969	1.7718
						42	0.491976	0.74804	0.601108	1.77749
						43	0.661608	0.781828	0.701849	1.61244
						44	0.539186	0.539186	0.581119	0.581119
						45	0	0	0	0
						46	0	0	0	0
						47	0	0	0	0
						48	0	0	0	0
						49	0	0	0	0
						50	0	0	0	0
						51	0	0	0	0
						52	0	0	0	0
						53	0	0	0	0
						54	1.18065	1.18065	0.663252	0.663252
						55	1.2357	1.15051	0.236774	0.703664
						56	1.08834	0.822902	0.0582524	1.05319
						57	0.131073	0.352711	0.621579	1.66793
						58	0.178197	0.480083	0.173139	1.7063
						59	0.164693	0.545715	0.05303	1.72488
						60	0.155795	0.575515	0.0398374	1.72109
						61	0.122164	0.568859	0.0316069	1.68118
						62	0.0386148	0.660909	0.179219	1.75563
						63	0.037776	0.682474	0.381477	1.76115
						64	0.0824928	0.705986	0.46862	1.76707
						65	0.11534	0.729718	0.511171	1.77298
						66	0.503639	0.75875	0.612427	1.78008
						67	0.664604	0.784691	0.704798	1.61387
						68	0.54931	0.54931	0.591103	0.591103
						69	0	0	0	0
						70	0	0	0	0
						71	0	0	0	0
						72	0	0	0	0
						73	0	0	0	0
						74	0	0	0	0
						75	0	0	0	0
						76	0	0	0	0
						77	0	0	0	0
						78	1.06868	1.06868	0.805049	0.805049
						79	1.19789	1.11961	0.334515	0.743294
						80	1.12955	0.872432	0.117133	1.00889
						81	0.129804	0.345386	0.635229	1.66562
						82	0.195738	0.46293	0.15833	1.70133
						83	0.175917	0.536754	0.0372794	1.72238
						84	0.164949	0.565517	0.0490479	1.71722
						85	0.134558	0.566692	0.0440457	1.68797
						86	0.0526631	0.623477	0.160931	1.72439
						87	0.027401	0.676328	0.363288	1.75958
						88	0.0788264	0.705742	0.456976	1.76702
						89	0.124134	0.740313	0.511347	1.77558
						90	0.520711	0.774362	0.628941	1.78386
						91	0.6942	0.812841	0.733914	1.62565
						92	0.627163	0.627163	0.66792	0.66792
						93	0	0	0	0
						94	0	0	0	0
						95	0	0	0	0
						96	0	0	0	0
							OpenResiduals	ForestResiduals
						1	289	0	289	0
						2	256	0	256	0
						3	256	0	256	0
						4	289	0	289	0
						5	324	0	324	0
						6	7548.13	10999.8	19.7136	183.874
						7	77261.8	80400.6	211.994	1219.41
						8	290036	210865	7452.87	2838.76
						9	543198	378877	31046.4	3974.04
						10	930916	550668	272380	4061.51
						11	858550	703854	327733	4104.96
						12	257790	788508	79073.4	1788.44
						13	114555	996583	25660.8	11846.1
						14	31830.1	827318	51270.5	5486.36
						15	1098.92	623784	226890	226.502
						16	1362.35	569768	275636	5882.89
						17	8299.21	384698	235351	4625.36
						18	141519	206916	198070	2424.58
						19	98973.2	81350.4	108557	4277.16
						20	7466.69	14063.6	8440.1	12798.4
						21	1369	1	1369	1
						22	64	0	64	0
						23	169	0	169	0
						24	256	0	256	0
						25	225	0	225	0
						26	225	0	225	0
						27	256	0	256	0
						28	289	0	289	0
						29	256	0	256	0
						30	5467.12	10391.8	246.176	151.536
						31	43610	77696	2980.07	1004.26
						32	126793	202095	8815.33	2031.3
						33	16060.5	385728	185175	4880.42
						34	62945.8	560701	38565.1	5122.26
						35	79146.6	742837	5233.08	7731.68
						36	93489.2	790143	6313.89	1928.09
						37	66967.1	995306	6504.42	12007.8
						38	6021.76	846216	96459.9	7223.3
						39	5029.65	602471	335612	3.8809
						40	17358.1	580995	388391	7160.54
						41	19861.3	386387	298946	4888.81
						42	162522	207162	222690	2514.02
						43	108643	80843.5	118646	4241.92
						44	8029.95	13780.4	9026.9	12541.8
						45	1369	1	1369	1
						46	1	0	1	0
						47	16	0	16	0
						48	81	0	81	0
						49	256	0	256	0
						50	361	0	361	0
						51	324	0	324	0
						52	289	0	289	0
						53	225	0	225	0
						54	5614.5	9986	167.702	145.203
						55	60393.1	77762.9	258.888	1118.23
						56	212346	208712	134.096	2899.82
						57	16007.3	386324	182953	5135.16
						58	61434.6	561720	40759.6	5387.56
						59	77785.2	758206	6444.88	9560.93
						60	88625.3	747429	5129.42	487.085
						61	60280.1	924040	3672.36	5391.96
						62	5620.5	826608	98075.4	5608.51
						63	4498.38	586006	335878	65.9344
						64	16594.6	581498	381096	7317.09
						65	21995.9	389226	306562	5304.21
						66	172391	208237	234120	2708.16
						67	109382	80854.9	119384	4334.91
						68	8268.26	13705.4	9267.91	12483.6
						69	1156	1	1156	1
						70	1	0	1	0
						71	0	0	0	0
						72	1	0	1	0
						73	16	0	16	0
						74	64	0	64	0
						75	144	0	144	0
						76	196	0	196	0
						77	289	0	289	0
						78	4740.32	9574.62	296.528	138.768
						79	55677.1	76690.2	512.57	1101.58
						80	220665	206198	507.15	2768.86
						81	15366.1	384388	185347	5106.53
						82	72619.5	559669	33204.1	5361.17
						83	87888.5	759634	3164.06	9926.14
						84	98301.1	702479	7689.54	18.7489
						85	72156.7	853388	7032.5	1725.57
						86	10328.7	902310	78327.2	10619.3
						87	2354.19	534039	304549	1781.68
						88	15168.4	580370	364937	7299.99
						89	25827.7	388216	313533	5289.65
						90	187827	209233	251924	2907.37
						91	123883	80803.7	134469	4424.91
						92	11746.2	13368	12918.6	12174.9
						93	1024	1	1024	1
						94	0	0	0	0
						95	0	0	0	0
						96	0	0	0	0

## Sheet: Sheet6
Year	JDay	MinutesSinceMidnight	Azimuth	Altitude	EtIrradiance	NetIrradiance		Year	JDay	MinutesSinceMidnight	Azimuth	Altitude	EtIrradiance	NetIrradiance
2008	188	0	0	0	0	0		2008	188	0	0	0	0	0
2008	188	60	0	0	0	0		2008	188	60	0	0	0	0
2008	188	120	0	0	0	0		2008	188	120	0	0	0	0
2008	188	180	0	0	0	0		2008	188	180	0	0	0	0
2008	188	240	0	0	0	0		2008	188	240	0	0	0	0
2008	188	330	67.79	9.71	400.12	13.56		2008	188	330	67.79	9.71	400.12	13.56
2008	188	390	77.47	19.93	808.33	57.56		2008	188	390	77.47	19.93	808.33	36.92
2008	188	450	87.33	30.53	1204.91	213.33		2008	188	450	87.33	30.53	1204.91	60.28
2008	188	510	98.24	41.22	1562.84	473.2		2008	188	510	98.24	41.22	1562.84	82.04
2008	188	570	111.67	51.56	1857.72	1083.9		2008	188	570	111.67	51.56	1857.72	100.73
2008	188	630	130.47	60.76	2069.45	1486.48		2008	188	630	130.47	60.76	2069.45	115.07
2008	188	690	158.94	67.03	2183.61	1837.2		2008	188	690	158.94	67.03	2183.61	134.29
2008	188	750	195.31	67.58	2192.42	1961.19		2008	188	750	195.31	67.58	2192.42	165.84
2008	188	810	225.61	62.06	2095.28	1567.57		2008	188	810	225.61	62.06	2095.28	124.07
2008	188	870	245.7	53.19	1898.8	1237.67		2008	188	870	245.7	53.19	1898.8	115.05
2008	188	930	259.78	42.96	1616.38	1011.99		2008	188	930	259.78	42.96	1616.38	100.7
2008	188	990	270.97	32.3	1267.27	828.87		2008	188	990	270.97	32.3	1267.27	82.01
2008	188	1050	280.93	21.66	875.24	549.95		2008	188	1050	280.93	21.66	875.24	60.24
2008	188	1110	290.6	11.36	467.03	319.52		2008	188	1110	290.6	11.36	467.03	71.4
2008	188	1170	300.6	1.7	70.45	117.13		2008	188	1170	300.6	1.7	70.45	117.13
2008	188	1230	0	0	0	0		2008	188	1230	0	0	0	0
2008	188	1290	0	0	0	0		2008	188	1290	0	0	0	0
2008	188	1350	0	0	0	0		2008	188	1350	0	0	0	0
2008	188	1410	0	0	0	0		2008	188	1410	0	0	0	0
2008	189	0	0	0	0	0		2008	189	0	0	0	0	0
2008	189	60	0	0	0	0		2008	189	60	0	0	0	0
2008	189	120	0	0	0	0		2008	189	120	0	0	0	0
2008	189	180	0	0	0	0		2008	189	180	0	0	0	0
2008	189	240	0	0	0	0		2008	189	240	0	0	0	0
2008	189	330	67.85	9.61	395.89	13.31		2008	189	330	67.85	9.61	395.89	13.31
2008	189	390	77.54	19.83	804.43	60.41		2008	189	390	77.54	19.83	804.43	36.69
2008	189	450	87.41	30.43	1201.39	210.11		2008	189	450	87.41	30.43	1201.39	60.07
2008	189	510	98.32	41.12	1559.74	469.68		2008	189	510	98.32	41.12	1559.74	81.86
2008	189	570	111.76	51.46	1855.05	1072.62		2008	189	570	111.76	51.46	1855.05	100.57
2008	189	630	130.54	60.65	2067.19	1484.66		2008	189	630	130.54	60.65	2067.19	114.93
2008	189	690	158.93	66.91	2181.71	1835.46		2008	189	690	158.93	66.91	2181.71	133.91
2008	189	750	195.16	67.48	2190.81	1959.65		2008	189	750	195.16	67.48	2190.81	164.58
2008	189	810	225.42	61.99	2093.86	1592.42		2008	189	810	225.42	61.99	2093.86	123.99
2008	189	870	245.53	53.13	1897.47	1237.68		2008	189	870	245.53	53.13	1897.47	114.97
2008	189	930	259.63	42.92	1615.02	1004.79		2008	189	930	259.63	42.92	1615.02	100.62
2008	189	990	270.84	32.26	1265.77	807.24		2008	189	990	270.84	32.26	1265.77	81.92
2008	189	1050	280.82	21.61	873.51	549.1		2008	189	1050	280.82	21.61	873.51	60.14
2008	189	1110	290.49	11.31	464.98	318.55		2008	189	1110	290.49	11.31	464.98	71.13
2008	189	1170	300.49	1.64	68.01	115.99		2008	189	1170	300.49	1.64	68.01	115.99
2008	189	1230	0	0	0	0		2008	189	1230	0	0	0	0
2008	189	1290	0	0	0	0		2008	189	1290	0	0	0	0
2008	189	1350	0	0	0	0		2008	189	1350	0	0	0	0
2008	189	1410	0	0	0	0		2008	189	1410	0	0	0	0
2008	190	0	0	0	0	0		2008	190	0	0	0	0	0
2008	190	60	0	0	0	0		2008	190	60	0	0	0	0
2008	190	120	0	0	0	0		2008	190	120	0	0	0	0
2008	190	180	0	0	0	0		2008	190	180	0	0	0	0
2008	190	240	0	0	0	0		2008	190	240	0	0	0	0
2008	190	330	67.91	9.5	391.51	13.05		2008	190	330	67.91	9.5	391.51	13.05
2008	190	390	77.61	19.72	800.39	59.91		2008	190	390	77.61	19.72	800.39	36.44
2008	190	450	87.49	30.33	1197.76	204.58		2008	190	450	87.49	30.33	1197.76	59.85
2008	190	510	98.41	41.02	1556.54	474.27		2008	190	510	98.41	41.02	1556.54	81.66
2008	190	570	111.86	51.35	1852.28	1065.11		2008	190	570	111.86	51.35	1852.28	100.4
2008	190	630	130.63	60.53	2064.83	1473.72		2008	190	630	130.63	60.53	2064.83	114.78
2008	190	690	158.93	66.79	2179.71	1833.62		2008	190	690	158.93	66.79	2179.71	132.07
2008	190	750	195.01	67.37	2189.08	1947.6		2008	190	750	195.01	67.37	2189.08	163.43
2008	190	810	225.22	61.91	2092.3	1590.83		2008	190	810	225.22	61.91	2092.3	123.89
2008	190	870	245.35	53.07	1895.98	1229.45		2008	190	870	245.35	53.07	1895.98	114.88
2008	190	930	259.48	42.87	1613.49	1008.67		2008	190	930	259.48	42.87	1613.49	100.54
2008	190	990	270.71	32.21	1264.08	806.32		2008	190	990	270.71	32.21	1264.08	81.83
2008	190	1050	280.7	21.56	871.56	548.14		2008	190	1050	280.7	21.56	871.56	60.04
2008	190	1110	290.38	11.25	462.69	317.48		2008	190	1110	290.38	11.25	462.69	70.84
2008	190	1170	300.39	1.58	65.32	114.73		2008	190	1170	300.39	1.58	65.32	114.73
2008	190	1230	0	0	0	0		2008	190	1230	0	0	0	0
2008	190	1290	0	0	0	0		2008	190	1290	0	0	0	0
2008	190	1350	0	0	0	0		2008	190	1350	0	0	0	0
2008	190	1410	0	0	0	0		2008	190	1410	0	0	0	0
2008	191	0	0	0	0	0		2008	191	0	0	0	0	0
2008	191	60	0	0	0	0		2008	191	60	0	0	0	0
2008	191	120	0	0	0	0		2008	191	120	0	0	0	0
2008	191	180	0	0	0	0		2008	191	180	0	0	0	0
2008	191	240	0	0	0	0		2008	191	240	0	0	0	0
2008	191	330	67.97	9.39	386.98	12.78		2008	191	330	67.97	9.39	386.98	12.78
2008	191	390	77.68	19.62	796.22	56.36		2008	191	390	77.68	19.62	796.22	36.19
2008	191	450	87.57	30.23	1194	203.52		2008	191	450	87.57	30.23	1194	59.62
2008	191	510	98.51	40.91	1553.22	462.48		2008	191	510	98.51	40.91	1553.22	81.46
2008	191	570	111.96	51.24	1849.41	1059.78		2008	191	570	111.96	51.24	1849.41	100.22
2008	191	630	130.72	60.41	2062.37	1480.75		2008	191	630	130.72	60.41	2062.37	114.63
2008	191	690	158.94	66.66	2177.59	1831.69		2008	191	690	158.94	66.66	2177.59	132.67
2008	191	750	194.86	67.25	2187.23	1945.86		2008	191	750	194.86	67.25	2187.23	157.54
2008	191	810	225.02	61.82	2090.62	1599.13		2008	191	810	225.02	61.82	2090.62	139.05
2008	191	870	245.16	53.01	1894.35	1243.14		2008	191	870	245.16	53.01	1894.35	114.79
2008	191	930	259.32	42.81	1611.79	1019.9		2008	191	930	259.32	42.81	1611.79	100.44
2008	191	990	270.57	32.15	1262.2	815.06		2008	191	990	270.57	32.15	1262.2	81.73
2008	191	1050	280.57	21.5	869.4	547.08		2008	191	1050	280.57	21.5	869.4	59.92
2008	191	1110	290.26	11.19	460.17	316.3		2008	191	1110	290.26	11.19	460.17	70.52
2008	191	1170	300.28	1.51	62.39	113.34		2008	191	1170	300.28	1.51	62.39	113.34
2008	191	1230	0	0	0	0		2008	191	1230	0	0	0	0
2008	191	1290	0	0	0	0		2008	191	1290	0	0	0	0
2008	191	1350	0	0	0	0		2008	191	1350	0	0	0	0
2008	191	1410	0	0	0	0		2008	191	1410	0	0	0	0

## Sheet: FCO_Original
		Station	Year	JulianDay	Day	Hour	Minute	Air Temperature - HMP (C)	PAR Up - LI-COR (umol/m2/sec)	PAR Down - LI-COR (umol/m2/sec)	Solar Radiation (W/m2) @ 0.695 - 2.75 um (RG695 Filter)	Solar Radiation (W/m2) @ 0.295 - 2.8 um (WG295 Filter)	Precipitation (mm/h)
	1	FCO	2008	1	1	0	0	-1.1	6	NaN	NaN	NaN	0
	2	FCO	2008	1	1	1	0	-0.7	6	NaN	NaN	NaN	0
	3	FCO	2008	1	1	2	0	-0.4	6	NaN	NaN	NaN	0
	4	FCO	2008	1	1	3	0	0.9	6	NaN	NaN	NaN	0
	5	FCO	2008	1	1	4	0	0.2	5	NaN	NaN	NaN	0
	6	FCO	2008	1	1	5	0	0.2	6	NaN	NaN	NaN	0
	7	FCO	2008	1	1	6	0	1	6	NaN	NaN	NaN	0
	8	FCO	2008	1	1	7	0	0.7	6	NaN	NaN	NaN	0
	9	FCO	2008	1	1	8	0	0.4	8	NaN	NaN	NaN	0
	10	FCO	2008	1	1	9	0	1.9	32	NaN	NaN	NaN	0
	11	FCO	2008	1	1	10	0	2.4	59	NaN	NaN	NaN	0
	12	FCO	2008	1	1	11	0	3.4	93	NaN	NaN	NaN	0.591
	13	FCO	2008	1	1	12	0	4.2	133	NaN	NaN	NaN	1.478
	14	FCO	2008	1	1	13	0	5.3	379	NaN	NaN	NaN	1.774
	15	FCO	2008	1	1	14	0	5.8	415	NaN	NaN	NaN	3.844
	16	FCO	2008	1	1	15	0	5.5	280	NaN	NaN	NaN	3.253
	17	FCO	2008	1	1	16	0	4.7	123	NaN	NaN	NaN	0
	18	FCO	2008	1	1	17	0	3	18	NaN	NaN	NaN	0
	19	FCO	2008	1	1	18	0	1.9	3	NaN	NaN	NaN	0
	20	FCO	2008	1	1	19	0	1.8	3	NaN	NaN	NaN	0.296
	21	FCO	2008	1	1	20	0	1.6	4	NaN	NaN	NaN	0
	22	FCO	2008	1	1	21	0	1.5	4	NaN	NaN	NaN	0
	23	FCO	2008	1	1	22	0	1.4	5	NaN	NaN	NaN	0
	24	FCO	2008	1	1	23	0	1.7	5	NaN	NaN	NaN	0
	25	FCO	2008	2	2	0	0	1.5	5	NaN	NaN	NaN	0
	26	FCO	2008	2	2	1	0	1.6	5	NaN	NaN	NaN	0
	27	FCO	2008	2	2	2	0	1.8	5	NaN	NaN	NaN	0
	28	FCO	2008	2	2	3	0	1.9	5	NaN	NaN	NaN	0
	29	FCO	2008	2	2	4	0	1.8	5	NaN	NaN	NaN	0
	30	FCO	2008	2	2	5	0	1.7	5	NaN	NaN	NaN	0
	31	FCO	2008	2	2	6	0	1.5	5	NaN	NaN	NaN	0
	32	FCO	2008	2	2	7	0	1.4	5	NaN	NaN	NaN	0
	33	FCO	2008	2	2	8	0	1.6	6	NaN	NaN	NaN	0.296
	34	FCO	2008	2	2	9	0	2.5	32	NaN	NaN	NaN	0.887
	35	FCO	2008	2	2	10	0	2.6	54	NaN	NaN	NaN	0.296
	36	FCO	2008	2	2	11	0	2.7	89	NaN	NaN	NaN	0.296
	37	FCO	2008	2	2	12	0	3.4	99	NaN	NaN	NaN	0
	38	FCO	2008	2	2	13	0	4	136	NaN	NaN	NaN	0.296
	39	FCO	2008	2	2	14	0	3.9	86	NaN	NaN	NaN	0.591
	40	FCO	2008	2	2	15	0	4	77	NaN	NaN	NaN	0
	41	FCO	2008	2	2	16	0	3.5	41	NaN	NaN	NaN	0.591
	42	FCO	2008	2	2	17	0	3	15	NaN	NaN	NaN	0
	43	FCO	2008	2	2	18	0	2.4	2	NaN	NaN	NaN	0
	44	FCO	2008	2	2	19	0	2.1	2	NaN	NaN	NaN	0
	45	FCO	2008	2	2	20	0	2.1	2	NaN	NaN	NaN	0
	46	FCO	2008	2	2	21	0	1.9	3	NaN	NaN	NaN	0
	47	FCO	2008	2	2	22	0	1.9	3	NaN	NaN	NaN	0
	48	FCO	2008	2	2	23	0	1.9	3	NaN	NaN	NaN	0
	49	FCO	2008	3	3	0	0	2.1	3	NaN	NaN	NaN	0.296
	50	FCO	2008	3	3	1	0	2.1	3	NaN	NaN	NaN	0
	51	FCO	2008	3	3	2	0	2.1	3	NaN	NaN	NaN	0
	52	FCO	2008	3	3	3	0	2.2	3	NaN	NaN	NaN	0
	53	FCO	2008	3	3	4	0	3	3	NaN	NaN	NaN	0
	54	FCO	2008	3	3	5	0	2.7	2	NaN	NaN	NaN	0
	55	FCO	2008	3	3	6	0	2.3	2	NaN	NaN	NaN	0
	56	FCO	2008	3	3	7	0	2.2	2	NaN	NaN	NaN	0
	57	FCO	2008	3	3	8	0	2.5	8	NaN	NaN	NaN	0
	58	FCO	2008	3	3	9	0	3.3	76	NaN	NaN	NaN	0
	59	FCO	2008	3	3	10	0	4.1	186	NaN	NaN	NaN	0
	60	FCO	2008	3	3	11	0	5.3	105	NaN	NaN	NaN	0
	61	FCO	2008	3	3	12	0	6.4	141	NaN	NaN	NaN	0
	62	FCO	2008	3	3	13	0	5.6	114	NaN	NaN	NaN	0.591
	63	FCO	2008	3	3	14	0	5.1	110	NaN	NaN	NaN	1.478
	64	FCO	2008	3	3	15	0	4.8	123	NaN	NaN	NaN	1.183
	65	FCO	2008	3	3	16	0	4.4	127	NaN	NaN	NaN	0
	66	FCO	2008	3	3	17	0	4.2	17	NaN	NaN	NaN	0.591
	67	FCO	2008	3	3	18	0	3.4	2	NaN	NaN	NaN	0
	68	FCO	2008	3	3	19	0	3.5	1	NaN	NaN	NaN	0
	69	FCO	2008	3	3	20	0	3.1	1	NaN	NaN	NaN	0
	70	FCO	2008	3	3	21	0	2.8	1	NaN	NaN	NaN	0.296
	71	FCO	2008	3	3	22	0	2.7	1	NaN	NaN	NaN	0
	72	FCO	2008	3	3	23	0	3.1	1	NaN	NaN	NaN	0
	73	FCO	2008	4	4	0	0	2.8	1	NaN	NaN	NaN	0
	74	FCO	2008	4	4	1	0	2.9	1	NaN	NaN	NaN	0
	75	FCO	2008	4	4	2	0	2.9	1	NaN	NaN	NaN	0
	76	FCO	2008	4	4	3	0	3.2	1	NaN	NaN	NaN	0
	77	FCO	2008	4	4	4	0	4.5	1	NaN	NaN	NaN	0
	78	FCO	2008	4	4	5	0	6.5	2	NaN	NaN	NaN	0
	79	FCO	2008	4	4	6	0	7.7	1	NaN	NaN	NaN	0
	80	FCO	2008	4	4	7	0	7	2	NaN	NaN	NaN	0.887
	81	FCO	2008	4	4	8	0	5.8	4	NaN	NaN	NaN	2.366
	82	FCO	2008	4	4	9	0	5.7	23	NaN	NaN	NaN	1.478
	83	FCO	2008	4	4	10	0	5.6	58	NaN	NaN	NaN	2.07
	84	FCO	2008	4	4	11	0	5.5	122	NaN	NaN	NaN	0
	85	FCO	2008	4	4	12	0	5.8	229	NaN	NaN	NaN	0
	86	FCO	2008	4	4	13	0	6.9	275	NaN	NaN	NaN	0.296
	87	FCO	2008	4	4	14	0	6.5	174	NaN	NaN	NaN	0
	88	FCO	2008	4	4	15	0	5.3	182	NaN	NaN	NaN	0
	89	FCO	2008	4	4	16	0	5.6	111	NaN	NaN	NaN	0
	90	FCO	2008	4	4	17	0	5.9	17	NaN	NaN	NaN	0.296
	91	FCO	2008	4	4	18	0	4.4	3	NaN	NaN	NaN	0.887
	92	FCO	2008	4	4	19	0	3.6	3	NaN	NaN	NaN	0.887
	93	FCO	2008	4	4	20	0	3.2	3	NaN	NaN	NaN	0.591
	94	FCO	2008	4	4	21	0	3	3	NaN	NaN	NaN	0.591
	95	FCO	2008	4	4	22	0	2.8	3	NaN	NaN	NaN	0
	96	FCO	2008	4	4	23	0	2.4	3	NaN	NaN	NaN	0.887
	97	FCO	2008	5	5	0	0	2.3	3	NaN	NaN	NaN	0.296
	98	FCO	2008	5	5	1	0	2.1	3	NaN	NaN	NaN	0.296
	99	FCO	2008	5	5	2	0	1.8	3	NaN	NaN	NaN	0.591
	100	FCO	2008	5	5	3	0	1.5	3	NaN	NaN	NaN	0.591
	101	FCO	2008	5	5	4	0	1.6	3	NaN	NaN	NaN	0.591
	102	FCO	2008	5	5	5	0	1.1	3	NaN	NaN	NaN	1.183
	103	FCO	2008	5	5	6	0	0.8	3	NaN	NaN	NaN	0.296
	104	FCO	2008	5	5	7	0	0.1	3	NaN	NaN	NaN	0
	105	FCO	2008	5	5	8	0	0.2	4	NaN	NaN	NaN	0
	106	FCO	2008	5	5	9	0	0.2	16	NaN	NaN	NaN	0
	107	FCO	2008	5	5	10	0	0.1	23	NaN	NaN	NaN	0.296
	108	FCO	2008	5	5	11	0	0	43	NaN	NaN	NaN	0
	109	FCO	2008	5	5	12	0	0.8	80	NaN	NaN	NaN	0
	110	FCO	2008	5	5	13	0	0.7	81	NaN	NaN	NaN	0.591
	111	FCO	2008	5	5	14	0	1	111	NaN	NaN	NaN	2.366
	112	FCO	2008	5	5	15	0	0.8	83	NaN	NaN	NaN	1.774
	113	FCO	2008	5	5	16	0	0.3	46	NaN	NaN	NaN	0.887
	114	FCO	2008	5	5	17	0	0	6	NaN	NaN	NaN	0.296
	115	FCO	2008	5	5	18	0	-0.1	1	NaN	NaN	NaN	0.296
	116	FCO	2008	5	5	19	0	-0.1	3	NaN	NaN	NaN	0
	117	FCO	2008	5	5	20	0	-0.1	5	NaN	NaN	NaN	0
	118	FCO	2008	5	5	21	0	-0.1	5	NaN	NaN	NaN	0
	119	FCO	2008	5	5	22	0	-0.1	5	NaN	NaN	NaN	0
	120	FCO	2008	5	5	23	0	-0.1	5	NaN	NaN	NaN	0
	121	FCO	2008	6	6	0	0	-0.2	5	NaN	NaN	NaN	0
	122	FCO	2008	6	6	1	0	-0.2	6	NaN	NaN	NaN	0
	123	FCO	2008	6	6	2	0	-0.4	6	NaN	NaN	NaN	0
	124	FCO	2008	6	6	3	0	-0.3	6	NaN	NaN	NaN	0
	125	FCO	2008	6	6	4	0	-0.3	6	NaN	NaN	NaN	0
	126	FCO	2008	6	6	5	0	-0.4	6	NaN	NaN	NaN	0
	127	FCO	2008	6	6	6	0	-1	6	NaN	NaN	NaN	0
	128	FCO	2008	6	6	7	0	-0.8	6	NaN	NaN	NaN	0
	129	FCO	2008	6	6	8	0	-0.9	7	NaN	NaN	NaN	0
	130	FCO	2008	6	6	9	0	-0.5	11	NaN	NaN	NaN	0
	131	FCO	2008	6	6	10	0	-0.2	16	NaN	NaN	NaN	0
	132	FCO	2008	6	6	11	0	-0.1	19	NaN	NaN	NaN	0
	133	FCO	2008	6	6	12	0	0.2	33	NaN	NaN	NaN	0
	134	FCO	2008	6	6	13	0	1	99	NaN	NaN	NaN	0
	135	FCO	2008	6	6	14	0	1	56	NaN	NaN	NaN	0
	136	FCO	2008	6	6	15	0	0.6	38	NaN	NaN	NaN	0
	137	FCO	2008	6	6	16	0	0.2	22	NaN	NaN	NaN	0
	138	FCO	2008	6	6	17	0	0	7	NaN	NaN	NaN	0.296
	139	FCO	2008	6	6	18	0	0	3	NaN	NaN	NaN	0
	140	FCO	2008	6	6	19	0	0	3	NaN	NaN	NaN	0
	141	FCO	2008	6	6	20	0	0	3	NaN	NaN	NaN	0.296
	142	FCO	2008	6	6	21	0	-0.1	4	NaN	NaN	NaN	0
	143	FCO	2008	6	6	22	0	-0.1	4	NaN	NaN	NaN	0
	144	FCO	2008	6	6	23	0	-0.1	5	NaN	NaN	NaN	0
	145	FCO	2008	7	7	0	0	-0.2	5	NaN	NaN	NaN	0
	146	FCO	2008	7	7	1	0	-0.2	5	NaN	NaN	NaN	0
	147	FCO	2008	7	7	2	0	-0.4	6	NaN	NaN	NaN	0
	148	FCO	2008	7	7	3	0	-0.5	6	NaN	NaN	NaN	0
	149	FCO	2008	7	7	4	0	-0.6	6	NaN	NaN	NaN	0
	150	FCO	2008	7	7	5	0	-0.7	6	NaN	NaN	NaN	0
	151	FCO	2008	7	7	6	0	-0.7	6	NaN	NaN	NaN	0
	152	FCO	2008	7	7	7	0	-0.8	6	NaN	NaN	NaN	0
	153	FCO	2008	7	7	8	0	-1.4	7	NaN	NaN	NaN	0
	154	FCO	2008	7	7	9	0	-1	14	NaN	NaN	NaN	0
	155	FCO	2008	7	7	10	0	-0.7	23	NaN	NaN	NaN	0
	156	FCO	2008	7	7	11	0	0.1	51	NaN	NaN	NaN	0.296
	157	FCO	2008	7	7	12	0	0.5	54	NaN	NaN	NaN	0.591
	158	FCO	2008	7	7	13	0	1.8	111	NaN	NaN	NaN	0.887
	159	FCO	2008	7	7	14	0	1.7	102	NaN	NaN	NaN	0
	160	FCO	2008	7	7	15	0	1.9	105	NaN	NaN	NaN	3.253
	161	FCO	2008	7	7	16	0	0.5	37	NaN	NaN	NaN	1.183
	162	FCO	2008	7	7	17	0	-0.3	8	NaN	NaN	NaN	0.591
	163	FCO	2008	7	7	18	0	-0.8	4	NaN	NaN	NaN	0
	164	FCO	2008	7	7	19	0	-0.9	4	NaN	NaN	NaN	0
	165	FCO	2008	7	7	20	0	-0.7	5	NaN	NaN	NaN	0
	166	FCO	2008	7	7	21	0	-0.7	5	NaN	NaN	NaN	0
	167	FCO	2008	7	7	22	0	-0.7	5	NaN	NaN	NaN	0
	168	FCO	2008	7	7	23	0	-0.6	5	NaN	NaN	NaN	0
	169	FCO	2008	8	8	0	0	-0.3	5	NaN	NaN	NaN	0
	170	FCO	2008	8	8	1	0	0	5	NaN	NaN	NaN	0
	171	FCO	2008	8	8	2	0	-0.1	5	NaN	NaN	NaN	0
	172	FCO	2008	8	8	3	0	-0.1	5	NaN	NaN	NaN	0
	173	FCO	2008	8	8	4	0	-0.1	2	NaN	NaN	NaN	0
	174	FCO	2008	8	8	5	0	-0.1	3	NaN	NaN	NaN	0
	175	FCO	2008	8	8	6	0	0	3	NaN	NaN	NaN	0
	176	FCO	2008	8	8	7	0	0	2	NaN	NaN	NaN	0
	177	FCO	2008	8	8	8	0	0	3	NaN	NaN	NaN	0
	178	FCO	2008	8	8	9	0	0.1	5	NaN	NaN	NaN	0
	179	FCO	2008	8	8	10	0	0.2	10	NaN	NaN	NaN	0.296
	180	FCO	2008	8	8	11	0	0.2	10	NaN	NaN	NaN	0.296
	181	FCO	2008	8	8	12	0	0.5	24	NaN	NaN	NaN	0.296
	182	FCO	2008	8	8	13	0	1	42	NaN	NaN	NaN	1.774
	183	FCO	2008	8	8	14	0	1.6	35	NaN	NaN	NaN	2.366
	184	FCO	2008	8	8	15	0	2.6	34	NaN	NaN	NaN	3.844
	185	FCO	2008	8	8	16	0	2.4	7	NaN	NaN	NaN	2.957
	186	FCO	2008	8	8	17	0	1.9	3	NaN	NaN	NaN	4.14
	187	FCO	2008	8	8	18	0	1.4	2	NaN	NaN	NaN	2.07
	188	FCO	2008	8	8	19	0	1	2	NaN	NaN	NaN	0.591
	189	FCO	2008	8	8	20	0	1.7	2	NaN	NaN	NaN	2.661
	190	FCO	2008	8	8	21	0	2.8	3	NaN	NaN	NaN	4.435
	191	FCO	2008	8	8	22	0	1.8	2	NaN	NaN	NaN	3.844
	192	FCO	2008	8	8	23	0	0.9	3	NaN	NaN	NaN	2.07
	193	FCO	2008	9	9	0	0	0.7	3	NaN	NaN	NaN	0.887
	194	FCO	2008	9	9	1	0	0.4	2	NaN	NaN	NaN	0.591
	195	FCO	2008	9	9	2	0	0.2	2	NaN	NaN	NaN	0.296
	196	FCO	2008	9	9	3	0	0	5	NaN	NaN	NaN	0
	197	FCO	2008	9	9	4	0	-0.1	6	NaN	NaN	NaN	0.296
	198	FCO	2008	9	9	5	0	-0.3	6	NaN	NaN	NaN	0
	199	FCO	2008	9	9	6	0	-0.9	7	NaN	NaN	NaN	0
	200	FCO	2008	9	9	7	0	-1.5	6	NaN	NaN	NaN	0
	201	FCO	2008	9	9	8	0	-2.1	9	NaN	NaN	NaN	0
	202	FCO	2008	9	9	9	0	-1.6	46	NaN	NaN	NaN	0
	203	FCO	2008	9	9	10	0	-0.5	83	NaN	NaN	NaN	0
	204	FCO	2008	9	9	11	0	0.2	127	NaN	NaN	NaN	0.296
	205	FCO	2008	9	9	12	0	0.8	253	NaN	NaN	NaN	0.887
	206	FCO	2008	9	9	13	0	1.2	269	NaN	NaN	NaN	1.183
	207	FCO	2008	9	9	14	0	1.6	211	NaN	NaN	NaN	0.887
	208	FCO	2008	9	9	15	0	1.1	102	NaN	NaN	NaN	0.296
	209	FCO	2008	9	9	16	0	0.7	47	NaN	NaN	NaN	0.591
	210	FCO	2008	9	9	17	0	0.5	14	NaN	NaN	NaN	0.296
	211	FCO	2008	9	9	18	0	0.4	5	NaN	NaN	NaN	0.296
	212	FCO	2008	9	9	19	0	0.4	5	NaN	NaN	NaN	0.887
	213	FCO	2008	9	9	20	0	0.7	4	NaN	NaN	NaN	1.774
	214	FCO	2008	9	9	21	0	0.9	3	NaN	NaN	NaN	1.774
	215	FCO	2008	9	9	22	0	0.8	2	NaN	NaN	NaN	1.183
	216	FCO	2008	9	9	23	0	1	4	NaN	NaN	NaN	2.366
	217	FCO	2008	10	10	0	0	1.5	4	NaN	NaN	NaN	2.07
	218	FCO	2008	10	10	1	0	1.7	4	NaN	NaN	NaN	1.183
	219	FCO	2008	10	10	2	0	1.9	4	NaN	NaN	NaN	0.591
	220	FCO	2008	10	10	3	0	2	4	NaN	NaN	NaN	1.478
	221	FCO	2008	10	10	4	0	2.5	4	NaN	NaN	NaN	1.183
	222	FCO	2008	10	10	5	0	4	4	NaN	NaN	NaN	1.774
	223	FCO	2008	10	10	6	0	5.2	4	NaN	NaN	NaN	0.591
	224	FCO	2008	10	10	7	0	5.2	4	NaN	NaN	NaN	0
	225	FCO	2008	10	10	8	0	5.1	7	NaN	NaN	NaN	0.296
	226	FCO	2008	10	10	9	0	5	33	NaN	NaN	NaN	0.296
	227	FCO	2008	10	10	10	0	5.7	113	NaN	NaN	NaN	0
	228	FCO	2008	10	10	11	0	6.7	270	NaN	NaN	NaN	0.296
	229	FCO	2008	10	10	12	0	7	389	NaN	NaN	NaN	0.296
	230	FCO	2008	10	10	13	0	6.5	114	NaN	NaN	NaN	1.774
	231	FCO	2008	10	10	14	0	5.5	135	NaN	NaN	NaN	3.253
	232	FCO	2008	10	10	15	0	5.5	46	NaN	NaN	NaN	1.183
	233	FCO	2008	10	10	16	0	4.4	39	NaN	NaN	NaN	2.07
	234	FCO	2008	10	10	17	0	3.9	23	NaN	NaN	NaN	0.296
	235	FCO	2008	10	10	18	0	3.9	2	NaN	NaN	NaN	0
	236	FCO	2008	10	10	19	0	3.8	2	NaN	NaN	NaN	1.478
	237	FCO	2008	10	10	20	0	3.6	2	NaN	NaN	NaN	0.296
	238	FCO	2008	10	10	21	0	3.2	1	NaN	NaN	NaN	0
	239	FCO	2008	10	10	22	0	3.5	1	NaN	NaN	NaN	1.478
	240	FCO	2008	10	10	23	0	4	2	NaN	NaN	NaN	1.183
	241	FCO	2008	11	11	0	0	4.1	2	NaN	NaN	NaN	2.366
	242	FCO	2008	11	11	1	0	4.2	2	NaN	NaN	NaN	1.183
	243	FCO	2008	11	11	2	0	4.2	3	NaN	NaN	NaN	0.296
	244	FCO	2008	11	11	3	0	4.2	4	NaN	NaN	NaN	0.591
	245	FCO	2008	11	11	4	0	4.1	4	NaN	NaN	NaN	0.887
	246	FCO	2008	11	11	5	0	4.1	4	NaN	NaN	NaN	0.296
	247	FCO	2008	11	11	6	0	4.1	4	NaN	NaN	NaN	0.296
	248	FCO	2008	11	11	7	0	3.8	4	NaN	NaN	NaN	0.887
	249	FCO	2008	11	11	8	0	3.4	5	NaN	NaN	NaN	0.591
	250	FCO	2008	11	11	9	0	3.3	32	NaN	NaN	NaN	0.296
	251	FCO	2008	11	11	10	0	4.2	182	NaN	NaN	NaN	0
	252	FCO	2008	11	11	11	0	5	234	NaN	NaN	NaN	0
	253	FCO	2008	11	11	12	0	5.7	245	NaN	NaN	NaN	0
	254	FCO	2008	11	11	13	0	5.8	192	NaN	NaN	NaN	0
	255	FCO	2008	11	11	14	0	5.9	196	NaN	NaN	NaN	0
	256	FCO	2008	11	11	15	0	5.5	141	NaN	NaN	NaN	0
	257	FCO	2008	11	11	16	0	5.5	72	NaN	NaN	NaN	0
	258	FCO	2008	11	11	17	0	4.7	15	NaN	NaN	NaN	0.296
	259	FCO	2008	11	11	18	0	4	4	NaN	NaN	NaN	0
	260	FCO	2008	11	11	19	0	3.2	5	NaN	NaN	NaN	0
	261	FCO	2008	11	11	20	0	2.5	5	NaN	NaN	NaN	0
	262	FCO	2008	11	11	21	0	2.3	5	NaN	NaN	NaN	0
	263	FCO	2008	11	11	22	0	1.8	5	NaN	NaN	NaN	0
	264	FCO	2008	11	11	23	0	1.8	5	NaN	NaN	NaN	0
	265	FCO	2008	12	12	0	0	2	5	NaN	NaN	NaN	0
	266	FCO	2008	12	12	1	0	2	5	NaN	NaN	NaN	0
	267	FCO	2008	12	12	2	0	2.4	5	NaN	NaN	NaN	0.296
	268	FCO	2008	12	12	3	0	2.4	5	NaN	NaN	NaN	0
	269	FCO	2008	12	12	4	0	2.5	5	NaN	NaN	NaN	0
	270	FCO	2008	12	12	5	0	2.7	5	NaN	NaN	NaN	0.296
	271	FCO	2008	12	12	6	0	3	4	NaN	NaN	NaN	2.366
	272	FCO	2008	12	12	7	0	3.3	5	NaN	NaN	NaN	3.548
	273	FCO	2008	12	12	8	0	3.5	6	NaN	NaN	NaN	1.774
	274	FCO	2008	12	12	9	0	4.1	20	NaN	NaN	NaN	1.183
	275	FCO	2008	12	12	10	0	4.7	68	NaN	NaN	NaN	0.591
	276	FCO	2008	12	12	11	0	6	151	NaN	NaN	NaN	0.591
	277	FCO	2008	12	12	12	0	6.2	205	NaN	NaN	NaN	0.887
	278	FCO	2008	12	12	13	0	6.5	283	NaN	NaN	NaN	0
	279	FCO	2008	12	12	14	0	6.2	153	NaN	NaN	NaN	0.296
	280	FCO	2008	12	12	15	0	5.8	125	NaN	NaN	NaN	1.478
	281	FCO	2008	12	12	16	0	5.2	106	NaN	NaN	NaN	0.296
	282	FCO	2008	12	12	17	0	4.7	22	NaN	NaN	NaN	0
	283	FCO	2008	12	12	18	0	4.1	2	NaN	NaN	NaN	0.296
	284	FCO	2008	12	12	19	0	3.8	3	NaN	NaN	NaN	0
	285	FCO	2008	12	12	20	0	3.4	3	NaN	NaN	NaN	0
	286	FCO	2008	12	12	21	0	3.3	3	NaN	NaN	NaN	0
	287	FCO	2008	12	12	22	0	3.2	3	NaN	NaN	NaN	0
	288	FCO	2008	12	12	23	0	2.8	3	NaN	NaN	NaN	0
	289	FCO	2008	13	13	0	0	1.8	2	NaN	NaN	NaN	0
	290	FCO	2008	13	13	1	0	1	2	NaN	NaN	NaN	0
	291	FCO	2008	13	13	2	0	0.3	3	NaN	NaN	NaN	0
	292	FCO	2008	13	13	3	0	-0.1	6	NaN	NaN	NaN	0
	293	FCO	2008	13	13	4	0	-0.2	7	NaN	NaN	NaN	0
	294	FCO	2008	13	13	5	0	-0.6	7	NaN	NaN	NaN	0
	295	FCO	2008	13	13	6	0	-0.8	7	NaN	NaN	NaN	0
	296	FCO	2008	13	13	7	0	-0.9	7	NaN	NaN	NaN	0
	297	FCO	2008	13	13	8	0	-0.7	14	NaN	NaN	NaN	0
	298	FCO	2008	13	13	9	0	-0.7	61	NaN	NaN	NaN	0
	299	FCO	2008	13	13	10	0	-0.2	92	NaN	NaN	NaN	0
	300	FCO	2008	13	13	11	0	0.8	108	NaN	NaN	NaN	0
	301	FCO	2008	13	13	12	0	3.1	245	NaN	NaN	NaN	0
	302	FCO	2008	13	13	13	0	5.4	684	NaN	NaN	NaN	0
	303	FCO	2008	13	13	14	0	6.9	659	NaN	NaN	NaN	0
	304	FCO	2008	13	13	15	0	7.1	482	NaN	NaN	NaN	0
	305	FCO	2008	13	13	16	0	5.9	132	NaN	NaN	NaN	0
	306	FCO	2008	13	13	17	0	3.9	34	NaN	NaN	NaN	0
	307	FCO	2008	13	13	18	0	2.3	5	NaN	NaN	NaN	0
	308	FCO	2008	13	13	19	0	1.1	5	NaN	NaN	NaN	0
	309	FCO	2008	13	13	20	0	0.6	5	NaN	NaN	NaN	0
	310	FCO	2008	13	13	21	0	0.1	6	NaN	NaN	NaN	0
	311	FCO	2008	13	13	22	0	0.2	7	NaN	NaN	NaN	0
	312	FCO	2008	13	13	23	0	0.1	7	NaN	NaN	NaN	0
	313	FCO	2008	14	14	0	0	0.2	7	NaN	NaN	NaN	0
	314	FCO	2008	14	14	1	0	-0.1	7	NaN	NaN	NaN	0
	315	FCO	2008	14	14	2	0	-0.1	7	NaN	NaN	NaN	0
	316	FCO	2008	14	14	3	0	-0.1	7	NaN	NaN	NaN	0
	317	FCO	2008	14	14	4	0	0	7	NaN	NaN	NaN	0
	318	FCO	2008	14	14	5	0	-0.2	7	NaN	NaN	NaN	0
	319	FCO	2008	14	14	6	0	-0.3	7	NaN	NaN	NaN	0
	320	FCO	2008	14	14	7	0	-0.1	7	NaN	NaN	NaN	0
	321	FCO	2008	14	14	8	0	-0.1	13	NaN	NaN	NaN	0
	322	FCO	2008	14	14	9	0	0.1	101	NaN	NaN	NaN	0
	323	FCO	2008	14	14	10	0	2.1	201	NaN	NaN	NaN	0
	324	FCO	2008	14	14	11	0	3.1	220	NaN	NaN	NaN	0
	325	FCO	2008	14	14	12	0	4.8	312	NaN	NaN	NaN	0
	326	FCO	2008	14	14	13	0	5.5	162	NaN	NaN	NaN	0
	327	FCO	2008	14	14	14	0	4.8	71	NaN	NaN	NaN	0
	328	FCO	2008	14	14	15	0	5.2	61	NaN	NaN	NaN	0
	329	FCO	2008	14	14	16	0	5.2	22	NaN	NaN	NaN	2.366
	330	FCO	2008	14	14	17	0	5.2	8	NaN	NaN	NaN	7.39
	331	FCO	2008	14	14	18	0	0.7	5	NaN	NaN	NaN	1.774
	332	FCO	2008	14	14	19	0	0.3	4	NaN	NaN	NaN	0
	333	FCO	2008	14	14	20	0	0.6	3	NaN	NaN	NaN	1.183
	334	FCO	2008	14	14	21	0	0.5	2	NaN	NaN	NaN	0.591
	335	FCO	2008	14	14	22	0	0	2	NaN	NaN	NaN	0.296
	336	FCO	2008	14	14	23	0	-0.2	6	NaN	NaN	NaN	0
	337	FCO	2008	15	15	0	0	-0.6	5	NaN	NaN	NaN	0
	338	FCO	2008	15	15	1	0	-1.1	5	NaN	NaN	NaN	0
	339	FCO	2008	15	15	2	0	-1.5	5	NaN	NaN	NaN	0
	340	FCO	2008	15	15	3	0	-1.4	6	NaN	NaN	NaN	0
	341	FCO	2008	15	15	4	0	-1.4	6	NaN	NaN	NaN	0
	342	FCO	2008	15	15	5	0	-1.8	6	NaN	NaN	NaN	0
	343	FCO	2008	15	15	6	0	-1.8	6	NaN	NaN	NaN	0
	344	FCO	2008	15	15	7	0	-1.8	6	NaN	NaN	NaN	0
	345	FCO	2008	15	15	8	0	-2	9	NaN	NaN	NaN	0
	346	FCO	2008	15	15	9	0	-1.7	56	NaN	NaN	NaN	0
	347	FCO	2008	15	15	10	0	-1.1	97	NaN	NaN	NaN	0
	348	FCO	2008	15	15	11	0	-0.4	152	NaN	NaN	NaN	0.296
	349	FCO	2008	15	15	12	0	0.4	348	NaN	NaN	NaN	1.183
	350	FCO	2008	15	15	13	0	1.1	546	NaN	NaN	NaN	2.366
	351	FCO	2008	15	15	14	0	2.1	533	NaN	NaN	NaN	1.478
	352	FCO	2008	15	15	15	0	1.5	279	NaN	NaN	NaN	0
	353	FCO	2008	15	15	16	0	-0.2	105	NaN	NaN	NaN	0
	354	FCO	2008	15	15	17	0	-1	45	NaN	NaN	NaN	0
	355	FCO	2008	15	15	18	0	-2	4	NaN	NaN	NaN	0
	356	FCO	2008	15	15	19	0	-2.4	4	NaN	NaN	NaN	0
	357	FCO	2008	15	15	20	0	-3	4	NaN	NaN	NaN	0
	358	FCO	2008	15	15	21	0	-3.2	4	NaN	NaN	NaN	0
	359	FCO	2008	15	15	22	0	-3.5	4	NaN	NaN	NaN	0
	360	FCO	2008	15	15	23	0	-3.7	5	NaN	NaN	NaN	0
	361	FCO	2008	16	16	0	0	-4.2	4	NaN	NaN	NaN	0
	362	FCO	2008	16	16	1	0	-4.5	4	NaN	NaN	NaN	0
	363	FCO	2008	16	16	2	0	-4.9	4	NaN	NaN	NaN	0
	364	FCO	2008	16	16	3	0	-5.1	4	NaN	NaN	NaN	0
	365	FCO	2008	16	16	4	0	-5.4	4	NaN	NaN	NaN	0
	366	FCO	2008	16	16	5	0	-5.7	4	NaN	NaN	NaN	0
	367	FCO	2008	16	16	6	0	-5.9	4	NaN	NaN	NaN	0
	368	FCO	2008	16	16	7	0	-6.1	4	NaN	NaN	NaN	0
	369	FCO	2008	16	16	8	0	-6	10	NaN	NaN	NaN	0
	370	FCO	2008	16	16	9	0	-5.8	53	NaN	NaN	NaN	0
	371	FCO	2008	16	16	10	0	-5.3	88	NaN	NaN	NaN	0
	372	FCO	2008	16	16	11	0	-4	115	NaN	NaN	NaN	0
	373	FCO	2008	16	16	12	0	-2.1	286	NaN	NaN	NaN	0
	374	FCO	2008	16	16	13	0	1	700	NaN	NaN	NaN	0
	375	FCO	2008	16	16	14	0	2.3	721	NaN	NaN	NaN	0
	376	FCO	2008	16	16	15	0	2.5	518	NaN	NaN	NaN	0
	377	FCO	2008	16	16	16	0	0.7	145	NaN	NaN	NaN	0
	378	FCO	2008	16	16	17	0	-0.8	51	NaN	NaN	NaN	0
	379	FCO	2008	16	16	18	0	-2.4	3	NaN	NaN	NaN	0
	380	FCO	2008	16	16	19	0	-2.9	4	NaN	NaN	NaN	0
	381	FCO	2008	16	16	20	0	-3.2	4	NaN	NaN	NaN	0
	382	FCO	2008	16	16	21	0	-3.4	4	NaN	NaN	NaN	0
	383	FCO	2008	16	16	22	0	-3.7	4	NaN	NaN	NaN	0
	384	FCO	2008	16	16	23	0	-3.7	5	NaN	NaN	NaN	0
	385	FCO	2008	17	17	0	0	-4	4	NaN	NaN	NaN	0
	386	FCO	2008	17	17	1	0	-4.2	4	NaN	NaN	NaN	0
	387	FCO	2008	17	17	2	0	-4.1	5	NaN	NaN	NaN	0
	388	FCO	2008	17	17	3	0	-4.2	5	NaN	NaN	NaN	0
	389	FCO	2008	17	17	4	0	-4.2	4	NaN	NaN	NaN	0
	390	FCO	2008	17	17	5	0	-4.2	4	NaN	NaN	NaN	0
	391	FCO	2008	17	17	6	0	-4.3	4	NaN	NaN	NaN	0
	392	FCO	2008	17	17	7	0	-4.3	4	NaN	NaN	NaN	0
	393	FCO	2008	17	17	8	0	-4.6	11	NaN	NaN	NaN	0
	394	FCO	2008	17	17	9	0	-4.4	55	NaN	NaN	NaN	0
	395	FCO	2008	17	17	10	0	-3.8	82	NaN	NaN	NaN	0
	396	FCO	2008	17	17	11	0	-2.2	95	NaN	NaN	NaN	0
	397	FCO	2008	17	17	12	0	-0.7	288	NaN	NaN	NaN	0
	398	FCO	2008	17	17	13	0	1.6	741	NaN	NaN	NaN	0
	399	FCO	2008	17	17	14	0	2.6	730	NaN	NaN	NaN	0
	400	FCO	2008	17	17	15	0	2.2	387	NaN	NaN	NaN	0
	401	FCO	2008	17	17	16	0	1.3	157	NaN	NaN	NaN	0
	402	FCO	2008	17	17	17	0	0.4	40	NaN	NaN	NaN	0
	403	FCO	2008	17	17	18	0	-0.6	3	NaN	NaN	NaN	0
	404	FCO	2008	17	17	19	0	-0.6	4	NaN	NaN	NaN	0
	405	FCO	2008	17	17	20	0	-0.7	4	NaN	NaN	NaN	0
	406	FCO	2008	17	17	21	0	-0.6	4	NaN	NaN	NaN	0
	407	FCO	2008	17	17	22	0	-0.6	5	NaN	NaN	NaN	0
	408	FCO	2008	17	17	23	0	-0.6	5	NaN	NaN	NaN	0
	409	FCO	2008	18	18	0	0	-0.6	5	NaN	NaN	NaN	0
	410	FCO	2008	18	18	1	0	-0.5	5	NaN	NaN	NaN	0
	411	FCO	2008	18	18	2	0	-0.4	5	NaN	NaN	NaN	0
	412	FCO	2008	18	18	3	0	-0.5	6	NaN	NaN	NaN	0
	413	FCO	2008	18	18	4	0	-0.5	6	NaN	NaN	NaN	0
	414	FCO	2008	18	18	5	0	-0.6	6	NaN	NaN	NaN	0
	415	FCO	2008	18	18	6	0	-0.9	6	NaN	NaN	NaN	0
	416	FCO	2008	18	18	7	0	-0.9	6	NaN	NaN	NaN	0
	417	FCO	2008	18	18	8	0	-1.2	12	NaN	NaN	NaN	0
	418	FCO	2008	18	18	9	0	-1.1	73	NaN	NaN	NaN	0
	419	FCO	2008	18	18	10	0	-0.8	153	NaN	NaN	NaN	0
	420	FCO	2008	18	18	11	0	-0.3	248	NaN	NaN	NaN	0
	421	FCO	2008	18	18	12	0	0.4	358	NaN	NaN	NaN	0
	422	FCO	2008	18	18	13	0	3	701	NaN	NaN	NaN	0
	423	FCO	2008	18	18	14	0	4	743	NaN	NaN	NaN	0
	424	FCO	2008	18	18	15	0	3.8	582	NaN	NaN	NaN	0
	425	FCO	2008	18	18	16	0	1.3	128	NaN	NaN	NaN	0
	426	FCO	2008	18	18	17	0	-0.3	41	NaN	NaN	NaN	0
	427	FCO	2008	18	18	18	0	-0.6	4	NaN	NaN	NaN	0
	428	FCO	2008	18	18	19	0	-0.6	4	NaN	NaN	NaN	0
	429	FCO	2008	18	18	20	0	-0.7	4	NaN	NaN	NaN	0
	430	FCO	2008	18	18	21	0	-0.9	5	NaN	NaN	NaN	0
	431	FCO	2008	18	18	22	0	-1.1	5	NaN	NaN	NaN	0
	432	FCO	2008	18	18	23	0	-1.1	5	NaN	NaN	NaN	0
	433	FCO	2008	19	19	0	0	-1.4	6	NaN	NaN	NaN	0
	434	FCO	2008	19	19	1	0	-1.4	6	NaN	NaN	NaN	0
	435	FCO	2008	19	19	2	0	-1.8	6	NaN	NaN	NaN	0
	436	FCO	2008	19	19	3	0	-2.3	6	NaN	NaN	NaN	0
	437	FCO	2008	19	19	4	0	-2.9	5	NaN	NaN	NaN	0
	438	FCO	2008	19	19	5	0	-2.8	6	NaN	NaN	NaN	0
	439	FCO	2008	19	19	6	0	-2.5	6	NaN	NaN	NaN	0
	440	FCO	2008	19	19	7	0	-2.1	6	NaN	NaN	NaN	0
	441	FCO	2008	19	19	8	0	-1.9	13	NaN	NaN	NaN	0
	442	FCO	2008	19	19	9	0	-1.9	67	NaN	NaN	NaN	0
	443	FCO	2008	19	19	10	0	-1.1	164	NaN	NaN	NaN	0
	444	FCO	2008	19	19	11	0	1.3	271	NaN	NaN	NaN	0
	445	FCO	2008	19	19	12	0	3.1	376	NaN	NaN	NaN	0
	446	FCO	2008	19	19	13	0	3.9	219	NaN	NaN	NaN	0
	447	FCO	2008	19	19	14	0	2.6	93	NaN	NaN	NaN	0
	448	FCO	2008	19	19	15	0	1.9	126	NaN	NaN	NaN	0.296
	449	FCO	2008	19	19	16	0	2.2	111	NaN	NaN	NaN	0.591
	450	FCO	2008	19	19	17	0	1.5	18	NaN	NaN	NaN	0
	451	FCO	2008	19	19	18	0	1.6	3	NaN	NaN	NaN	1.478
	452	FCO	2008	19	19	19	0	1	3	NaN	NaN	NaN	0.887
	453	FCO	2008	19	19	20	0	0.7	3	NaN	NaN	NaN	0.591
	454	FCO	2008	19	19	21	0	0.8	3	NaN	NaN	NaN	0.591
	455	FCO	2008	19	19	22	0	1.3	4	NaN	NaN	NaN	0.296
	456	FCO	2008	19	19	23	0	1.4	4	NaN	NaN	NaN	0.296
	457	FCO	2008	20	20	0	0	0.7	4	NaN	NaN	NaN	1.183
	458	FCO	2008	20	20	1	0	0	4	NaN	NaN	NaN	0.296
	459	FCO	2008	20	20	2	0	0	4	NaN	NaN	NaN	0
	460	FCO	2008	20	20	3	0	-0.1	4	NaN	NaN	NaN	0
	461	FCO	2008	20	20	4	0	0	4	NaN	NaN	NaN	0
	462	FCO	2008	20	20	5	0	-0.1	4	NaN	NaN	NaN	0
	463	FCO	2008	20	20	6	0	-0.1	4	NaN	NaN	NaN	0
	464	FCO	2008	20	20	7	0	0	4	NaN	NaN	NaN	0
	465	FCO	2008	20	20	8	0	0	6	NaN	NaN	NaN	0.296
	466	FCO	2008	20	20	9	0	0.2	41	NaN	NaN	NaN	0
	467	FCO	2008	20	20	10	0	0.8	87	NaN	NaN	NaN	0
	468	FCO	2008	20	20	11	0	1.5	188	NaN	NaN	NaN	0.887
	469	FCO	2008	20	20	12	0	1.4	233	NaN	NaN	NaN	4.731
	470	FCO	2008	20	20	13	0	1.9	436	NaN	NaN	NaN	1.774
	471	FCO	2008	20	20	14	0	2.1	239	NaN	NaN	NaN	0
	472	FCO	2008	20	20	15	0	2.2	339	NaN	NaN	NaN	0
	473	FCO	2008	20	20	16	0	1	106	NaN	NaN	NaN	0.887
	474	FCO	2008	20	20	17	0	0.5	26	NaN	NaN	NaN	0.296
	475	FCO	2008	20	20	18	0	-0.1	4	NaN	NaN	NaN	0.296
	476	FCO	2008	20	20	19	0	-0.7	5	NaN	NaN	NaN	0
	477	FCO	2008	20	20	20	0	-1.8	5	NaN	NaN	NaN	0
	478	FCO	2008	20	20	21	0	-2.6	5	NaN	NaN	NaN	0
	479	FCO	2008	20	20	22	0	-3.1	3	NaN	NaN	NaN	0
	480	FCO	2008	20	20	23	0	-3.5	3	NaN	NaN	NaN	0
	481	FCO	2008	21	21	0	0	-3.9	3	NaN	NaN	NaN	0
	482	FCO	2008	21	21	1	0	-4.3	2	NaN	NaN	NaN	0
	483	FCO	2008	21	21	2	0	-4.7	1	NaN	NaN	NaN	0
	484	FCO	2008	21	21	3	0	-5.3	1	NaN	NaN	NaN	0
	485	FCO	2008	21	21	4	0	-5.3	1	NaN	NaN	NaN	0
	486	FCO	2008	21	21	5	0	-5.5	1	NaN	NaN	NaN	0
	487	FCO	2008	21	21	6	0	-5.6	1	NaN	NaN	NaN	0
	488	FCO	2008	21	21	7	0	-5.8	1	NaN	NaN	NaN	0
	489	FCO	2008	21	21	8	0	-5.8	6	NaN	NaN	NaN	0
	490	FCO	2008	21	21	9	0	-5.5	34	NaN	NaN	NaN	0
	491	FCO	2008	21	21	10	0	-5	52	NaN	NaN	NaN	0
	492	FCO	2008	21	21	11	0	-4.3	62	NaN	NaN	NaN	0
	493	FCO	2008	21	21	12	0	-3.4	240	NaN	NaN	NaN	0
	494	FCO	2008	21	21	13	0	-2.3	460	NaN	NaN	NaN	0.296
	495	FCO	2008	21	21	14	0	-0.8	652	NaN	NaN	NaN	1.183
	496	FCO	2008	21	21	15	0	-0.9	558	NaN	NaN	NaN	0
	497	FCO	2008	21	21	16	0	-1.9	174	NaN	NaN	NaN	0
	498	FCO	2008	21	21	17	0	-3.4	40	NaN	NaN	NaN	0
	499	FCO	2008	21	21	18	0	-4.4	2	NaN	NaN	NaN	0
	500	FCO	2008	21	21	19	0	-4.9	0	NaN	NaN	NaN	0
	501	FCO	2008	21	21	20	0	-5	0	NaN	NaN	NaN	0
	502	FCO	2008	21	21	21	0	-4.9	0	NaN	NaN	NaN	0
	503	FCO	2008	21	21	22	0	-4.7	0	NaN	NaN	NaN	0
	504	FCO	2008	21	21	23	0	-4.9	0	NaN	NaN	NaN	0
	505	FCO	2008	22	22	0	0	-4.8	0	NaN	NaN	NaN	0
	506	FCO	2008	22	22	1	0	-5	1	NaN	NaN	NaN	0
	507	FCO	2008	22	22	2	0	-4.9	1	NaN	NaN	NaN	0
	508	FCO	2008	22	22	3	0	-4.4	1	NaN	NaN	NaN	0
	509	FCO	2008	22	22	4	0	-4.6	0	NaN	NaN	NaN	0
	510	FCO	2008	22	22	5	0	-4.1	1	NaN	NaN	NaN	0
	511	FCO	2008	22	22	6	0	-4.1	1	NaN	NaN	NaN	0
	512	FCO	2008	22	22	7	0	-4.8	1	NaN	NaN	NaN	0
	513	FCO	2008	22	22	8	0	-5.3	11	NaN	NaN	NaN	0
	514	FCO	2008	22	22	9	0	-5	58	NaN	NaN	NaN	0
	515	FCO	2008	22	22	10	0	-4.1	84	NaN	NaN	NaN	0
	516	FCO	2008	22	22	11	0	-1.5	96	NaN	NaN	NaN	0
	517	FCO	2008	22	22	12	0	1.4	447	NaN	NaN	NaN	0
	518	FCO	2008	22	22	13	0	4.1	814	NaN	NaN	NaN	0
	519	FCO	2008	22	22	14	0	5.2	790	NaN	NaN	NaN	0
	520	FCO	2008	22	22	15	0	5.5	613	NaN	NaN	NaN	0
	521	FCO	2008	22	22	16	0	4.3	214	NaN	NaN	NaN	0
	522	FCO	2008	22	22	17	0	1.2	49	NaN	NaN	NaN	0
	523	FCO	2008	22	22	18	0	-0.2	2	NaN	NaN	NaN	0
	524	FCO	2008	22	22	19	0	-1.3	0	NaN	NaN	NaN	0
	525	FCO	2008	22	22	20	0	-1.3	0	NaN	NaN	NaN	0
	526	FCO	2008	22	22	21	0	-1.4	0	NaN	NaN	NaN	0
	527	FCO	2008	22	22	22	0	-1.2	0	NaN	NaN	NaN	0
	528	FCO	2008	22	22	23	0	-1.3	0	NaN	NaN	NaN	0
	529	FCO	2008	23	23	0	0	-1.5	0	NaN	NaN	NaN	0
	530	FCO	2008	23	23	1	0	-2.4	0	NaN	NaN	NaN	0
	531	FCO	2008	23	23	2	0	-1.9	0	NaN	NaN	NaN	0
	532	FCO	2008	23	23	3	0	-1.5	0	NaN	NaN	NaN	0
	533	FCO	2008	23	23	4	0	-1.7	0	NaN	NaN	NaN	0
	534	FCO	2008	23	23	5	0	-2	0	NaN	NaN	NaN	0
	535	FCO	2008	23	23	6	0	-3.1	0	NaN	NaN	NaN	0
	536	FCO	2008	23	23	7	0	-4.1	1	NaN	NaN	NaN	0
	537	FCO	2008	23	23	8	0	-4.4	15	NaN	NaN	NaN	0
	538	FCO	2008	23	23	9	0	-3.1	101	NaN	NaN	NaN	0
	539	FCO	2008	23	23	10	0	-0.5	131	NaN	NaN	NaN	0
	540	FCO	2008	23	23	11	0	1.8	135	NaN	NaN	NaN	0
	541	FCO	2008	23	23	12	0	4.9	548	NaN	NaN	NaN	0
	542	FCO	2008	23	23	13	0	7.1	826	NaN	NaN	NaN	0
	543	FCO	2008	23	23	14	0	8.2	793	NaN	NaN	NaN	0
	544	FCO	2008	23	23	15	0	8.8	622	NaN	NaN	NaN	0
	545	FCO	2008	23	23	16	0	6.6	224	NaN	NaN	NaN	0
	546	FCO	2008	23	23	17	0	3.2	47	NaN	NaN	NaN	0
	547	FCO	2008	23	23	18	0	1.6	2	NaN	NaN	NaN	0
	548	FCO	2008	23	23	19	0	0.1	0	NaN	NaN	NaN	0
	549	FCO	2008	23	23	20	0	-1.2	0	NaN	NaN	NaN	0
	550	FCO	2008	23	23	21	0	-1.1	1	NaN	NaN	NaN	0
	551	FCO	2008	23	23	22	0	-1.1	1	NaN	NaN	NaN	0
	552	FCO	2008	23	23	23	0	-2	1	NaN	NaN	NaN	0
	553	FCO	2008	24	24	0	0	-2.1	1	NaN	NaN	NaN	0
	554	FCO	2008	24	24	1	0	-2.2	1	NaN	NaN	NaN	0
	555	FCO	2008	24	24	2	0	-3	1	NaN	NaN	NaN	0
	556	FCO	2008	24	24	3	0	-3.5	2	NaN	NaN	NaN	0
	557	FCO	2008	24	24	4	0	-2.5	2	NaN	NaN	NaN	0
	558	FCO	2008	24	24	5	0	-0.9	1	NaN	NaN	NaN	0
	559	FCO	2008	24	24	6	0	-1	0	NaN	NaN	NaN	0
	560	FCO	2008	24	24	7	0	-1.1	0	NaN	NaN	NaN	0
	561	FCO	2008	24	24	8	0	-1.4	10	NaN	NaN	NaN	0
	562	FCO	2008	24	24	9	0	-1.5	59	NaN	NaN	NaN	0
	563	FCO	2008	24	24	10	0	-0.6	103	NaN	NaN	NaN	0
	564	FCO	2008	24	24	11	0	1.1	175	NaN	NaN	NaN	0
	565	FCO	2008	24	24	12	0	2.4	259	NaN	NaN	NaN	0
	566	FCO	2008	24	24	13	0	3.6	481	NaN	NaN	NaN	0
	567	FCO	2008	24	24	14	0	3.1	377	NaN	NaN	NaN	0
	568	FCO	2008	24	24	15	0	2.3	300	NaN	NaN	NaN	0
	569	FCO	2008	24	24	16	0	2.3	168	NaN	NaN	NaN	0
	570	FCO	2008	24	24	17	0	1.5	46	NaN	NaN	NaN	0
	571	FCO	2008	24	24	18	0	0.6	2	NaN	NaN	NaN	0
	572	FCO	2008	24	24	19	0	0.3	0	NaN	NaN	NaN	0
	573	FCO	2008	24	24	20	0	-0.3	0	NaN	NaN	NaN	0
	574	FCO	2008	24	24	21	0	-1.7	0	NaN	NaN	NaN	0
	575	FCO	2008	24	24	22	0	-2.7	1	NaN	NaN	NaN	0
	576	FCO	2008	24	24	23	0	-2.8	1	NaN	NaN	NaN	0
	577	FCO	2008	25	25	0	0	-2.5	2	NaN	NaN	NaN	0
	578	FCO	2008	25	25	1	0	-3.3	2	NaN	NaN	NaN	0
	579	FCO	2008	25	25	2	0	-3.8	3	NaN	NaN	NaN	0
	580	FCO	2008	25	25	3	0	-3.9	3	NaN	NaN	NaN	0
	581	FCO	2008	25	25	4	0	-4	3	NaN	NaN	NaN	0
	582	FCO	2008	25	25	5	0	-4	4	NaN	NaN	NaN	0
	583	FCO	2008	25	25	6	0	-4.2	4	NaN	NaN	NaN	0
	584	FCO	2008	25	25	7	0	-4.4	4	NaN	NaN	NaN	0
	585	FCO	2008	25	25	8	0	-4.4	15	NaN	NaN	NaN	0
	586	FCO	2008	25	25	9	0	-4.1	61	NaN	NaN	NaN	0
	587	FCO	2008	25	25	10	0	-2.8	86	NaN	NaN	NaN	0
	588	FCO	2008	25	25	11	0	-0.4	97	NaN	NaN	NaN	0
	589	FCO	2008	25	25	12	0	4	598	NaN	NaN	NaN	0
	590	FCO	2008	25	25	13	0	8	854	NaN	NaN	NaN	0
	591	FCO	2008	25	25	14	0	9.2	799	NaN	NaN	NaN	0
	592	FCO	2008	25	25	15	0	10.4	647	NaN	NaN	NaN	0
	593	FCO	2008	25	25	16	0	7.6	210	NaN	NaN	NaN	0
	594	FCO	2008	25	25	17	0	3.2	47	NaN	NaN	NaN	0
	595	FCO	2008	25	25	18	0	0.5	3	NaN	NaN	NaN	0
	596	FCO	2008	25	25	19	0	-0.9	1	NaN	NaN	NaN	0
	597	FCO	2008	25	25	20	0	-0.9	2	NaN	NaN	NaN	0
	598	FCO	2008	25	25	21	0	-0.1	3	NaN	NaN	NaN	0
	599	FCO	2008	25	25	22	0	0.2	3	NaN	NaN	NaN	0
	600	FCO	2008	25	25	23	0	1	2	NaN	NaN	NaN	0
	601	FCO	2008	26	26	0	0	1.6	1	NaN	NaN	NaN	0
	602	FCO	2008	26	26	1	0	2.2	1	NaN	NaN	NaN	0
	603	FCO	2008	26	26	2	0	2	1	NaN	NaN	NaN	0
	604	FCO	2008	26	26	3	0	2.7	1	NaN	NaN	NaN	0
	605	FCO	2008	26	26	4	0	2.6	1	NaN	NaN	NaN	0
	606	FCO	2008	26	26	5	0	2.7	1	NaN	NaN	NaN	0
	607	FCO	2008	26	26	6	0	2.3	1	NaN	NaN	NaN	0
	608	FCO	2008	26	26	7	0	1.9	1	NaN	NaN	NaN	0
	609	FCO	2008	26	26	8	0	2.2	5	NaN	NaN	NaN	0
	610	FCO	2008	26	26	9	0	2.4	25	NaN	NaN	NaN	0
	611	FCO	2008	26	26	10	0	2.7	61	NaN	NaN	NaN	0.591
	612	FCO	2008	26	26	11	0	3.5	112	NaN	NaN	NaN	1.183
	613	FCO	2008	26	26	12	0	4.1	152	NaN	NaN	NaN	1.183
	614	FCO	2008	26	26	13	0	4.6	135	NaN	NaN	NaN	1.183
	615	FCO	2008	26	26	14	0	4.8	98	NaN	NaN	NaN	2.366
	616	FCO	2008	26	26	15	0	4.3	45	NaN	NaN	NaN	4.14
	617	FCO	2008	26	26	16	0	4	27	NaN	NaN	NaN	4.436
	618	FCO	2008	26	26	17	0	3	11	NaN	NaN	NaN	2.957
	619	FCO	2008	26	26	18	0	2.2	3	NaN	NaN	NaN	3.253
	620	FCO	2008	26	26	19	0	1.7	2	NaN	NaN	NaN	4.435
	621	FCO	2008	26	26	20	0	1.4	2	NaN	NaN	NaN	4.731
	622	FCO	2008	26	26	21	0	1.2	3	NaN	NaN	NaN	3.253
	623	FCO	2008	26	26	22	0	1.3	3	NaN	NaN	NaN	5.027
	624	FCO	2008	26	26	23	0	1.2	4	NaN	NaN	NaN	3.548
	625	FCO	2008	27	27	0	0	0.2	4	NaN	NaN	NaN	0.296
	626	FCO	2008	27	27	1	0	-0.1	4	NaN	NaN	NaN	0
	627	FCO	2008	27	27	2	0	-0.1	3	NaN	NaN	NaN	0
	628	FCO	2008	27	27	3	0	-0.1	3	NaN	NaN	NaN	0
	629	FCO	2008	27	27	4	0	-0.1	3	NaN	NaN	NaN	0
	630	FCO	2008	27	27	5	0	-0.1	3	NaN	NaN	NaN	0
	631	FCO	2008	27	27	6	0	-0.1	4	NaN	NaN	NaN	0
	632	FCO	2008	27	27	7	0	-0.1	4	NaN	NaN	NaN	0.296
	633	FCO	2008	27	27	8	0	-0.2	4	NaN	NaN	NaN	0
	634	FCO	2008	27	27	9	0	-0.3	6	NaN	NaN	NaN	0
	635	FCO	2008	27	27	10	0	-0.8	12	NaN	NaN	NaN	0
	636	FCO	2008	27	27	11	0	-0.9	18	NaN	NaN	NaN	0
	637	FCO	2008	27	27	12	0	-0.9	23	NaN	NaN	NaN	0
	638	FCO	2008	27	27	13	0	-0.9	26	NaN	NaN	NaN	0
	639	FCO	2008	27	27	14	0	-0.9	29	NaN	NaN	NaN	0
	640	FCO	2008	27	27	15	0	-1	23	NaN	NaN	NaN	0.296
	641	FCO	2008	27	27	16	0	-1.5	17	NaN	NaN	NaN	0
	642	FCO	2008	27	27	17	0	-1.5	13	NaN	NaN	NaN	0
	643	FCO	2008	27	27	18	0	-2.5	3	NaN	NaN	NaN	0
	644	FCO	2008	27	27	19	0	-3.3	4	NaN	NaN	NaN	0
	645	FCO	2008	27	27	20	0	-3.6	4	NaN	NaN	NaN	0
	646	FCO	2008	27	27	21	0	-3.2	4	NaN	NaN	NaN	0
	647	FCO	2008	27	27	22	0	-2.8	5	NaN	NaN	NaN	0
	648	FCO	2008	27	27	23	0	-2.7	5	NaN	NaN	NaN	0
	649	FCO	2008	28	28	0	0	-2.6	5	NaN	NaN	NaN	0
	650	FCO	2008	28	28	1	0	-2.4	6	NaN	NaN	NaN	0
	651	FCO	2008	28	28	2	0	-2.3	6	NaN	NaN	NaN	0
	652	FCO	2008	28	28	3	0	-2.1	6	NaN	NaN	NaN	0
	653	FCO	2008	28	28	4	0	-2.1	5	NaN	NaN	NaN	0
	654	FCO	2008	28	28	5	0	-2.3	5	NaN	NaN	NaN	0
	655	FCO	2008	28	28	6	0	-2.4	5	NaN	NaN	NaN	0
	656	FCO	2008	28	28	7	0	-2.5	6	NaN	NaN	NaN	0
	657	FCO	2008	28	28	8	0	-2.5	8	NaN	NaN	NaN	0
	658	FCO	2008	28	28	9	0	-2.1	27	NaN	NaN	NaN	0
	659	FCO	2008	28	28	10	0	-1.4	47	NaN	NaN	NaN	0
	660	FCO	2008	28	28	11	0	-0.5	75	NaN	NaN	NaN	0
	661	FCO	2008	28	28	12	0	0	73	NaN	NaN	NaN	0
	662	FCO	2008	28	28	13	0	0.1	78	NaN	NaN	NaN	0
	663	FCO	2008	28	28	14	0	0.3	79	NaN	NaN	NaN	0.296
	664	FCO	2008	28	28	15	0	0.3	65	NaN	NaN	NaN	1.183
	665	FCO	2008	28	28	16	0	-0.2	18	NaN	NaN	NaN	0.296
	666	FCO	2008	28	28	17	0	-0.4	12	NaN	NaN	NaN	0.296
	667	FCO	2008	28	28	18	0	-0.7	4	NaN	NaN	NaN	0.296
	668	FCO	2008	28	28	19	0	-0.9	4	NaN	NaN	NaN	0
	669	FCO	2008	28	28	20	0	-1	5	NaN	NaN	NaN	0
	670	FCO	2008	28	28	21	0	-0.9	5	NaN	NaN	NaN	0
	671	FCO	2008	28	28	22	0	-0.9	5	NaN	NaN	NaN	0
	672	FCO	2008	28	28	23	0	-1	5	NaN	NaN	NaN	0
	673	FCO	2008	29	29	0	0	-1	6	NaN	NaN	NaN	0
	674	FCO	2008	29	29	1	0	-1	6	NaN	NaN	NaN	0
	675	FCO	2008	29	29	2	0	-0.9	6	NaN	NaN	NaN	0
	676	FCO	2008	29	29	3	0	-0.7	6	NaN	NaN	NaN	0
	677	FCO	2008	29	29	4	0	-0.4	5	NaN	NaN	NaN	0
	678	FCO	2008	29	29	5	0	-0.4	5	NaN	NaN	NaN	0
	679	FCO	2008	29	29	6	0	-0.2	5	NaN	NaN	NaN	0
	680	FCO	2008	29	29	7	0	0	5	NaN	NaN	NaN	0
	681	FCO	2008	29	29	8	0	0	5	NaN	NaN	NaN	0
	682	FCO	2008	29	29	9	0	0	8	NaN	NaN	NaN	0
	683	FCO	2008	29	29	10	0	0	13	NaN	NaN	NaN	0
	684	FCO	2008	29	29	11	0	-0.1	73	NaN	NaN	NaN	0
	685	FCO	2008	29	29	12	0	0.7	468	NaN	NaN	NaN	0
	686	FCO	2008	29	29	13	0	0.4	232	NaN	NaN	NaN	0
	687	FCO	2008	29	29	14	0	0.1	220	NaN	NaN	NaN	0.591
	688	FCO	2008	29	29	15	0	0.2	182	NaN	NaN	NaN	1.183
	689	FCO	2008	29	29	16	0	0.1	145	NaN	NaN	NaN	0.296
	690	FCO	2008	29	29	17	0	-0.3	28	NaN	NaN	NaN	0
	691	FCO	2008	29	29	18	0	-0.5	4	NaN	NaN	NaN	0
	692	FCO	2008	29	29	19	0	-0.8	4	NaN	NaN	NaN	0
	693	FCO	2008	29	29	20	0	-0.9	4	NaN	NaN	NaN	0
	694	FCO	2008	29	29	21	0	-0.9	4	NaN	NaN	NaN	0
	695	FCO	2008	29	29	22	0	-0.8	4	NaN	NaN	NaN	0
	696	FCO	2008	29	29	23	0	-1	4	NaN	NaN	NaN	0
	697	FCO	2008	30	30	0	0	-1.4	4	NaN	NaN	NaN	0
	698	FCO	2008	30	30	1	0	-1.4	4	NaN	NaN	NaN	0
	699	FCO	2008	30	30	2	0	-1.4	5	NaN	NaN	NaN	0
	700	FCO	2008	30	30	3	0	-1.3	4	NaN	NaN	NaN	0
	701	FCO	2008	30	30	4	0	-1.1	4	NaN	NaN	NaN	0
	702	FCO	2008	30	30	5	0	-1.1	4	NaN	NaN	NaN	0
	703	FCO	2008	30	30	6	0	-1	5	NaN	NaN	NaN	0
	704	FCO	2008	30	30	7	0	-0.8	4	NaN	NaN	NaN	0
	705	FCO	2008	30	30	8	0	-0.7	6	NaN	NaN	NaN	0
	706	FCO	2008	30	30	9	0	-0.5	13	NaN	NaN	NaN	0
	707	FCO	2008	30	30	10	0	-0.1	25	NaN	NaN	NaN	0
	708	FCO	2008	30	30	11	0	0.2	32	NaN	NaN	NaN	0
	709	FCO	2008	30	30	12	0	0.5	40	NaN	NaN	NaN	0
	710	FCO	2008	30	30	13	0	0.9	52	NaN	NaN	NaN	0.591
	711	FCO	2008	30	30	14	0	0.7	46	NaN	NaN	NaN	0.591
	712	FCO	2008	30	30	15	0	0.7	39	NaN	NaN	NaN	0.591
	713	FCO	2008	30	30	16	0	0.5	22	NaN	NaN	NaN	0
	714	FCO	2008	30	30	17	0	0.1	8	NaN	NaN	NaN	0.296
	715	FCO	2008	30	30	18	0	-0.1	3	NaN	NaN	NaN	0
	716	FCO	2008	30	30	19	0	-0.1	2	NaN	NaN	NaN	0
	717	FCO	2008	30	30	20	0	0	2	NaN	NaN	NaN	0.591
	718	FCO	2008	30	30	21	0	0	2	NaN	NaN	NaN	0.887
	719	FCO	2008	30	30	22	0	0	2	NaN	NaN	NaN	1.183
	720	FCO	2008	30	30	23	0	0	2	NaN	NaN	NaN	1.183
	721	FCO	2008	31	31	0	0	0	2	NaN	NaN	NaN	1.183
	722	FCO	2008	31	31	1	0	0.2	2	NaN	NaN	NaN	0.591
	723	FCO	2008	31	31	2	0	0.2	2	NaN	NaN	NaN	0.887
	724	FCO	2008	31	31	3	0	0.6	2	NaN	NaN	NaN	1.478
	725	FCO	2008	31	31	4	0	1	2	NaN	NaN	NaN	1.183
	726	FCO	2008	31	31	5	0	0.7	2	NaN	NaN	NaN	2.07
	727	FCO	2008	31	31	6	0	0.8	2	NaN	NaN	NaN	2.07
	728	FCO	2008	31	31	7	0	1.3	2	NaN	NaN	NaN	0.296
	729	FCO	2008	31	31	8	0	1.9	3	NaN	NaN	NaN	1.478
	730	FCO	2008	31	31	9	0	2.3	11	NaN	NaN	NaN	2.366
	731	FCO	2008	31	31	10	0	1.9	33	NaN	NaN	NaN	2.366
	732	FCO	2008	31	31	11	0	2.1	90	NaN	NaN	NaN	2.366
	733	FCO	2008	31	31	12	0	1.2	55	NaN	NaN	NaN	1.478
	734	FCO	2008	31	31	13	0	0.6	102	NaN	NaN	NaN	0.887
	735	FCO	2008	31	31	14	0	1.4	169	NaN	NaN	NaN	1.774
	736	FCO	2008	31	31	15	0	1.5	172	NaN	NaN	NaN	0.887
	737	FCO	2008	31	31	16	0	1.2	94	NaN	NaN	NaN	1.183
	738	FCO	2008	31	31	17	0	0.8	40	NaN	NaN	NaN	0.887
	739	FCO	2008	31	31	18	0	0.7	4	NaN	NaN	NaN	0.591
	740	FCO	2008	31	31	19	0	0.6	2	NaN	NaN	NaN	0.296
	741	FCO	2008	31	31	20	0	0.9	1	NaN	NaN	NaN	0.296
	742	FCO	2008	31	31	21	0	0.6	1	NaN	NaN	NaN	0.591
	743	FCO	2008	31	31	22	0	0.2	1	NaN	NaN	NaN	0
	744	FCO	2008	31	31	23	0	0	2	NaN	NaN	NaN	0
	745	FCO	2008	32	1	0	0	0	2	NaN	NaN	NaN	0
	746	FCO	2008	32	1	1	0	0	2	NaN	NaN	NaN	0
	747	FCO	2008	32	1	2	0	0	2	NaN	NaN	NaN	0
	748	FCO	2008	32	1	3	0	-0.1	3	NaN	NaN	NaN	0
	749	FCO	2008	32	1	4	0	0	3	NaN	NaN	NaN	0
	750	FCO	2008	32	1	5	0	0	3	NaN	NaN	NaN	0.296
	751	FCO	2008	32	1	6	0	-0.1	3	NaN	NaN	NaN	0
	752	FCO	2008	32	1	7	0	-0.3	3	NaN	NaN	NaN	0
	753	FCO	2008	32	1	8	0	-0.2	6	NaN	NaN	NaN	0
	754	FCO	2008	32	1	9	0	-0.1	17	NaN	NaN	NaN	0
	755	FCO	2008	32	1	10	0	0	21	NaN	NaN	NaN	0
	756	FCO	2008	32	1	11	0	0.3	52	NaN	NaN	NaN	0
	757	FCO	2008	32	1	12	0	1	128	NaN	NaN	NaN	0.887
	758	FCO	2008	32	1	13	0	1.5	189	NaN	NaN	NaN	2.661
	759	FCO	2008	32	1	14	0	1.1	155	NaN	NaN	NaN	1.774
	760	FCO	2008	32	1	15	0	0.6	134	NaN	NaN	NaN	0.887
	761	FCO	2008	32	1	16	0	0.5	93	NaN	NaN	NaN	0.591
	762	FCO	2008	32	1	17	0	0	22	NaN	NaN	NaN	0.296
	763	FCO	2008	32	1	18	0	-0.2	4	NaN	NaN	NaN	0
	764	FCO	2008	32	1	19	0	-0.3	4	NaN	NaN	NaN	0.296
	765	FCO	2008	32	1	20	0	-0.5	5	NaN	NaN	NaN	0.296
	766	FCO	2008	32	1	21	0	-0.4	5	NaN	NaN	NaN	0
	767	FCO	2008	32	1	22	0	-0.6	5	NaN	NaN	NaN	0
	768	FCO	2008	32	1	23	0	-0.7	5	NaN	NaN	NaN	0
	769	FCO	2008	33	2	0	0	-0.7	5	NaN	NaN	NaN	0
	770	FCO	2008	33	2	1	0	-0.7	5	NaN	NaN	NaN	0
	771	FCO	2008	33	2	2	0	-0.7	5	NaN	NaN	NaN	0
	772	FCO	2008	33	2	3	0	-0.7	5	NaN	NaN	NaN	0
	773	FCO	2008	33	2	4	0	-0.7	6	NaN	NaN	NaN	0
	774	FCO	2008	33	2	5	0	-0.7	6	NaN	NaN	NaN	0
	775	FCO	2008	33	2	6	0	-0.5	6	NaN	NaN	NaN	0
	776	FCO	2008	33	2	7	0	-0.2	5	NaN	NaN	NaN	0
	777	FCO	2008	33	2	8	0	-0.4	6	NaN	NaN	NaN	0
	778	FCO	2008	33	2	9	0	-0.2	9	NaN	NaN	NaN	0
	779	FCO	2008	33	2	10	0	0	16	NaN	NaN	NaN	0
	780	FCO	2008	33	2	11	0	0.2	21	NaN	NaN	NaN	0
	781	FCO	2008	33	2	12	0	0.2	23	NaN	NaN	NaN	0.296
	782	FCO	2008	33	2	13	0	0.2	20	NaN	NaN	NaN	0
	783	FCO	2008	33	2	14	0	0.1	15	NaN	NaN	NaN	0
	784	FCO	2008	33	2	15	0	0.2	15	NaN	NaN	NaN	0
	785	FCO	2008	33	2	16	0	0.2	11	NaN	NaN	NaN	0
	786	FCO	2008	33	2	17	0	0	4	NaN	NaN	NaN	0
	787	FCO	2008	33	2	18	0	-0.1	2	NaN	NaN	NaN	0
	788	FCO	2008	33	2	19	0	-0.1	2	NaN	NaN	NaN	0
	789	FCO	2008	33	2	20	0	-0.1	2	NaN	NaN	NaN	0
	790	FCO	2008	33	2	21	0	-0.1	3	NaN	NaN	NaN	0
	791	FCO	2008	33	2	22	0	-0.1	3	NaN	NaN	NaN	0
	792	FCO	2008	33	2	23	0	-0.1	3	NaN	NaN	NaN	0
	793	FCO	2008	34	3	0	0	-0.1	4	NaN	NaN	NaN	0
	794	FCO	2008	34	3	1	0	-0.1	2	NaN	NaN	NaN	0
	795	FCO	2008	34	3	2	0	-0.1	2	NaN	NaN	NaN	0
	796	FCO	2008	34	3	3	0	-0.1	2	NaN	NaN	NaN	0
	797	FCO	2008	34	3	4	0	-0.1	3	NaN	NaN	NaN	0
	798	FCO	2008	34	3	5	0	-0.1	4	NaN	NaN	NaN	0
	799	FCO	2008	34	3	6	0	-0.2	5	NaN	NaN	NaN	0
	800	FCO	2008	34	3	7	0	-0.1	5	NaN	NaN	NaN	0
	801	FCO	2008	34	3	8	0	-0.1	6	NaN	NaN	NaN	0
	802	FCO	2008	34	3	9	0	0	15	NaN	NaN	NaN	0
	803	FCO	2008	34	3	10	0	0	28	NaN	NaN	NaN	0
	804	FCO	2008	34	3	11	0	0.4	50	NaN	NaN	NaN	0
	805	FCO	2008	34	3	12	0	0.7	73	NaN	NaN	NaN	0.296
	806	FCO	2008	34	3	13	0	0.3	45	NaN	NaN	NaN	0
	807	FCO	2008	34	3	14	0	0.3	48	NaN	NaN	NaN	0
	808	FCO	2008	34	3	15	0	0.6	32	NaN	NaN	NaN	0
	809	FCO	2008	34	3	16	0	0.4	18	NaN	NaN	NaN	0
	810	FCO	2008	34	3	17	0	0.1	8	NaN	NaN	NaN	0
	811	FCO	2008	34	3	18	0	-0.1	3	NaN	NaN	NaN	0
	812	FCO	2008	34	3	19	0	-0.2	5	NaN	NaN	NaN	0
	813	FCO	2008	34	3	20	0	-0.1	5	NaN	NaN	NaN	0
	814	FCO	2008	34	3	21	0	-0.1	5	NaN	NaN	NaN	0
	815	FCO	2008	34	3	22	0	-0.1	5	NaN	NaN	NaN	0
	816	FCO	2008	34	3	23	0	-0.2	5	NaN	NaN	NaN	0
	817	FCO	2008	35	4	0	0	-0.2	5	NaN	NaN	NaN	0
	818	FCO	2008	35	4	1	0	-0.1	5	NaN	NaN	NaN	0
	819	FCO	2008	35	4	2	0	-0.2	5	NaN	NaN	NaN	0
	820	FCO	2008	35	4	3	0	-0.3	5	NaN	NaN	NaN	0
	821	FCO	2008	35	4	4	0	-0.3	6	NaN	NaN	NaN	0
	822	FCO	2008	35	4	5	0	-0.3	6	NaN	NaN	NaN	0
	823	FCO	2008	35	4	6	0	-0.3	6	NaN	NaN	NaN	0
	824	FCO	2008	35	4	7	0	-0.5	6	NaN	NaN	NaN	0
	825	FCO	2008	35	4	8	0	-0.5	7	NaN	NaN	NaN	0
	826	FCO	2008	35	4	9	0	-0.1	13	NaN	NaN	NaN	0
	827	FCO	2008	35	4	10	0	0.6	30	NaN	NaN	NaN	0
	828	FCO	2008	35	4	11	0	1.7	48	NaN	NaN	NaN	0
	829	FCO	2008	35	4	12	0	1.9	68	NaN	NaN	NaN	0
	830	FCO	2008	35	4	13	0	2.2	76	NaN	NaN	NaN	0
	831	FCO	2008	35	4	14	0	1.9	80	NaN	NaN	NaN	0.296
	832	FCO	2008	35	4	15	0	1.9	75	NaN	NaN	NaN	0
	833	FCO	2008	35	4	16	0	1.4	32	NaN	NaN	NaN	2.366
	834	FCO	2008	35	4	17	0	1	14	NaN	NaN	NaN	1.478
	835	FCO	2008	35	4	18	0	0.5	3	NaN	NaN	NaN	0.591
	836	FCO	2008	35	4	19	0	0.2	2	NaN	NaN	NaN	0.296
	837	FCO	2008	35	4	20	0	0.2	3	NaN	NaN	NaN	0.296
	838	FCO	2008	35	4	21	0	0.2	3	NaN	NaN	NaN	0.296
	839	FCO	2008	35	4	22	0	-0.1	3	NaN	NaN	NaN	0
	840	FCO	2008	35	4	23	0	-0.1	3	NaN	NaN	NaN	0
	841	FCO	2008	36	5	0	0	-0.2	5	NaN	NaN	NaN	0
	842	FCO	2008	36	5	1	0	-0.1	5	NaN	NaN	NaN	0
	843	FCO	2008	36	5	2	0	-0.2	5	NaN	NaN	NaN	0
	844	FCO	2008	36	5	3	0	-0.4	5	NaN	NaN	NaN	0
	845	FCO	2008	36	5	4	0	-0.7	5	NaN	NaN	NaN	0
	846	FCO	2008	36	5	5	0	-0.9	6	NaN	NaN	NaN	0
	847	FCO	2008	36	5	6	0	-0.6	6	NaN	NaN	NaN	0
	848	FCO	2008	36	5	7	0	-0.3	6	NaN	NaN	NaN	0
	849	FCO	2008	36	5	8	0	-0.2	10	NaN	NaN	NaN	0
	850	FCO	2008	36	5	9	0	0	19	NaN	NaN	NaN	0
	851	FCO	2008	36	5	10	0	0.2	53	NaN	NaN	NaN	0.296
	852	FCO	2008	36	5	11	0	1.1	103	NaN	NaN	NaN	0.591
	853	FCO	2008	36	5	12	0	1.7	76	NaN	NaN	NaN	1.183
	854	FCO	2008	36	5	13	0	1.3	37	NaN	NaN	NaN	0.887
	855	FCO	2008	36	5	14	0	1.5	47	NaN	NaN	NaN	2.661
	856	FCO	2008	36	5	15	0	1.6	39	NaN	NaN	NaN	2.661
	857	FCO	2008	36	5	16	0	1.5	34	NaN	NaN	NaN	3.253
	858	FCO	2008	36	5	17	0	1.7	18	NaN	NaN	NaN	3.253
	859	FCO	2008	36	5	18	0	1.8	5	NaN	NaN	NaN	3.253
	860	FCO	2008	36	5	19	0	1.5	4	NaN	NaN	NaN	1.774
	861	FCO	2008	36	5	20	0	0.9	4	NaN	NaN	NaN	0.296
	862	FCO	2008	36	5	21	0	1	3	NaN	NaN	NaN	0.887
	863	FCO	2008	36	5	22	0	0.4	3	NaN	NaN	NaN	0.296
	864	FCO	2008	36	5	23	0	0.1	4	NaN	NaN	NaN	0
	865	FCO	2008	37	6	0	0	0	3	NaN	NaN	NaN	0
	866	FCO	2008	37	6	1	0	-0.1	4	NaN	NaN	NaN	0.296
	867	FCO	2008	37	6	2	0	-0.1	4	NaN	NaN	NaN	0
	868	FCO	2008	37	6	3	0	0	4	NaN	NaN	NaN	0
	869	FCO	2008	37	6	4	0	0.1	2	NaN	NaN	NaN	0.296
	870	FCO	2008	37	6	5	0	0.1	1	NaN	NaN	NaN	0
	871	FCO	2008	37	6	6	0	0.2	1	NaN	NaN	NaN	0.296
	872	FCO	2008	37	6	7	0	0	2	NaN	NaN	NaN	0
	873	FCO	2008	37	6	8	0	0	6	NaN	NaN	NaN	0
	874	FCO	2008	37	6	9	0	0.2	36	NaN	NaN	NaN	0.296
	875	FCO	2008	37	6	10	0	0.8	153	NaN	NaN	NaN	0.591
	876	FCO	2008	37	6	11	0	1.8	342	NaN	NaN	NaN	2.366
	877	FCO	2008	37	6	12	0	2.4	434	NaN	NaN	NaN	2.957
	878	FCO	2008	37	6	13	0	2.7	400	NaN	NaN	NaN	2.957
	879	FCO	2008	37	6	14	0	2.2	184	NaN	NaN	NaN	1.774
	880	FCO	2008	37	6	15	0	2	156	NaN	NaN	NaN	1.774
	881	FCO	2008	37	6	16	0	1.6	106	NaN	NaN	NaN	2.07
	882	FCO	2008	37	6	17	0	1.3	41	NaN	NaN	NaN	0.887
	883	FCO	2008	37	6	18	0	0.7	3	NaN	NaN	NaN	1.183
	884	FCO	2008	37	6	19	0	0.1	2	NaN	NaN	NaN	0.296
	885	FCO	2008	37	6	20	0	0.1	4	NaN	NaN	NaN	0.296
	886	FCO	2008	37	6	21	0	0.1	4	NaN	NaN	NaN	0.591
	887	FCO	2008	37	6	22	0	0.2	4	NaN	NaN	NaN	0.591
	888	FCO	2008	37	6	23	0	0.2	4	NaN	NaN	NaN	0.591
	889	FCO	2008	38	7	0	0	0.5	4	NaN	NaN	NaN	1.183
	890	FCO	2008	38	7	1	0	1.4	4	NaN	NaN	NaN	5.618
	891	FCO	2008	38	7	2	0	2	5	NaN	NaN	NaN	2.07
	892	FCO	2008	38	7	3	0	3	5	NaN	NaN	NaN	2.957
	893	FCO	2008	38	7	4	0	3.2	4	NaN	NaN	NaN	1.478
	894	FCO	2008	38	7	5	0	4.1	4	NaN	NaN	NaN	0.296
	895	FCO	2008	38	7	6	0	3.9	5	NaN	NaN	NaN	2.366
	896	FCO	2008	38	7	7	0	3.9	5	NaN	NaN	NaN	4.14
	897	FCO	2008	38	7	8	0	3.5	16	NaN	NaN	NaN	0.296
	898	FCO	2008	38	7	9	0	3	32	NaN	NaN	NaN	2.07
	899	FCO	2008	38	7	10	0	2.6	60	NaN	NaN	NaN	0.296
	900	FCO	2008	38	7	11	0	3	183	NaN	NaN	NaN	0
	901	FCO	2008	38	7	12	0	2	90	NaN	NaN	NaN	1.478
	902	FCO	2008	38	7	13	0	1.8	131	NaN	NaN	NaN	2.661
	903	FCO	2008	38	7	14	0	2.2	119	NaN	NaN	NaN	0.591
	904	FCO	2008	38	7	15	0	2.7	198	NaN	NaN	NaN	0.591
	905	FCO	2008	38	7	16	0	1.8	50	NaN	NaN	NaN	2.07
	906	FCO	2008	38	7	17	0	2	29	NaN	NaN	NaN	0.887
	907	FCO	2008	38	7	18	0	1.6	6	NaN	NaN	NaN	1.183
	908	FCO	2008	38	7	19	0	0.8	4	NaN	NaN	NaN	0.591
	909	FCO	2008	38	7	20	0	0.7	4	NaN	NaN	NaN	0.296
	910	FCO	2008	38	7	21	0	0.8	4	NaN	NaN	NaN	0.296
	911	FCO	2008	38	7	22	0	0.8	4	NaN	NaN	NaN	0
	912	FCO	2008	38	7	23	0	0.7	4	NaN	NaN	NaN	0
	913	FCO	2008	39	8	0	0	0.8	4	NaN	NaN	NaN	0
	914	FCO	2008	39	8	1	0	0.9	4	NaN	NaN	NaN	0
	915	FCO	2008	39	8	2	0	0.8	4	NaN	NaN	NaN	0.296
	916	FCO	2008	39	8	3	0	0.7	4	NaN	NaN	NaN	0
	917	FCO	2008	39	8	4	0	0.8	4	NaN	NaN	NaN	0
	918	FCO	2008	39	8	5	0	1	4	NaN	NaN	NaN	0
	919	FCO	2008	39	8	6	0	0.9	4	NaN	NaN	NaN	0
	920	FCO	2008	39	8	7	0	0.7	3	NaN	NaN	NaN	0
	921	FCO	2008	39	8	8	0	0.9	11	NaN	NaN	NaN	0
	922	FCO	2008	39	8	9	0	1.3	63	NaN	NaN	NaN	0.591
	923	FCO	2008	39	8	10	0	1.9	165	NaN	NaN	NaN	0.887
	924	FCO	2008	39	8	11	0	2.2	173	NaN	NaN	NaN	0
	925	FCO	2008	39	8	12	0	2.4	151	NaN	NaN	NaN	0.296
	926	FCO	2008	39	8	13	0	2.6	145	NaN	NaN	NaN	0
	927	FCO	2008	39	8	14	0	2.9	157	NaN	NaN	NaN	0.591
	928	FCO	2008	39	8	15	0	3	149	NaN	NaN	NaN	0.591
	929	FCO	2008	39	8	16	0	3.1	100	NaN	NaN	NaN	0.296
	930	FCO	2008	39	8	17	0	2.7	27	NaN	NaN	NaN	0.296
	931	FCO	2008	39	8	18	0	2.2	5	NaN	NaN	NaN	0.296
	932	FCO	2008	39	8	19	0	2.2	3	NaN	NaN	NaN	1.183
	933	FCO	2008	39	8	20	0	2.2	4	NaN	NaN	NaN	0.887
	934	FCO	2008	39	8	21	0	1.8	4	NaN	NaN	NaN	0.887
	935	FCO	2008	39	8	22	0	1.5	2	NaN	NaN	NaN	0.887
	936	FCO	2008	39	8	23	0	1.5	3	NaN	NaN	NaN	0.296
	937	FCO	2008	40	9	0	0	1.5	4	NaN	NaN	NaN	0
	938	FCO	2008	40	9	1	0	1.5	4	NaN	NaN	NaN	0.296
	939	FCO	2008	40	9	2	0	1.3	4	NaN	NaN	NaN	0
	940	FCO	2008	40	9	3	0	1.6	4	NaN	NaN	NaN	0
	941	FCO	2008	40	9	4	0	1.6	5	NaN	NaN	NaN	0
	942	FCO	2008	40	9	5	0	1.7	5	NaN	NaN	NaN	0
	943	FCO	2008	40	9	6	0	1.7	4	NaN	NaN	NaN	0.296
	944	FCO	2008	40	9	7	0	1	5	NaN	NaN	NaN	0
	945	FCO	2008	40	9	8	0	0.6	31	NaN	NaN	NaN	0
	946	FCO	2008	40	9	9	0	1.3	141	NaN	NaN	NaN	0
	947	FCO	2008	40	9	10	0	2.1	147	NaN	NaN	NaN	0
	948	FCO	2008	40	9	11	0	4.2	477	NaN	NaN	NaN	0
	949	FCO	2008	40	9	12	0	7.6	961	NaN	NaN	NaN	0
	950	FCO	2008	40	9	13	0	8.8	867	NaN	NaN	NaN	0
	951	FCO	2008	40	9	14	0	9.6	645	NaN	NaN	NaN	0
	952	FCO	2008	40	9	15	0	9.6	521	NaN	NaN	NaN	0
	953	FCO	2008	40	9	16	0	8.5	271	NaN	NaN	NaN	0
	954	FCO	2008	40	9	17	0	6.2	108	NaN	NaN	NaN	0
	955	FCO	2008	40	9	18	0	4.4	12	NaN	NaN	NaN	0
	956	FCO	2008	40	9	19	0	3.2	3	NaN	NaN	NaN	0
	957	FCO	2008	40	9	20	0	2.2	4	NaN	NaN	NaN	0
	958	FCO	2008	40	9	21	0	2	5	NaN	NaN	NaN	0
	959	FCO	2008	40	9	22	0	2	5	NaN	NaN	NaN	0
	960	FCO	2008	40	9	23	0	1.9	5	NaN	NaN	NaN	0
	961	FCO	2008	41	10	0	0	1.8	5	NaN	NaN	NaN	0
	962	FCO	2008	41	10	1	0	1.9	5	NaN	NaN	NaN	0
	963	FCO	2008	41	10	2	0	2.2	6	NaN	NaN	NaN	0
	964	FCO	2008	41	10	3	0	2.5	6	NaN	NaN	NaN	0
	965	FCO	2008	41	10	4	0	2.2	5	NaN	NaN	NaN	0
	966	FCO	2008	41	10	5	0	2	6	NaN	NaN	NaN	0
	967	FCO	2008	41	10	6	0	2.2	6	NaN	NaN	NaN	0
	968	FCO	2008	41	10	7	0	2.4	6	NaN	NaN	NaN	0
	969	FCO	2008	41	10	8	0	2.9	17	NaN	NaN	NaN	1.183
	970	FCO	2008	41	10	9	0	3.1	52	NaN	NaN	NaN	2.366
	971	FCO	2008	41	10	10	0	3.8	97	NaN	NaN	NaN	2.366
	972	FCO	2008	41	10	11	0	4.5	173	NaN	NaN	NaN	0.296
	973	FCO	2008	41	10	12	0	4.5	180	NaN	NaN	NaN	0
	974	FCO	2008	41	10	13	0	5.1	178	NaN	NaN	NaN	0
	975	FCO	2008	41	10	14	0	6	204	NaN	NaN	NaN	0
	976	FCO	2008	41	10	15	0	6.1	142	NaN	NaN	NaN	0.591
	977	FCO	2008	41	10	16	0	6.1	123	NaN	NaN	NaN	0.296
	978	FCO	2008	41	10	17	0	6	93	NaN	NaN	NaN	0
	979	FCO	2008	41	10	18	0	4.7	13	NaN	NaN	NaN	0
	980	FCO	2008	41	10	19	0	3.7	2	NaN	NaN	NaN	0
	981	FCO	2008	41	10	20	0	2.9	2	NaN	NaN	NaN	0
	982	FCO	2008	41	10	21	0	2.1	2	NaN	NaN	NaN	0
	983	FCO	2008	41	10	22	0	1.7	2	NaN	NaN	NaN	0
	984	FCO	2008	41	10	23	0	1.2	2	NaN	NaN	NaN	0
	985	FCO	2008	42	11	0	0	0.4	2	NaN	NaN	NaN	0.296
	986	FCO	2008	42	11	1	0	0.2	5	NaN	NaN	NaN	0
	987	FCO	2008	42	11	2	0	-0.2	6	NaN	NaN	NaN	0
	988	FCO	2008	42	11	3	0	-0.4	6	NaN	NaN	NaN	0
	989	FCO	2008	42	11	4	0	-0.4	6	NaN	NaN	NaN	0
	990	FCO	2008	42	11	5	0	-0.2	7	NaN	NaN	NaN	0
	991	FCO	2008	42	11	6	0	0.3	6	NaN	NaN	NaN	0
	992	FCO	2008	42	11	7	0	0.4	5	NaN	NaN	NaN	0
	993	FCO	2008	42	11	8	0	0.1	37	NaN	NaN	NaN	0
	994	FCO	2008	42	11	9	0	0.6	123	NaN	NaN	NaN	0
	995	FCO	2008	42	11	10	0	2.8	325	NaN	NaN	NaN	0
	996	FCO	2008	42	11	11	0	5	615	NaN	NaN	NaN	0
	997	FCO	2008	42	11	12	0	8.1	779	NaN	NaN	NaN	0
	998	FCO	2008	42	11	13	0	9.6	731	NaN	NaN	NaN	0
	999	FCO	2008	42	11	14	0	11.3	888	NaN	NaN	NaN	0
	1000	FCO	2008	42	11	15	0	11.5	575	NaN	NaN	NaN	0
	1001	FCO	2008	42	11	16	0	10.7	325	NaN	NaN	NaN	0
	1002	FCO	2008	42	11	17	0	8.7	185	NaN	NaN	NaN	0
	1003	FCO	2008	42	11	18	0	4.8	24	NaN	NaN	NaN	0
	1004	FCO	2008	42	11	19	0	3	2	NaN	NaN	NaN	0
	1005	FCO	2008	42	11	20	0	1.9	3	NaN	NaN	NaN	0
	1006	FCO	2008	42	11	21	0	1.4	4	NaN	NaN	NaN	0
	1007	FCO	2008	42	11	22	0	1	4	NaN	NaN	NaN	0
	1008	FCO	2008	42	11	23	0	0.7	4	NaN	NaN	NaN	0
	1009	FCO	2008	43	12	0	0	0.7	5	NaN	NaN	NaN	0
	1010	FCO	2008	43	12	1	0	0.6	5	NaN	NaN	NaN	0
	1011	FCO	2008	43	12	2	0	0.5	5	NaN	NaN	NaN	0
	1012	FCO	2008	43	12	3	0	0.6	5	NaN	NaN	NaN	0
	1013	FCO	2008	43	12	4	0	1.1	5	NaN	NaN	NaN	0
	1014	FCO	2008	43	12	5	0	1.4	5	NaN	NaN	NaN	0
	1015	FCO	2008	43	12	6	0	1.1	5	NaN	NaN	NaN	0
	1016	FCO	2008	43	12	7	0	0.9	5	NaN	NaN	NaN	0
	1017	FCO	2008	43	12	8	0	1.5	43	NaN	NaN	NaN	0
	1018	FCO	2008	43	12	9	0	2.6	146	NaN	NaN	NaN	0
	1019	FCO	2008	43	12	10	0	3.5	187	NaN	NaN	NaN	0
	1020	FCO	2008	43	12	11	0	6.2	703	NaN	NaN	NaN	0
	1021	FCO	2008	43	12	12	0	10.1	928	NaN	NaN	NaN	0
	1022	FCO	2008	43	12	13	0	12	1032	NaN	NaN	NaN	0
	1023	FCO	2008	43	12	14	0	11.9	940	NaN	NaN	NaN	0
	1024	FCO	2008	43	12	15	0	12.5	790	NaN	NaN	NaN	0
	1025	FCO	2008	43	12	16	0	10.7	358	NaN	NaN	NaN	0
	1026	FCO	2008	43	12	17	0	8.8	75	NaN	NaN	NaN	0
	1027	FCO	2008	43	12	18	0	6.8	4	NaN	NaN	NaN	1.774
	1028	FCO	2008	43	12	19	0	5.5	3	NaN	NaN	NaN	2.661
	1029	FCO	2008	43	12	20	0	4.9	4	NaN	NaN	NaN	0.591
	1030	FCO	2008	43	12	21	0	4.4	4	NaN	NaN	NaN	0
	1031	FCO	2008	43	12	22	0	4	4	NaN	NaN	NaN	0.296
	1032	FCO	2008	43	12	23	0	3.2	4	NaN	NaN	NaN	0
	1033	FCO	2008	44	13	0	0	2.8	4	NaN	NaN	NaN	0.296
	1034	FCO	2008	44	13	1	0	2.6	4	NaN	NaN	NaN	0
	1035	FCO	2008	44	13	2	0	2	4	NaN	NaN	NaN	0
	1036	FCO	2008	44	13	3	0	1.5	4	NaN	NaN	NaN	0.591
	1037	FCO	2008	44	13	4	0	0.9	4	NaN	NaN	NaN	0.296
	1038	FCO	2008	44	13	5	0	0.7	5	NaN	NaN	NaN	0.887
	1039	FCO	2008	44	13	6	0	0.6	5	NaN	NaN	NaN	0.296
	1040	FCO	2008	44	13	7	0	0.3	5	NaN	NaN	NaN	0.296
	1041	FCO	2008	44	13	8	0	0.4	25	NaN	NaN	NaN	0
	1042	FCO	2008	44	13	9	0	0.5	108	NaN	NaN	NaN	0.887
	1043	FCO	2008	44	13	10	0	0.8	195	NaN	NaN	NaN	0
	1044	FCO	2008	44	13	11	0	1.6	327	NaN	NaN	NaN	0
	1045	FCO	2008	44	13	12	0	2.5	492	NaN	NaN	NaN	0
	1046	FCO	2008	44	13	13	0	2.5	455	NaN	NaN	NaN	0
	1047	FCO	2008	44	13	14	0	2.8	477	NaN	NaN	NaN	0.296
	1048	FCO	2008	44	13	15	0	3.5	561	NaN	NaN	NaN	0
	1049	FCO	2008	44	13	16	0	4	437	NaN	NaN	NaN	0
	1050	FCO	2008	44	13	17	0	3.4	146	NaN	NaN	NaN	0
	1051	FCO	2008	44	13	18	0	1.2	18	NaN	NaN	NaN	0
	1052	FCO	2008	44	13	19	0	0.3	2	NaN	NaN	NaN	0
	1053	FCO	2008	44	13	20	0	0	3	NaN	NaN	NaN	0
	1054	FCO	2008	44	13	21	0	-0.4	4	NaN	NaN	NaN	0
	1055	FCO	2008	44	13	22	0	-0.7	4	NaN	NaN	NaN	0
	1056	FCO	2008	44	13	23	0	-1.2	4	NaN	NaN	NaN	0
	1057	FCO	2008	45	14	0	0	-1.2	5	NaN	NaN	NaN	0
	1058	FCO	2008	45	14	1	0	-1.4	5	NaN	NaN	NaN	0
	1059	FCO	2008	45	14	2	0	-1.8	5	NaN	NaN	NaN	0
	1060	FCO	2008	45	14	3	0	-1.3	5	NaN	NaN	NaN	0
	1061	FCO	2008	45	14	4	0	-1.3	6	NaN	NaN	NaN	0
	1062	FCO	2008	45	14	5	0	-2	5	NaN	NaN	NaN	0
	1063	FCO	2008	45	14	6	0	-2.7	4	NaN	NaN	NaN	0
	1064	FCO	2008	45	14	7	0	-3.1	5	NaN	NaN	NaN	0
	1065	FCO	2008	45	14	8	0	-3.1	38	NaN	NaN	NaN	0
	1066	FCO	2008	45	14	9	0	-2.8	80	NaN	NaN	NaN	0
	1067	FCO	2008	45	14	10	0	-1.6	151	NaN	NaN	NaN	0
	1068	FCO	2008	45	14	11	0	1.2	839	NaN	NaN	NaN	0
	1069	FCO	2008	45	14	12	0	4.6	990	NaN	NaN	NaN	0
	1070	FCO	2008	45	14	13	0	7	1095	NaN	NaN	NaN	0
	1071	FCO	2008	45	14	14	0	8.3	1032	NaN	NaN	NaN	0
	1072	FCO	2008	45	14	15	0	8	838	NaN	NaN	NaN	0
	1073	FCO	2008	45	14	16	0	7.1	342	NaN	NaN	NaN	0
	1074	FCO	2008	45	14	17	0	5.5	130	NaN	NaN	NaN	0
	1075	FCO	2008	45	14	18	0	2.4	18	NaN	NaN	NaN	0
	1076	FCO	2008	45	14	19	0	0.7	2	NaN	NaN	NaN	0
	1077	FCO	2008	45	14	20	0	-0.1	2	NaN	NaN	NaN	0
	1078	FCO	2008	45	14	21	0	-0.6	3	NaN	NaN	NaN	0
	1079	FCO	2008	45	14	22	0	-0.7	4	NaN	NaN	NaN	0
	1080	FCO	2008	45	14	23	0	-1	4	NaN	NaN	NaN	0
	1081	FCO	2008	46	15	0	0	-1.6	5	NaN	NaN	NaN	0
	1082	FCO	2008	46	15	1	0	-1.1	5	NaN	NaN	NaN	0
	1083	FCO	2008	46	15	2	0	-1.4	5	NaN	NaN	NaN	0
	1084	FCO	2008	46	15	3	0	-1	6	NaN	NaN	NaN	0
	1085	FCO	2008	46	15	4	0	-0.8	6	NaN	NaN	NaN	0
	1086	FCO	2008	46	15	5	0	-0.9	6	NaN	NaN	NaN	0
	1087	FCO	2008	46	15	6	0	-0.8	6	NaN	NaN	NaN	0
	1088	FCO	2008	46	15	7	0	-0.6	7	NaN	NaN	NaN	0
	1089	FCO	2008	46	15	8	0	-0.7	35	NaN	NaN	NaN	0
	1090	FCO	2008	46	15	9	0	-0.1	122	NaN	NaN	NaN	0
	1091	FCO	2008	46	15	10	0	2.5	246	NaN	NaN	NaN	0
	1092	FCO	2008	46	15	11	0	5.8	863	NaN	NaN	NaN	0
	1093	FCO	2008	46	15	12	0	9	898	NaN	NaN	NaN	0
	1094	FCO	2008	46	15	13	0	11	1143	NaN	NaN	NaN	0
	1095	FCO	2008	46	15	14	0	11.1	1075	NaN	NaN	NaN	0
	1096	FCO	2008	46	15	15	0	13.1	895	NaN	NaN	NaN	0
	1097	FCO	2008	46	15	16	0	13.2	460	NaN	NaN	NaN	0
	1098	FCO	2008	46	15	17	0	10.8	208	NaN	NaN	NaN	0
	1099	FCO	2008	46	15	18	0	7.7	21	NaN	NaN	NaN	0
	1100	FCO	2008	46	15	19	0	6.1	1	NaN	NaN	NaN	0
	1101	FCO	2008	46	15	20	0	4.5	2	NaN	NaN	NaN	0
	1102	FCO	2008	46	15	21	0	4.2	3	NaN	NaN	NaN	0
	1103	FCO	2008	46	15	22	0	3.4	3	NaN	NaN	NaN	0
	1104	FCO	2008	46	15	23	0	2	4	NaN	NaN	NaN	0
	1105	FCO	2008	47	16	0	0	1.4	4	NaN	NaN	NaN	0
	1106	FCO	2008	47	16	1	0	0.8	4	NaN	NaN	NaN	0
	1107	FCO	2008	47	16	2	0	0.3	5	NaN	NaN	NaN	0
	1108	FCO	2008	47	16	3	0	0.4	5	NaN	NaN	NaN	0
	1109	FCO	2008	47	16	4	0	0.3	5	NaN	NaN	NaN	0
	1110	FCO	2008	47	16	5	0	-0.2	6	NaN	NaN	NaN	0
	1111	FCO	2008	47	16	6	0	-0.5	6	NaN	NaN	NaN	0
	1112	FCO	2008	47	16	7	0	-0.8	6	NaN	NaN	NaN	0
	1113	FCO	2008	47	16	8	0	-0.6	46	NaN	NaN	NaN	0
	1114	FCO	2008	47	16	9	0	-0.2	108	NaN	NaN	NaN	0
	1115	FCO	2008	47	16	10	0	2	180	NaN	NaN	NaN	0
	1116	FCO	2008	47	16	11	0	5.9	852	NaN	NaN	NaN	0
	1117	FCO	2008	47	16	12	0	10.5	986	NaN	NaN	NaN	0
	1118	FCO	2008	47	16	13	0	11.6	1096	NaN	NaN	NaN	0
	1119	FCO	2008	47	16	14	0	11.8	1027	NaN	NaN	NaN	0
	1120	FCO	2008	47	16	15	0	12.1	854	NaN	NaN	NaN	0
	1121	FCO	2008	47	16	16	0	11.9	476	NaN	NaN	NaN	0
	1122	FCO	2008	47	16	17	0	10.5	247	NaN	NaN	NaN	0
	1123	FCO	2008	47	16	18	0	6.9	28	NaN	NaN	NaN	0
	1124	FCO	2008	47	16	19	0	3.8	1	NaN	NaN	NaN	0
	1125	FCO	2008	47	16	20	0	1.9	2	NaN	NaN	NaN	0
	1126	FCO	2008	47	16	21	0	1	2	NaN	NaN	NaN	0
	1127	FCO	2008	47	16	22	0	0.4	3	NaN	NaN	NaN	0
	1128	FCO	2008	47	16	23	0	-0.3	3	NaN	NaN	NaN	0
	1129	FCO	2008	48	17	0	0	-0.6	4	NaN	NaN	NaN	0
	1130	FCO	2008	48	17	1	0	-0.8	4	NaN	NaN	NaN	0
	1131	FCO	2008	48	17	2	0	-1.1	4	NaN	NaN	NaN	0
	1132	FCO	2008	48	17	3	0	-1.3	5	NaN	NaN	NaN	0
	1133	FCO	2008	48	17	4	0	-1.8	5	NaN	NaN	NaN	0
	1134	FCO	2008	48	17	5	0	-2.1	5	NaN	NaN	NaN	0
	1135	FCO	2008	48	17	6	0	-2.3	5	NaN	NaN	NaN	0
	1136	FCO	2008	48	17	7	0	-2.4	5	NaN	NaN	NaN	0
	1137	FCO	2008	48	17	8	0	-2.5	37	NaN	NaN	NaN	0
	1138	FCO	2008	48	17	9	0	-1.3	78	NaN	NaN	NaN	0
	1139	FCO	2008	48	17	10	0	4	145	NaN	NaN	NaN	0
	1140	FCO	2008	48	17	11	0	10	966	NaN	NaN	NaN	0
	1141	FCO	2008	48	17	12	0	12.7	1011	NaN	NaN	NaN	0
	1142	FCO	2008	48	17	13	0	15.1	1165	NaN	NaN	NaN	0
	1143	FCO	2008	48	17	14	0	16.5	1082	NaN	NaN	NaN	0
	1144	FCO	2008	48	17	15	0	16.5	897	NaN	NaN	NaN	0
	1145	FCO	2008	48	17	16	0	14.9	487	NaN	NaN	NaN	0
	1146	FCO	2008	48	17	17	0	11.8	234	NaN	NaN	NaN	0
	1147	FCO	2008	48	17	18	0	6	25	NaN	NaN	NaN	0
	1148	FCO	2008	48	17	19	0	3.3	1	NaN	NaN	NaN	0
	1149	FCO	2008	48	17	20	0	4.1	1	NaN	NaN	NaN	0
	1150	FCO	2008	48	17	21	0	6.3	0	NaN	NaN	NaN	0
	1151	FCO	2008	48	17	22	0	4.3	0	NaN	NaN	NaN	0
	1152	FCO	2008	48	17	23	0	2.7	1	NaN	NaN	NaN	0
	1153	FCO	2008	49	18	0	0	2.1	1	NaN	NaN	NaN	0
	1154	FCO	2008	49	18	1	0	2.2	1	NaN	NaN	NaN	0
	1155	FCO	2008	49	18	2	0	1.8	1	NaN	NaN	NaN	0
	1156	FCO	2008	49	18	3	0	1.3	2	NaN	NaN	NaN	0
	1157	FCO	2008	49	18	4	0	0.8	2	NaN	NaN	NaN	0
	1158	FCO	2008	49	18	5	0	0.9	1	NaN	NaN	NaN	0
	1159	FCO	2008	49	18	6	0	1.4	1	NaN	NaN	NaN	0
	1160	FCO	2008	49	18	7	0	1.8	1	NaN	NaN	NaN	0
	1161	FCO	2008	49	18	8	0	1.5	40	NaN	NaN	NaN	0
	1162	FCO	2008	49	18	9	0	2.7	90	NaN	NaN	NaN	0
	1163	FCO	2008	49	18	10	0	7	171	NaN	NaN	NaN	0
	1164	FCO	2008	49	18	11	0	12.1	989	NaN	NaN	NaN	0
	1165	FCO	2008	49	18	12	0	15.6	1057	NaN	NaN	NaN	0
	1166	FCO	2008	49	18	13	0	16.5	1172	NaN	NaN	NaN	0
	1167	FCO	2008	49	18	14	0	18.5	1096	NaN	NaN	NaN	0
	1168	FCO	2008	49	18	15	0	15.4	916	NaN	NaN	NaN	0
	1169	FCO	2008	49	18	16	0	14.2	541	NaN	NaN	NaN	0
	1170	FCO	2008	49	18	17	0	12.6	245	NaN	NaN	NaN	0
	1171	FCO	2008	49	18	18	0	7.7	25	NaN	NaN	NaN	0
	1172	FCO	2008	49	18	19	0	4.7	0	NaN	NaN	NaN	0
	1173	FCO	2008	49	18	20	0	2.9	1	NaN	NaN	NaN	0
	1174	FCO	2008	49	18	21	0	2.6	2	NaN	NaN	NaN	0
	1175	FCO	2008	49	18	22	0	1.8	2	NaN	NaN	NaN	0
	1176	FCO	2008	49	18	23	0	1	3	NaN	NaN	NaN	0
	1177	FCO	2008	50	19	0	0	1	3	NaN	NaN	NaN	0
	1178	FCO	2008	50	19	1	0	0.6	3	NaN	NaN	NaN	0
	1179	FCO	2008	50	19	2	0	0.5	4	NaN	NaN	NaN	0
	1180	FCO	2008	50	19	3	0	0.3	4	NaN	NaN	NaN	0
	1181	FCO	2008	50	19	4	0	-0.4	4	NaN	NaN	NaN	0
	1182	FCO	2008	50	19	5	0	-0.5	4	NaN	NaN	NaN	0
	1183	FCO	2008	50	19	6	0	-0.4	4	NaN	NaN	NaN	0
	1184	FCO	2008	50	19	7	0	-0.6	5	NaN	NaN	NaN	0
	1185	FCO	2008	50	19	8	0	-0.4	44	NaN	NaN	NaN	0
	1186	FCO	2008	50	19	9	0	0.5	104	NaN	NaN	NaN	0
	1187	FCO	2008	50	19	10	0	4.7	209	NaN	NaN	NaN	0
	1188	FCO	2008	50	19	11	0	9.9	868	NaN	NaN	NaN	0
	1189	FCO	2008	50	19	12	0	12.1	1171	NaN	NaN	NaN	0
	1190	FCO	2008	50	19	13	0	10.7	1181	NaN	NaN	NaN	0
	1191	FCO	2008	50	19	14	0	9.1	656	NaN	NaN	NaN	0
	1192	FCO	2008	50	19	15	0	9.1	544	NaN	NaN	NaN	0
	1193	FCO	2008	50	19	16	0	8.4	225	NaN	NaN	NaN	0
	1194	FCO	2008	50	19	17	0	7.3	54	NaN	NaN	NaN	0
	1195	FCO	2008	50	19	18	0	6	17	NaN	NaN	NaN	0
	1196	FCO	2008	50	19	19	0	5.3	2	NaN	NaN	NaN	0.887
	1197	FCO	2008	50	19	20	0	4.7	2	NaN	NaN	NaN	0.591
	1198	FCO	2008	50	19	21	0	4.2	2	NaN	NaN	NaN	0.296
	1199	FCO	2008	50	19	22	0	3.9	2	NaN	NaN	NaN	0.296
	1200	FCO	2008	50	19	23	0	3.7	3	NaN	NaN	NaN	0
	1201	FCO	2008	51	20	0	0	3.5	3	NaN	NaN	NaN	0
	1202	FCO	2008	51	20	1	0	3.5	2	NaN	NaN	NaN	0
	1203	FCO	2008	51	20	2	0	3.1	2	NaN	NaN	NaN	0
	1204	FCO	2008	51	20	3	0	2.6	2	NaN	NaN	NaN	0.296
	1205	FCO	2008	51	20	4	0	2.7	2	NaN	NaN	NaN	0
	1206	FCO	2008	51	20	5	0	2.9	3	NaN	NaN	NaN	0
	1207	FCO	2008	51	20	6	0	2.7	3	NaN	NaN	NaN	0
	1208	FCO	2008	51	20	7	0	2.7	3	NaN	NaN	NaN	0
	1209	FCO	2008	51	20	8	0	2.7	50	NaN	NaN	NaN	0
	1210	FCO	2008	51	20	9	0	3.8	160	NaN	NaN	NaN	0.296
	1211	FCO	2008	51	20	10	0	4.9	264	NaN	NaN	NaN	0
	1212	FCO	2008	51	20	11	0	6.3	685	NaN	NaN	NaN	0
	1213	FCO	2008	51	20	12	0	8.1	1007	NaN	NaN	NaN	0
	1214	FCO	2008	51	20	13	0	10.4	1205	NaN	NaN	NaN	0
	1215	FCO	2008	51	20	14	0	11.9	1145	NaN	NaN	NaN	0
	1216	FCO	2008	51	20	15	0	12.3	967	NaN	NaN	NaN	0
	1217	FCO	2008	51	20	16	0	13.2	529	NaN	NaN	NaN	0
	1218	FCO	2008	51	20	17	0	11.4	303	NaN	NaN	NaN	0
	1219	FCO	2008	51	20	18	0	7.9	26	NaN	NaN	NaN	0
	1220	FCO	2008	51	20	19	0	6.7	2	NaN	NaN	NaN	0
	1221	FCO	2008	51	20	20	0	3.9	2	NaN	NaN	NaN	0
	1222	FCO	2008	51	20	21	0	2.6	2	NaN	NaN	NaN	0
	1223	FCO	2008	51	20	22	0	2.2	3	NaN	NaN	NaN	0
	1224	FCO	2008	51	20	23	0	1.5	3	NaN	NaN	NaN	0
	1225	FCO	2008	52	21	0	0	1.1	4	NaN	NaN	NaN	0
	1226	FCO	2008	52	21	1	0	1	4	NaN	NaN	NaN	0
	1227	FCO	2008	52	21	2	0	1.1	4	NaN	NaN	NaN	0
	1228	FCO	2008	52	21	3	0	1.1	4	NaN	NaN	NaN	0
	1229	FCO	2008	52	21	4	0	1.2	4	NaN	NaN	NaN	0
	1230	FCO	2008	52	21	5	0	0.7	4	NaN	NaN	NaN	0
	1231	FCO	2008	52	21	6	0	0.3	5	NaN	NaN	NaN	0
	1232	FCO	2008	52	21	7	0	0	7	NaN	NaN	NaN	0
	1233	FCO	2008	52	21	8	0	0.3	76	NaN	NaN	NaN	0
	1234	FCO	2008	52	21	9	0	2.3	233	NaN	NaN	NaN	0
	1235	FCO	2008	52	21	10	0	4.8	408	NaN	NaN	NaN	0
	1236	FCO	2008	52	21	11	0	8	658	NaN	NaN	NaN	0
	1237	FCO	2008	52	21	12	0	11	788	NaN	NaN	NaN	0
	1238	FCO	2008	52	21	13	0	12.4	970	NaN	NaN	NaN	0
	1239	FCO	2008	52	21	14	0	12.9	773	NaN	NaN	NaN	0
	1240	FCO	2008	52	21	15	0	11	215	NaN	NaN	NaN	0
	1241	FCO	2008	52	21	16	0	9.8	155	NaN	NaN	NaN	0
	1242	FCO	2008	52	21	17	0	8.8	120	NaN	NaN	NaN	0
	1243	FCO	2008	52	21	18	0	7.6	19	NaN	NaN	NaN	0
	1244	FCO	2008	52	21	19	0	7	0	NaN	NaN	NaN	0
	1245	FCO	2008	52	21	20	0	5.2	1	NaN	NaN	NaN	0
	1246	FCO	2008	52	21	21	0	4	1	NaN	NaN	NaN	0
	1247	FCO	2008	52	21	22	0	2.9	2	NaN	NaN	NaN	0
	1248	FCO	2008	52	21	23	0	2	2	NaN	NaN	NaN	0
	1249	FCO	2008	53	22	0	0	1.5	3	NaN	NaN	NaN	0
	1250	FCO	2008	53	22	1	0	1	4	NaN	NaN	NaN	0
	1251	FCO	2008	53	22	2	0	0.9	4	NaN	NaN	NaN	0
	1252	FCO	2008	53	22	3	0	1.2	4	NaN	NaN	NaN	0
	1253	FCO	2008	53	22	4	0	1.1	5	NaN	NaN	NaN	0
	1254	FCO	2008	53	22	5	0	0.7	5	NaN	NaN	NaN	0
	1255	FCO	2008	53	22	6	0	0.8	5	NaN	NaN	NaN	0
	1256	FCO	2008	53	22	7	0	0.9	6	NaN	NaN	NaN	0
	1257	FCO	2008	53	22	8	0	1.5	75	NaN	NaN	NaN	0
	1258	FCO	2008	53	22	9	0	3.2	182	NaN	NaN	NaN	0
	1259	FCO	2008	53	22	10	0	5.2	231	NaN	NaN	NaN	0
	1260	FCO	2008	53	22	11	0	7	409	NaN	NaN	NaN	0
	1261	FCO	2008	53	22	12	0	7	476	NaN	NaN	NaN	0
	1262	FCO	2008	53	22	13	0	7	386	NaN	NaN	NaN	0
	1263	FCO	2008	53	22	14	0	6.8	338	NaN	NaN	NaN	0
	1264	FCO	2008	53	22	15	0	4.9	200	NaN	NaN	NaN	0.296
	1265	FCO	2008	53	22	16	0	4	160	NaN	NaN	NaN	1.183
	1266	FCO	2008	53	22	17	0	3.8	97	NaN	NaN	NaN	0.296
	1267	FCO	2008	53	22	18	0	3.2	31	NaN	NaN	NaN	0
	1268	FCO	2008	53	22	19	0	2.5	2	NaN	NaN	NaN	0.296
	1269	FCO	2008	53	22	20	0	2.2	2	NaN	NaN	NaN	0.296
	1270	FCO	2008	53	22	21	0	2	2	NaN	NaN	NaN	0.296
	1271	FCO	2008	53	22	22	0	1.2	2	NaN	NaN	NaN	0
	1272	FCO	2008	53	22	23	0	0.6	3	NaN	NaN	NaN	0
	1273	FCO	2008	54	23	0	0	0.2	4	NaN	NaN	NaN	0
	1274	FCO	2008	54	23	1	0	0.2	4	NaN	NaN	NaN	0
	1275	FCO	2008	54	23	2	0	0.5	3	NaN	NaN	NaN	0
	1276	FCO	2008	54	23	3	0	0	4	NaN	NaN	NaN	0
	1277	FCO	2008	54	23	4	0	-0.7	5	NaN	NaN	NaN	0
	1278	FCO	2008	54	23	5	0	-0.5	5	NaN	NaN	NaN	0
	1279	FCO	2008	54	23	6	0	-0.6	5	NaN	NaN	NaN	0
	1280	FCO	2008	54	23	7	0	-1.5	7	NaN	NaN	NaN	0
	1281	FCO	2008	54	23	8	0	-1.9	50	NaN	NaN	NaN	0
	1282	FCO	2008	54	23	9	0	-0.8	229	NaN	NaN	NaN	0
	1283	FCO	2008	54	23	10	0	1.5	546	NaN	NaN	NaN	0
	1284	FCO	2008	54	23	11	0	5.1	1053	NaN	NaN	NaN	0
	1285	FCO	2008	54	23	12	0	8.2	1161	NaN	NaN	NaN	0
	1286	FCO	2008	54	23	13	0	9.2	877	NaN	NaN	NaN	0
	1287	FCO	2008	54	23	14	0	10.2	777	NaN	NaN	NaN	0
	1288	FCO	2008	54	23	15	0	10.2	689	NaN	NaN	NaN	0
	1289	FCO	2008	54	23	16	0	9.5	388	NaN	NaN	NaN	0
	1290	FCO	2008	54	23	17	0	7.8	142	NaN	NaN	NaN	0
	1291	FCO	2008	54	23	18	0	5.9	25	NaN	NaN	NaN	0
	1292	FCO	2008	54	23	19	0	5.5	0	NaN	NaN	NaN	0
	1293	FCO	2008	54	23	20	0	6.4	0	NaN	NaN	NaN	0
	1294	FCO	2008	54	23	21	0	6.2	0	NaN	NaN	NaN	0
	1295	FCO	2008	54	23	22	0	5.8	0	NaN	NaN	NaN	0
	1296	FCO	2008	54	23	23	0	4.4	1	NaN	NaN	NaN	0.591
	1297	FCO	2008	55	24	0	0	3.2	2	NaN	NaN	NaN	1.478
	1298	FCO	2008	55	24	1	0	2.8	3	NaN	NaN	NaN	0.296
	1299	FCO	2008	55	24	2	0	2.5	3	NaN	NaN	NaN	0
	1300	FCO	2008	55	24	3	0	1.9	3	NaN	NaN	NaN	0
	1301	FCO	2008	55	24	4	0	1	3	NaN	NaN	NaN	0
	1302	FCO	2008	55	24	5	0	0.9	4	NaN	NaN	NaN	0
	1303	FCO	2008	55	24	6	0	1.1	4	NaN	NaN	NaN	0
	1304	FCO	2008	55	24	7	0	1.3	5	NaN	NaN	NaN	0
	1305	FCO	2008	55	24	8	0	1.8	61	NaN	NaN	NaN	0
	1306	FCO	2008	55	24	9	0	3	106	NaN	NaN	NaN	0
	1307	FCO	2008	55	24	10	0	3.7	193	NaN	NaN	NaN	0.296
	1308	FCO	2008	55	24	11	0	5.1	340	NaN	NaN	NaN	0
	1309	FCO	2008	55	24	12	0	5.7	237	NaN	NaN	NaN	0
	1310	FCO	2008	55	24	13	0	6.4	367	NaN	NaN	NaN	0
	1311	FCO	2008	55	24	14	0	7	259	NaN	NaN	NaN	0
	1312	FCO	2008	55	24	15	0	7.8	390	NaN	NaN	NaN	0
	1313	FCO	2008	55	24	16	0	8.5	307	NaN	NaN	NaN	0
	1314	FCO	2008	55	24	17	0	8.3	131	NaN	NaN	NaN	0
	1315	FCO	2008	55	24	18	0	6.7	25	NaN	NaN	NaN	0
	1316	FCO	2008	55	24	19	0	5.5	2	NaN	NaN	NaN	0.591
	1317	FCO	2008	55	24	20	0	5.1	2	NaN	NaN	NaN	0.296
	1318	FCO	2008	55	24	21	0	4.7	2	NaN	NaN	NaN	0.296
	1319	FCO	2008	55	24	22	0	4.5	3	NaN	NaN	NaN	0.296
	1320	FCO	2008	55	24	23	0	4.4	3	NaN	NaN	NaN	1.183
	1321	FCO	2008	56	25	0	0	4.3	4	NaN	NaN	NaN	0
	1322	FCO	2008	56	25	1	0	4.4	4	NaN	NaN	NaN	0.591
	1323	FCO	2008	56	25	2	0	4.4	4	NaN	NaN	NaN	0.591
	1324	FCO	2008	56	25	3	0	4.8	4	NaN	NaN	NaN	0
	1325	FCO	2008	56	25	4	0	4.7	4	NaN	NaN	NaN	0.887
	1326	FCO	2008	56	25	5	0	4.3	4	NaN	NaN	NaN	0
	1327	FCO	2008	56	25	6	0	4	4	NaN	NaN	NaN	0
	1328	FCO	2008	56	25	7	0	3.8	5	NaN	NaN	NaN	0.296
	1329	FCO	2008	56	25	8	0	4	27	NaN	NaN	NaN	0.296
	1330	FCO	2008	56	25	9	0	4.3	90	NaN	NaN	NaN	0.591
	1331	FCO	2008	56	25	10	0	4.8	159	NaN	NaN	NaN	0.591
	1332	FCO	2008	56	25	11	0	5.2	289	NaN	NaN	NaN	1.774
	1333	FCO	2008	56	25	12	0	5.9	502	NaN	NaN	NaN	0.296
	1334	FCO	2008	56	25	13	0	6	415	NaN	NaN	NaN	1.478
	1335	FCO	2008	56	25	14	0	5.6	283	NaN	NaN	NaN	1.183
	1336	FCO	2008	56	25	15	0	7.1	711	NaN	NaN	NaN	0.591
	1337	FCO	2008	56	25	16	0	6.3	219	NaN	NaN	NaN	0
	1338	FCO	2008	56	25	17	0	5.6	169	NaN	NaN	NaN	0
	1339	FCO	2008	56	25	18	0	4.3	40	NaN	NaN	NaN	0
	1340	FCO	2008	56	25	19	0	4	3	NaN	NaN	NaN	0
	1341	FCO	2008	56	25	20	0	2.7	4	NaN	NaN	NaN	0
	1342	FCO	2008	56	25	21	0	1.8	4	NaN	NaN	NaN	0
	1343	FCO	2008	56	25	22	0	1	4	NaN	NaN	NaN	0
	1344	FCO	2008	56	25	23	0	0.6	5	NaN	NaN	NaN	0
	1345	FCO	2008	57	26	0	0	0.7	5	NaN	NaN	NaN	0
	1346	FCO	2008	57	26	1	0	1.3	5	NaN	NaN	NaN	0
	1347	FCO	2008	57	26	2	0	0.8	5	NaN	NaN	NaN	0
	1348	FCO	2008	57	26	3	0	0.6	6	NaN	NaN	NaN	0
	1349	FCO	2008	57	26	4	0	0.7	6	NaN	NaN	NaN	0
	1350	FCO	2008	57	26	5	0	0.8	6	NaN	NaN	NaN	0
	1351	FCO	2008	57	26	6	0	0.9	5	NaN	NaN	NaN	0
	1352	FCO	2008	57	26	7	0	0.9	8	NaN	NaN	NaN	0
	1353	FCO	2008	57	26	8	0	1.5	86	NaN	NaN	NaN	0.296
	1354	FCO	2008	57	26	9	0	2.9	326	NaN	NaN	NaN	0
	1355	FCO	2008	57	26	10	0	5.6	475	NaN	NaN	NaN	0
	1356	FCO	2008	57	26	11	0	8.1	829	NaN	NaN	NaN	0
	1357	FCO	2008	57	26	12	0	10.6	1176	NaN	NaN	NaN	0
	1358	FCO	2008	57	26	13	0	13.8	1263	NaN	NaN	NaN	0
	1359	FCO	2008	57	26	14	0	14.6	1144	NaN	NaN	NaN	0
	1360	FCO	2008	57	26	15	0	14.6	799	NaN	NaN	NaN	0
	1361	FCO	2008	57	26	16	0	13.7	444	NaN	NaN	NaN	0
	1362	FCO	2008	57	26	17	0	11.7	203	NaN	NaN	NaN	0
	1363	FCO	2008	57	26	18	0	8.4	45	NaN	NaN	NaN	0
	1364	FCO	2008	57	26	19	0	6.1	2	NaN	NaN	NaN	0
	1365	FCO	2008	57	26	20	0	4.9	3	NaN	NaN	NaN	0
	1366	FCO	2008	57	26	21	0	4.4	4	NaN	NaN	NaN	0
	1367	FCO	2008	57	26	22	0	3.8	4	NaN	NaN	NaN	0
	1368	FCO	2008	57	26	23	0	3	4	NaN	NaN	NaN	0
	1369	FCO	2008	58	27	0	0	2.5	4	NaN	NaN	NaN	0
	1370	FCO	2008	58	27	1	0	2.1	4	NaN	NaN	NaN	0
	1371	FCO	2008	58	27	2	0	2.2	4	NaN	NaN	NaN	0
	1372	FCO	2008	58	27	3	0	2.5	4	NaN	NaN	NaN	0
	1373	FCO	2008	58	27	4	0	2.8	5	NaN	NaN	NaN	0
	1374	FCO	2008	58	27	5	0	3.3	5	NaN	NaN	NaN	0
	1375	FCO	2008	58	27	6	0	3.1	5	NaN	NaN	NaN	0
	1376	FCO	2008	58	27	7	0	3.3	7	NaN	NaN	NaN	0
	1377	FCO	2008	58	27	8	0	3.4	56	NaN	NaN	NaN	0
	1378	FCO	2008	58	27	9	0	4.2	225	NaN	NaN	NaN	0
	1379	FCO	2008	58	27	10	0	6.5	471	NaN	NaN	NaN	0
	1380	FCO	2008	58	27	11	0	10.5	993	NaN	NaN	NaN	0
	1381	FCO	2008	58	27	12	0	11.4	876	NaN	NaN	NaN	0
	1382	FCO	2008	58	27	13	0	12.1	877	NaN	NaN	NaN	0
	1383	FCO	2008	58	27	14	0	11.4	690	NaN	NaN	NaN	0
	1384	FCO	2008	58	27	15	0	11.4	540	NaN	NaN	NaN	0
	1385	FCO	2008	58	27	16	0	12.2	562	NaN	NaN	NaN	0
	1386	FCO	2008	58	27	17	0	11.8	348	NaN	NaN	NaN	0
	1387	FCO	2008	58	27	18	0	7.4	38	NaN	NaN	NaN	0
	1388	FCO	2008	58	27	19	0	4.6	1	NaN	NaN	NaN	0
	1389	FCO	2008	58	27	20	0	3.2	2	NaN	NaN	NaN	0
	1390	FCO	2008	58	27	21	0	2.3	3	NaN	NaN	NaN	0
	1391	FCO	2008	58	27	22	0	1.6	4	NaN	NaN	NaN	0
	1392	FCO	2008	58	27	23	0	1.2	4	NaN	NaN	NaN	0
	1393	FCO	2008	59	28	0	0	0.8	4	NaN	NaN	NaN	0
	1394	FCO	2008	59	28	1	0	0.9	4	NaN	NaN	NaN	0
	1395	FCO	2008	59	28	2	0	1	4	NaN	NaN	NaN	0
	1396	FCO	2008	59	28	3	0	0.7	4	NaN	NaN	NaN	0
	1397	FCO	2008	59	28	4	0	0.7	4	NaN	NaN	NaN	0
	1398	FCO	2008	59	28	5	0	0.8	4	NaN	NaN	NaN	0
	1399	FCO	2008	59	28	6	0	0.8	5	NaN	NaN	NaN	0
	1400	FCO	2008	59	28	7	0	1	9	NaN	NaN	NaN	0
	1401	FCO	2008	59	28	8	0	1.5	82	NaN	NaN	NaN	0
	1402	FCO	2008	59	28	9	0	3	229	NaN	NaN	NaN	0
	1403	FCO	2008	59	28	10	0	6.3	446	NaN	NaN	NaN	0
	1404	FCO	2008	59	28	11	0	10.6	1035	NaN	NaN	NaN	0
	1405	FCO	2008	59	28	12	0	12.4	966	NaN	NaN	NaN	0
	1406	FCO	2008	59	28	13	0	13.9	1139	NaN	NaN	NaN	0
	1407	FCO	2008	59	28	14	0	15.5	1134	NaN	NaN	NaN	0
	1408	FCO	2008	59	28	15	0	16.4	850	NaN	NaN	NaN	0
	1409	FCO	2008	59	28	16	0	16.8	668	NaN	NaN	NaN	0
	1410	FCO	2008	59	28	17	0	13	151	NaN	NaN	NaN	0
	1411	FCO	2008	59	28	18	0	10.5	49	NaN	NaN	NaN	0
	1412	FCO	2008	59	28	19	0	7.6	1	NaN	NaN	NaN	0
	1413	FCO	2008	59	28	20	0	5.9	2	NaN	NaN	NaN	0
	1414	FCO	2008	59	28	21	0	5	2	NaN	NaN	NaN	0
	1415	FCO	2008	59	28	22	0	4.1	3	NaN	NaN	NaN	0
	1416	FCO	2008	59	28	23	0	3.5	4	NaN	NaN	NaN	0
	1417	FCO	2008	61	29	0	0	3	4	NaN	NaN	NaN	0
	1418	FCO	2008	61	29	1	0	2.9	4	NaN	NaN	NaN	0
	1419	FCO	2008	61	29	2	0	3.1	4	NaN	NaN	NaN	0
	1420	FCO	2008	61	29	3	0	3.6	4	NaN	NaN	NaN	0
	1421	FCO	2008	61	29	4	0	3.5	5	NaN	NaN	NaN	0
	1422	FCO	2008	61	29	5	0	3.6	5	NaN	NaN	NaN	0
	1423	FCO	2008	61	29	6	0	3.7	6	NaN	NaN	NaN	0
	1424	FCO	2008	61	29	7	0	3.8	10	NaN	NaN	NaN	0
	1425	FCO	2008	61	29	8	0	4.4	59	NaN	NaN	NaN	0
	1426	FCO	2008	61	29	9	0	6.1	201	NaN	NaN	NaN	0
	1427	FCO	2008	61	29	10	0	8.8	350	NaN	NaN	NaN	0
	1428	FCO	2008	61	29	11	0	9.6	381	NaN	NaN	NaN	0
	1429	FCO	2008	61	29	12	0	11.8	613	NaN	NaN	NaN	0
	1430	FCO	2008	61	29	13	0	13.2	950	NaN	NaN	NaN	0
	1431	FCO	2008	61	29	14	0	14.3	1151	NaN	NaN	NaN	0
	1432	FCO	2008	61	29	15	0	13.4	336	NaN	NaN	NaN	0
	1433	FCO	2008	61	29	16	0	12.1	184	NaN	NaN	NaN	0
	1434	FCO	2008	61	29	17	0	10.7	81	NaN	NaN	NaN	0
	1435	FCO	2008	61	29	18	0	7.9	10	NaN	NaN	NaN	2.07
	1436	FCO	2008	61	29	19	0	6.5	3	NaN	NaN	NaN	4.14
	1437	FCO	2008	61	29	20	0	5.4	3	NaN	NaN	NaN	4.731
	1438	FCO	2008	61	29	21	0	4.6	3	NaN	NaN	NaN	1.774
	1439	FCO	2008	61	29	22	0	4.5	4	NaN	NaN	NaN	0.887
	1440	FCO	2008	61	29	23	0	4.3	4	NaN	NaN	NaN	3.253
	1441	FCO	2008	61	1	0	0	3.4	4	NaN	NaN	NaN	2.957
	1442	FCO	2008	61	1	1	0	3.1	4	NaN	NaN	NaN	0.296
	1443	FCO	2008	61	1	2	0	3.1	5	NaN	NaN	NaN	0
	1444	FCO	2008	61	1	3	0	2.6	5	NaN	NaN	NaN	0.591
	1445	FCO	2008	61	1	4	0	2.4	5	NaN	NaN	NaN	0
	1446	FCO	2008	61	1	5	0	2.3	5	NaN	NaN	NaN	0.296
	1447	FCO	2008	61	1	6	0	2	5	NaN	NaN	NaN	0
	1448	FCO	2008	61	1	7	0	1.8	7	NaN	NaN	NaN	0
	1449	FCO	2008	61	1	8	0	1.8	35	NaN	NaN	NaN	1.183
	1450	FCO	2008	61	1	9	0	2.2	128	NaN	NaN	NaN	0
	1451	FCO	2008	61	1	10	0	2.3	144	NaN	NaN	NaN	0.591
	1452	FCO	2008	61	1	11	0	2.9	227	NaN	NaN	NaN	0.296
	1453	FCO	2008	61	1	12	0	2.5	150	NaN	NaN	NaN	2.07
	1454	FCO	2008	61	1	13	0	1	275	NaN	NaN	NaN	2.957
	1455	FCO	2008	61	1	14	0	2.7	547	NaN	NaN	NaN	0.296
	1456	FCO	2008	61	1	15	0	3	200	NaN	NaN	NaN	1.478
	1457	FCO	2008	61	1	16	0	2.2	217	NaN	NaN	NaN	1.183
	1458	FCO	2008	61	1	17	0	2.6	169	NaN	NaN	NaN	0
	1459	FCO	2008	61	1	18	0	2.3	21	NaN	NaN	NaN	1.774
	1460	FCO	2008	61	1	19	0	1	3	NaN	NaN	NaN	0.591
	1461	FCO	2008	61	1	20	0	0.6	3	NaN	NaN	NaN	0.591
	1462	FCO	2008	61	1	21	0	0.5	3	NaN	NaN	NaN	0.296
	1463	FCO	2008	61	1	22	0	0.6	4	NaN	NaN	NaN	0.591
	1464	FCO	2008	61	1	23	0	0.4	4	NaN	NaN	NaN	0
	1465	FCO	2008	62	2	0	0	0.5	4	NaN	NaN	NaN	0
	1466	FCO	2008	62	2	1	0	-0.2	5	NaN	NaN	NaN	0
	1467	FCO	2008	62	2	2	0	-0.3	6	NaN	NaN	NaN	0
	1468	FCO	2008	62	2	3	0	0.1	6	NaN	NaN	NaN	0
	1469	FCO	2008	62	2	4	0	0.2	6	NaN	NaN	NaN	0
	1470	FCO	2008	62	2	5	0	0.2	5	NaN	NaN	NaN	0
	1471	FCO	2008	62	2	6	0	-0.2	6	NaN	NaN	NaN	0
	1472	FCO	2008	62	2	7	0	-0.6	13	NaN	NaN	NaN	0
	1473	FCO	2008	62	2	8	0	-0.6	72	NaN	NaN	NaN	0
	1474	FCO	2008	62	2	9	0	0.2	428	NaN	NaN	NaN	0
	1475	FCO	2008	62	2	10	0	2.6	735	NaN	NaN	NaN	0
	1476	FCO	2008	62	2	11	0	4	1144	NaN	NaN	NaN	0
	1477	FCO	2008	62	2	12	0	6.3	1335	NaN	NaN	NaN	0
	1478	FCO	2008	62	2	13	0	8	1294	NaN	NaN	NaN	0
	1479	FCO	2008	62	2	14	0	8.9	1251	NaN	NaN	NaN	0
	1480	FCO	2008	62	2	15	0	9.4	1043	NaN	NaN	NaN	0
	1481	FCO	2008	62	2	16	0	9.8	724	NaN	NaN	NaN	0
	1482	FCO	2008	62	2	17	0	8.9	394	NaN	NaN	NaN	0
	1483	FCO	2008	62	2	18	0	4.9	48	NaN	NaN	NaN	0
	1484	FCO	2008	62	2	19	0	2.3	2	NaN	NaN	NaN	0
	1485	FCO	2008	62	2	20	0	1.1	2	NaN	NaN	NaN	0
	1486	FCO	2008	62	2	21	0	0.9	3	NaN	NaN	NaN	0
	1487	FCO	2008	62	2	22	0	0.3	4	NaN	NaN	NaN	0
	1488	FCO	2008	62	2	23	0	0.2	4	NaN	NaN	NaN	0
	1489	FCO	2008	63	3	0	0	-0.2	5	NaN	NaN	NaN	0
	1490	FCO	2008	63	3	1	0	-0.4	5	NaN	NaN	NaN	0
	1491	FCO	2008	63	3	2	0	-0.4	6	NaN	NaN	NaN	0
	1492	FCO	2008	63	3	3	0	0	6	NaN	NaN	NaN	0
	1493	FCO	2008	63	3	4	0	0.2	6	NaN	NaN	NaN	0
	1494	FCO	2008	63	3	5	0	0	6	NaN	NaN	NaN	0
	1495	FCO	2008	63	3	6	0	-0.2	6	NaN	NaN	NaN	0
	1496	FCO	2008	63	3	7	0	-0.3	13	NaN	NaN	NaN	0
	1497	FCO	2008	63	3	8	0	0.8	123	NaN	NaN	NaN	0
	1498	FCO	2008	63	3	9	0	2.6	238	NaN	NaN	NaN	0
	1499	FCO	2008	63	3	10	0	3.7	198	NaN	NaN	NaN	0
	1500	FCO	2008	63	3	11	0	5.1	290	NaN	NaN	NaN	0
	1501	FCO	2008	63	3	12	0	5.2	266	NaN	NaN	NaN	0.296
	1502	FCO	2008	63	3	13	0	3.8	269	NaN	NaN	NaN	1.183
	1503	FCO	2008	63	3	14	0	3.1	239	NaN	NaN	NaN	1.183
	1504	FCO	2008	63	3	15	0	3.1	197	NaN	NaN	NaN	0.591
	1505	FCO	2008	63	3	16	0	3.7	184	NaN	NaN	NaN	0
	1506	FCO	2008	63	3	17	0	3.8	71	NaN	NaN	NaN	0.591
	1507	FCO	2008	63	3	18	0	3.7	17	NaN	NaN	NaN	1.478
	1508	FCO	2008	63	3	19	0	2.9	4	NaN	NaN	NaN	0.296
	1509	FCO	2008	63	3	20	0	2	4	NaN	NaN	NaN	0
	1510	FCO	2008	63	3	21	0	1.6	5	NaN	NaN	NaN	0
	1511	FCO	2008	63	3	22	0	1.7	5	NaN	NaN	NaN	0
	1512	FCO	2008	63	3	23	0	1.7	5	NaN	NaN	NaN	0.887
	1513	FCO	2008	64	4	0	0	1.1	5	NaN	NaN	NaN	0.296
	1514	FCO	2008	64	4	1	0	0.8	5	NaN	NaN	NaN	1.183
	1515	FCO	2008	64	4	2	0	1.1	5	NaN	NaN	NaN	0.296
	1516	FCO	2008	64	4	3	0	1.3	5	NaN	NaN	NaN	0
	1517	FCO	2008	64	4	4	0	1.2	5	NaN	NaN	NaN	0.296
	1518	FCO	2008	64	4	5	0	1	5	NaN	NaN	NaN	0.296
	1519	FCO	2008	64	4	6	0	1	5	NaN	NaN	NaN	0
	1520	FCO	2008	64	4	7	0	0.9	8	NaN	NaN	NaN	0.296
	1521	FCO	2008	64	4	8	0	0.8	90	NaN	NaN	NaN	0.296
	1522	FCO	2008	64	4	9	0	1.7	229	NaN	NaN	NaN	0.296
	1523	FCO	2008	64	4	10	0	2.3	410	NaN	NaN	NaN	0
	1524	FCO	2008	64	4	11	0	2.9	494	NaN	NaN	NaN	0
	1525	FCO	2008	64	4	12	0	3.1	599	NaN	NaN	NaN	0
	1526	FCO	2008	64	4	13	0	4.7	1253	NaN	NaN	NaN	0
	1527	FCO	2008	64	4	14	0	4.8	636	NaN	NaN	NaN	0
	1528	FCO	2008	64	4	15	0	5.7	727	NaN	NaN	NaN	0
	1529	FCO	2008	64	4	16	0	6.6	729	NaN	NaN	NaN	0
	1530	FCO	2008	64	4	17	0	6.4	426	NaN	NaN	NaN	0
	1531	FCO	2008	64	4	18	0	3.3	55	NaN	NaN	NaN	0
	1532	FCO	2008	64	4	19	0	1.1	3	NaN	NaN	NaN	0
	1533	FCO	2008	64	4	20	0	-0.3	3	NaN	NaN	NaN	0
	1534	FCO	2008	64	4	21	0	-1.1	4	NaN	NaN	NaN	0
	1535	FCO	2008	64	4	22	0	-1.6	4	NaN	NaN	NaN	0
	1536	FCO	2008	64	4	23	0	-2	4	NaN	NaN	NaN	0
	1537	FCO	2008	65	5	0	0	-2.2	4	NaN	NaN	NaN	0
	1538	FCO	2008	65	5	1	0	-2.5	5	NaN	NaN	NaN	0
	1539	FCO	2008	65	5	2	0	-2.4	5	NaN	NaN	NaN	0
	1540	FCO	2008	65	5	3	0	-2.7	5	NaN	NaN	NaN	0
	1541	FCO	2008	65	5	4	0	-2.6	5	NaN	NaN	NaN	0
	1542	FCO	2008	65	5	5	0	-2.7	6	NaN	NaN	NaN	0
	1543	FCO	2008	65	5	6	0	-3.3	5	NaN	NaN	NaN	0
	1544	FCO	2008	65	5	7	0	-3.3	14	NaN	NaN	NaN	0
	1545	FCO	2008	65	5	8	0	-2.8	63	NaN	NaN	NaN	0
	1546	FCO	2008	65	5	9	0	-0.7	410	NaN	NaN	NaN	0
	1547	FCO	2008	65	5	10	0	2.8	853	NaN	NaN	NaN	0
	1548	FCO	2008	65	5	11	0	6.2	1212	NaN	NaN	NaN	0
	1549	FCO	2008	65	5	12	0	10.7	1355	NaN	NaN	NaN	0
	1550	FCO	2008	65	5	13	0	12.8	1226	NaN	NaN	NaN	0
	1551	FCO	2008	65	5	14	0	14.4	1241	NaN	NaN	NaN	0
	1552	FCO	2008	65	5	15	0	15.2	1092	NaN	NaN	NaN	0
	1553	FCO	2008	65	5	16	0	15.6	801	NaN	NaN	NaN	0
	1554	FCO	2008	65	5	17	0	13.6	444	NaN	NaN	NaN	0
	1555	FCO	2008	65	5	18	0	8.2	59	NaN	NaN	NaN	0
	1556	FCO	2008	65	5	19	0	4.6	2	NaN	NaN	NaN	0
	1557	FCO	2008	65	5	20	0	2.7	2	NaN	NaN	NaN	0
	1558	FCO	2008	65	5	21	0	1.9	3	NaN	NaN	NaN	0
	1559	FCO	2008	65	5	22	0	1.4	4	NaN	NaN	NaN	0
	1560	FCO	2008	65	5	23	0	1.1	5	NaN	NaN	NaN	0
	1561	FCO	2008	66	6	0	0	0.6	5	NaN	NaN	NaN	0
	1562	FCO	2008	66	6	1	0	0.8	6	NaN	NaN	NaN	0
	1563	FCO	2008	66	6	2	0	0.4	5	NaN	NaN	NaN	0
	1564	FCO	2008	66	6	3	0	0.5	5	NaN	NaN	NaN	0
	1565	FCO	2008	66	6	4	0	0.6	4	NaN	NaN	NaN	0
	1566	FCO	2008	66	6	5	0	0	4	NaN	NaN	NaN	0
	1567	FCO	2008	66	6	6	0	-0.2	4	NaN	NaN	NaN	0
	1568	FCO	2008	66	6	7	0	-0.1	18	NaN	NaN	NaN	0
	1569	FCO	2008	66	6	8	0	0.7	144	NaN	NaN	NaN	0
	1570	FCO	2008	66	6	9	0	3.3	373	NaN	NaN	NaN	0
	1571	FCO	2008	66	6	10	0	5.5	509	NaN	NaN	NaN	0
	1572	FCO	2008	66	6	11	0	9.1	703	NaN	NaN	NaN	0
	1573	FCO	2008	66	6	12	0	9.3	747	NaN	NaN	NaN	0
	1574	FCO	2008	66	6	13	0	12.3	1070	NaN	NaN	NaN	0
	1575	FCO	2008	66	6	14	0	13.8	776	NaN	NaN	NaN	0
	1576	FCO	2008	66	6	15	0	13.7	498	NaN	NaN	NaN	0
	1577	FCO	2008	66	6	16	0	12.4	367	NaN	NaN	NaN	0
	1578	FCO	2008	66	6	17	0	11.5	365	NaN	NaN	NaN	0
	1579	FCO	2008	66	6	18	0	9.3	80	NaN	NaN	NaN	0
	1580	FCO	2008	66	6	19	0	6.2	3	NaN	NaN	NaN	0
	1581	FCO	2008	66	6	20	0	4.2	2	NaN	NaN	NaN	0
	1582	FCO	2008	66	6	21	0	3.1	3	NaN	NaN	NaN	0
	1583	FCO	2008	66	6	22	0	2.1	4	NaN	NaN	NaN	0
	1584	FCO	2008	66	6	23	0	1.2	4	NaN	NaN	NaN	0
	1585	FCO	2008	67	7	0	0	0.7	5	NaN	NaN	NaN	0
	1586	FCO	2008	67	7	1	0	0.6	6	NaN	NaN	NaN	0
	1587	FCO	2008	67	7	2	0	0.4	6	NaN	NaN	NaN	0
	1588	FCO	2008	67	7	3	0	0.5	6	NaN	NaN	NaN	0
	1589	FCO	2008	67	7	4	0	0.5	6	NaN	NaN	NaN	0
	1590	FCO	2008	67	7	5	0	0.1	6	NaN	NaN	NaN	0
	1591	FCO	2008	67	7	6	0	0.2	7	NaN	NaN	NaN	0
	1592	FCO	2008	67	7	7	0	0.4	20	NaN	NaN	NaN	0
	1593	FCO	2008	67	7	8	0	1.8	96	NaN	NaN	NaN	0
	1594	FCO	2008	67	7	9	0	3.5	216	NaN	NaN	NaN	0
	1595	FCO	2008	67	7	10	0	5.9	365	NaN	NaN	NaN	0
	1596	FCO	2008	67	7	11	0	9.8	725	NaN	NaN	NaN	0
	1597	FCO	2008	67	7	12	0	11.9	755	NaN	NaN	NaN	0
	1598	FCO	2008	67	7	13	0	13.7	523	NaN	NaN	NaN	0
	1599	FCO	2008	67	7	14	0	13.1	285	NaN	NaN	NaN	0
	1600	FCO	2008	67	7	15	0	12.2	351	NaN	NaN	NaN	0
	1601	FCO	2008	67	7	16	0	13.1	384	NaN	NaN	NaN	0
	1602	FCO	2008	67	7	17	0	9.9	145	NaN	NaN	NaN	0
	1603	FCO	2008	67	7	18	0	8.1	16	NaN	NaN	NaN	0
	1604	FCO	2008	67	7	19	0	5.4	2	NaN	NaN	NaN	2.957
	1605	FCO	2008	67	7	20	0	4.2	2	NaN	NaN	NaN	2.07
	1606	FCO	2008	67	7	21	0	3.8	3	NaN	NaN	NaN	2.366
	1607	FCO	2008	67	7	22	0	3.7	4	NaN	NaN	NaN	2.661
	1608	FCO	2008	67	7	23	0	3.7	4	NaN	NaN	NaN	0.296
	1609	FCO	2008	68	8	0	0	3.8	5	NaN	NaN	NaN	0.591
	1610	FCO	2008	68	8	1	0	4.1	4	NaN	NaN	NaN	1.183
	1611	FCO	2008	68	8	2	0	4.6	5	NaN	NaN	NaN	0
	1612	FCO	2008	68	8	3	0	4.5	5	NaN	NaN	NaN	7.69
	1613	FCO	2008	68	8	4	0	4.6	5	NaN	NaN	NaN	2.957
	1614	FCO	2008	68	8	5	0	5.2	5	NaN	NaN	NaN	2.366
	1615	FCO	2008	68	8	6	0	5.2	5	NaN	NaN	NaN	0.887
	1616	FCO	2008	68	8	7	0	4.9	7	NaN	NaN	NaN	1.183
	1617	FCO	2008	68	8	8	0	4.7	48	NaN	NaN	NaN	1.478
	1618	FCO	2008	68	8	9	0	4.6	146	NaN	NaN	NaN	0
	1619	FCO	2008	68	8	10	0	5	393	NaN	NaN	NaN	0.296
	1620	FCO	2008	68	8	11	0	5.8	562	NaN	NaN	NaN	0
	1621	FCO	2008	68	8	12	0	7.4	934	NaN	NaN	NaN	0
	1622	FCO	2008	68	8	13	0	8.2	1118	NaN	NaN	NaN	0
	1623	FCO	2008	68	8	14	0	9.5	1089	NaN	NaN	NaN	0
	1624	FCO	2008	68	8	15	0	9.3	596	NaN	NaN	NaN	0
	1625	FCO	2008	68	8	16	0	10.2	864	NaN	NaN	NaN	0
	1626	FCO	2008	68	8	17	0	9.1	403	NaN	NaN	NaN	0
	1627	FCO	2008	68	8	18	0	6.3	55	NaN	NaN	NaN	0
	1628	FCO	2008	68	8	19	0	4.5	4	NaN	NaN	NaN	0
	1629	FCO	2008	68	8	20	0	3.5	3	NaN	NaN	NaN	0
	1630	FCO	2008	68	8	21	0	3	4	NaN	NaN	NaN	0
	1631	FCO	2008	68	8	22	0	2.7	5	NaN	NaN	NaN	0
	1632	FCO	2008	68	8	23	0	2.4	6	NaN	NaN	NaN	0
	1633	FCO	2008	69	9	0	0	1.9	6	NaN	NaN	NaN	0
	1634	FCO	2008	69	9	1	0	1.3	6	NaN	NaN	NaN	0
	1635	FCO	2008	69	9	2	0	0.8	6	NaN	NaN	NaN	0
	1636	FCO	2008	69	9	3	0	1	6	NaN	NaN	NaN	0
	1637	FCO	2008	69	9	4	0	1.5	7	NaN	NaN	NaN	0
	1638	FCO	2008	69	9	5	0	1	6	NaN	NaN	NaN	0
	1639	FCO	2008	69	9	6	0	1	7	NaN	NaN	NaN	0
	1640	FCO	2008	69	9	7	0	1.5	20	NaN	NaN	NaN	0
	1641	FCO	2008	69	9	8	0	1.8	92	NaN	NaN	NaN	0
	1642	FCO	2008	69	9	9	0	3.8	508	NaN	NaN	NaN	0
	1643	FCO	2008	69	9	10	0	7.4	659	NaN	NaN	NaN	0
	1644	FCO	2008	69	9	11	0	11.4	1241	NaN	NaN	NaN	0
	1645	FCO	2008	69	9	12	0	15.4	1300	NaN	NaN	NaN	0
	1646	FCO	2008	69	9	13	0	15.6	934	NaN	NaN	NaN	0
	1647	FCO	2008	69	9	14	0	17.2	1222	NaN	NaN	NaN	0
	1648	FCO	2008	69	9	15	0	18.7	1090	NaN	NaN	NaN	0
	1649	FCO	2008	69	9	16	0	18.5	677	NaN	NaN	NaN	0
	1650	FCO	2008	69	9	17	0	16.8	450	NaN	NaN	NaN	0
	1651	FCO	2008	69	9	18	0	13.6	66	NaN	NaN	NaN	0
	1652	FCO	2008	69	9	19	0	9.7	3	NaN	NaN	NaN	0
	1653	FCO	2008	69	9	20	0	7.4	2	NaN	NaN	NaN	0
	1654	FCO	2008	69	9	21	0	5.8	3	NaN	NaN	NaN	0
	1655	FCO	2008	69	9	22	0	5.3	4	NaN	NaN	NaN	0
	1656	FCO	2008	69	9	23	0	4.7	5	NaN	NaN	NaN	0
	1657	FCO	2008	70	10	0	0	5	7	NaN	NaN	NaN	0
	1658	FCO	2008	70	10	1	0	4.9	8	NaN	NaN	NaN	0
	1659	FCO	2008	70	10	2	0	4.7	8	NaN	NaN	NaN	0
	1660	FCO	2008	70	10	3	0	4.4	7	NaN	NaN	NaN	0
	1661	FCO	2008	70	10	4	0	4.4	7	NaN	NaN	NaN	0
	1662	FCO	2008	70	10	5	0	4.7	7	NaN	NaN	NaN	0
	1663	FCO	2008	70	10	6	0	4.8	7	NaN	NaN	NaN	0
	1664	FCO	2008	70	10	7	0	5.3	21	NaN	NaN	NaN	0
	1665	FCO	2008	70	10	8	0	6.1	153	NaN	NaN	NaN	0
	1666	FCO	2008	70	10	9	0	7.8	387	NaN	NaN	NaN	0
	1667	FCO	2008	70	10	10	0	11.2	732	NaN	NaN	NaN	0
	1668	FCO	2008	70	10	11	0	14	886	NaN	NaN	NaN	0
	1669	FCO	2008	70	10	12	0	16	1172	NaN	NaN	NaN	0
	1670	FCO	2008	70	10	13	0	16.1	694	NaN	NaN	NaN	0
	1671	FCO	2008	70	10	14	0	15.2	706	NaN	NaN	NaN	0
	1672	FCO	2008	70	10	15	0	14.4	494	NaN	NaN	NaN	0
	1673	FCO	2008	70	10	16	0	14.2	276	NaN	NaN	NaN	0
	1674	FCO	2008	70	10	17	0	12.2	59	NaN	NaN	NaN	0
	1675	FCO	2008	70	10	18	0	10.2	22	NaN	NaN	NaN	2.661
	1676	FCO	2008	70	10	19	0	9.4	4	NaN	NaN	NaN	2.07
	1677	FCO	2008	70	10	20	0	9.3	4	NaN	NaN	NaN	3.253
	1678	FCO	2008	70	10	21	0	8.4	4	NaN	NaN	NaN	2.661
	1679	FCO	2008	70	10	22	0	7.1	4	NaN	NaN	NaN	2.957
	1680	FCO	2008	70	10	23	0	6	4	NaN	NaN	NaN	0.591
	1681	FCO	2008	71	11	0	0	5.4	4	NaN	NaN	NaN	0.296
	1682	FCO	2008	71	11	1	0	4.9	4	NaN	NaN	NaN	0
	1683	FCO	2008	71	11	2	0	4.3	4	NaN	NaN	NaN	0
	1684	FCO	2008	71	11	3	0	3.8	4	NaN	NaN	NaN	0.296
	1685	FCO	2008	71	11	4	0	3.8	4	NaN	NaN	NaN	0
	1686	FCO	2008	71	11	5	0	3.5	5	NaN	NaN	NaN	0
	1687	FCO	2008	71	11	6	0	3.3	4	NaN	NaN	NaN	0
	1688	FCO	2008	71	11	7	0	2.8	20	NaN	NaN	NaN	0.296
	1689	FCO	2008	71	11	8	0	3	124	NaN	NaN	NaN	0
	1690	FCO	2008	71	11	9	0	4.1	196	NaN	NaN	NaN	0
	1691	FCO	2008	71	11	10	0	5.6	507	NaN	NaN	NaN	0
	1692	FCO	2008	71	11	11	0	6.1	472	NaN	NaN	NaN	0
	1693	FCO	2008	71	11	12	0	7.4	1027	NaN	NaN	NaN	0
	1694	FCO	2008	71	11	13	0	6.5	696	NaN	NaN	NaN	0
	1695	FCO	2008	71	11	14	0	8.4	964	NaN	NaN	NaN	0
	1696	FCO	2008	71	11	15	0	9.1	737	NaN	NaN	NaN	0
	1697	FCO	2008	71	11	16	0	10	821	NaN	NaN	NaN	0
	1698	FCO	2008	71	11	17	0	9.2	449	NaN	NaN	NaN	0
	1699	FCO	2008	71	11	18	0	6.5	54	NaN	NaN	NaN	0
	1700	FCO	2008	71	11	19	0	5.1	3	NaN	NaN	NaN	0
	1701	FCO	2008	71	11	20	0	3.6	3	NaN	NaN	NaN	0
	1702	FCO	2008	71	11	21	0	3	5	NaN	NaN	NaN	0
	1703	FCO	2008	71	11	22	0	1.8	6	NaN	NaN	NaN	0
	1704	FCO	2008	71	11	23	0	1.3	7	NaN	NaN	NaN	0
	1705	FCO	2008	72	12	0	0	1.6	7	NaN	NaN	NaN	0
	1706	FCO	2008	72	12	1	0	1.5	7	NaN	NaN	NaN	0
	1707	FCO	2008	72	12	2	0	1.7	7	NaN	NaN	NaN	0
	1708	FCO	2008	72	12	3	0	1.2	7	NaN	NaN	NaN	0
	1709	FCO	2008	72	12	4	0	0.9	7	NaN	NaN	NaN	0
	1710	FCO	2008	72	12	5	0	0.7	7	NaN	NaN	NaN	0
	1711	FCO	2008	72	12	6	0	0.2	7	NaN	NaN	NaN	0
	1712	FCO	2008	72	12	7	0	0.5	24	NaN	NaN	NaN	0
	1713	FCO	2008	72	12	8	0	1.6	130	NaN	NaN	NaN	0
	1714	FCO	2008	72	12	9	0	2.7	144	NaN	NaN	NaN	0
	1715	FCO	2008	72	12	10	0	4.6	503	NaN	NaN	NaN	0.296
	1716	FCO	2008	72	12	11	0	8.3	936	NaN	NaN	NaN	0
	1717	FCO	2008	72	12	12	0	10.8	840	NaN	NaN	NaN	0
	1718	FCO	2008	72	12	13	0	11.5	577	NaN	NaN	NaN	0
	1719	FCO	2008	72	12	14	0	10.3	521	NaN	NaN	NaN	0
	1720	FCO	2008	72	12	15	0	9.7	259	NaN	NaN	NaN	0
	1721	FCO	2008	72	12	16	0	8.6	202	NaN	NaN	NaN	0
	1722	FCO	2008	72	12	17	0	8.4	107	NaN	NaN	NaN	0
	1723	FCO	2008	72	12	18	0	6.9	23	NaN	NaN	NaN	0
	1724	FCO	2008	72	12	19	0	5.9	3	NaN	NaN	NaN	0
	1725	FCO	2008	72	12	20	0	5.2	3	NaN	NaN	NaN	0
	1726	FCO	2008	72	12	21	0	5.1	5	NaN	NaN	NaN	0
	1727	FCO	2008	72	12	22	0	5	6	NaN	NaN	NaN	0.296
	1728	FCO	2008	72	12	23	0	4.8	6	NaN	NaN	NaN	2.661
	1729	FCO	2008	73	13	0	0	4.3	6	NaN	NaN	NaN	3.844
	1730	FCO	2008	73	13	1	0	3.8	6	NaN	NaN	NaN	1.183
	1731	FCO	2008	73	13	2	0	3.6	5	NaN	NaN	NaN	0.296
	1732	FCO	2008	73	13	3	0	3.5	5	NaN	NaN	NaN	0.591
	1733	FCO	2008	73	13	4	0	3.4	6	NaN	NaN	NaN	0.296
	1734	FCO	2008	73	13	5	0	3.4	5	NaN	NaN	NaN	0.296
	1735	FCO	2008	73	13	6	0	3.4	1	NaN	NaN	NaN	0
	1736	FCO	2008	73	13	7	0	3.3	12	NaN	NaN	NaN	0
	1737	FCO	2008	73	13	8	0	3.5	57	NaN	NaN	NaN	0.296
	1738	FCO	2008	73	13	9	0	3.8	95	NaN	NaN	NaN	1.183
	1739	FCO	2008	73	13	10	0	4.1	143	NaN	NaN	NaN	0.296
	1740	FCO	2008	73	13	11	0	4.6	208	NaN	NaN	NaN	0.296
	1741	FCO	2008	73	13	12	0	4.7	231	NaN	NaN	NaN	0.296
	1742	FCO	2008	73	13	13	0	4.3	243	NaN	NaN	NaN	0.591
	1743	FCO	2008	73	13	14	0	5.2	382	NaN	NaN	NaN	0.591
	1744	FCO	2008	73	13	15	0	5.3	343	NaN	NaN	NaN	1.183
	1745	FCO	2008	73	13	16	0	5.2	155	NaN	NaN	NaN	0.591
	1746	FCO	2008	73	13	17	0	3.8	93	NaN	NaN	NaN	2.07
	1747	FCO	2008	73	13	18	0	3.7	43	NaN	NaN	NaN	1.774
	1748	FCO	2008	73	13	19	0	3.5	3	NaN	NaN	NaN	0.296
	1749	FCO	2008	73	13	20	0	3.3	2	NaN	NaN	NaN	0
	1750	FCO	2008	73	13	21	0	3	2	NaN	NaN	NaN	0.296
	1751	FCO	2008	73	13	22	0	3	2	NaN	NaN	NaN	0.887
	1752	FCO	2008	73	13	23	0	2.8	2	NaN	NaN	NaN	0.591
	1753	FCO	2008	74	14	0	0	2.3	2	NaN	NaN	NaN	3.253
	1754	FCO	2008	74	14	1	0	1.5	2	NaN	NaN	NaN	0.296
	1755	FCO	2008	74	14	2	0	1.8	2	NaN	NaN	NaN	0.296
	1756	FCO	2008	74	14	3	0	1.8	2	NaN	NaN	NaN	0
	1757	FCO	2008	74	14	4	0	2	2	NaN	NaN	NaN	1.183
	1758	FCO	2008	74	14	5	0	2	2	NaN	NaN	NaN	0.591
	1759	FCO	2008	74	14	6	0	1.9	2	NaN	NaN	NaN	0.591
	1760	FCO	2008	74	14	7	0	1.7	9	NaN	NaN	NaN	1.774
	1761	FCO	2008	74	14	8	0	1.8	47	NaN	NaN	NaN	0.591
	1762	FCO	2008	74	14	9	0	2.4	130	NaN	NaN	NaN	0.887
	1763	FCO	2008	74	14	10	0	2.9	227	NaN	NaN	NaN	0.296
	1764	FCO	2008	74	14	11	0	3.6	406	NaN	NaN	NaN	0.296
	1765	FCO	2008	74	14	12	0	4.5	583	NaN	NaN	NaN	0
	1766	FCO	2008	74	14	13	0	4.3	286	NaN	NaN	NaN	0.591
	1767	FCO	2008	74	14	14	0	3.3	212	NaN	NaN	NaN	2.07
	1768	FCO	2008	74	14	15	0	3.6	333	NaN	NaN	NaN	0.296
	1769	FCO	2008	74	14	16	0	3.6	315	NaN	NaN	NaN	0.887
	1770	FCO	2008	74	14	17	0	3.4	146	NaN	NaN	NaN	0
	1771	FCO	2008	74	14	18	0	3	52	NaN	NaN	NaN	0.591
	1772	FCO	2008	74	14	19	0	2.3	4	NaN	NaN	NaN	0.296
	1773	FCO	2008	74	14	20	0	2	2	NaN	NaN	NaN	0.591
	1774	FCO	2008	74	14	21	0	1.8	1	NaN	NaN	NaN	0.296
	1775	FCO	2008	74	14	22	0	1.7	1	NaN	NaN	NaN	0.296
	1776	FCO	2008	74	14	23	0	1.7	1	NaN	NaN	NaN	0.296
	1777	FCO	2008	75	15	0	0	1.6	1	NaN	NaN	NaN	0
	1778	FCO	2008	75	15	1	0	1.4	5	NaN	NaN	NaN	0.887
	1779	FCO	2008	75	15	2	0	1.2	7	NaN	NaN	NaN	0.591
	1780	FCO	2008	75	15	3	0	0.9	7	NaN	NaN	NaN	0.887
	1781	FCO	2008	75	15	4	0	0	7	NaN	NaN	NaN	0
	1782	FCO	2008	75	15	5	0	0	7	NaN	NaN	NaN	0
	1783	FCO	2008	75	15	6	0	0.1	7	NaN	NaN	NaN	0.296
	1784	FCO	2008	75	15	7	0	0	14	NaN	NaN	NaN	0
	1785	FCO	2008	75	15	8	0	0.3	72	NaN	NaN	NaN	0
	1786	FCO	2008	75	15	9	0	0.8	147	NaN	NaN	NaN	1.774
	1787	FCO	2008	75	15	10	0	1	228	NaN	NaN	NaN	3.844
	1788	FCO	2008	75	15	11	0	1.8	458	NaN	NaN	NaN	2.07
	1789	FCO	2008	75	15	12	0	2.6	486	NaN	NaN	NaN	0.887
	1790	FCO	2008	75	15	13	0	3.4	460	NaN	NaN	NaN	1.183
	1791	FCO	2008	75	15	14	0	3.6	453	NaN	NaN	NaN	1.774
	1792	FCO	2008	75	15	15	0	2	117	NaN	NaN	NaN	2.957
	1793	FCO	2008	75	15	16	0	1.4	382	NaN	NaN	NaN	2.957
	1794	FCO	2008	75	15	17	0	2.4	224	NaN	NaN	NaN	0.296
	1795	FCO	2008	75	15	18	0	2.1	65	NaN	NaN	NaN	0.296
	1796	FCO	2008	75	15	19	0	1.4	7	NaN	NaN	NaN	0.887
	1797	FCO	2008	75	15	20	0	0	6	NaN	NaN	NaN	0.591
	1798	FCO	2008	75	15	21	0	0.5	7	NaN	NaN	NaN	0.887
	1799	FCO	2008	75	15	22	0	1.4	7	NaN	NaN	NaN	1.478
	1800	FCO	2008	75	15	23	0	1.6	7	NaN	NaN	NaN	1.183
	1801	FCO	2008	76	16	0	0	1.7	8	NaN	NaN	NaN	0.296
	1802	FCO	2008	76	16	1	0	1.6	8	NaN	NaN	NaN	0.296
	1803	FCO	2008	76	16	2	0	1.3	8	NaN	NaN	NaN	0.296
	1804	FCO	2008	76	16	3	0	1.3	8	NaN	NaN	NaN	0
	1805	FCO	2008	76	16	4	0	1.1	8	NaN	NaN	NaN	0.296
	1806	FCO	2008	76	16	5	0	0.9	8	NaN	NaN	NaN	0.296
	1807	FCO	2008	76	16	6	0	0.9	8	NaN	NaN	NaN	0
	1808	FCO	2008	76	16	7	0	0.9	21	NaN	NaN	NaN	0
	1809	FCO	2008	76	16	8	0	1.1	147	NaN	NaN	NaN	0
	1810	FCO	2008	76	16	9	0	1.8	370	NaN	NaN	NaN	0
	1811	FCO	2008	76	16	10	0	2.6	782	NaN	NaN	NaN	0
	1812	FCO	2008	76	16	11	0	3.2	582	NaN	NaN	NaN	0
	1813	FCO	2008	76	16	12	0	3.4	476	NaN	NaN	NaN	0
	1814	FCO	2008	76	16	13	0	3.8	636	NaN	NaN	NaN	0
	1815	FCO	2008	76	16	14	0	5.3	990	NaN	NaN	NaN	0
	1816	FCO	2008	76	16	15	0	5.7	567	NaN	NaN	NaN	0
	1817	FCO	2008	76	16	16	0	5.8	444	NaN	NaN	NaN	0
	1818	FCO	2008	76	16	17	0	5.6	356	NaN	NaN	NaN	0
	1819	FCO	2008	76	16	18	0	4.5	98	NaN	NaN	NaN	0
	1820	FCO	2008	76	16	19	0	2.5	5	NaN	NaN	NaN	0
	1821	FCO	2008	76	16	20	0	1.2	3	NaN	NaN	NaN	0
	1822	FCO	2008	76	16	21	0	1.1	5	NaN	NaN	NaN	0
	1823	FCO	2008	76	16	22	0	1.1	6	NaN	NaN	NaN	0
	1824	FCO	2008	76	16	23	0	1.4	7	NaN	NaN	NaN	0
	1825	FCO	2008	77	17	0	0	1.4	7	NaN	NaN	NaN	0
	1826	FCO	2008	77	17	1	0	1.3	7	NaN	NaN	NaN	0.296
	1827	FCO	2008	77	17	2	0	1.1	8	NaN	NaN	NaN	0.296
	1828	FCO	2008	77	17	3	0	1.1	8	NaN	NaN	NaN	0
	1829	FCO	2008	77	17	4	0	1.1	9	NaN	NaN	NaN	0.296
	1830	FCO	2008	77	17	5	0	1	9	NaN	NaN	NaN	0.591
	1831	FCO	2008	77	17	6	0	0.9	9	NaN	NaN	NaN	0.296
	1832	FCO	2008	77	17	7	0	0.9	20	NaN	NaN	NaN	0.591
	1833	FCO	2008	77	17	8	0	1.2	74	NaN	NaN	NaN	0
	1834	FCO	2008	77	17	9	0	1.9	169	NaN	NaN	NaN	0.296
	1835	FCO	2008	77	17	10	0	2.5	144	NaN	NaN	NaN	0.887
	1836	FCO	2008	77	17	11	0	3.1	208	NaN	NaN	NaN	0.887
	1837	FCO	2008	77	17	12	0	3.7	236	NaN	NaN	NaN	2.957
	1838	FCO	2008	77	17	13	0	4	207	NaN	NaN	NaN	2.366
	1839	FCO	2008	77	17	14	0	3.9	197	NaN	NaN	NaN	1.774
	1840	FCO	2008	77	17	15	0	4.4	279	NaN	NaN	NaN	0.591
	1841	FCO	2008	77	17	16	0	4.5	126	NaN	NaN	NaN	0
	1842	FCO	2008	77	17	17	0	4.4	55	NaN	NaN	NaN	0.887
	1843	FCO	2008	77	17	18	0	4.3	32	NaN	NaN	NaN	2.07
	1844	FCO	2008	77	17	19	0	4.1	3	NaN	NaN	NaN	1.478
	1845	FCO	2008	77	17	20	0	3.9	3	NaN	NaN	NaN	0.887
	1846	FCO	2008	77	17	21	0	3.8	6	NaN	NaN	NaN	0.296
	1847	FCO	2008	77	17	22	0	3.8	6	NaN	NaN	NaN	2.661
	1848	FCO	2008	77	17	23	0	3.8	8	NaN	NaN	NaN	1.774
	1849	FCO	2008	78	18	0	0	3.8	8	NaN	NaN	NaN	1.774
	1850	FCO	2008	78	18	1	0	4	8	NaN	NaN	NaN	1.183
	1851	FCO	2008	78	18	2	0	4.1	8	NaN	NaN	NaN	2.661
	1852	FCO	2008	78	18	3	0	4.1	8	NaN	NaN	NaN	2.957
	1853	FCO	2008	78	18	4	0	4.4	8	NaN	NaN	NaN	0
	1854	FCO	2008	78	18	5	0	4.7	8	NaN	NaN	NaN	1.774
	1855	FCO	2008	78	18	6	0	5.5	8	NaN	NaN	NaN	2.366
	1856	FCO	2008	78	18	7	0	6.2	13	NaN	NaN	NaN	2.366
	1857	FCO	2008	78	18	8	0	6.4	26	NaN	NaN	NaN	0.296
	1858	FCO	2008	78	18	9	0	6.5	54	NaN	NaN	NaN	0.887
	1859	FCO	2008	78	18	10	0	6.9	100	NaN	NaN	NaN	1.478
	1860	FCO	2008	78	18	11	0	7.2	209	NaN	NaN	NaN	2.957
	1861	FCO	2008	78	18	12	0	7.5	199	NaN	NaN	NaN	1.183
	1862	FCO	2008	78	18	13	0	7.5	208	NaN	NaN	NaN	1.478
	1863	FCO	2008	78	18	14	0	6.4	223	NaN	NaN	NaN	1.774
	1864	FCO	2008	78	18	15	0	5.5	364	NaN	NaN	NaN	0.591
	1865	FCO	2008	78	18	16	0	6.1	425	NaN	NaN	NaN	0.296
	1866	FCO	2008	78	18	17	0	6.3	293	NaN	NaN	NaN	0
	1867	FCO	2008	78	18	18	0	5.5	111	NaN	NaN	NaN	0
	1868	FCO	2008	78	18	19	0	4.1	13	NaN	NaN	NaN	0
	1869	FCO	2008	78	18	20	0	3	9	NaN	NaN	NaN	0
	1870	FCO	2008	78	18	21	0	2.5	10	NaN	NaN	NaN	0
	1871	FCO	2008	78	18	22	0	1.7	10	NaN	NaN	NaN	0
	1872	FCO	2008	78	18	23	0	1.1	10	NaN	NaN	NaN	0
	1873	FCO	2008	79	19	0	0	1.5	9	NaN	NaN	NaN	0
	1874	FCO	2008	79	19	1	0	1.3	9	NaN	NaN	NaN	0
	1875	FCO	2008	79	19	2	0	1.9	9	NaN	NaN	NaN	0
	1876	FCO	2008	79	19	3	0	2	9	NaN	NaN	NaN	0
	1877	FCO	2008	79	19	4	0	2.3	9	NaN	NaN	NaN	0
	1878	FCO	2008	79	19	5	0	2.5	8	NaN	NaN	NaN	0
	1879	FCO	2008	79	19	6	0	2.3	8	NaN	NaN	NaN	0.296
	1880	FCO	2008	79	19	7	0	2.4	15	NaN	NaN	NaN	0
	1881	FCO	2008	79	19	8	0	2.3	44	NaN	NaN	NaN	0.591
	1882	FCO	2008	79	19	9	0	1.4	73	NaN	NaN	NaN	2.07
	1883	FCO	2008	79	19	10	0	0.4	117	NaN	NaN	NaN	0.296
	1884	FCO	2008	79	19	11	0	0.9	317	NaN	NaN	NaN	2.957
	1885	FCO	2008	79	19	12	0	1.9	604	NaN	NaN	NaN	0.591
	1886	FCO	2008	79	19	13	0	2.6	317	NaN	NaN	NaN	0
	1887	FCO	2008	79	19	14	0	2.8	362	NaN	NaN	NaN	0
	1888	FCO	2008	79	19	15	0	4.2	712	NaN	NaN	NaN	0
	1889	FCO	2008	79	19	16	0	4.7	290	NaN	NaN	NaN	0
	1890	FCO	2008	79	19	17	0	3.4	115	NaN	NaN	NaN	0
	1891	FCO	2008	79	19	18	0	3.1	93	NaN	NaN	NaN	0
	1892	FCO	2008	79	19	19	0	2.3	15	NaN	NaN	NaN	0
	1893	FCO	2008	79	19	20	0	2.2	13	NaN	NaN	NaN	0.591
	1894	FCO	2008	79	19	21	0	1.9	11	NaN	NaN	NaN	0.296
	1895	FCO	2008	79	19	22	0	1.1	11	NaN	NaN	NaN	0.591
	1896	FCO	2008	79	19	23	0	0.5	11	NaN	NaN	NaN	0.591
	1897	FCO	2008	80	20	0	0	0	9	NaN	NaN	NaN	0
	1898	FCO	2008	80	20	1	0	0	9	NaN	NaN	NaN	0
	1899	FCO	2008	80	20	2	0	0.1	8	NaN	NaN	NaN	0
	1900	FCO	2008	80	20	3	0	0.2	8	NaN	NaN	NaN	0
	1901	FCO	2008	80	20	4	0	0.3	8	NaN	NaN	NaN	0
	1902	FCO	2008	80	20	5	0	0.4	8	NaN	NaN	NaN	0
	1903	FCO	2008	80	20	6	0	0.3	8	NaN	NaN	NaN	0
	1904	FCO	2008	80	20	7	0	0.4	33	NaN	NaN	NaN	0.296
	1905	FCO	2008	80	20	8	0	1	136	NaN	NaN	NaN	1.774
	1906	FCO	2008	80	20	9	0	1.7	301	NaN	NaN	NaN	1.774
	1907	FCO	2008	80	20	10	0	2.9	363	NaN	NaN	NaN	0.296
	1908	FCO	2008	80	20	11	0	3.6	290	NaN	NaN	NaN	0.296
	1909	FCO	2008	80	20	12	0	2.9	391	NaN	NaN	NaN	2.366
	1910	FCO	2008	80	20	13	0	4.6	809	NaN	NaN	NaN	0
	1911	FCO	2008	80	20	14	0	3.7	243	NaN	NaN	NaN	2.07
	1912	FCO	2008	80	20	15	0	3	310	NaN	NaN	NaN	1.478
	1913	FCO	2008	80	20	16	0	2.6	224	NaN	NaN	NaN	1.478
	1914	FCO	2008	80	20	17	0	2.6	126	NaN	NaN	NaN	0.887
	1915	FCO	2008	80	20	18	0	2.5	50	NaN	NaN	NaN	0.296
	1916	FCO	2008	80	20	19	0	2.1	4	NaN	NaN	NaN	0.887
	1917	FCO	2008	80	20	20	0	0.5	8	NaN	NaN	NaN	1.183
	1918	FCO	2008	80	20	21	0	-0.1	8	NaN	NaN	NaN	0
	1919	FCO	2008	80	20	22	0	-0.2	9	NaN	NaN	NaN	0
	1920	FCO	2008	80	20	23	0	-0.3	12	NaN	NaN	NaN	0
	1921	FCO	2008	81	21	0	0	-0.7	15	NaN	NaN	NaN	0
	1922	FCO	2008	81	21	1	0	-1.6	17	NaN	NaN	NaN	0
	1923	FCO	2008	81	21	2	0	-2	17	NaN	NaN	NaN	0
	1924	FCO	2008	81	21	3	0	-2.1	17	NaN	NaN	NaN	0
	1925	FCO	2008	81	21	4	0	-1.9	18	NaN	NaN	NaN	0
	1926	FCO	2008	81	21	5	0	-2.2	17	NaN	NaN	NaN	0
	1927	FCO	2008	81	21	6	0	-1.5	18	NaN	NaN	NaN	0
	1928	FCO	2008	81	21	7	0	-1.1	27	NaN	NaN	NaN	0
	1929	FCO	2008	81	21	8	0	-0.1	50	NaN	NaN	NaN	0
	1930	FCO	2008	81	21	9	0	0.8	93	NaN	NaN	NaN	0
	1931	FCO	2008	81	21	10	0	1.8	243	NaN	NaN	NaN	0
	1932	FCO	2008	81	21	11	0	2.2	427	NaN	NaN	NaN	5.618
	1933	FCO	2008	81	21	12	0	2.8	794	NaN	NaN	NaN	2.07
	1934	FCO	2008	81	21	13	0	3.6	757	NaN	NaN	NaN	0
	1935	FCO	2008	81	21	14	0	3.9	684	NaN	NaN	NaN	0
	1936	FCO	2008	81	21	15	0	4.5	708	NaN	NaN	NaN	0
	1937	FCO	2008	81	21	16	0	5.1	444	NaN	NaN	NaN	0
	1938	FCO	2008	81	21	17	0	5.6	406	NaN	NaN	NaN	0
	1939	FCO	2008	81	21	18	0	4.1	91	NaN	NaN	NaN	0
	1940	FCO	2008	81	21	19	0	1	14	NaN	NaN	NaN	0
	1941	FCO	2008	81	21	20	0	-0.6	8	NaN	NaN	NaN	0
	1942	FCO	2008	81	21	21	0	-0.8	10	NaN	NaN	NaN	0
	1943	FCO	2008	81	21	22	0	-1.4	10	NaN	NaN	NaN	0
	1944	FCO	2008	81	21	23	0	-1.7	11	NaN	NaN	NaN	0
	1945	FCO	2008	82	22	0	0	-1.8	11	NaN	NaN	NaN	0
	1946	FCO	2008	82	22	1	0	-1.6	11	NaN	NaN	NaN	0
	1947	FCO	2008	82	22	2	0	-2.1	11	NaN	NaN	NaN	0
	1948	FCO	2008	82	22	3	0	-2	10	NaN	NaN	NaN	0
	1949	FCO	2008	82	22	4	0	-2	10	NaN	NaN	NaN	0
	1950	FCO	2008	82	22	5	0	-2.2	10	NaN	NaN	NaN	0
	1951	FCO	2008	82	22	6	0	-2.1	10	NaN	NaN	NaN	0
	1952	FCO	2008	82	22	7	0	-2	60	NaN	NaN	NaN	0
	1953	FCO	2008	82	22	8	0	-0.8	204	NaN	NaN	NaN	0
	1954	FCO	2008	82	22	9	0	1.5	759	NaN	NaN	NaN	0
	1955	FCO	2008	82	22	10	0	5.9	1082	NaN	NaN	NaN	0
	1956	FCO	2008	82	22	11	0	9.7	1283	NaN	NaN	NaN	0
	1957	FCO	2008	82	22	12	0	12.9	1394	NaN	NaN	NaN	0
	1958	FCO	2008	82	22	13	0	15	1485	NaN	NaN	NaN	0
	1959	FCO	2008	82	22	14	0	16.3	1342	NaN	NaN	NaN	0
	1960	FCO	2008	82	22	15	0	16.8	1019	NaN	NaN	NaN	0
	1961	FCO	2008	82	22	16	0	16.7	682	NaN	NaN	NaN	0
	1962	FCO	2008	82	22	17	0	14.4	330	NaN	NaN	NaN	0
	1963	FCO	2008	82	22	18	0	11.6	141	NaN	NaN	NaN	0
	1964	FCO	2008	82	22	19	0	8.2	11	NaN	NaN	NaN	0
	1965	FCO	2008	82	22	20	0	5.6	3	NaN	NaN	NaN	0
	1966	FCO	2008	82	22	21	0	4.4	5	NaN	NaN	NaN	0
	1967	FCO	2008	82	22	22	0	3.9	7	NaN	NaN	NaN	0
	1968	FCO	2008	82	22	23	0	3.5	8	NaN	NaN	NaN	0
	1969	FCO	2008	83	23	0	0	3.2	8	NaN	NaN	NaN	0
	1970	FCO	2008	83	23	1	0	4.1	9	NaN	NaN	NaN	0
	1971	FCO	2008	83	23	2	0	3.4	9	NaN	NaN	NaN	0
	1972	FCO	2008	83	23	3	0	3.4	9	NaN	NaN	NaN	0
	1973	FCO	2008	83	23	4	0	3.6	9	NaN	NaN	NaN	0
	1974	FCO	2008	83	23	5	0	3.6	9	NaN	NaN	NaN	0
	1975	FCO	2008	83	23	6	0	3.7	10	NaN	NaN	NaN	0
	1976	FCO	2008	83	23	7	0	3.8	22	NaN	NaN	NaN	0
	1977	FCO	2008	83	23	8	0	4.6	64	NaN	NaN	NaN	0.296
	1978	FCO	2008	83	23	9	0	4.6	169	NaN	NaN	NaN	0
	1979	FCO	2008	83	23	10	0	4.9	160	NaN	NaN	NaN	0
	1980	FCO	2008	83	23	11	0	5.4	179	NaN	NaN	NaN	0
	1981	FCO	2008	83	23	12	0	6.2	199	NaN	NaN	NaN	0.591
	1982	FCO	2008	83	23	13	0	6.6	190	NaN	NaN	NaN	0.591
	1983	FCO	2008	83	23	14	0	7.5	186	NaN	NaN	NaN	0.887
	1984	FCO	2008	83	23	15	0	7.7	208	NaN	NaN	NaN	1.478
	1985	FCO	2008	83	23	16	0	7.3	106	NaN	NaN	NaN	2.661
	1986	FCO	2008	83	23	17	0	6.2	64	NaN	NaN	NaN	3.548
	1987	FCO	2008	83	23	18	0	5.2	37	NaN	NaN	NaN	2.07
	1988	FCO	2008	83	23	19	0	4.3	10	NaN	NaN	NaN	2.661
	1989	FCO	2008	83	23	20	0	3.5	8	NaN	NaN	NaN	1.183
	1990	FCO	2008	83	23	21	0	3.2	9	NaN	NaN	NaN	0.591
	1991	FCO	2008	83	23	22	0	3	8	NaN	NaN	NaN	0.591
	1992	FCO	2008	83	23	23	0	2.5	8	NaN	NaN	NaN	0.591
	1993	FCO	2008	84	24	0	0	2.3	8	NaN	NaN	NaN	0
	1994	FCO	2008	84	24	1	0	1.9	8	NaN	NaN	NaN	0
	1995	FCO	2008	84	24	2	0	1.8	8	NaN	NaN	NaN	0.296
	1996	FCO	2008	84	24	3	0	1.2	8	NaN	NaN	NaN	0.591
	1997	FCO	2008	84	24	4	0	0.8	8	NaN	NaN	NaN	0.591
	1998	FCO	2008	84	24	5	0	0.8	8	NaN	NaN	NaN	0
	1999	FCO	2008	84	24	6	0	0.8	8	NaN	NaN	NaN	0
[truncated: 6,761 more rows]

## Sheet: FCF_Original
Station	Year	JulianDay	Day	Hour	Minute	Air Temperature - HMP (C)	PAR Up - LI-COR (umol/m2/sec)	PAR Down - LI-COR (umol/m2/sec)	Solar Radiation (W/m2) @ 0.695 - 2.75 um (RG695 Filter)	Solar Radiation (W/m2) @ 0.295 - 2.8 um (WG295 Filter)	Precipitation (mm/h)
FCF	2008	1	1	0	0	-0.6	1	1	NaN	NaN	0
FCF	2008	1	1	1	0	-0.5	0	1	NaN	NaN	0
FCF	2008	1	1	2	0	-0.2	1	1	NaN	NaN	0
FCF	2008	1	1	3	0	0.3	1	1	NaN	NaN	0
FCF	2008	1	1	4	0	0	1	1	NaN	NaN	0
FCF	2008	1	1	5	0	0.2	1	1	NaN	NaN	0.267
FCF	2008	1	1	6	0	1	0	1	NaN	NaN	0
FCF	2008	1	1	7	0	0.7	0	1	NaN	NaN	0
FCF	2008	1	1	8	0	1	1	1	NaN	NaN	0
FCF	2008	1	1	9	0	2	2	2	NaN	NaN	0.535
FCF	2008	1	1	10	0	3.1	3	3	NaN	NaN	0.535
FCF	2008	1	1	11	0	3.4	5	4	NaN	NaN	0.535
FCF	2008	1	1	12	0	3.6	8	6	NaN	NaN	1.07
FCF	2008	1	1	13	0	4	7	5	NaN	NaN	1.07
FCF	2008	1	1	14	0	5	11	5	NaN	NaN	1.337
FCF	2008	1	1	15	0	5	9	3	NaN	NaN	1.337
FCF	2008	1	1	16	0	4.2	5	2	NaN	NaN	1.337
FCF	2008	1	1	17	0	3	1	1	NaN	NaN	0.802
FCF	2008	1	1	18	0	3	0	1	NaN	NaN	0.802
FCF	2008	1	1	19	0	2.9	0	1	NaN	NaN	0.535
FCF	2008	1	1	20	0	2.3	0	1	NaN	NaN	0.802
FCF	2008	1	1	21	0	1.9	0	1	NaN	NaN	0.535
FCF	2008	1	1	22	0	1.5	0	1	NaN	NaN	0.535
FCF	2008	1	1	23	0	1.4	0	1	NaN	NaN	0.267
FCF	2008	2	2	0	0	1.3	0	1	NaN	NaN	0.267
FCF	2008	2	2	1	0	1.5	0	1	NaN	NaN	0.535
FCF	2008	2	2	2	0	1.5	0	1	NaN	NaN	0.267
FCF	2008	2	2	3	0	1.7	0	1	NaN	NaN	0.535
FCF	2008	2	2	4	0	1.5	0	1	NaN	NaN	0.267
FCF	2008	2	2	5	0	1.4	0	1	NaN	NaN	0.267
FCF	2008	2	2	6	0	1.3	0	1	NaN	NaN	0.267
FCF	2008	2	2	7	0	1.1	1	1	NaN	NaN	0.535
FCF	2008	2	2	8	0	1.3	1	1	NaN	NaN	0.267
FCF	2008	2	2	9	0	1.9	2	1	NaN	NaN	0.802
FCF	2008	2	2	10	0	1.9	3	2	NaN	NaN	0.535
FCF	2008	2	2	11	0	2.2	5	2	NaN	NaN	0.802
FCF	2008	2	2	12	0	2.4	6	2	NaN	NaN	0.802
FCF	2008	2	2	13	0	2.7	8	2	NaN	NaN	0.535
FCF	2008	2	2	14	0	2.8	5	2	NaN	NaN	1.07
FCF	2008	2	2	15	0	2.9	5	2	NaN	NaN	0.802
FCF	2008	2	2	16	0	2.6	3	2	NaN	NaN	0.535
FCF	2008	2	2	17	0	2.3	1	1	NaN	NaN	0.535
FCF	2008	2	2	18	0	2.1	1	1	NaN	NaN	0.535
FCF	2008	2	2	19	0	1.9	1	1	NaN	NaN	0.535
FCF	2008	2	2	20	0	1.7	1	1	NaN	NaN	0.267
FCF	2008	2	2	21	0	1.9	1	1	NaN	NaN	0.535
FCF	2008	2	2	22	0	1.7	1	1	NaN	NaN	0.267
FCF	2008	2	2	23	0	1.5	1	1	NaN	NaN	0.535
FCF	2008	3	3	0	0	1.7	1	1	NaN	NaN	0.267
FCF	2008	3	3	1	0	1.6	1	1	NaN	NaN	0.535
FCF	2008	3	3	2	0	1.7	1	1	NaN	NaN	0.267
FCF	2008	3	3	3	0	1.7	1	1	NaN	NaN	0.535
FCF	2008	3	3	4	0	2.1	1	1	NaN	NaN	0.535
FCF	2008	3	3	5	0	2.1	1	1	NaN	NaN	0.535
FCF	2008	3	3	6	0	2	1	1	NaN	NaN	0.267
FCF	2008	3	3	7	0	1.9	1	1	NaN	NaN	0.267
FCF	2008	3	3	8	0	2.6	1	1	NaN	NaN	0.802
FCF	2008	3	3	9	0	2.8	4	2	NaN	NaN	0.802
FCF	2008	3	3	10	0	3.1	12	3	NaN	NaN	0.535
FCF	2008	3	3	11	0	4	7	2	NaN	NaN	0.802
FCF	2008	3	3	12	0	4.7	9	2	NaN	NaN	1.07
FCF	2008	3	3	13	0	5.2	7	2	NaN	NaN	0.535
FCF	2008	3	3	14	0	4.1	7	2	NaN	NaN	0.535
FCF	2008	3	3	15	0	4.3	8	2	NaN	NaN	0.802
FCF	2008	3	3	16	0	3.9	8	2	NaN	NaN	0.267
FCF	2008	3	3	17	0	3.7	1	1	NaN	NaN	0
FCF	2008	3	3	18	0	3	0	1	NaN	NaN	0.267
FCF	2008	3	3	19	0	2.8	1	1	NaN	NaN	0
FCF	2008	3	3	20	0	2.7	1	1	NaN	NaN	0.267
FCF	2008	3	3	21	0	2.6	1	1	NaN	NaN	0
FCF	2008	3	3	22	0	3.1	0	1	NaN	NaN	0
FCF	2008	3	3	23	0	2.8	1	1	NaN	NaN	0
FCF	2008	4	4	0	0	2.6	0	1	NaN	NaN	0
FCF	2008	4	4	1	0	2.7	1	1	NaN	NaN	0
FCF	2008	4	4	2	0	2.7	1	1	NaN	NaN	0
FCF	2008	4	4	3	0	3	1	1	NaN	NaN	0
FCF	2008	4	4	4	0	4.8	1	1	NaN	NaN	0
FCF	2008	4	4	5	0	7.2	0	1	NaN	NaN	0
FCF	2008	4	4	6	0	8.2	0	1	NaN	NaN	0
FCF	2008	4	4	7	0	7.9	0	0	NaN	NaN	0
FCF	2008	4	4	8	0	5.9	1	1	NaN	NaN	0.802
FCF	2008	4	4	9	0	5.7	2	1	NaN	NaN	0.802
FCF	2008	4	4	10	0	5.4	4	1	NaN	NaN	1.07
FCF	2008	4	4	11	0	4.7	7	2	NaN	NaN	0.267
FCF	2008	4	4	12	0	4.4	11	2	NaN	NaN	0.267
FCF	2008	4	4	13	0	4.7	14	2	NaN	NaN	0
FCF	2008	4	4	14	0	4.7	11	2	NaN	NaN	0
FCF	2008	4	4	15	0	4.3	8	1	NaN	NaN	0.267
FCF	2008	4	4	16	0	4.4	5	1	NaN	NaN	0
FCF	2008	4	4	17	0	3.8	1	1	NaN	NaN	0
FCF	2008	4	4	18	0	3.8	1	1	NaN	NaN	0
FCF	2008	4	4	19	0	3.4	1	1	NaN	NaN	0.535
FCF	2008	4	4	20	0	3.2	0	1	NaN	NaN	0.267
FCF	2008	4	4	21	0	2.9	1	1	NaN	NaN	0.267
FCF	2008	4	4	22	0	2.6	1	1	NaN	NaN	0
FCF	2008	4	4	23	0	2.6	1	1	NaN	NaN	0.267
FCF	2008	5	5	0	0	2.4	1	1	NaN	NaN	0.267
FCF	2008	5	5	1	0	2.2	1	1	NaN	NaN	0.267
FCF	2008	5	5	2	0	2	1	1	NaN	NaN	0.267
FCF	2008	5	5	3	0	1.8	1	1	NaN	NaN	0.267
FCF	2008	5	5	4	0	1.7	1	1	NaN	NaN	0.535
FCF	2008	5	5	5	0	1.3	1	1	NaN	NaN	0.802
FCF	2008	5	5	6	0	1	1	1	NaN	NaN	0.535
FCF	2008	5	5	7	0	0.2	1	1	NaN	NaN	0.535
FCF	2008	5	5	8	0	0.3	1	1	NaN	NaN	0.267
FCF	2008	5	5	9	0	0.3	2	1	NaN	NaN	0.535
FCF	2008	5	5	10	0	0.2	3	1	NaN	NaN	0.267
FCF	2008	5	5	11	0	-0.1	6	1	NaN	NaN	0
FCF	2008	5	5	12	0	0	13	2	NaN	NaN	0
FCF	2008	5	5	13	0	0.1	12	2	NaN	NaN	0.802
FCF	2008	5	5	14	0	0.2	13	1	NaN	NaN	1.07
FCF	2008	5	5	15	0	0.4	7	1	NaN	NaN	1.337
FCF	2008	5	5	16	0	0.2	4	1	NaN	NaN	0.802
FCF	2008	5	5	17	0	0	1	1	NaN	NaN	0.267
FCF	2008	5	5	18	0	0	1	1	NaN	NaN	0.535
FCF	2008	5	5	19	0	-0.1	0	1	NaN	NaN	0
FCF	2008	5	5	20	0	-0.2	1	1	NaN	NaN	0
FCF	2008	5	5	21	0	-0.2	1	1	NaN	NaN	0
FCF	2008	5	5	22	0	-0.2	1	1	NaN	NaN	0
FCF	2008	5	5	23	0	-0.2	1	1	NaN	NaN	0
FCF	2008	6	6	0	0	-0.2	1	1	NaN	NaN	0
FCF	2008	6	6	1	0	-0.2	1	1	NaN	NaN	0
FCF	2008	6	6	2	0	-0.2	1	1	NaN	NaN	0
FCF	2008	6	6	3	0	-0.2	1	1	NaN	NaN	0
FCF	2008	6	6	4	0	-0.2	1	1	NaN	NaN	0
FCF	2008	6	6	5	0	-0.2	1	1	NaN	NaN	0.267
FCF	2008	6	6	6	0	-0.3	1	1	NaN	NaN	0
FCF	2008	6	6	7	0	-0.3	1	1	NaN	NaN	0
FCF	2008	6	6	8	0	-0.4	1	1	NaN	NaN	0
FCF	2008	6	6	9	0	-0.3	1	2	NaN	NaN	0
FCF	2008	6	6	10	0	-0.3	2	3	NaN	NaN	0
FCF	2008	6	6	11	0	-0.2	2	3	NaN	NaN	0
FCF	2008	6	6	12	0	-0.2	4	6	NaN	NaN	0
FCF	2008	6	6	13	0	-0.1	8	13	NaN	NaN	0
FCF	2008	6	6	14	0	-0.1	5	8	NaN	NaN	0
FCF	2008	6	6	15	0	-0.1	3	5	NaN	NaN	0
FCF	2008	6	6	16	0	-0.1	2	3	NaN	NaN	0
FCF	2008	6	6	17	0	-0.2	1	1	NaN	NaN	0
FCF	2008	6	6	18	0	-0.1	0	1	NaN	NaN	0
FCF	2008	6	6	19	0	-0.2	0	1	NaN	NaN	0
FCF	2008	6	6	20	0	-0.2	0	1	NaN	NaN	0
FCF	2008	6	6	21	0	-0.2	1	1	NaN	NaN	0
FCF	2008	6	6	22	0	-0.2	0	1	NaN	NaN	0
FCF	2008	6	6	23	0	-0.2	0	1	NaN	NaN	0
FCF	2008	7	7	0	0	-0.2	1	1	NaN	NaN	0
FCF	2008	7	7	1	0	-0.2	0	1	NaN	NaN	0
FCF	2008	7	7	2	0	-0.2	0	1	NaN	NaN	0
FCF	2008	7	7	3	0	-0.2	0	1	NaN	NaN	0
FCF	2008	7	7	4	0	-0.3	0	1	NaN	NaN	0
FCF	2008	7	7	5	0	-0.3	0	1	NaN	NaN	0
FCF	2008	7	7	6	0	-0.5	0	1	NaN	NaN	0
FCF	2008	7	7	7	0	-0.6	0	1	NaN	NaN	0
FCF	2008	7	7	8	0	-0.7	1	1	NaN	NaN	0
FCF	2008	7	7	9	0	-0.7	1	2	NaN	NaN	0
FCF	2008	7	7	10	0	-0.6	2	4	NaN	NaN	0
FCF	2008	7	7	11	0	-0.5	4	10	NaN	NaN	0
FCF	2008	7	7	12	0	-0.3	4	9	NaN	NaN	0
FCF	2008	7	7	13	0	-0.1	5	12	NaN	NaN	0
FCF	2008	7	7	14	0	0	3	9	NaN	NaN	0
FCF	2008	7	7	15	0	0	3	8	NaN	NaN	0
FCF	2008	7	7	16	0	-0.1	2	5	NaN	NaN	0
FCF	2008	7	7	17	0	-0.2	1	2	NaN	NaN	0
FCF	2008	7	7	18	0	-0.3	0	1	NaN	NaN	0
FCF	2008	7	7	19	0	-0.6	0	1	NaN	NaN	0
FCF	2008	7	7	20	0	-0.5	1	1	NaN	NaN	0
FCF	2008	7	7	21	0	-0.6	1	1	NaN	NaN	0
FCF	2008	7	7	22	0	-0.7	1	1	NaN	NaN	0
FCF	2008	7	7	23	0	-0.6	1	1	NaN	NaN	0
FCF	2008	8	8	0	0	-0.3	1	1	NaN	NaN	0
FCF	2008	8	8	1	0	-0.2	1	1	NaN	NaN	0
FCF	2008	8	8	2	0	-0.2	1	1	NaN	NaN	0
FCF	2008	8	8	3	0	-0.2	0	1	NaN	NaN	0
FCF	2008	8	8	4	0	-0.2	1	1	NaN	NaN	0
FCF	2008	8	8	5	0	-0.2	1	1	NaN	NaN	0
FCF	2008	8	8	6	0	-0.2	1	1	NaN	NaN	0.267
FCF	2008	8	8	7	0	-0.2	0	1	NaN	NaN	2.139
FCF	2008	8	8	8	0	-0.2	0	1	NaN	NaN	2.139
FCF	2008	8	8	9	0	-0.2	1	1	NaN	NaN	1.872
FCF	2008	8	8	10	0	-0.2	1	2	NaN	NaN	2.941
FCF	2008	8	8	11	0	-0.1	1	2	NaN	NaN	4.278
FCF	2008	8	8	12	0	-0.2	2	3	NaN	NaN	2.941
FCF	2008	8	8	13	0	0	2	4	NaN	NaN	2.139
FCF	2008	8	8	14	0	0.2	2	4	NaN	NaN	2.139
FCF	2008	8	8	15	0	0.7	2	3	NaN	NaN	2.407
FCF	2008	8	8	16	0	1.2	1	1	NaN	NaN	2.139
FCF	2008	8	8	17	0	1.2	0	1	NaN	NaN	4.011
FCF	2008	8	8	18	0	0.8	0	1	NaN	NaN	2.139
FCF	2008	8	8	19	0	0.7	0	1	NaN	NaN	1.07
FCF	2008	8	8	20	0	0.8	0	1	NaN	NaN	2.674
FCF	2008	8	8	21	0	1.6	0	1	NaN	NaN	4.011
FCF	2008	8	8	22	0	1.4	0	1	NaN	NaN	4.011
FCF	2008	8	8	23	0	0.6	0	1	NaN	NaN	5.081
FCF	2008	9	9	0	0	0.5	0	1	NaN	NaN	1.604
FCF	2008	9	9	1	0	0.2	0	1	NaN	NaN	0.802
FCF	2008	9	9	2	0	0	0	1	NaN	NaN	0.535
FCF	2008	9	9	3	0	-0.1	0	1	NaN	NaN	0.267
FCF	2008	9	9	4	0	-0.2	0	1	NaN	NaN	0.267
FCF	2008	9	9	5	0	-0.2	0	1	NaN	NaN	0
FCF	2008	9	9	6	0	-0.2	0	1	NaN	NaN	0.267
FCF	2008	9	9	7	0	-0.5	0	1	NaN	NaN	0
FCF	2008	9	9	8	0	-1	1	1	NaN	NaN	0
FCF	2008	9	9	9	0	-1	2	2	NaN	NaN	0
FCF	2008	9	9	10	0	-0.6	3	3	NaN	NaN	0
FCF	2008	9	9	11	0	-0.3	4	4	NaN	NaN	0
FCF	2008	9	9	12	0	-0.2	5	4	NaN	NaN	0
FCF	2008	9	9	13	0	-0.1	6	5	NaN	NaN	0
FCF	2008	9	9	14	0	0.2	5	4	NaN	NaN	0
FCF	2008	9	9	15	0	0.3	2	2	NaN	NaN	0.267
FCF	2008	9	9	16	0	0.5	1	2	NaN	NaN	0.267
FCF	2008	9	9	17	0	0.5	1	1	NaN	NaN	0.267
FCF	2008	9	9	18	0	0.5	0	1	NaN	NaN	0.267
FCF	2008	9	9	19	0	0.4	1	1	NaN	NaN	0.535
FCF	2008	9	9	20	0	0.6	1	1	NaN	NaN	1.07
FCF	2008	9	9	21	0	0.7	1	1	NaN	NaN	1.604
FCF	2008	9	9	22	0	0.7	1	1	NaN	NaN	1.337
FCF	2008	9	9	23	0	1	0	1	NaN	NaN	2.407
FCF	2008	10	10	0	0	1.3	0	1	NaN	NaN	2.407
FCF	2008	10	10	1	0	1.9	0	1	NaN	NaN	1.872
FCF	2008	10	10	2	0	1.4	0	1	NaN	NaN	1.337
FCF	2008	10	10	3	0	1.5	0	1	NaN	NaN	1.07
FCF	2008	10	10	4	0	1.6	0	1	NaN	NaN	1.07
FCF	2008	10	10	5	0	2	0	1	NaN	NaN	1.07
FCF	2008	10	10	6	0	3.4	0	1	NaN	NaN	1.872
FCF	2008	10	10	7	0	4	0	1	NaN	NaN	1.604
FCF	2008	10	10	8	0	4.1	1	1	NaN	NaN	1.337
FCF	2008	10	10	9	0	4.2	2	1	NaN	NaN	1.604
FCF	2008	10	10	10	0	4.6	6	2	NaN	NaN	1.337
FCF	2008	10	10	11	0	6	18	4	NaN	NaN	1.872
FCF	2008	10	10	12	0	6	23	5	NaN	NaN	2.139
FCF	2008	10	10	13	0	5.6	8	2	NaN	NaN	2.941
FCF	2008	10	10	14	0	4.7	9	2	NaN	NaN	4.278
FCF	2008	10	10	15	0	4.6	3	2	NaN	NaN	1.07
FCF	2008	10	10	16	0	4.1	3	1	NaN	NaN	2.941
FCF	2008	10	10	17	0	3.4	2	1	NaN	NaN	0.535
FCF	2008	10	10	18	0	3.2	0	1	NaN	NaN	0.267
FCF	2008	10	10	19	0	3.1	0	1	NaN	NaN	0.535
FCF	2008	10	10	20	0	3	0	1	NaN	NaN	1.07
FCF	2008	10	10	21	0	2.6	0	1	NaN	NaN	0.535
FCF	2008	10	10	22	0	2.8	0	1	NaN	NaN	0.535
FCF	2008	10	10	23	0	3.1	0	1	NaN	NaN	0.802
FCF	2008	11	11	0	0	3.3	0	1	NaN	NaN	1.872
FCF	2008	11	11	1	0	3.5	0	1	NaN	NaN	2.407
FCF	2008	11	11	2	0	3.5	0	1	NaN	NaN	0.267
FCF	2008	11	11	3	0	3.7	0	1	NaN	NaN	0.535
FCF	2008	11	11	4	0	3.9	0	1	NaN	NaN	0.267
FCF	2008	11	11	5	0	3.6	0	1	NaN	NaN	0.267
FCF	2008	11	11	6	0	3.6	0	1	NaN	NaN	0.267
FCF	2008	11	11	7	0	3.5	0	1	NaN	NaN	0.267
FCF	2008	11	11	8	0	3.3	1	1	NaN	NaN	0.535
FCF	2008	11	11	9	0	3.3	2	1	NaN	NaN	0.535
FCF	2008	11	11	10	0	3.7	11	2	NaN	NaN	0.267
FCF	2008	11	11	11	0	4.3	14	2	NaN	NaN	0
FCF	2008	11	11	12	0	4.8	16	2	NaN	NaN	0
FCF	2008	11	11	13	0	5	12	2	NaN	NaN	0.267
FCF	2008	11	11	14	0	5.2	12	2	NaN	NaN	0
FCF	2008	11	11	15	0	4.9	9	2	NaN	NaN	0
FCF	2008	11	11	16	0	4.5	5	2	NaN	NaN	0
FCF	2008	11	11	17	0	4.1	1	1	NaN	NaN	0
FCF	2008	11	11	18	0	3.4	0	1	NaN	NaN	0
FCF	2008	11	11	19	0	2.8	0	1	NaN	NaN	0
FCF	2008	11	11	20	0	2.2	0	1	NaN	NaN	0
FCF	2008	11	11	21	0	2.4	0	1	NaN	NaN	0
FCF	2008	11	11	22	0	1.8	1	1	NaN	NaN	0
FCF	2008	11	11	23	0	1.7	0	1	NaN	NaN	0
FCF	2008	12	12	0	0	2.1	0	1	NaN	NaN	0
FCF	2008	12	12	1	0	2.1	0	1	NaN	NaN	0.267
FCF	2008	12	12	2	0	2.1	0	1	NaN	NaN	0
FCF	2008	12	12	3	0	2.5	0	1	NaN	NaN	0
FCF	2008	12	12	4	0	2.6	1	1	NaN	NaN	0
FCF	2008	12	12	5	0	2.7	0	1	NaN	NaN	0
FCF	2008	12	12	6	0	3	0	1	NaN	NaN	0.802
FCF	2008	12	12	7	0	3.1	0	1	NaN	NaN	1.872
FCF	2008	12	12	8	0	3.3	1	1	NaN	NaN	2.407
FCF	2008	12	12	9	0	3.5	2	1	NaN	NaN	1.604
FCF	2008	12	12	10	0	4.1	5	1	NaN	NaN	0.802
FCF	2008	12	12	11	0	5.5	10	2	NaN	NaN	0.802
FCF	2008	12	12	12	0	6.1	13	2	NaN	NaN	0.535
FCF	2008	12	12	13	0	5.7	16	2	NaN	NaN	0.267
FCF	2008	12	12	14	0	5.7	10	2	NaN	NaN	0.267
FCF	2008	12	12	15	0	5.6	8	1	NaN	NaN	0.267
FCF	2008	12	12	16	0	5	6	1	NaN	NaN	0.802
FCF	2008	12	12	17	0	4.6	2	1	NaN	NaN	0.267
FCF	2008	12	12	18	0	3.9	0	1	NaN	NaN	0.267
FCF	2008	12	12	19	0	3.5	1	1	NaN	NaN	0
FCF	2008	12	12	20	0	3.2	0	1	NaN	NaN	0
FCF	2008	12	12	21	0	3	0	1	NaN	NaN	0.267
FCF	2008	12	12	22	0	2.9	0	1	NaN	NaN	0
FCF	2008	12	12	23	0	2.7	0	1	NaN	NaN	0
FCF	2008	13	13	0	0	2.2	0	1	NaN	NaN	0
FCF	2008	13	13	1	0	1.2	1	1	NaN	NaN	0
FCF	2008	13	13	2	0	0.8	1	1	NaN	NaN	0
FCF	2008	13	13	3	0	0.4	1	1	NaN	NaN	0
FCF	2008	13	13	4	0	0.2	1	1	NaN	NaN	0.267
FCF	2008	13	13	5	0	-0.1	1	1	NaN	NaN	0
FCF	2008	13	13	6	0	-0.3	1	1	NaN	NaN	0
FCF	2008	13	13	7	0	-0.3	1	1	NaN	NaN	0
FCF	2008	13	13	8	0	-0.2	1	1	NaN	NaN	0
FCF	2008	13	13	9	0	-0.1	3	1	NaN	NaN	0
FCF	2008	13	13	10	0	0.2	4	1	NaN	NaN	0
FCF	2008	13	13	11	0	0.9	5	1	NaN	NaN	0
FCF	2008	13	13	12	0	2.3	5	1	NaN	NaN	0
FCF	2008	13	13	13	0	3.6	6	1	NaN	NaN	0
FCF	2008	13	13	14	0	4.5	5	1	NaN	NaN	0
FCF	2008	13	13	15	0	4.3	5	1	NaN	NaN	0
FCF	2008	13	13	16	0	3.9	4	1	NaN	NaN	0
FCF	2008	13	13	17	0	2.9	2	1	NaN	NaN	0
FCF	2008	13	13	18	0	1.9	1	1	NaN	NaN	0
FCF	2008	13	13	19	0	1.1	1	1	NaN	NaN	0
FCF	2008	13	13	20	0	0.7	1	1	NaN	NaN	0
FCF	2008	13	13	21	0	0.4	0	1	NaN	NaN	0
FCF	2008	13	13	22	0	0.5	0	1	NaN	NaN	0
FCF	2008	13	13	23	0	0.5	1	1	NaN	NaN	0
FCF	2008	14	14	0	0	0.5	1	1	NaN	NaN	0
FCF	2008	14	14	1	0	0.3	1	1	NaN	NaN	0
FCF	2008	14	14	2	0	0.2	1	1	NaN	NaN	0
FCF	2008	14	14	3	0	0.3	1	1	NaN	NaN	0
FCF	2008	14	14	4	0	0.2	1	1	NaN	NaN	0
FCF	2008	14	14	5	0	0.1	1	1	NaN	NaN	0
FCF	2008	14	14	6	0	0	0	1	NaN	NaN	0
FCF	2008	14	14	7	0	0	1	1	NaN	NaN	0
FCF	2008	14	14	8	0	0.2	1	1	NaN	NaN	0
FCF	2008	14	14	9	0	0.2	5	1	NaN	NaN	0.267
FCF	2008	14	14	10	0	1.4	10	1	NaN	NaN	0
FCF	2008	14	14	11	0	2.1	11	1	NaN	NaN	0
FCF	2008	14	14	12	0	3	18	1	NaN	NaN	0
FCF	2008	14	14	13	0	3.8	11	1	NaN	NaN	0
FCF	2008	14	14	14	0	4	4	1	NaN	NaN	0
FCF	2008	14	14	15	0	3.7	4	1	NaN	NaN	0
FCF	2008	14	14	16	0	4.7	2	1	NaN	NaN	0
FCF	2008	14	14	17	0	5.2	1	1	NaN	NaN	6.685
FCF	2008	14	14	18	0	1.1	0	1	NaN	NaN	5.348
FCF	2008	14	14	19	0	0.3	0	1	NaN	NaN	2.139
FCF	2008	14	14	20	0	0.5	0	1	NaN	NaN	1.872
FCF	2008	14	14	21	0	0.5	0	1	NaN	NaN	1.07
FCF	2008	14	14	22	0	0	0	1	NaN	NaN	0.267
FCF	2008	14	14	23	0	-0.3	0	1	NaN	NaN	0.267
FCF	2008	15	15	0	0	-0.5	1	1	NaN	NaN	0
FCF	2008	15	15	1	0	-0.9	0	1	NaN	NaN	0
FCF	2008	15	15	2	0	-1.2	0	1	NaN	NaN	0
FCF	2008	15	15	3	0	-1.2	1	1	NaN	NaN	0
FCF	2008	15	15	4	0	-1.3	0	1	NaN	NaN	0
FCF	2008	15	15	5	0	-1.5	1	1	NaN	NaN	0
FCF	2008	15	15	6	0	-1.5	0	1	NaN	NaN	0
FCF	2008	15	15	7	0	-1.5	0	1	NaN	NaN	0
FCF	2008	15	15	8	0	-1.5	1	1	NaN	NaN	0
FCF	2008	15	15	9	0	-1.6	4	1	NaN	NaN	0
FCF	2008	15	15	10	0	-1.3	6	1	NaN	NaN	0
FCF	2008	15	15	11	0	-1	11	1	NaN	NaN	0
FCF	2008	15	15	12	0	-0.6	20	1	NaN	NaN	0
FCF	2008	15	15	13	0	-0.4	16	1	NaN	NaN	0
FCF	2008	15	15	14	0	-0.2	16	1	NaN	NaN	0
FCF	2008	15	15	15	0	-0.1	7	1	NaN	NaN	0
FCF	2008	15	15	16	0	-0.3	4	1	NaN	NaN	0
FCF	2008	15	15	17	0	-0.6	2	1	NaN	NaN	0
FCF	2008	15	15	18	0	-1.1	0	1	NaN	NaN	0
FCF	2008	15	15	19	0	-1.5	0	1	NaN	NaN	0
FCF	2008	15	15	20	0	-1.8	0	1	NaN	NaN	0
FCF	2008	15	15	21	0	-2	0	1	NaN	NaN	0
FCF	2008	15	15	22	0	-2.4	0	1	NaN	NaN	0
FCF	2008	15	15	23	0	-2.7	0	1	NaN	NaN	0
FCF	2008	16	16	0	0	-3	0	1	NaN	NaN	0
FCF	2008	16	16	1	0	-3.1	0	1	NaN	NaN	0
FCF	2008	16	16	2	0	-3.4	0	1	NaN	NaN	0
FCF	2008	16	16	3	0	-3.6	0	0	NaN	NaN	0
FCF	2008	16	16	4	0	-3.8	0	0	NaN	NaN	0
FCF	2008	16	16	5	0	-4.1	0	0	NaN	NaN	0
FCF	2008	16	16	6	0	-4.2	0	0	NaN	NaN	0
FCF	2008	16	16	7	0	-4.3	0	0	NaN	NaN	0
FCF	2008	16	16	8	0	-4.5	1	0	NaN	NaN	0
FCF	2008	16	16	9	0	-4.4	3	1	NaN	NaN	0
FCF	2008	16	16	10	0	-4.3	5	1	NaN	NaN	0
FCF	2008	16	16	11	0	-3.3	7	1	NaN	NaN	0
FCF	2008	16	16	12	0	-2.4	7	1	NaN	NaN	0
FCF	2008	16	16	13	0	-1.6	6	1	NaN	NaN	0
FCF	2008	16	16	14	0	-0.8	5	1	NaN	NaN	0
FCF	2008	16	16	15	0	-0.4	6	1	NaN	NaN	0
FCF	2008	16	16	16	0	-0.3	4	1	NaN	NaN	0
FCF	2008	16	16	17	0	-0.6	2	1	NaN	NaN	0
FCF	2008	16	16	18	0	-1.3	0	1	NaN	NaN	0
FCF	2008	16	16	19	0	-1.7	0	1	NaN	NaN	0
FCF	2008	16	16	20	0	-2	0	1	NaN	NaN	0
FCF	2008	16	16	21	0	-2.3	0	1	NaN	NaN	0
FCF	2008	16	16	22	0	-2.5	0	0	NaN	NaN	0
FCF	2008	16	16	23	0	-2.6	0	0	NaN	NaN	0
FCF	2008	17	17	0	0	-2.8	0	1	NaN	NaN	0
FCF	2008	17	17	1	0	-2.8	0	0	NaN	NaN	0
FCF	2008	17	17	2	0	-2.9	0	0	NaN	NaN	0
FCF	2008	17	17	3	0	-3	0	0	NaN	NaN	0
FCF	2008	17	17	4	0	-3.1	0	1	NaN	NaN	0
FCF	2008	17	17	5	0	-3.1	0	0	NaN	NaN	0
FCF	2008	17	17	6	0	-3.1	0	0	NaN	NaN	0
FCF	2008	17	17	7	0	-3.2	0	0	NaN	NaN	0
FCF	2008	17	17	8	0	-3.2	1	1	NaN	NaN	0
FCF	2008	17	17	9	0	-3.4	3	1	NaN	NaN	0
FCF	2008	17	17	10	0	-3	5	1	NaN	NaN	0
FCF	2008	17	17	11	0	-2	5	1	NaN	NaN	0
FCF	2008	17	17	12	0	-1	5	1	NaN	NaN	0
FCF	2008	17	17	13	0	-0.3	5	1	NaN	NaN	0
FCF	2008	17	17	14	0	0	5	1	NaN	NaN	0
FCF	2008	17	17	15	0	0.1	5	1	NaN	NaN	0
FCF	2008	17	17	16	0	0.2	5	1	NaN	NaN	0
FCF	2008	17	17	17	0	0.2	2	1	NaN	NaN	0
FCF	2008	17	17	18	0	-0.1	0	1	NaN	NaN	0
FCF	2008	17	17	19	0	-0.3	0	1	NaN	NaN	0
FCF	2008	17	17	20	0	-0.4	0	1	NaN	NaN	0
FCF	2008	17	17	21	0	-0.4	0	1	NaN	NaN	0
FCF	2008	17	17	22	0	-0.3	0	1	NaN	NaN	0
FCF	2008	17	17	23	0	-0.4	0	1	NaN	NaN	0
FCF	2008	18	18	0	0	-0.4	0	1	NaN	NaN	0
FCF	2008	18	18	1	0	-0.3	0	1	NaN	NaN	0
FCF	2008	18	18	2	0	-0.3	0	1	NaN	NaN	0
FCF	2008	18	18	3	0	-0.3	0	1	NaN	NaN	0
FCF	2008	18	18	4	0	-0.5	0	1	NaN	NaN	0
FCF	2008	18	18	5	0	-0.5	0	1	NaN	NaN	0
FCF	2008	18	18	6	0	-0.6	0	1	NaN	NaN	0
FCF	2008	18	18	7	0	-0.7	0	1	NaN	NaN	0
FCF	2008	18	18	8	0	-1	1	1	NaN	NaN	0
FCF	2008	18	18	9	0	-1	4	1	NaN	NaN	0
FCF	2008	18	18	10	0	-1	8	1	NaN	NaN	0
FCF	2008	18	18	11	0	-0.7	15	1	NaN	NaN	0
FCF	2008	18	18	12	0	-0.4	16	1	NaN	NaN	0
FCF	2008	18	18	13	0	0	5	1	NaN	NaN	0
FCF	2008	18	18	14	0	0.5	5	1	NaN	NaN	0
FCF	2008	18	18	15	0	0.6	4	1	NaN	NaN	0
FCF	2008	18	18	16	0	0.4	3	1	NaN	NaN	0
FCF	2008	18	18	17	0	0	2	1	NaN	NaN	0
FCF	2008	18	18	18	0	-0.3	0	1	NaN	NaN	0
FCF	2008	18	18	19	0	-0.3	0	1	NaN	NaN	0
FCF	2008	18	18	20	0	-0.5	0	1	NaN	NaN	0
FCF	2008	18	18	21	0	-0.6	0	1	NaN	NaN	0
FCF	2008	18	18	22	0	-0.9	0	1	NaN	NaN	0
FCF	2008	18	18	23	0	-1	0	1	NaN	NaN	0
FCF	2008	19	19	0	0	-1.1	0	1	NaN	NaN	0
FCF	2008	19	19	1	0	-1.2	0	1	NaN	NaN	0
FCF	2008	19	19	2	0	-1.4	0	1	NaN	NaN	0
FCF	2008	19	19	3	0	-1.7	0	0	NaN	NaN	0
FCF	2008	19	19	4	0	-2	0	0	NaN	NaN	0
FCF	2008	19	19	5	0	-1.9	0	1	NaN	NaN	0
FCF	2008	19	19	6	0	-1.9	0	1	NaN	NaN	0
FCF	2008	19	19	7	0	-1.6	0	1	NaN	NaN	0
FCF	2008	19	19	8	0	-1.4	1	1	NaN	NaN	0
FCF	2008	19	19	9	0	-1.6	2	1	NaN	NaN	0
FCF	2008	19	19	10	0	-1.2	7	1	NaN	NaN	0
FCF	2008	19	19	11	0	0	13	1	NaN	NaN	0
FCF	2008	19	19	12	0	1	15	1	NaN	NaN	0
FCF	2008	19	19	13	0	2.5	14	1	NaN	NaN	0
FCF	2008	19	19	14	0	2	6	1	NaN	NaN	0.267
FCF	2008	19	19	15	0	1.3	8	1	NaN	NaN	0
FCF	2008	19	19	16	0	1.5	7	1	NaN	NaN	0
FCF	2008	19	19	17	0	1.4	1	1	NaN	NaN	0.267
FCF	2008	19	19	18	0	1.5	0	1	NaN	NaN	0.267
FCF	2008	19	19	19	0	1	0	1	NaN	NaN	1.07
FCF	2008	19	19	20	0	0.7	0	1	NaN	NaN	0.535
FCF	2008	19	19	21	0	0.6	0	1	NaN	NaN	0.802
FCF	2008	19	19	22	0	0.8	0	1	NaN	NaN	0.267
FCF	2008	19	19	23	0	0.9	0	1	NaN	NaN	0.535
FCF	2008	20	20	0	0	0.8	0	1	NaN	NaN	1.07
FCF	2008	20	20	1	0	0.2	0	1	NaN	NaN	0.802
FCF	2008	20	20	2	0	-0.2	0	1	NaN	NaN	0.267
FCF	2008	20	20	3	0	-0.2	0	1	NaN	NaN	0
FCF	2008	20	20	4	0	-0.2	0	1	NaN	NaN	0
FCF	2008	20	20	5	0	-0.2	0	1	NaN	NaN	0
FCF	2008	20	20	6	0	-0.2	0	1	NaN	NaN	0.267
FCF	2008	20	20	7	0	-0.2	0	1	NaN	NaN	0
FCF	2008	20	20	8	0	-0.2	1	1	NaN	NaN	0
FCF	2008	20	20	9	0	-0.1	5	1	NaN	NaN	0.267
FCF	2008	20	20	10	0	0	12	2	NaN	NaN	0.267
FCF	2008	20	20	11	0	0.2	19	2	NaN	NaN	1.337
FCF	2008	20	20	12	0	0.4	11	1	NaN	NaN	1.337
FCF	2008	20	20	13	0	0.5	21	2	NaN	NaN	1.337
FCF	2008	20	20	14	0	1.1	17	2	NaN	NaN	1.604
FCF	2008	20	20	15	0	1.1	20	2	NaN	NaN	1.07
FCF	2008	20	20	16	0	0.5	7	1	NaN	NaN	1.337
FCF	2008	20	20	17	0	0.3	2	1	NaN	NaN	0.802
FCF	2008	20	20	18	0	-0.2	0	1	NaN	NaN	0.267
FCF	2008	20	20	19	0	-0.3	0	1	NaN	NaN	0.267
FCF	2008	20	20	20	0	-1.2	0	1	NaN	NaN	0
FCF	2008	20	20	21	0	-2.1	0	1	NaN	NaN	0
FCF	2008	20	20	22	0	-2.9	0	0	NaN	NaN	0
FCF	2008	20	20	23	0	-3.2	0	0	NaN	NaN	0
FCF	2008	21	21	0	0	-3.6	0	0	NaN	NaN	0
FCF	2008	21	21	1	0	-4	0	0	NaN	NaN	0
FCF	2008	21	21	2	0	-4.4	0	0	NaN	NaN	0
FCF	2008	21	21	3	0	-4.8	0	0	NaN	NaN	0
FCF	2008	21	21	4	0	-5	0	0	NaN	NaN	0
FCF	2008	21	21	5	0	-5.2	0	0	NaN	NaN	0
FCF	2008	21	21	6	0	-5.3	0	0	NaN	NaN	0
FCF	2008	21	21	7	0	-5.6	0	0	NaN	NaN	0
FCF	2008	21	21	8	0	-5.6	1	0	NaN	NaN	0
FCF	2008	21	21	9	0	-5.4	3	1	NaN	NaN	0
FCF	2008	21	21	10	0	-4.9	5	1	NaN	NaN	0
FCF	2008	21	21	11	0	-4.1	6	1	NaN	NaN	0
FCF	2008	21	21	12	0	-3.7	7	1	NaN	NaN	0
FCF	2008	21	21	13	0	-3.3	6	1	NaN	NaN	0
FCF	2008	21	21	14	0	-2.8	6	1	NaN	NaN	0
FCF	2008	21	21	15	0	-2.3	5	1	NaN	NaN	0
FCF	2008	21	21	16	0	-2.4	4	1	NaN	NaN	0
FCF	2008	21	21	17	0	-2.9	2	0	NaN	NaN	0
FCF	2008	21	21	18	0	-3.7	0	0	NaN	NaN	0
FCF	2008	21	21	19	0	-4.2	0	0	NaN	NaN	0
FCF	2008	21	21	20	0	-4.6	0	0	NaN	NaN	0
FCF	2008	21	21	21	0	-4.5	0	0	NaN	NaN	0
FCF	2008	21	21	22	0	-4.4	0	0	NaN	NaN	0
FCF	2008	21	21	23	0	-4.2	0	0	NaN	NaN	0
FCF	2008	22	22	0	0	-4.3	0	0	NaN	NaN	0
FCF	2008	22	22	1	0	-4.3	0	0	NaN	NaN	0
FCF	2008	22	22	2	0	-4	0	0	NaN	NaN	0
FCF	2008	22	22	3	0	-4	0	0	NaN	NaN	0
FCF	2008	22	22	4	0	-3.8	0	0	NaN	NaN	0
FCF	2008	22	22	5	0	-3.4	0	0	NaN	NaN	0
FCF	2008	22	22	6	0	-3.4	0	0	NaN	NaN	0
FCF	2008	22	22	7	0	-3.6	0	0	NaN	NaN	0
FCF	2008	22	22	8	0	-3.7	1	0	NaN	NaN	0
FCF	2008	22	22	9	0	-3.9	3	0	NaN	NaN	0
FCF	2008	22	22	10	0	-3.3	5	1	NaN	NaN	0
FCF	2008	22	22	11	0	-1.2	5	1	NaN	NaN	0
FCF	2008	22	22	12	0	1	5	1	NaN	NaN	0
FCF	2008	22	22	13	0	2.2	5	1	NaN	NaN	0
FCF	2008	22	22	14	0	3.1	4	1	NaN	NaN	0
FCF	2008	22	22	15	0	3.5	4	0	NaN	NaN	0
FCF	2008	22	22	16	0	2.6	3	0	NaN	NaN	0
FCF	2008	22	22	17	0	2.3	2	0	NaN	NaN	0.267
FCF	2008	22	22	18	0	1.4	0	0	NaN	NaN	0
FCF	2008	22	22	19	0	0.2	0	0	NaN	NaN	0
FCF	2008	22	22	20	0	-0.2	0	0	NaN	NaN	0
FCF	2008	22	22	21	0	-0.5	0	0	NaN	NaN	0
FCF	2008	22	22	22	0	-0.5	0	0	NaN	NaN	0
FCF	2008	22	22	23	0	-0.6	0	0	NaN	NaN	0
FCF	2008	23	23	0	0	-0.5	0	0	NaN	NaN	0
FCF	2008	23	23	1	0	-1.1	0	0	NaN	NaN	0
FCF	2008	23	23	2	0	-0.7	0	0	NaN	NaN	0
FCF	2008	23	23	3	0	-0.5	0	0	NaN	NaN	0
FCF	2008	23	23	4	0	-0.4	0	0	NaN	NaN	0
FCF	2008	23	23	5	0	-0.5	0	0	NaN	NaN	0
FCF	2008	23	23	6	0	-1.6	0	0	NaN	NaN	0
FCF	2008	23	23	7	0	-2.4	0	0	NaN	NaN	0
FCF	2008	23	23	8	0	-2.7	1	0	NaN	NaN	0
FCF	2008	23	23	9	0	-2.4	4	1	NaN	NaN	0
FCF	2008	23	23	10	0	0.6	6	1	NaN	NaN	0
FCF	2008	23	23	11	0	2.7	5	0	NaN	NaN	0
FCF	2008	23	23	12	0	4.8	6	1	NaN	NaN	0
FCF	2008	23	23	13	0	6	5	1	NaN	NaN	0
FCF	2008	23	23	14	0	6.4	4	0	NaN	NaN	0
FCF	2008	23	23	15	0	6.4	4	0	NaN	NaN	0
FCF	2008	23	23	16	0	4.7	3	0	NaN	NaN	0
FCF	2008	23	23	17	0	4.3	1	0	NaN	NaN	0.267
FCF	2008	23	23	18	0	3.6	0	0	NaN	NaN	0
FCF	2008	23	23	19	0	2	0	0	NaN	NaN	0
FCF	2008	23	23	20	0	0.5	0	0	NaN	NaN	0
FCF	2008	23	23	21	0	0.3	0	0	NaN	NaN	0
FCF	2008	23	23	22	0	0	0	0	NaN	NaN	0
FCF	2008	23	23	23	0	-0.2	0	0	NaN	NaN	0
FCF	2008	24	24	0	0	-0.5	0	0	NaN	NaN	0
FCF	2008	24	24	1	0	-0.9	0	0	NaN	NaN	0
FCF	2008	24	24	2	0	-1.5	0	0	NaN	NaN	0
FCF	2008	24	24	3	0	-1.9	0	0	NaN	NaN	0
FCF	2008	24	24	4	0	-1.2	0	0	NaN	NaN	0
FCF	2008	24	24	5	0	0.6	0	0	NaN	NaN	0
FCF	2008	24	24	6	0	0.2	0	0	NaN	NaN	0
FCF	2008	24	24	7	0	-0.1	0	0	NaN	NaN	0
FCF	2008	24	24	8	0	-0.2	0	0	NaN	NaN	0
FCF	2008	24	24	9	0	-0.4	2	0	NaN	NaN	0
FCF	2008	24	24	10	0	0.2	4	0	NaN	NaN	0
FCF	2008	24	24	11	0	1.3	7	0	NaN	NaN	0
FCF	2008	24	24	12	0	1.9	8	0	NaN	NaN	0
FCF	2008	24	24	13	0	2.2	16	1	NaN	NaN	0
FCF	2008	24	24	14	0	1.9	18	1	NaN	NaN	0
FCF	2008	24	24	15	0	1.5	17	1	NaN	NaN	0
FCF	2008	24	24	16	0	1.3	8	0	NaN	NaN	0
FCF	2008	24	24	17	0	1.2	2	0	NaN	NaN	0
FCF	2008	24	24	18	0	1.3	0	0	NaN	NaN	0
FCF	2008	24	24	19	0	0.9	0	0	NaN	NaN	0
FCF	2008	24	24	20	0	0.4	0	0	NaN	NaN	0
FCF	2008	24	24	21	0	0	0	0	NaN	NaN	0
FCF	2008	24	24	22	0	-0.6	0	0	NaN	NaN	0
FCF	2008	24	24	23	0	-1	0	0	NaN	NaN	0
FCF	2008	25	25	0	0	-1.2	0	0	NaN	NaN	0
FCF	2008	25	25	1	0	-1.6	0	0	NaN	NaN	0
FCF	2008	25	25	2	0	-1.9	0	0	NaN	NaN	0
FCF	2008	25	25	3	0	-2.2	0	0	NaN	NaN	0
FCF	2008	25	25	4	0	-2.2	0	0	NaN	NaN	0
FCF	2008	25	25	5	0	-2.3	0	0	NaN	NaN	0
FCF	2008	25	25	6	0	-2.5	0	0	NaN	NaN	0
FCF	2008	25	25	7	0	-2.8	0	0	NaN	NaN	0
FCF	2008	25	25	8	0	-2.7	0	0	NaN	NaN	0
FCF	2008	25	25	9	0	-2.8	2	0	NaN	NaN	0
FCF	2008	25	25	10	0	-2.2	3	0	NaN	NaN	0
FCF	2008	25	25	11	0	-0.3	4	0	NaN	NaN	0
FCF	2008	25	25	12	0	1.7	5	0	NaN	NaN	0
FCF	2008	25	25	13	0	3.4	4	0	NaN	NaN	0
FCF	2008	25	25	14	0	3.8	4	0	NaN	NaN	0
FCF	2008	25	25	15	0	4	3	0	NaN	NaN	0
FCF	2008	25	25	16	0	3.6	3	0	NaN	NaN	0
FCF	2008	25	25	17	0	2.5	2	0	NaN	NaN	0
FCF	2008	25	25	18	0	1.1	0	0	NaN	NaN	0
FCF	2008	25	25	19	0	0	0	0	NaN	NaN	0
FCF	2008	25	25	20	0	-0.2	0	0	NaN	NaN	0
FCF	2008	25	25	21	0	0.3	0	0	NaN	NaN	0
FCF	2008	25	25	22	0	0.9	0	0	NaN	NaN	0
FCF	2008	25	25	23	0	1.2	0	0	NaN	NaN	0
FCF	2008	26	26	0	0	1.6	0	0	NaN	NaN	0
FCF	2008	26	26	1	0	2	0	0	NaN	NaN	0
FCF	2008	26	26	2	0	2	0	0	NaN	NaN	0
FCF	2008	26	26	3	0	2.2	0	0	NaN	NaN	0
FCF	2008	26	26	4	0	2.2	0	0	NaN	NaN	0
FCF	2008	26	26	5	0	2.1	0	0	NaN	NaN	0
FCF	2008	26	26	6	0	2	0	0	NaN	NaN	0
FCF	2008	26	26	7	0	1.8	0	0	NaN	NaN	0
FCF	2008	26	26	8	0	1.9	0	0	NaN	NaN	0
FCF	2008	26	26	9	0	2.1	1	0	NaN	NaN	0
FCF	2008	26	26	10	0	2.2	3	0	NaN	NaN	0
FCF	2008	26	26	11	0	2.7	6	1	NaN	NaN	0
FCF	2008	26	26	12	0	3.1	10	1	NaN	NaN	0
FCF	2008	26	26	13	0	3.5	9	1	NaN	NaN	0.267
FCF	2008	26	26	14	0	3.6	6	1	NaN	NaN	1.337
FCF	2008	26	26	15	0	3.7	3	1	NaN	NaN	1.604
FCF	2008	26	26	16	0	3.6	2	1	NaN	NaN	1.872
FCF	2008	26	26	17	0	2.7	1	1	NaN	NaN	2.139
FCF	2008	26	26	18	0	2.2	0	1	NaN	NaN	2.139
FCF	2008	26	26	19	0	1.9	0	1	NaN	NaN	2.407
FCF	2008	26	26	20	0	1.4	0	1	NaN	NaN	2.139
FCF	2008	26	26	21	0	1.3	0	1	NaN	NaN	2.139
FCF	2008	26	26	22	0	1.1	0	1	NaN	NaN	1.872
FCF	2008	26	26	23	0	1	0	1	NaN	NaN	1.604
FCF	2008	27	27	0	0	0.5	0	1	NaN	NaN	1.337
FCF	2008	27	27	1	0	-0.1	0	1	NaN	NaN	1.337
FCF	2008	27	27	2	0	-0.2	0	1	NaN	NaN	1.07
FCF	2008	27	27	3	0	-0.2	0	1	NaN	NaN	1.07
FCF	2008	27	27	4	0	-0.2	0	1	NaN	NaN	1.07
FCF	2008	27	27	5	0	-0.2	0	1	NaN	NaN	0.802
FCF	2008	27	27	6	0	-0.2	0	1	NaN	NaN	1.07
FCF	2008	27	27	7	0	-0.2	0	1	NaN	NaN	0.802
FCF	2008	27	27	8	0	-0.2	0	1	NaN	NaN	0.535
FCF	2008	27	27	9	0	-0.2	1	1	NaN	NaN	0.802
FCF	2008	27	27	10	0	-0.4	2	2	NaN	NaN	0.535
FCF	2008	27	27	11	0	-0.7	2	5	NaN	NaN	0.535
FCF	2008	27	27	12	0	-0.9	3	6	NaN	NaN	0.535
FCF	2008	27	27	13	0	-0.9	3	7	NaN	NaN	0.535
FCF	2008	27	27	14	0	-0.9	2	8	NaN	NaN	0.267
FCF	2008	27	27	15	0	-1.1	2	6	NaN	NaN	0.535
FCF	2008	27	27	16	0	-1.5	1	4	NaN	NaN	0.267
FCF	2008	27	27	17	0	-1.4	1	3	NaN	NaN	0.267
FCF	2008	27	27	18	0	-1.7	0	1	NaN	NaN	0.267
FCF	2008	27	27	19	0	-2	0	1	NaN	NaN	0
FCF	2008	27	27	20	0	-2.3	0	1	NaN	NaN	0
FCF	2008	27	27	21	0	-2.3	0	1	NaN	NaN	0
FCF	2008	27	27	22	0	-2.1	0	0	NaN	NaN	0
FCF	2008	27	27	23	0	-2	0	0	NaN	NaN	0
FCF	2008	28	28	0	0	-1.9	0	1	NaN	NaN	0
FCF	2008	28	28	1	0	-1.9	0	0	NaN	NaN	0
FCF	2008	28	28	2	0	-1.8	0	0	NaN	NaN	0
FCF	2008	28	28	3	0	-1.7	0	0	NaN	NaN	0
FCF	2008	28	28	4	0	-1.8	0	0	NaN	NaN	0
FCF	2008	28	28	5	0	-1.9	0	1	NaN	NaN	0
FCF	2008	28	28	6	0	-1.9	0	0	NaN	NaN	0
FCF	2008	28	28	7	0	-1.9	0	1	NaN	NaN	0
FCF	2008	28	28	8	0	-1.9	0	1	NaN	NaN	0
FCF	2008	28	28	9	0	-1.8	2	6	NaN	NaN	0
FCF	2008	28	28	10	0	-1.5	3	12	NaN	NaN	0
FCF	2008	28	28	11	0	-1	5	21	NaN	NaN	0
FCF	2008	28	28	12	0	-0.7	4	18	NaN	NaN	0
FCF	2008	28	28	13	0	-0.5	5	22	NaN	NaN	0
FCF	2008	28	28	14	0	-0.3	5	20	NaN	NaN	0
FCF	2008	28	28	15	0	-0.2	4	18	NaN	NaN	0
FCF	2008	28	28	16	0	-0.3	1	5	NaN	NaN	0
FCF	2008	28	28	17	0	-0.4	1	3	NaN	NaN	0
FCF	2008	28	28	18	0	-0.6	0	1	NaN	NaN	0
FCF	2008	28	28	19	0	-0.7	0	1	NaN	NaN	0
FCF	2008	28	28	20	0	-0.8	0	1	NaN	NaN	0
FCF	2008	28	28	21	0	-0.8	0	1	NaN	NaN	0
FCF	2008	28	28	22	0	-0.8	0	1	NaN	NaN	0
FCF	2008	28	28	23	0	-0.8	0	1	NaN	NaN	0
FCF	2008	29	29	0	0	-0.8	0	1	NaN	NaN	0
FCF	2008	29	29	1	0	-0.8	0	1	NaN	NaN	0
FCF	2008	29	29	2	0	-0.8	0	1	NaN	NaN	0
FCF	2008	29	29	3	0	-0.7	0	1	NaN	NaN	0
FCF	2008	29	29	4	0	-0.6	0	1	NaN	NaN	0
FCF	2008	29	29	5	0	-0.5	0	1	NaN	NaN	0
FCF	2008	29	29	6	0	-0.4	0	1	NaN	NaN	0
FCF	2008	29	29	7	0	-0.2	0	1	NaN	NaN	0
FCF	2008	29	29	8	0	-0.2	0	1	NaN	NaN	0
FCF	2008	29	29	9	0	-0.2	1	2	NaN	NaN	0.267
FCF	2008	29	29	10	0	-0.2	1	4	NaN	NaN	0
FCF	2008	29	29	11	0	-0.3	2	10	NaN	NaN	0
FCF	2008	29	29	12	0	-0.1	5	27	NaN	NaN	0
FCF	2008	29	29	13	0	-0.1	3	15	NaN	NaN	0
FCF	2008	29	29	14	0	-0.2	3	16	NaN	NaN	0
FCF	2008	29	29	15	0	-0.2	2	12	NaN	NaN	0
FCF	2008	29	29	16	0	-0.2	2	10	NaN	NaN	0
FCF	2008	29	29	17	0	-0.4	1	2	NaN	NaN	0
FCF	2008	29	29	18	0	-0.6	0	1	NaN	NaN	0
FCF	2008	29	29	19	0	-0.6	0	1	NaN	NaN	0
FCF	2008	29	29	20	0	-0.6	0	1	NaN	NaN	0
FCF	2008	29	29	21	0	-0.7	0	1	NaN	NaN	0
FCF	2008	29	29	22	0	-0.8	0	1	NaN	NaN	0
FCF	2008	29	29	23	0	-1	0	1	NaN	NaN	0
FCF	2008	30	30	0	0	-1.1	0	1	NaN	NaN	0
FCF	2008	30	30	1	0	-1.2	0	0	NaN	NaN	0
FCF	2008	30	30	2	0	-1.2	0	1	NaN	NaN	0
FCF	2008	30	30	3	0	-1.1	0	1	NaN	NaN	0
FCF	2008	30	30	4	0	-1.1	0	1	NaN	NaN	0
FCF	2008	30	30	5	0	-1	0	1	NaN	NaN	0
FCF	2008	30	30	6	0	-1	0	1	NaN	NaN	0
FCF	2008	30	30	7	0	-0.9	0	1	NaN	NaN	0
FCF	2008	30	30	8	0	-0.7	0	1	NaN	NaN	0
FCF	2008	30	30	9	0	-0.6	1	4	NaN	NaN	0
FCF	2008	30	30	10	0	-0.4	2	11	NaN	NaN	0
FCF	2008	30	30	11	0	-0.2	2	14	NaN	NaN	0
FCF	2008	30	30	12	0	-0.1	3	18	NaN	NaN	0
FCF	2008	30	30	13	0	0	3	20	NaN	NaN	0
FCF	2008	30	30	14	0	-0.1	2	16	NaN	NaN	0
FCF	2008	30	30	15	0	-0.1	2	11	NaN	NaN	0
FCF	2008	30	30	16	0	-0.2	1	5	NaN	NaN	0
FCF	2008	30	30	17	0	-0.2	1	2	NaN	NaN	0
FCF	2008	30	30	18	0	-0.2	0	1	NaN	NaN	0
FCF	2008	30	30	19	0	-0.2	0	1	NaN	NaN	0
FCF	2008	30	30	20	0	-0.2	0	1	NaN	NaN	0
FCF	2008	30	30	21	0	-0.3	0	1	NaN	NaN	1.07
FCF	2008	30	30	22	0	-0.2	0	1	NaN	NaN	0
FCF	2008	30	30	23	0	-0.3	0	1	NaN	NaN	0
FCF	2008	31	31	0	0	-0.3	0	1	NaN	NaN	0
FCF	2008	31	31	1	0	-0.2	0	1	NaN	NaN	0
FCF	2008	31	31	2	0	-0.2	0	1	NaN	NaN	0
FCF	2008	31	31	3	0	-0.2	0	1	NaN	NaN	0.535
FCF	2008	31	31	4	0	-0.1	0	1	NaN	NaN	0
FCF	2008	31	31	5	0	0	0	1	NaN	NaN	0
FCF	2008	31	31	6	0	0.1	0	1	NaN	NaN	0
FCF	2008	31	31	7	0	0.2	0	1	NaN	NaN	0
FCF	2008	31	31	8	0	0.6	0	1	NaN	NaN	0
FCF	2008	31	31	9	0	0.8	1	1	NaN	NaN	0
FCF	2008	31	31	10	0	0.6	2	2	NaN	NaN	0
FCF	2008	31	31	11	0	1	5	2	NaN	NaN	0
FCF	2008	31	31	12	0	0.6	4	2	NaN	NaN	0.535
FCF	2008	31	31	13	0	0	10	4	NaN	NaN	0
FCF	2008	31	31	14	0	0.5	11	4	NaN	NaN	0
FCF	2008	31	31	15	0	0.6	11	4	NaN	NaN	0
FCF	2008	31	31	16	0	0.6	6	3	NaN	NaN	0.802
FCF	2008	31	31	17	0	0.4	2	2	NaN	NaN	0.267
FCF	2008	31	31	18	0	0.3	0	1	NaN	NaN	0.267
FCF	2008	31	31	19	0	0.2	0	1	NaN	NaN	0.267
FCF	2008	31	31	20	0	0.3	0	1	NaN	NaN	0.267
FCF	2008	31	31	21	0	0.3	0	1	NaN	NaN	0.267
FCF	2008	31	31	22	0	0	0	1	NaN	NaN	0.267
FCF	2008	31	31	23	0	-0.1	0	1	NaN	NaN	0.267
FCF	2008	32	1	0	0	-0.2	0	1	NaN	NaN	0
FCF	2008	32	1	1	0	-0.1	0	1	NaN	NaN	0.267
FCF	2008	32	1	2	0	-0.1	0	1	NaN	NaN	0.267
FCF	2008	32	1	3	0	-0.2	0	1	NaN	NaN	0
FCF	2008	32	1	4	0	-0.1	0	1	NaN	NaN	0
FCF	2008	32	1	5	0	-0.1	0	1	NaN	NaN	0.267
FCF	2008	32	1	6	0	-0.2	0	1	NaN	NaN	0
FCF	2008	32	1	7	0	-0.3	0	1	NaN	NaN	0.267
FCF	2008	32	1	8	0	-0.3	0	1	NaN	NaN	0
FCF	2008	32	1	9	0	-0.2	2	2	NaN	NaN	0
FCF	2008	32	1	10	0	-0.2	2	3	NaN	NaN	0
FCF	2008	32	1	11	0	-0.2	6	7	NaN	NaN	0
FCF	2008	32	1	12	0	-0.1	12	11	NaN	NaN	0
FCF	2008	32	1	13	0	0.2	18	11	NaN	NaN	0.267
FCF	2008	32	1	14	0	0.4	11	5	NaN	NaN	1.07
FCF	2008	32	1	15	0	0.2	8	4	NaN	NaN	0.535
FCF	2008	32	1	16	0	0.2	6	3	NaN	NaN	0.267
FCF	2008	32	1	17	0	-0.2	2	2	NaN	NaN	0.267
FCF	2008	32	1	18	0	-0.3	0	1	NaN	NaN	0
FCF	2008	32	1	19	0	-0.3	0	1	NaN	NaN	0.267
FCF	2008	32	1	20	0	-0.3	0	1	NaN	NaN	0
FCF	2008	32	1	21	0	-0.3	0	1	NaN	NaN	0
FCF	2008	32	1	22	0	-0.3	0	1	NaN	NaN	0
FCF	2008	32	1	23	0	-0.4	0	1	NaN	NaN	0
FCF	2008	33	2	0	0	-0.5	0	1	NaN	NaN	0
FCF	2008	33	2	1	0	-0.5	0	1	NaN	NaN	0
FCF	2008	33	2	2	0	-0.5	0	1	NaN	NaN	0
FCF	2008	33	2	3	0	-0.5	0	1	NaN	NaN	0
FCF	2008	33	2	4	0	-0.6	0	1	NaN	NaN	0
FCF	2008	33	2	5	0	-0.6	0	1	NaN	NaN	0
FCF	2008	33	2	6	0	-0.4	0	1	NaN	NaN	0
FCF	2008	33	2	7	0	-0.2	0	1	NaN	NaN	0
FCF	2008	33	2	8	0	-0.4	0	1	NaN	NaN	0
FCF	2008	33	2	9	0	-0.3	1	2	NaN	NaN	0
FCF	2008	33	2	10	0	-0.3	2	4	NaN	NaN	0
FCF	2008	33	2	11	0	-0.2	2	7	NaN	NaN	0
FCF	2008	33	2	12	0	-0.2	2	8	NaN	NaN	0
FCF	2008	33	2	13	0	-0.2	2	6	NaN	NaN	0
FCF	2008	33	2	14	0	-0.2	2	4	NaN	NaN	0
FCF	2008	33	2	15	0	-0.2	2	4	NaN	NaN	0
FCF	2008	33	2	16	0	-0.2	1	3	NaN	NaN	0
FCF	2008	33	2	17	0	-0.2	0	1	NaN	NaN	0
FCF	2008	33	2	18	0	-0.3	0	1	NaN	NaN	0
FCF	2008	33	2	19	0	-0.2	0	1	NaN	NaN	0
FCF	2008	33	2	20	0	-0.2	0	1	NaN	NaN	0.267
FCF	2008	33	2	21	0	-0.2	0	1	NaN	NaN	0
FCF	2008	33	2	22	0	-0.2	0	1	NaN	NaN	0
FCF	2008	33	2	23	0	-0.2	0	1	NaN	NaN	0
FCF	2008	34	3	0	0	-0.2	0	1	NaN	NaN	0
FCF	2008	34	3	1	0	-0.2	0	1	NaN	NaN	0.267
FCF	2008	34	3	2	0	-0.2	0	1	NaN	NaN	0
FCF	2008	34	3	3	0	-0.2	0	1	NaN	NaN	0.267
FCF	2008	34	3	4	0	-0.2	0	1	NaN	NaN	0.267
FCF	2008	34	3	5	0	-0.2	0	1	NaN	NaN	0
FCF	2008	34	3	6	0	-0.2	0	1	NaN	NaN	0.267
FCF	2008	34	3	7	0	-0.2	0	1	NaN	NaN	0.267
FCF	2008	34	3	8	0	-0.2	0	1	NaN	NaN	0
FCF	2008	34	3	9	0	-0.2	1	4	NaN	NaN	0.267
FCF	2008	34	3	10	0	-0.2	2	8	NaN	NaN	0.267
FCF	2008	34	3	11	0	-0.1	6	14	NaN	NaN	0
FCF	2008	34	3	12	0	-0.1	8	18	NaN	NaN	0.267
FCF	2008	34	3	13	0	-0.1	4	10	NaN	NaN	0.267
FCF	2008	34	3	14	0	-0.1	4	12	NaN	NaN	0
FCF	2008	34	3	15	0	-0.1	3	9	NaN	NaN	0.535
FCF	2008	34	3	16	0	-0.2	2	5	NaN	NaN	0.535
FCF	2008	34	3	17	0	-0.1	1	2	NaN	NaN	0.535
FCF	2008	34	3	18	0	-0.2	0	1	NaN	NaN	0.267
FCF	2008	34	3	19	0	-0.2	0	1	NaN	NaN	0.267
FCF	2008	34	3	20	0	-0.2	0	1	NaN	NaN	0
FCF	2008	34	3	21	0	-0.2	0	1	NaN	NaN	0.267
FCF	2008	34	3	22	0	-0.2	0	1	NaN	NaN	0
FCF	2008	34	3	23	0	-0.2	0	1	NaN	NaN	0
FCF	2008	35	4	0	0	-0.2	0	1	NaN	NaN	0
FCF	2008	35	4	1	0	-0.2	0	1	NaN	NaN	0.267
FCF	2008	35	4	2	0	-0.2	0	1	NaN	NaN	0
FCF	2008	35	4	3	0	-0.2	0	1	NaN	NaN	0
FCF	2008	35	4	4	0	-0.2	0	1	NaN	NaN	0
FCF	2008	35	4	5	0	-0.2	0	1	NaN	NaN	0
FCF	2008	35	4	6	0	-0.2	0	1	NaN	NaN	0
FCF	2008	35	4	7	0	-0.2	0	1	NaN	NaN	0
FCF	2008	35	4	8	0	-0.2	0	1	NaN	NaN	0.267
FCF	2008	35	4	9	0	-0.2	1	4	NaN	NaN	0
FCF	2008	35	4	10	0	-0.1	3	12	NaN	NaN	0
FCF	2008	35	4	11	0	0.2	5	21	NaN	NaN	0
FCF	2008	35	4	12	0	0.3	5	23	NaN	NaN	0.267
FCF	2008	35	4	13	0	0.2	6	22	NaN	NaN	0
FCF	2008	35	4	14	0	0.2	6	15	NaN	NaN	0.267
FCF	2008	35	4	15	0	0.3	5	11	NaN	NaN	2.139
FCF	2008	35	4	16	0	0.2	2	4	NaN	NaN	1.872
FCF	2008	35	4	17	0	0.2	1	2	NaN	NaN	1.604
FCF	2008	35	4	18	0	0.1	0	1	NaN	NaN	1.07
FCF	2008	35	4	19	0	0	0	1	NaN	NaN	0.535
FCF	2008	35	4	20	0	0.1	0	1	NaN	NaN	0.802
FCF	2008	35	4	21	0	0	0	1	NaN	NaN	0.535
FCF	2008	35	4	22	0	-0.1	0	1	NaN	NaN	0.267
FCF	2008	35	4	23	0	-0.1	0	1	NaN	NaN	0.267
FCF	2008	36	5	0	0	-0.1	0	1	NaN	NaN	0
FCF	2008	36	5	1	0	-0.1	0	1	NaN	NaN	0.267
FCF	2008	36	5	2	0	-0.1	0	1	NaN	NaN	0.267
FCF	2008	36	5	3	0	-0.2	0	1	NaN	NaN	0
FCF	2008	36	5	4	0	-0.3	0	1	NaN	NaN	0.267
FCF	2008	36	5	5	0	-0.3	0	1	NaN	NaN	0
FCF	2008	36	5	6	0	-0.2	0	1	NaN	NaN	0
FCF	2008	36	5	7	0	-0.2	0	1	NaN	NaN	0
FCF	2008	36	5	8	0	-0.2	0	1	NaN	NaN	0.267
FCF	2008	36	5	9	0	-0.1	1	2	NaN	NaN	0
FCF	2008	36	5	10	0	-0.1	2	4	NaN	NaN	0
FCF	2008	36	5	11	0	0.3	3	6	NaN	NaN	0.267
FCF	2008	36	5	12	0	0.8	2	4	NaN	NaN	0.802
FCF	2008	36	5	13	0	0.7	1	2	NaN	NaN	1.07
FCF	2008	36	5	14	0	0.8	2	2	NaN	NaN	1.337
FCF	2008	36	5	15	0	1.1	1	2	NaN	NaN	1.872
FCF	2008	36	5	16	0	1.1	1	2	NaN	NaN	2.139
FCF	2008	36	5	17	0	1.1	0	1	NaN	NaN	2.139
FCF	2008	36	5	18	0	1.1	0	1	NaN	NaN	2.407
FCF	2008	36	5	19	0	0.8	0	1	NaN	NaN	1.337
FCF	2008	36	5	20	0	0.7	0	1	NaN	NaN	0.535
FCF	2008	36	5	21	0	0.6	0	1	NaN	NaN	0.802
FCF	2008	36	5	22	0	0.5	0	1	NaN	NaN	0.535
FCF	2008	36	5	23	0	0.2	0	1	NaN	NaN	0.267
FCF	2008	37	6	0	0	-0.1	0	1	NaN	NaN	0.267
FCF	2008	37	6	1	0	-0.2	0	1	NaN	NaN	0.267
FCF	2008	37	6	2	0	-0.1	0	1	NaN	NaN	0
FCF	2008	37	6	3	0	-0.1	0	1	NaN	NaN	0.535
FCF	2008	37	6	4	0	0	0	1	NaN	NaN	0
FCF	2008	37	6	5	0	0.1	0	1	NaN	NaN	0.535
FCF	2008	37	6	6	0	0.2	0	1	NaN	NaN	0.535
FCF	2008	37	6	7	0	0.1	0	1	NaN	NaN	0
FCF	2008	37	6	8	0	0.1	0	1	NaN	NaN	0.535
FCF	2008	37	6	9	0	0.1	2	2	NaN	NaN	0
FCF	2008	37	6	10	0	0.4	6	6	NaN	NaN	0.535
FCF	2008	37	6	11	0	1.1	8	9	NaN	NaN	0.802
FCF	2008	37	6	12	0	1.5	10	10	NaN	NaN	0.802
FCF	2008	37	6	13	0	1.9	9	9	NaN	NaN	1.07
FCF	2008	37	6	14	0	1.7	5	5	NaN	NaN	1.07
FCF	2008	37	6	15	0	1.3	5	4	NaN	NaN	0.535
FCF	2008	37	6	16	0	1.3	3	3	NaN	NaN	0.535
FCF	2008	37	6	17	0	1	1	2	NaN	NaN	0.535
FCF	2008	37	6	18	0	0.7	0	1	NaN	NaN	1.07
FCF	2008	37	6	19	0	0.1	0	1	NaN	NaN	0.535
FCF	2008	37	6	20	0	0.1	0	1	NaN	NaN	0.802
FCF	2008	37	6	21	0	-0.1	0	1	NaN	NaN	0.802
FCF	2008	37	6	22	0	0	0	1	NaN	NaN	1.07
FCF	2008	37	6	23	0	0.2	0	1	NaN	NaN	0.535
FCF	2008	38	7	0	0	0.3	0	1	NaN	NaN	1.07
FCF	2008	38	7	1	0	1	0	1	NaN	NaN	3.209
FCF	2008	38	7	2	0	1.7	0	1	NaN	NaN	1.604
FCF	2008	38	7	3	0	2.6	0	1	NaN	NaN	2.139
FCF	2008	38	7	4	0	2.7	0	1	NaN	NaN	1.604
FCF	2008	38	7	5	0	3.4	0	1	NaN	NaN	1.604
FCF	2008	38	7	6	0	3.5	0	1	NaN	NaN	3.209
FCF	2008	38	7	7	0	3.3	0	1	NaN	NaN	5.081
FCF	2008	38	7	8	0	2.9	1	1	NaN	NaN	1.872
FCF	2008	38	7	9	0	2.4	2	2	NaN	NaN	1.872
FCF	2008	38	7	10	0	1.9	3	2	NaN	NaN	1.337
FCF	2008	38	7	11	0	2.2	12	4	NaN	NaN	0.535
FCF	2008	38	7	12	0	1.7	6	2	NaN	NaN	1.07
FCF	2008	38	7	13	0	1.3	9	3	NaN	NaN	1.872
FCF	2008	38	7	14	0	1.7	8	3	NaN	NaN	1.337
FCF	2008	38	7	15	0	2	14	5	NaN	NaN	1.07
FCF	2008	38	7	16	0	1.5	3	2	NaN	NaN	1.604
FCF	2008	38	7	17	0	1.4	2	1	NaN	NaN	1.337
FCF	2008	38	7	18	0	1.3	0	1	NaN	NaN	0.802
FCF	2008	38	7	19	0	0.9	0	1	NaN	NaN	1.07
FCF	2008	38	7	20	0	0.8	0	1	NaN	NaN	0.535
FCF	2008	38	7	21	0	0.8	0	1	NaN	NaN	0.535
FCF	2008	38	7	22	0	1	0	1	NaN	NaN	0
FCF	2008	38	7	23	0	0.9	0	1	NaN	NaN	0.535
FCF	2008	39	8	0	0	1	0	1	NaN	NaN	0
FCF	2008	39	8	1	0	0.9	0	1	NaN	NaN	0.267
FCF	2008	39	8	2	0	0.9	0	1	NaN	NaN	0.267
FCF	2008	39	8	3	0	0.9	0	1	NaN	NaN	0
FCF	2008	39	8	4	0	0.9	0	1	NaN	NaN	0.535
FCF	2008	39	8	5	0	0.9	0	1	NaN	NaN	0
FCF	2008	39	8	6	0	0.9	0	1	NaN	NaN	0
FCF	2008	39	8	7	0	0.9	0	1	NaN	NaN	0.535
FCF	2008	39	8	8	0	0.8	1	1	NaN	NaN	0
FCF	2008	39	8	9	0	1.2	4	2	NaN	NaN	0.535
FCF	2008	39	8	10	0	1.5	12	4	NaN	NaN	0.535
FCF	2008	39	8	11	0	1.8	12	4	NaN	NaN	0.535
FCF	2008	39	8	12	0	1.9	10	4	NaN	NaN	0.535
FCF	2008	39	8	13	0	2.1	10	3	NaN	NaN	0.535
FCF	2008	39	8	14	0	2.4	11	4	NaN	NaN	0.535
FCF	2008	39	8	15	0	2.6	11	4	NaN	NaN	1.07
FCF	2008	39	8	16	0	2.8	7	3	NaN	NaN	0.535
FCF	2008	39	8	17	0	2.6	2	2	NaN	NaN	0.802
FCF	2008	39	8	18	0	2.1	0	1	NaN	NaN	0.535
FCF	2008	39	8	19	0	1.9	0	1	NaN	NaN	1.07
FCF	2008	39	8	20	0	1.7	0	1	NaN	NaN	1.07
FCF	2008	39	8	21	0	1.4	0	1	NaN	NaN	0.802
FCF	2008	39	8	22	0	1.2	0	1	NaN	NaN	1.07
FCF	2008	39	8	23	0	1.2	0	1	NaN	NaN	0.535
FCF	2008	40	9	0	0	1.2	0	1	NaN	NaN	0.267
FCF	2008	40	9	1	0	1.1	0	1	NaN	NaN	0.267
FCF	2008	40	9	2	0	1	0	1	NaN	NaN	0.267
FCF	2008	40	9	3	0	1	0	1	NaN	NaN	0.267
FCF	2008	40	9	4	0	1.2	0	1	NaN	NaN	0
FCF	2008	40	9	5	0	1.2	0	1	NaN	NaN	0
FCF	2008	40	9	6	0	1.2	0	1	NaN	NaN	0
FCF	2008	40	9	7	0	0.9	0	1	NaN	NaN	0.267
FCF	2008	40	9	8	0	0.5	1	1	NaN	NaN	0
FCF	2008	40	9	9	0	0.7	7	3	NaN	NaN	0
FCF	2008	40	9	10	0	1.3	7	3	NaN	NaN	0
FCF	2008	40	9	11	0	2.7	10	4	NaN	NaN	0.267
FCF	2008	40	9	12	0	4.2	10	5	NaN	NaN	0
FCF	2008	40	9	13	0	5	16	6	NaN	NaN	0
FCF	2008	40	9	14	0	5.5	18	6	NaN	NaN	0
FCF	2008	40	9	15	0	5.5	19	6	NaN	NaN	0
FCF	2008	40	9	16	0	4.9	11	4	NaN	NaN	0
FCF	2008	40	9	17	0	4.1	5	2	NaN	NaN	0
FCF	2008	40	9	18	0	3.1	1	1	NaN	NaN	0
FCF	2008	40	9	19	0	2.2	0	1	NaN	NaN	0
FCF	2008	40	9	20	0	1.8	0	1	NaN	NaN	0
FCF	2008	40	9	21	0	1.6	0	1	NaN	NaN	0
FCF	2008	40	9	22	0	1.5	0	1	NaN	NaN	0
FCF	2008	40	9	23	0	1.3	0	1	NaN	NaN	0
FCF	2008	41	10	0	0	1.4	0	1	NaN	NaN	0
FCF	2008	41	10	1	0	1.4	0	1	NaN	NaN	0
FCF	2008	41	10	2	0	1.8	0	1	NaN	NaN	0
FCF	2008	41	10	3	0	1.9	0	1	NaN	NaN	0
FCF	2008	41	10	4	0	1.8	0	1	NaN	NaN	0
FCF	2008	41	10	5	0	1.6	0	1	NaN	NaN	0
FCF	2008	41	10	6	0	1.7	0	1	NaN	NaN	0
FCF	2008	41	10	7	0	1.8	0	1	NaN	NaN	0
FCF	2008	41	10	8	0	2.2	1	1	NaN	NaN	0
FCF	2008	41	10	9	0	2.3	3	2	NaN	NaN	1.07
FCF	2008	41	10	10	0	2.7	7	3	NaN	NaN	2.139
FCF	2008	41	10	11	0	3.1	13	4	NaN	NaN	0.535
FCF	2008	41	10	12	0	3.2	14	4	NaN	NaN	0.267
FCF	2008	41	10	13	0	3.7	13	4	NaN	NaN	0
FCF	2008	41	10	14	0	4.5	14	4	NaN	NaN	0.267
FCF	2008	41	10	15	0	4.9	11	3	NaN	NaN	0.267
FCF	2008	41	10	16	0	4.9	9	3	NaN	NaN	0.267
FCF	2008	41	10	17	0	4.5	5	2	NaN	NaN	0
FCF	2008	41	10	18	0	3.6	1	1	NaN	NaN	0
FCF	2008	41	10	19	0	2.7	0	1	NaN	NaN	0
FCF	2008	41	10	20	0	2.1	0	1	NaN	NaN	0.267
FCF	2008	41	10	21	0	1.7	0	1	NaN	NaN	0
FCF	2008	41	10	22	0	1.3	0	1	NaN	NaN	0
FCF	2008	41	10	23	0	1	0	1	NaN	NaN	0
FCF	2008	42	11	0	0	0.7	0	1	NaN	NaN	0
FCF	2008	42	11	1	0	0.3	0	1	NaN	NaN	0
FCF	2008	42	11	2	0	0.1	0	1	NaN	NaN	0
FCF	2008	42	11	3	0	-0.1	0	1	NaN	NaN	0.267
FCF	2008	42	11	4	0	-0.3	0	1	NaN	NaN	0
FCF	2008	42	11	5	0	-0.1	0	1	NaN	NaN	0
FCF	2008	42	11	6	0	0.3	0	1	NaN	NaN	0
FCF	2008	42	11	7	0	0.4	0	1	NaN	NaN	0
FCF	2008	42	11	8	0	0.1	1	1	NaN	NaN	0
FCF	2008	42	11	9	0	0.3	5	2	NaN	NaN	0
FCF	2008	42	11	10	0	1.4	16	5	NaN	NaN	0
FCF	2008	42	11	11	0	3	19	6	NaN	NaN	0
FCF	2008	42	11	12	0	4.5	26	8	NaN	NaN	0
FCF	2008	42	11	13	0	6	32	9	NaN	NaN	0
FCF	2008	42	11	14	0	6.3	24	7	NaN	NaN	0
FCF	2008	42	11	15	0	6	20	6	NaN	NaN	0
FCF	2008	42	11	16	0	5.9	11	3	NaN	NaN	0
FCF	2008	42	11	17	0	4.9	6	2	NaN	NaN	0
FCF	2008	42	11	18	0	3.3	1	1	NaN	NaN	0
FCF	2008	42	11	19	0	2.3	0	1	NaN	NaN	0
FCF	2008	42	11	20	0	1.5	0	1	NaN	NaN	0
FCF	2008	42	11	21	0	1.2	0	1	NaN	NaN	0
FCF	2008	42	11	22	0	0.9	0	1	NaN	NaN	0
FCF	2008	42	11	23	0	0.7	0	1	NaN	NaN	0
FCF	2008	43	12	0	0	0.6	0	1	NaN	NaN	0
FCF	2008	43	12	1	0	0.7	0	1	NaN	NaN	0
FCF	2008	43	12	2	0	0.5	0	1	NaN	NaN	0
FCF	2008	43	12	3	0	0.6	0	1	NaN	NaN	0
FCF	2008	43	12	4	0	0.8	0	1	NaN	NaN	0
FCF	2008	43	12	5	0	1.1	0	1	NaN	NaN	0
FCF	2008	43	12	6	0	1.1	0	1	NaN	NaN	0
FCF	2008	43	12	7	0	0.9	0	1	NaN	NaN	0
FCF	2008	43	12	8	0	1	2	1	NaN	NaN	0
FCF	2008	43	12	9	0	1.8	7	2	NaN	NaN	0
FCF	2008	43	12	10	0	3	7	3	NaN	NaN	0
FCF	2008	43	12	11	0	3.6	12	5	NaN	NaN	0
FCF	2008	43	12	12	0	4.8	10	4	NaN	NaN	0
FCF	2008	43	12	13	0	5.4	18	6	NaN	NaN	0
FCF	2008	43	12	14	0	5.8	11	3	NaN	NaN	0
FCF	2008	43	12	15	0	6.2	11	3	NaN	NaN	0
FCF	2008	43	12	16	0	6.7	12	3	NaN	NaN	0
FCF	2008	43	12	17	0	6	4	2	NaN	NaN	0
FCF	2008	43	12	18	0	5.1	0	1	NaN	NaN	0.267
FCF	2008	43	12	19	0	4.6	0	1	NaN	NaN	1.337
FCF	2008	43	12	20	0	4.1	0	1	NaN	NaN	0.535
FCF	2008	43	12	21	0	3.5	0	1	NaN	NaN	0.267
FCF	2008	43	12	22	0	3.4	0	1	NaN	NaN	0
FCF	2008	43	12	23	0	2.8	0	1	NaN	NaN	0.267
FCF	2008	44	13	0	0	2.5	0	1	NaN	NaN	0
FCF	2008	44	13	1	0	2.1	0	1	NaN	NaN	0
FCF	2008	44	13	2	0	1.6	0	1	NaN	NaN	0
FCF	2008	44	13	3	0	1.2	0	1	NaN	NaN	0.267
FCF	2008	44	13	4	0	0.7	0	1	NaN	NaN	0.802
FCF	2008	44	13	5	0	0.5	0	1	NaN	NaN	0.535
FCF	2008	44	13	6	0	0.5	0	1	NaN	NaN	0
FCF	2008	44	13	7	0	0.3	0	1	NaN	NaN	0.535
FCF	2008	44	13	8	0	0.3	2	1	NaN	NaN	0
FCF	2008	44	13	9	0	0.3	6	2	NaN	NaN	0.267
FCF	2008	44	13	10	0	0.4	13	3	NaN	NaN	0
FCF	2008	44	13	11	0	0.9	22	6	NaN	NaN	0.267
FCF	2008	44	13	12	0	1.4	30	8	NaN	NaN	0
FCF	2008	44	13	13	0	1.4	22	6	NaN	NaN	0
FCF	2008	44	13	14	0	1.4	21	5	NaN	NaN	0
FCF	2008	44	13	15	0	1.6	16	4	NaN	NaN	0
FCF	2008	44	13	16	0	1.6	11	3	NaN	NaN	0
FCF	2008	44	13	17	0	1.6	4	2	NaN	NaN	0
FCF	2008	44	13	18	0	1.1	1	1	NaN	NaN	0
FCF	2008	44	13	19	0	0.5	0	1	NaN	NaN	0
FCF	2008	44	13	20	0	0.2	0	1	NaN	NaN	0
FCF	2008	44	13	21	0	0	0	1	NaN	NaN	0
FCF	2008	44	13	22	0	-0.2	0	1	NaN	NaN	0
FCF	2008	44	13	23	0	-0.5	0	1	NaN	NaN	0
FCF	2008	45	14	0	0	-0.7	0	1	NaN	NaN	0
FCF	2008	45	14	1	0	-0.6	0	1	NaN	NaN	0
FCF	2008	45	14	2	0	-0.9	0	1	NaN	NaN	0
FCF	2008	45	14	3	0	-0.7	0	1	NaN	NaN	0
FCF	2008	45	14	4	0	-0.8	0	1	NaN	NaN	0
FCF	2008	45	14	5	0	-1.1	0	1	NaN	NaN	0
FCF	2008	45	14	6	0	-1.6	0	1	NaN	NaN	0
FCF	2008	45	14	7	0	-1.9	0	1	NaN	NaN	0
FCF	2008	45	14	8	0	-2.1	2	1	NaN	NaN	0
FCF	2008	45	14	9	0	-1.9	4	2	NaN	NaN	0
FCF	2008	45	14	10	0	-1.5	6	2	NaN	NaN	0
FCF	2008	45	14	11	0	-0.5	18	3	NaN	NaN	0
FCF	2008	45	14	12	0	0.2	10	5	NaN	NaN	0
FCF	2008	45	14	13	0	0.8	10	4	NaN	NaN	0.267
FCF	2008	45	14	14	0	1.9	7	2	NaN	NaN	0
FCF	2008	45	14	15	0	2.6	6	2	NaN	NaN	0
FCF	2008	45	14	16	0	2.9	9	2	NaN	NaN	0
FCF	2008	45	14	17	0	2.7	4	2	NaN	NaN	0
FCF	2008	45	14	18	0	1.8	1	1	NaN	NaN	0
FCF	2008	45	14	19	0	0.8	0	1	NaN	NaN	0
FCF	2008	45	14	20	0	0.2	0	1	NaN	NaN	0
FCF	2008	45	14	21	0	0	0	1	NaN	NaN	0
FCF	2008	45	14	22	0	-0.3	0	1	NaN	NaN	0
FCF	2008	45	14	23	0	-0.5	0	1	NaN	NaN	0
FCF	2008	46	15	0	0	-0.7	0	1	NaN	NaN	0
FCF	2008	46	15	1	0	-0.7	0	1	NaN	NaN	0
FCF	2008	46	15	2	0	-0.7	0	1	NaN	NaN	0
FCF	2008	46	15	3	0	-0.6	0	1	NaN	NaN	0
FCF	2008	46	15	4	0	-0.5	0	1	NaN	NaN	0
FCF	2008	46	15	5	0	-0.5	0	1	NaN	NaN	0
FCF	2008	46	15	6	0	-0.5	0	1	NaN	NaN	0
FCF	2008	46	15	7	0	-0.3	0	1	NaN	NaN	0
FCF	2008	46	15	8	0	-0.3	2	1	NaN	NaN	0
FCF	2008	46	15	9	0	-0.1	5	2	NaN	NaN	0
FCF	2008	46	15	10	0	1.2	10	3	NaN	NaN	0
FCF	2008	46	15	11	0	3.1	26	3	NaN	NaN	0
FCF	2008	46	15	12	0	4.4	7	5	NaN	NaN	0
FCF	2008	46	15	13	0	6.2	9	4	NaN	NaN	0
FCF	2008	46	15	14	0	7.4	6	2	NaN	NaN	0
FCF	2008	46	15	15	0	7	6	2	NaN	NaN	0
FCF	2008	46	15	16	0	6.8	4	2	NaN	NaN	0
FCF	2008	46	15	17	0	6.6	4	1	NaN	NaN	0
FCF	2008	46	15	18	0	5.5	1	1	NaN	NaN	0
FCF	2008	46	15	19	0	4.5	0	1	NaN	NaN	0
FCF	2008	46	15	20	0	3.7	0	1	NaN	NaN	0
FCF	2008	46	15	21	0	3.6	0	1	NaN	NaN	0
FCF	2008	46	15	22	0	3.1	0	1	NaN	NaN	0
FCF	2008	46	15	23	0	2	0	1	NaN	NaN	0
FCF	2008	47	16	0	0	1.5	0	1	NaN	NaN	0
FCF	2008	47	16	1	0	1	0	1	NaN	NaN	0
FCF	2008	47	16	2	0	0.6	0	1	NaN	NaN	0
FCF	2008	47	16	3	0	0.6	0	1	NaN	NaN	0
FCF	2008	47	16	4	0	0.5	0	1	NaN	NaN	0
FCF	2008	47	16	5	0	0.2	0	1	NaN	NaN	0
FCF	2008	47	16	6	0	0	0	1	NaN	NaN	0
FCF	2008	47	16	7	0	-0.3	0	1	NaN	NaN	0
FCF	2008	47	16	8	0	-0.3	2	1	NaN	NaN	0
FCF	2008	47	16	9	0	-0.1	4	2	NaN	NaN	0
FCF	2008	47	16	10	0	1.1	8	2	NaN	NaN	0
FCF	2008	47	16	11	0	2.9	20	3	NaN	NaN	0
FCF	2008	47	16	12	0	4.5	9	5	NaN	NaN	0
FCF	2008	47	16	13	0	6.4	11	4	NaN	NaN	0
FCF	2008	47	16	14	0	7.1	8	2	NaN	NaN	0
FCF	2008	47	16	15	0	7.2	6	2	NaN	NaN	0
FCF	2008	47	16	16	0	6.8	5	2	NaN	NaN	0
FCF	2008	47	16	17	0	6.3	5	2	NaN	NaN	0
FCF	2008	47	16	18	0	5.3	1	0	NaN	NaN	0
FCF	2008	47	16	19	0	3.4	0	0	NaN	NaN	0
FCF	2008	47	16	20	0	2.1	0	1	NaN	NaN	0
FCF	2008	47	16	21	0	1.3	0	1	NaN	NaN	0
FCF	2008	47	16	22	0	0.8	0	1	NaN	NaN	0
FCF	2008	47	16	23	0	0.4	0	1	NaN	NaN	0
FCF	2008	48	17	0	0	0.1	0	1	NaN	NaN	0
FCF	2008	48	17	1	0	-0.2	0	1	NaN	NaN	0
FCF	2008	48	17	2	0	-0.4	0	1	NaN	NaN	0
FCF	2008	48	17	3	0	-0.5	0	1	NaN	NaN	0
FCF	2008	48	17	4	0	-0.8	0	1	NaN	NaN	0
FCF	2008	48	17	5	0	-1	0	1	NaN	NaN	0
FCF	2008	48	17	6	0	-1.1	0	1	NaN	NaN	0
FCF	2008	48	17	7	0	-1.3	0	1	NaN	NaN	0
FCF	2008	48	17	8	0	-1.2	2	1	NaN	NaN	0
FCF	2008	48	17	9	0	-0.6	3	1	NaN	NaN	0
FCF	2008	48	17	10	0	2.2	5	2	NaN	NaN	0
FCF	2008	48	17	11	0	5.8	9	3	NaN	NaN	0
FCF	2008	48	17	12	0	8.1	7	5	NaN	NaN	0
FCF	2008	48	17	13	0	10.5	7	4	NaN	NaN	0
FCF	2008	48	17	14	0	12	6	2	NaN	NaN	0
FCF	2008	48	17	15	0	11.9	5	1	NaN	NaN	0
FCF	2008	48	17	16	0	9.8	4	1	NaN	NaN	0
FCF	2008	48	17	17	0	7.4	3	1	NaN	NaN	0
FCF	2008	48	17	18	0	5.4	1	0	NaN	NaN	0
FCF	2008	48	17	19	0	3.6	0	0	NaN	NaN	0
FCF	2008	48	17	20	0	5.8	0	0	NaN	NaN	0
FCF	2008	48	17	21	0	7.5	0	0	NaN	NaN	0
FCF	2008	48	17	22	0	4.3	0	0	NaN	NaN	0
FCF	2008	48	17	23	0	3.4	0	0	NaN	NaN	0
FCF	2008	49	18	0	0	2.4	0	0	NaN	NaN	0
FCF	2008	49	18	1	0	2.5	0	0	NaN	NaN	0
FCF	2008	49	18	2	0	2.7	0	0	NaN	NaN	0
FCF	2008	49	18	3	0	2.2	0	0	NaN	NaN	0
FCF	2008	49	18	4	0	1.7	0	0	NaN	NaN	0
FCF	2008	49	18	5	0	1.4	0	0	NaN	NaN	0
FCF	2008	49	18	6	0	1.6	0	0	NaN	NaN	0
FCF	2008	49	18	7	0	1.9	0	0	NaN	NaN	0
FCF	2008	49	18	8	0	1.9	1	1	NaN	NaN	0
FCF	2008	49	18	9	0	2.5	3	1	NaN	NaN	0
FCF	2008	49	18	10	0	4.5	5	1	NaN	NaN	0
FCF	2008	49	18	11	0	7.1	14	3	NaN	NaN	0
FCF	2008	49	18	12	0	8.9	9	4	NaN	NaN	0
FCF	2008	49	18	13	0	11	8	3	NaN	NaN	0
FCF	2008	49	18	14	0	12.8	5	2	NaN	NaN	0
FCF	2008	49	18	15	0	12.5	5	1	NaN	NaN	0
FCF	2008	49	18	16	0	10.1	4	1	NaN	NaN	0
FCF	2008	49	18	17	0	8.7	3	1	NaN	NaN	0
FCF	2008	49	18	18	0	6.9	1	0	NaN	NaN	0
FCF	2008	49	18	19	0	4.7	0	0	NaN	NaN	0
FCF	2008	49	18	20	0	3.2	0	0	NaN	NaN	0
FCF	2008	49	18	21	0	2.6	0	0	NaN	NaN	0
FCF	2008	49	18	22	0	2.2	0	0	NaN	NaN	0
FCF	2008	49	18	23	0	1.8	0	0	NaN	NaN	0
FCF	2008	50	19	0	0	1.6	0	0	NaN	NaN	0
FCF	2008	50	19	1	0	1.2	0	0	NaN	NaN	0
FCF	2008	50	19	2	0	1	0	0	NaN	NaN	0
FCF	2008	50	19	3	0	0.8	0	0	NaN	NaN	0
FCF	2008	50	19	4	0	0.3	0	0	NaN	NaN	0
FCF	2008	50	19	5	0	0.3	0	0	NaN	NaN	0
FCF	2008	50	19	6	0	0.4	0	0	NaN	NaN	0
FCF	2008	50	19	7	0	0.5	0	0	NaN	NaN	0
FCF	2008	50	19	8	0	0.3	2	1	NaN	NaN	0
FCF	2008	50	19	9	0	0.5	3	1	NaN	NaN	0
FCF	2008	50	19	10	0	2.3	5	1	NaN	NaN	0
FCF	2008	50	19	11	0	5.4	14	4	NaN	NaN	0
FCF	2008	50	19	12	0	8.9	8	3	NaN	NaN	0
FCF	2008	50	19	13	0	9	10	3	NaN	NaN	0
FCF	2008	50	19	14	0	8.2	26	4	NaN	NaN	0
FCF	2008	50	19	15	0	7.9	26	4	NaN	NaN	0
FCF	2008	50	19	16	0	7.5	14	2	NaN	NaN	0
FCF	2008	50	19	17	0	6.6	3	1	NaN	NaN	0
FCF	2008	50	19	18	0	5.7	1	1	NaN	NaN	0
FCF	2008	50	19	19	0	4.9	0	1	NaN	NaN	0
FCF	2008	50	19	20	0	4.3	0	1	NaN	NaN	0
FCF	2008	50	19	21	0	3.9	0	1	NaN	NaN	0
FCF	2008	50	19	22	0	3.6	0	1	NaN	NaN	0
FCF	2008	50	19	23	0	3.5	0	1	NaN	NaN	0
FCF	2008	51	20	0	0	3.5	0	1	NaN	NaN	0
FCF	2008	51	20	1	0	3.3	0	1	NaN	NaN	0
FCF	2008	51	20	2	0	3	0	1	NaN	NaN	0
FCF	2008	51	20	3	0	2.8	0	1	NaN	NaN	0
FCF	2008	51	20	4	0	2.5	0	1	NaN	NaN	0
FCF	2008	51	20	5	0	2.6	0	1	NaN	NaN	0
FCF	2008	51	20	6	0	2.6	0	1	NaN	NaN	0
FCF	2008	51	20	7	0	2.5	0	1	NaN	NaN	0
FCF	2008	51	20	8	0	2.5	3	1	NaN	NaN	0
FCF	2008	51	20	9	0	2.9	10	2	NaN	NaN	0
FCF	2008	51	20	10	0	3.8	18	3	NaN	NaN	0
FCF	2008	51	20	11	0	4.7	13	2	NaN	NaN	0
FCF	2008	51	20	12	0	5.1	9	3	NaN	NaN	0
FCF	2008	51	20	13	0	5.8	8	2	NaN	NaN	0
FCF	2008	51	20	14	0	6.3	7	2	NaN	NaN	0
FCF	2008	51	20	15	0	6.8	5	2	NaN	NaN	0
FCF	2008	51	20	16	0	6.7	4	1	NaN	NaN	0
FCF	2008	51	20	17	0	6.5	3	1	NaN	NaN	0
FCF	2008	51	20	18	0	6.1	1	1	NaN	NaN	0
FCF	2008	51	20	19	0	5.6	0	1	NaN	NaN	0
FCF	2008	51	20	20	0	4	0	1	NaN	NaN	0
FCF	2008	51	20	21	0	3	0	1	NaN	NaN	0
FCF	2008	51	20	22	0	2.3	0	1	NaN	NaN	0
FCF	2008	51	20	23	0	1.7	0	1	NaN	NaN	0
FCF	2008	52	21	0	0	1.3	0	1	NaN	NaN	0
FCF	2008	52	21	1	0	1.1	0	1	NaN	NaN	0
FCF	2008	52	21	2	0	1.2	0	1	NaN	NaN	0
FCF	2008	52	21	3	0	1.4	0	1	NaN	NaN	0
FCF	2008	52	21	4	0	1.3	0	1	NaN	NaN	0
FCF	2008	52	21	5	0	1.1	0	1	NaN	NaN	0
FCF	2008	52	21	6	0	0.9	0	1	NaN	NaN	0
FCF	2008	52	21	7	0	0.6	0	1	NaN	NaN	0
FCF	2008	52	21	8	0	0.7	3	1	NaN	NaN	0
FCF	2008	52	21	9	0	1.7	12	2	NaN	NaN	0
FCF	2008	52	21	10	0	3.5	19	2	NaN	NaN	0
FCF	2008	52	21	11	0	5.8	24	3	NaN	NaN	0
FCF	2008	52	21	12	0	7.8	28	3	NaN	NaN	0
FCF	2008	52	21	13	0	9.5	26	3	NaN	NaN	0
FCF	2008	52	21	14	0	10	26	2	NaN	NaN	0
FCF	2008	52	21	15	0	9.7	11	1	NaN	NaN	0
FCF	2008	52	21	16	0	8.4	8	1	NaN	NaN	0
FCF	2008	52	21	17	0	9.1	6	1	NaN	NaN	0
FCF	2008	52	21	18	0	8.3	1	0	NaN	NaN	0
FCF	2008	52	21	19	0	7.1	0	0	NaN	NaN	0
FCF	2008	52	21	20	0	5.2	0	0	NaN	NaN	0
FCF	2008	52	21	21	0	4.2	0	0	NaN	NaN	0
FCF	2008	52	21	22	0	3.7	0	0	NaN	NaN	0
FCF	2008	52	21	23	0	2.8	0	0	NaN	NaN	0
FCF	2008	53	22	0	0	2.3	0	0	NaN	NaN	0
FCF	2008	53	22	1	0	1.9	0	0	NaN	NaN	0
FCF	2008	53	22	2	0	1.8	0	0	NaN	NaN	0
FCF	2008	53	22	3	0	1.6	0	0	NaN	NaN	0
FCF	2008	53	22	4	0	1.6	0	0	NaN	NaN	0
FCF	2008	53	22	5	0	1.4	0	0	NaN	NaN	0
FCF	2008	53	22	6	0	1.2	0	0	NaN	NaN	0
FCF	2008	53	22	7	0	1.3	0	0	NaN	NaN	0
FCF	2008	53	22	8	0	1.5	4	0	NaN	NaN	0
FCF	2008	53	22	9	0	2.2	10	1	NaN	NaN	0
FCF	2008	53	22	10	0	3.7	14	1	NaN	NaN	0
FCF	2008	53	22	11	0	5.6	25	2	NaN	NaN	0
FCF	2008	53	22	12	0	6.1	28	2	NaN	NaN	0
FCF	2008	53	22	13	0	6.3	26	2	NaN	NaN	0
FCF	2008	53	22	14	0	6.2	22	2	NaN	NaN	0
FCF	2008	53	22	15	0	5.2	13	1	NaN	NaN	0
FCF	2008	53	22	16	0	3.9	11	1	NaN	NaN	0
FCF	2008	53	22	17	0	3.6	6	1	NaN	NaN	0.267
FCF	2008	53	22	18	0	3.4	2	1	NaN	NaN	0
FCF	2008	53	22	19	0	2.9	0	1	NaN	NaN	0
FCF	2008	53	22	20	0	2.6	0	1	NaN	NaN	0
FCF	2008	53	22	21	0	2.4	0	1	NaN	NaN	0
FCF	2008	53	22	22	0	1.9	0	1	NaN	NaN	0
FCF	2008	53	22	23	0	1.2	0	1	NaN	NaN	0
FCF	2008	54	23	0	0	0.8	0	1	NaN	NaN	0
FCF	2008	54	23	1	0	0.5	0	1	NaN	NaN	0
FCF	2008	54	23	2	0	0.7	0	1	NaN	NaN	0
FCF	2008	54	23	3	0	0.5	0	1	NaN	NaN	0
FCF	2008	54	23	4	0	0	0	1	NaN	NaN	0
FCF	2008	54	23	5	0	-0.1	0	1	NaN	NaN	0
FCF	2008	54	23	6	0	-0.2	0	1	NaN	NaN	0
FCF	2008	54	23	7	0	-0.7	0	1	NaN	NaN	0
FCF	2008	54	23	8	0	-0.6	2	1	NaN	NaN	0
FCF	2008	54	23	9	0	-0.4	4	1	NaN	NaN	0
FCF	2008	54	23	10	0	0.1	8	1	NaN	NaN	0
FCF	2008	54	23	11	0	2.1	7	1	NaN	NaN	0.267
FCF	2008	54	23	12	0	4.4	9	2	NaN	NaN	0
FCF	2008	54	23	13	0	5.8	15	1	NaN	NaN	0
FCF	2008	54	23	14	0	7.3	27	1	NaN	NaN	0
FCF	2008	54	23	15	0	8.6	28	1	NaN	NaN	0
FCF	2008	54	23	16	0	8.4	11	1	NaN	NaN	0
FCF	2008	54	23	17	0	7.8	7	1	NaN	NaN	0
FCF	2008	54	23	18	0	6.9	1	0	NaN	NaN	0
FCF	2008	54	23	19	0	5.4	0	0	NaN	NaN	0
FCF	2008	54	23	20	0	6.2	0	0	NaN	NaN	0
FCF	2008	54	23	21	0	6.4	0	0	NaN	NaN	0
FCF	2008	54	23	22	0	6.2	0	0	NaN	NaN	0
FCF	2008	54	23	23	0	4.5	0	0	NaN	NaN	0
FCF	2008	55	24	0	0	3.6	0	1	NaN	NaN	0
FCF	2008	55	24	1	0	3.4	0	1	NaN	NaN	0.267
FCF	2008	55	24	2	0	3.1	0	1	NaN	NaN	0
FCF	2008	55	24	3	0	2.7	0	1	NaN	NaN	0
FCF	2008	55	24	4	0	1.7	0	1	NaN	NaN	0
FCF	2008	55	24	5	0	1.5	0	1	NaN	NaN	0
FCF	2008	55	24	6	0	1.5	0	1	NaN	NaN	0
FCF	2008	55	24	7	0	1.7	0	1	NaN	NaN	0
FCF	2008	55	24	8	0	2	3	1	NaN	NaN	0
FCF	2008	55	24	9	0	2.6	6	1	NaN	NaN	0
FCF	2008	55	24	10	0	3.3	12	1	NaN	NaN	0
FCF	2008	55	24	11	0	4.4	22	1	NaN	NaN	0
FCF	2008	55	24	12	0	5.4	15	1	NaN	NaN	0
FCF	2008	55	24	13	0	6	23	1	NaN	NaN	0
FCF	2008	55	24	14	0	6.8	16	1	NaN	NaN	0
FCF	2008	55	24	15	0	7.3	19	1	NaN	NaN	0
FCF	2008	55	24	16	0	7.6	18	1	NaN	NaN	0
FCF	2008	55	24	17	0	7.7	8	1	NaN	NaN	0
FCF	2008	55	24	18	0	7	1	1	NaN	NaN	0
FCF	2008	55	24	19	0	5.7	0	1	NaN	NaN	0
FCF	2008	55	24	20	0	5.1	0	1	NaN	NaN	0
FCF	2008	55	24	21	0	4.7	0	1	NaN	NaN	0
FCF	2008	55	24	22	0	4.5	0	1	NaN	NaN	0
FCF	2008	55	24	23	0	4.5	0	1	NaN	NaN	0.535
FCF	2008	56	25	0	0	4.5	0	1	NaN	NaN	0
FCF	2008	56	25	1	0	4.4	0	1	NaN	NaN	0.267
FCF	2008	56	25	2	0	4.5	0	1	NaN	NaN	0.267
FCF	2008	56	25	3	0	5	0	1	NaN	NaN	0
FCF	2008	56	25	4	0	5	0	1	NaN	NaN	0.535
FCF	2008	56	25	5	0	4.7	0	1	NaN	NaN	0
FCF	2008	56	25	6	0	4.3	0	1	NaN	NaN	0
FCF	2008	56	25	7	0	4.3	0	1	NaN	NaN	0.267
FCF	2008	56	25	8	0	4.1	2	1	NaN	NaN	0.267
FCF	2008	56	25	9	0	4.1	5	1	NaN	NaN	0
FCF	2008	56	25	10	0	4.5	10	1	NaN	NaN	0.535
FCF	2008	56	25	11	0	4.9	19	1	NaN	NaN	1.337
FCF	2008	56	25	12	0	5.1	29	2	NaN	NaN	0.267
FCF	2008	56	25	13	0	5.4	25	1	NaN	NaN	1.07
FCF	2008	56	25	14	0	5.3	18	1	NaN	NaN	1.07
FCF	2008	56	25	15	0	5.4	21	1	NaN	NaN	0.535
FCF	2008	56	25	16	0	5.5	6	1	NaN	NaN	0
FCF	2008	56	25	17	0	5.2	6	1	NaN	NaN	0
FCF	2008	56	25	18	0	4.5	2	1	NaN	NaN	0
FCF	2008	56	25	19	0	4.1	0	1	NaN	NaN	0
FCF	2008	56	25	20	0	3.3	0	1	NaN	NaN	0
FCF	2008	56	25	21	0	2.2	0	1	NaN	NaN	0
FCF	2008	56	25	22	0	1.7	0	1	NaN	NaN	0
FCF	2008	56	25	23	0	1.2	0	1	NaN	NaN	0
FCF	2008	57	26	0	0	1.2	0	1	NaN	NaN	0
FCF	2008	57	26	1	0	1.5	0	1	NaN	NaN	0
FCF	2008	57	26	2	0	1.2	0	1	NaN	NaN	0
FCF	2008	57	26	3	0	1.1	0	1	NaN	NaN	0.267
FCF	2008	57	26	4	0	1.1	0	1	NaN	NaN	0
FCF	2008	57	26	5	0	1	0	1	NaN	NaN	0
FCF	2008	57	26	6	0	1.2	0	1	NaN	NaN	0
FCF	2008	57	26	7	0	1.3	0	1	NaN	NaN	0
FCF	2008	57	26	8	0	1.5	4	1	NaN	NaN	0
FCF	2008	57	26	9	0	2.1	7	1	NaN	NaN	0
FCF	2008	57	26	10	0	3.6	9	1	NaN	NaN	0
FCF	2008	57	26	11	0	5.6	18	1	NaN	NaN	0
FCF	2008	57	26	12	0	7.2	12	1	NaN	NaN	0
FCF	2008	57	26	13	0	8.2	12	1	NaN	NaN	0
FCF	2008	57	26	14	0	9.2	14	1	NaN	NaN	0
FCF	2008	57	26	15	0	10.4	15	1	NaN	NaN	0
FCF	2008	57	26	16	0	10.4	13	1	NaN	NaN	0
FCF	2008	57	26	17	0	9.9	9	1	NaN	NaN	0
FCF	2008	57	26	18	0	8.2	2	1	NaN	NaN	0
FCF	2008	57	26	19	0	6.3	0	1	NaN	NaN	0
FCF	2008	57	26	20	0	5.3	0	1	NaN	NaN	0
FCF	2008	57	26	21	0	4.7	0	1	NaN	NaN	0
FCF	2008	57	26	22	0	4.2	0	1	NaN	NaN	0
FCF	2008	57	26	23	0	3.6	0	1	NaN	NaN	0
FCF	2008	58	27	0	0	3.1	0	1	NaN	NaN	0
FCF	2008	58	27	1	0	2.7	0	1	NaN	NaN	0
FCF	2008	58	27	2	0	2.6	0	1	NaN	NaN	0
FCF	2008	58	27	3	0	2.7	0	1	NaN	NaN	0
FCF	2008	58	27	4	0	3	0	1	NaN	NaN	0
FCF	2008	58	27	5	0	3.3	0	1	NaN	NaN	0
FCF	2008	58	27	6	0	3.5	0	1	NaN	NaN	0
FCF	2008	58	27	7	0	3.6	0	1	NaN	NaN	0
FCF	2008	58	27	8	0	3.2	3	1	NaN	NaN	0
FCF	2008	58	27	9	0	3.7	11	1	NaN	NaN	0
FCF	2008	58	27	10	0	4.9	19	1	NaN	NaN	0
FCF	2008	58	27	11	0	6.8	12	1	NaN	NaN	0
FCF	2008	58	27	12	0	8.6	22	1	NaN	NaN	0
FCF	2008	58	27	13	0	10.4	37	1	NaN	NaN	0
FCF	2008	58	27	14	0	10.4	34	1	NaN	NaN	0
FCF	2008	58	27	15	0	10.3	22	1	NaN	NaN	0
FCF	2008	58	27	16	0	9.7	8	0	NaN	NaN	0
FCF	2008	58	27	17	0	8.6	5	1	NaN	NaN	0
FCF	2008	58	27	18	0	7.6	1	0	NaN	NaN	0
FCF	2008	58	27	19	0	5.4	0	0	NaN	NaN	0
FCF	2008	58	27	20	0	4.1	0	0	NaN	NaN	0
FCF	2008	58	27	21	0	3.1	0	0	NaN	NaN	0
FCF	2008	58	27	22	0	2.6	0	0	NaN	NaN	0
FCF	2008	58	27	23	0	2.2	0	0	NaN	NaN	0
FCF	2008	59	28	0	0	1.6	0	0	NaN	NaN	0
FCF	2008	59	28	1	0	1.6	0	1	NaN	NaN	0
FCF	2008	59	28	2	0	1.6	0	1	NaN	NaN	0
FCF	2008	59	28	3	0	1.5	0	1	NaN	NaN	0
FCF	2008	59	28	4	0	1.3	0	1	NaN	NaN	0
FCF	2008	59	28	5	0	1.4	0	1	NaN	NaN	0
FCF	2008	59	28	6	0	1.5	0	1	NaN	NaN	0
FCF	2008	59	28	7	0	1.6	0	0	NaN	NaN	0
FCF	2008	59	28	8	0	1.8	4	1	NaN	NaN	0
FCF	2008	59	28	9	0	2.5	14	1	NaN	NaN	0
FCF	2008	59	28	10	0	4.3	17	1	NaN	NaN	0
FCF	2008	59	28	11	0	6.3	12	1	NaN	NaN	0
FCF	2008	59	28	12	0	9	16	1	NaN	NaN	0
FCF	2008	59	28	13	0	10.4	12	1	NaN	NaN	0
FCF	2008	59	28	14	0	11.4	8	1	NaN	NaN	0
FCF	2008	59	28	15	0	11.9	17	0	NaN	NaN	0
FCF	2008	59	28	16	0	11.8	5	0	NaN	NaN	0
FCF	2008	59	28	17	0	11.1	4	0	NaN	NaN	0
FCF	2008	59	28	18	0	9.9	2	0	NaN	NaN	0
FCF	2008	59	28	19	0	7.8	0	0	NaN	NaN	0
FCF	2008	59	28	20	0	6.6	0	0	NaN	NaN	0
FCF	2008	59	28	21	0	5.5	0	0	NaN	NaN	0
FCF	2008	59	28	22	0	4.8	0	0	NaN	NaN	0
FCF	2008	59	28	23	0	4.2	0	0	NaN	NaN	0
FCF	2008	61	29	0	0	3.6	0	0	NaN	NaN	0
FCF	2008	61	29	1	0	3.5	0	0	NaN	NaN	0
FCF	2008	61	29	2	0	3.5	0	0	NaN	NaN	0
FCF	2008	61	29	3	0	3.8	0	0	NaN	NaN	0
FCF	2008	61	29	4	0	4.1	0	0	NaN	NaN	0
FCF	2008	61	29	5	0	3.9	0	0	NaN	NaN	0
FCF	2008	61	29	6	0	3.9	0	0	NaN	NaN	0
FCF	2008	61	29	7	0	4.1	0	0	NaN	NaN	0
FCF	2008	61	29	8	0	4.4	3	0	NaN	NaN	0
FCF	2008	61	29	9	0	5.3	13	1	NaN	NaN	0
FCF	2008	61	29	10	0	6.7	18	1	NaN	NaN	0
FCF	2008	61	29	11	0	7.7	22	1	NaN	NaN	0
FCF	2008	61	29	12	0	9.4	32	1	NaN	NaN	0
FCF	2008	61	29	13	0	11.8	31	1	NaN	NaN	0
FCF	2008	61	29	14	0	12.1	24	1	NaN	NaN	0
FCF	2008	61	29	15	0	12.7	19	1	NaN	NaN	0
FCF	2008	61	29	16	0	11.7	11	1	NaN	NaN	0
FCF	2008	61	29	17	0	10.6	5	0	NaN	NaN	0
FCF	2008	61	29	18	0	8.4	0	0	NaN	NaN	0
FCF	2008	61	29	19	0	6.8	0	1	NaN	NaN	1.872
FCF	2008	61	29	20	0	5.8	0	1	NaN	NaN	3.209
FCF	2008	61	29	21	0	5	0	1	NaN	NaN	2.139
FCF	2008	61	29	22	0	4.8	0	1	NaN	NaN	0.535
FCF	2008	61	29	23	0	4.6	0	1	NaN	NaN	2.674
FCF	2008	61	1	0	0	3.7	0	1	NaN	NaN	2.407
FCF	2008	61	1	1	0	3.4	0	1	NaN	NaN	0.267
FCF	2008	61	1	2	0	3.4	0	1	NaN	NaN	0.267
FCF	2008	61	1	3	0	2.8	0	1	NaN	NaN	0.267
FCF	2008	61	1	4	0	2.7	0	1	NaN	NaN	0
FCF	2008	61	1	5	0	2.7	0	1	NaN	NaN	0
FCF	2008	61	1	6	0	2.6	0	1	NaN	NaN	0
FCF	2008	61	1	7	0	2.3	1	1	NaN	NaN	0
FCF	2008	61	1	8	0	2.1	2	1	NaN	NaN	0.535
FCF	2008	61	1	9	0	2.1	8	1	NaN	NaN	0
FCF	2008	61	1	10	0	2.2	10	1	NaN	NaN	0.267
FCF	2008	61	1	11	0	2.4	16	1	NaN	NaN	0.267
FCF	2008	61	1	12	0	2.5	11	1	NaN	NaN	1.07
FCF	2008	61	1	13	0	0.9	22	2	NaN	NaN	1.604
FCF	2008	61	1	14	0	1.8	36	2	NaN	NaN	1.07
FCF	2008	61	1	15	0	2.8	14	1	NaN	NaN	1.07
FCF	2008	61	1	16	0	2.1	14	1	NaN	NaN	0.802
FCF	2008	61	1	17	0	2.3	9	1	NaN	NaN	0.267
FCF	2008	61	1	18	0	2.3	2	1	NaN	NaN	0.535
FCF	2008	61	1	19	0	1.5	0	1	NaN	NaN	0.535
FCF	2008	61	1	20	0	1	0	1	NaN	NaN	1.07
FCF	2008	61	1	21	0	1	0	1	NaN	NaN	0.535
FCF	2008	61	1	22	0	1	0	1	NaN	NaN	0.267
FCF	2008	61	1	23	0	1	0	1	NaN	NaN	0.267
FCF	2008	62	2	0	0	1.1	0	1	NaN	NaN	0
FCF	2008	62	2	1	0	0.6	0	1	NaN	NaN	0
FCF	2008	62	2	2	0	0.3	0	1	NaN	NaN	0
FCF	2008	62	2	3	0	0.4	0	1	NaN	NaN	0
FCF	2008	62	2	4	0	0.7	0	1	NaN	NaN	0
FCF	2008	62	2	5	0	0.7	0	1	NaN	NaN	0
FCF	2008	62	2	6	0	0.4	0	1	NaN	NaN	0.267
FCF	2008	62	2	7	0	0	1	1	NaN	NaN	0
FCF	2008	62	2	8	0	-0.3	3	1	NaN	NaN	0
FCF	2008	62	2	9	0	-0.1	5	1	NaN	NaN	0
FCF	2008	62	2	10	0	0.4	10	1	NaN	NaN	0
FCF	2008	62	2	11	0	1.7	8	1	NaN	NaN	0
FCF	2008	62	2	12	0	2.5	8	1	NaN	NaN	0
FCF	2008	62	2	13	0	3.6	10	1	NaN	NaN	0
FCF	2008	62	2	14	0	4.5	9	1	NaN	NaN	0
FCF	2008	62	2	15	0	4.7	25	1	NaN	NaN	0
FCF	2008	62	2	16	0	4.9	5	1	NaN	NaN	0
FCF	2008	62	2	17	0	5	11	1	NaN	NaN	0.267
FCF	2008	62	2	18	0	4.3	2	1	NaN	NaN	0
FCF	2008	62	2	19	0	2.8	0	1	NaN	NaN	0
FCF	2008	62	2	20	0	1.9	0	1	NaN	NaN	0
FCF	2008	62	2	21	0	1.3	0	1	NaN	NaN	0
FCF	2008	62	2	22	0	1.1	0	1	NaN	NaN	0
FCF	2008	62	2	23	0	0.9	0	1	NaN	NaN	0
FCF	2008	63	3	0	0	0.5	0	1	NaN	NaN	0
FCF	2008	63	3	1	0	0.2	0	1	NaN	NaN	0
FCF	2008	63	3	2	0	0.2	0	1	NaN	NaN	0
FCF	2008	63	3	3	0	0.5	0	1	NaN	NaN	0
FCF	2008	63	3	4	0	0.8	0	1	NaN	NaN	0
FCF	2008	63	3	5	0	0.6	0	1	NaN	NaN	0
FCF	2008	63	3	6	0	0.4	0	1	NaN	NaN	0
FCF	2008	63	3	7	0	0.2	1	1	NaN	NaN	0
FCF	2008	63	3	8	0	0.7	8	1	NaN	NaN	0
FCF	2008	63	3	9	0	2.1	13	1	NaN	NaN	0
FCF	2008	63	3	10	0	3.4	13	1	NaN	NaN	0
FCF	2008	63	3	11	0	4.1	20	1	NaN	NaN	0
FCF	2008	63	3	12	0	4.2	19	1	NaN	NaN	0
FCF	2008	63	3	13	0	3.4	19	1	NaN	NaN	0
FCF	2008	63	3	14	0	2.9	17	1	NaN	NaN	0.535
FCF	2008	63	3	15	0	3	14	1	NaN	NaN	0.267
FCF	2008	63	3	16	0	3.4	13	1	NaN	NaN	0.267
FCF	2008	63	3	17	0	3.7	5	1	NaN	NaN	0
FCF	2008	63	3	18	0	3.7	1	1	NaN	NaN	1.07
FCF	2008	63	3	19	0	3	0	1	NaN	NaN	0.535
FCF	2008	63	3	20	0	2.6	0	1	NaN	NaN	0
FCF	2008	63	3	21	0	2.2	0	1	NaN	NaN	0
FCF	2008	63	3	22	0	2.1	0	1	NaN	NaN	0
FCF	2008	63	3	23	0	2	0	1	NaN	NaN	0.267
FCF	2008	64	4	0	0	1.3	0	1	NaN	NaN	0.267
FCF	2008	64	4	1	0	0.9	0	1	NaN	NaN	1.337
FCF	2008	64	4	2	0	1.2	1	1	NaN	NaN	0.267
FCF	2008	64	4	3	0	1.4	1	1	NaN	NaN	0
FCF	2008	64	4	4	0	1.3	1	1	NaN	NaN	0
FCF	2008	64	4	5	0	1.2	0	1	NaN	NaN	0.267
FCF	2008	64	4	6	0	1.1	0	1	NaN	NaN	0.267
FCF	2008	64	4	7	0	1	1	1	NaN	NaN	0
FCF	2008	64	4	8	0	0.8	6	1	NaN	NaN	0.267
FCF	2008	64	4	9	0	1.3	16	1	NaN	NaN	0.267
FCF	2008	64	4	10	0	1.7	24	1	NaN	NaN	0
FCF	2008	64	4	11	0	1.9	30	2	NaN	NaN	0
FCF	2008	64	4	12	0	2.2	36	2	NaN	NaN	0
FCF	2008	64	4	13	0	2.9	43	2	NaN	NaN	0
FCF	2008	64	4	14	0	2.9	23	1	NaN	NaN	0
FCF	2008	64	4	15	0	3.5	22	1	NaN	NaN	0
FCF	2008	64	4	16	0	3.5	11	1	NaN	NaN	0
FCF	2008	64	4	17	0	3.3	13	1	NaN	NaN	0
FCF	2008	64	4	18	0	2.9	2	1	NaN	NaN	0
FCF	2008	64	4	19	0	1.9	0	1	NaN	NaN	0
FCF	2008	64	4	20	0	0.7	0	1	NaN	NaN	0
FCF	2008	64	4	21	0	0.1	0	1	NaN	NaN	0
FCF	2008	64	4	22	0	-0.5	0	1	NaN	NaN	0
FCF	2008	64	4	23	0	-0.7	0	1	NaN	NaN	0
FCF	2008	65	5	0	0	-0.9	1	1	NaN	NaN	0
FCF	2008	65	5	1	0	-1.2	0	1	NaN	NaN	0
FCF	2008	65	5	2	0	-1.2	0	1	NaN	NaN	0
FCF	2008	65	5	3	0	-1.3	0	1	NaN	NaN	0
FCF	2008	65	5	4	0	-1.4	0	1	NaN	NaN	0
FCF	2008	65	5	5	0	-1.4	0	1	NaN	NaN	0
FCF	2008	65	5	6	0	-1.7	0	1	NaN	NaN	0
FCF	2008	65	5	7	0	-1.8	1	1	NaN	NaN	0
FCF	2008	65	5	8	0	-1.7	3	1	NaN	NaN	0
FCF	2008	65	5	9	0	-1.3	5	1	NaN	NaN	0
FCF	2008	65	5	10	0	0.1	10	1	NaN	NaN	0
FCF	2008	65	5	11	0	2.3	8	1	NaN	NaN	0
FCF	2008	65	5	12	0	6.1	13	1	NaN	NaN	0
FCF	2008	65	5	13	0	8.9	16	1	NaN	NaN	0
FCF	2008	65	5	14	0	10.1	13	1	NaN	NaN	0
FCF	2008	65	5	15	0	11.3	11	1	NaN	NaN	0
FCF	2008	65	5	16	0	10.9	5	0	NaN	NaN	0
FCF	2008	65	5	17	0	9.6	8	1	NaN	NaN	0
FCF	2008	65	5	18	0	7.4	2	0	NaN	NaN	0
FCF	2008	65	5	19	0	5.5	0	0	NaN	NaN	0
FCF	2008	65	5	20	0	3.9	0	0	NaN	NaN	0
FCF	2008	65	5	21	0	3.1	0	0	NaN	NaN	0
FCF	2008	65	5	22	0	2.6	0	0	NaN	NaN	0
FCF	2008	65	5	23	0	2	0	0	NaN	NaN	0
FCF	2008	66	6	0	0	1.8	0	0	NaN	NaN	0
FCF	2008	66	6	1	0	1.5	0	0	NaN	NaN	0
FCF	2008	66	6	2	0	1.4	0	0	NaN	NaN	0
FCF	2008	66	6	3	0	1.3	0	0	NaN	NaN	0
FCF	2008	66	6	4	0	1.1	0	0	NaN	NaN	0
FCF	2008	66	6	5	0	0.7	0	0	NaN	NaN	0
FCF	2008	66	6	6	0	0.5	0	0	NaN	NaN	0
FCF	2008	66	6	7	0	0.7	1	0	NaN	NaN	0
FCF	2008	66	6	8	0	0.8	7	0	NaN	NaN	0
FCF	2008	66	6	9	0	2.1	20	1	NaN	NaN	0
FCF	2008	66	6	10	0	3.8	26	1	NaN	NaN	0
FCF	2008	66	6	11	0	6.6	32	1	NaN	NaN	0
FCF	2008	66	6	12	0	7.9	37	1	NaN	NaN	0
FCF	2008	66	6	13	0	8.9	36	1	NaN	NaN	0
FCF	2008	66	6	14	0	10.7	35	1	NaN	NaN	0
FCF	2008	66	6	15	0	11.6	30	1	NaN	NaN	0
FCF	2008	66	6	16	0	11.2	21	1	NaN	NaN	0
FCF	2008	66	6	17	0	10.3	15	1	NaN	NaN	0
FCF	2008	66	6	18	0	9	3	0	NaN	NaN	0
FCF	2008	66	6	19	0	7.1	0	0	NaN	NaN	0
FCF	2008	66	6	20	0	5.2	0	0	NaN	NaN	0
FCF	2008	66	6	21	0	4.1	0	0	NaN	NaN	0
FCF	2008	66	6	22	0	3.1	0	0	NaN	NaN	0
FCF	2008	66	6	23	0	2.2	0	0	NaN	NaN	0
FCF	2008	67	7	0	0	1.7	0	0	NaN	NaN	0
FCF	2008	67	7	1	0	1.5	0	0	NaN	NaN	0
FCF	2008	67	7	2	0	1.3	0	0	NaN	NaN	0
FCF	2008	67	7	3	0	1.2	0	0	NaN	NaN	0
FCF	2008	67	7	4	0	1.1	0	0	NaN	NaN	0
FCF	2008	67	7	5	0	1.1	0	0	NaN	NaN	0
FCF	2008	67	7	6	0	0.9	0	0	NaN	NaN	0
FCF	2008	67	7	7	0	1.1	1	0	NaN	NaN	0
FCF	2008	67	7	8	0	1.9	6	1	NaN	NaN	0
FCF	2008	67	7	9	0	2.8	14	1	NaN	NaN	0
FCF	2008	67	7	10	0	4.4	22	1	NaN	NaN	0
FCF	2008	67	7	11	0	6.5	36	1	NaN	NaN	0
FCF	2008	67	7	12	0	8.8	41	1	NaN	NaN	0
FCF	2008	67	7	13	0	11.1	34	1	NaN	NaN	0
FCF	2008	67	7	14	0	11.6	19	1	NaN	NaN	0
FCF	2008	67	7	15	0	11.1	22	1	NaN	NaN	0
FCF	2008	67	7	16	0	11.5	17	1	NaN	NaN	0
FCF	2008	67	7	17	0	9.9	6	0	NaN	NaN	0
FCF	2008	67	7	18	0	8.2	1	0	NaN	NaN	0
FCF	2008	67	7	19	0	5.7	0	0	NaN	NaN	1.604
FCF	2008	67	7	20	0	4.4	0	1	NaN	NaN	1.604
FCF	2008	67	7	21	0	4	0	1	NaN	NaN	1.337
FCF	2008	67	7	22	0	3.9	0	1	NaN	NaN	2.407
FCF	2008	67	7	23	0	4	0	1	NaN	NaN	0
FCF	2008	68	8	0	0	4	0	1	NaN	NaN	0.535
FCF	2008	68	8	1	0	4.2	0	1	NaN	NaN	1.337
FCF	2008	68	8	2	0	4.3	0	1	NaN	NaN	0.267
FCF	2008	68	8	3	0	4.5	0	1	NaN	NaN	6.418
FCF	2008	68	8	4	0	4.4	0	1	NaN	NaN	2.139
FCF	2008	68	8	5	0	4.9	0	1	NaN	NaN	2.139
FCF	2008	68	8	6	0	5.1	0	1	NaN	NaN	0.535
FCF	2008	68	8	7	0	5	0	1	NaN	NaN	1.07
FCF	2008	68	8	8	0	4.8	4	1	NaN	NaN	0.802
FCF	2008	68	8	9	0	4.7	11	1	NaN	NaN	0.267
FCF	2008	68	8	10	0	4.7	26	2	NaN	NaN	0.267
FCF	2008	68	8	11	0	5	16	1	NaN	NaN	0.267
FCF	2008	68	8	12	0	5.7	18	1	NaN	NaN	0
FCF	2008	68	8	13	0	6.3	24	2	NaN	NaN	0
FCF	2008	68	8	14	0	6.7	18	2	NaN	NaN	0
FCF	2008	68	8	15	0	6.8	11	1	NaN	NaN	0
FCF	2008	68	8	16	0	7.1	8	1	NaN	NaN	0
FCF	2008	68	8	17	0	6.8	7	1	NaN	NaN	0
FCF	2008	68	8	18	0	6	2	1	NaN	NaN	0
FCF	2008	68	8	19	0	4.9	0	1	NaN	NaN	0
FCF	2008	68	8	20	0	3.9	0	1	NaN	NaN	0
FCF	2008	68	8	21	0	3.6	0	1	NaN	NaN	0
FCF	2008	68	8	22	0	3.3	0	1	NaN	NaN	0
FCF	2008	68	8	23	0	2.7	0	1	NaN	NaN	0
FCF	2008	69	9	0	0	2.2	0	1	NaN	NaN	0
FCF	2008	69	9	1	0	1.9	0	1	NaN	NaN	0
FCF	2008	69	9	2	0	1.6	0	1	NaN	NaN	0
FCF	2008	69	9	3	0	1.5	0	1	NaN	NaN	0
FCF	2008	69	9	4	0	1.6	0	1	NaN	NaN	0
FCF	2008	69	9	5	0	1.7	0	1	NaN	NaN	0
FCF	2008	69	9	6	0	1.4	0	1	NaN	NaN	0
FCF	2008	69	9	7	0	1.6	1	1	NaN	NaN	0
FCF	2008	69	9	8	0	2	4	1	NaN	NaN	0
FCF	2008	69	9	9	0	2.7	8	1	NaN	NaN	0
FCF	2008	69	9	10	0	5	29	1	NaN	NaN	0
FCF	2008	69	9	11	0	7.1	22	1	NaN	NaN	0
FCF	2008	69	9	12	0	9.8	21	1	NaN	NaN	0
FCF	2008	69	9	13	0	11.6	48	1	NaN	NaN	0
FCF	2008	69	9	14	0	12.5	21	1	NaN	NaN	0
FCF	2008	69	9	15	0	13.1	11	1	NaN	NaN	0
FCF	2008	69	9	16	0	13	6	0	NaN	NaN	0
FCF	2008	69	9	17	0	12.6	11	1	NaN	NaN	0
FCF	2008	69	9	18	0	11.5	3	0	NaN	NaN	0
FCF	2008	69	9	19	0	9.6	0	0	NaN	NaN	0
FCF	2008	69	9	20	0	7.7	0	0	NaN	NaN	0
FCF	2008	69	9	21	0	6.5	0	0	NaN	NaN	0
FCF	2008	69	9	22	0	6	0	0	NaN	NaN	0
FCF	2008	69	9	23	0	5.4	0	0	NaN	NaN	0
FCF	2008	70	10	0	0	5.5	0	0	NaN	NaN	0
FCF	2008	70	10	1	0	5.4	0	0	NaN	NaN	0
FCF	2008	70	10	2	0	5.1	0	0	NaN	NaN	0
FCF	2008	70	10	3	0	4.9	0	0	NaN	NaN	0
FCF	2008	70	10	4	0	4.8	0	0	NaN	NaN	0
FCF	2008	70	10	5	0	5	0	0	NaN	NaN	0
FCF	2008	70	10	6	0	5.2	0	0	NaN	NaN	0
FCF	2008	70	10	7	0	5.4	1	0	NaN	NaN	0
FCF	2008	70	10	8	0	5.8	8	1	NaN	NaN	0
FCF	2008	70	10	9	0	6.5	13	1	NaN	NaN	0
FCF	2008	70	10	10	0	8.1	28	1	NaN	NaN	0
FCF	2008	70	10	11	0	10.6	35	1	NaN	NaN	0
FCF	2008	70	10	12	0	13.2	33	1	NaN	NaN	0
FCF	2008	70	10	13	0	14.4	35	1	NaN	NaN	0
FCF	2008	70	10	14	0	14.1	35	1	NaN	NaN	0
FCF	2008	70	10	15	0	13.6	23	1	NaN	NaN	0
FCF	2008	70	10	16	0	12.8	17	1	NaN	NaN	0
FCF	2008	70	10	17	0	12	3	0	NaN	NaN	0
FCF	2008	70	10	18	0	10.2	1	1	NaN	NaN	0
FCF	2008	70	10	19	0	9.5	0	1	NaN	NaN	1.07
FCF	2008	70	10	20	0	9.3	0	1	NaN	NaN	2.139
FCF	2008	70	10	21	0	8.6	0	1	NaN	NaN	1.604
FCF	2008	70	10	22	0	7.3	0	1	NaN	NaN	2.407
FCF	2008	70	10	23	0	6.4	0	1	NaN	NaN	0.802
FCF	2008	71	11	0	0	5.6	0	1	NaN	NaN	0.267
FCF	2008	71	11	1	0	5.2	0	1	NaN	NaN	0.267
FCF	2008	71	11	2	0	4.6	1	1	NaN	NaN	0
FCF	2008	71	11	3	0	4.2	1	1	NaN	NaN	0
FCF	2008	71	11	4	0	4.1	1	1	NaN	NaN	0
FCF	2008	71	11	5	0	3.9	1	1	NaN	NaN	0
FCF	2008	71	11	6	0	3.6	0	1	NaN	NaN	0
FCF	2008	71	11	7	0	3.3	1	1	NaN	NaN	0
FCF	2008	71	11	8	0	3.1	7	1	NaN	NaN	0
FCF	2008	71	11	9	0	3.8	12	1	NaN	NaN	0
FCF	2008	71	11	10	0	4.4	28	2	NaN	NaN	0.267
FCF	2008	71	11	11	0	4.9	29	2	NaN	NaN	0
FCF	2008	71	11	12	0	5.7	36	2	NaN	NaN	0
FCF	2008	71	11	13	0	5.3	32	2	NaN	NaN	0
FCF	2008	71	11	14	0	6	20	1	NaN	NaN	0
FCF	2008	71	11	15	0	6.7	20	1	NaN	NaN	0
FCF	2008	71	11	16	0	7.1	15	1	NaN	NaN	0
FCF	2008	71	11	17	0	6.9	9	1	NaN	NaN	0
FCF	2008	71	11	18	0	6.3	2	1	NaN	NaN	0
FCF	2008	71	11	19	0	5.5	0	1	NaN	NaN	0
FCF	2008	71	11	20	0	4.4	0	1	NaN	NaN	0
FCF	2008	71	11	21	0	3.6	0	1	NaN	NaN	0
FCF	2008	71	11	22	0	3	0	1	NaN	NaN	0
FCF	2008	71	11	23	0	2.2	0	1	NaN	NaN	0
FCF	2008	72	12	0	0	2.2	0	1	NaN	NaN	0
FCF	2008	72	12	1	0	2.3	0	1	NaN	NaN	0
FCF	2008	72	12	2	0	2.3	0	1	NaN	NaN	0
FCF	2008	72	12	3	0	2.1	0	1	NaN	NaN	0
FCF	2008	72	12	4	0	1.5	0	1	NaN	NaN	0
FCF	2008	72	12	5	0	1.5	0	1	NaN	NaN	0
FCF	2008	72	12	6	0	1.2	0	1	NaN	NaN	0
FCF	2008	72	12	7	0	1.1	0	1	NaN	NaN	0
FCF	2008	72	12	8	0	1.6	7	1	NaN	NaN	0
FCF	2008	72	12	9	0	2.4	9	1	NaN	NaN	0
FCF	2008	72	12	10	0	3.4	28	1	NaN	NaN	0
FCF	2008	72	12	11	0	5.7	29	1	NaN	NaN	0
FCF	2008	72	12	12	0	8.1	40	1	NaN	NaN	0
FCF	2008	72	12	13	0	9.6	35	1	NaN	NaN	0
FCF	2008	72	12	14	0	9.4	33	1	NaN	NaN	0
FCF	2008	72	12	15	0	8.9	17	1	NaN	NaN	0
FCF	2008	72	12	16	0	7.7	13	1	NaN	NaN	0
FCF	2008	72	12	17	0	7.6	7	1	NaN	NaN	0
FCF	2008	72	12	18	0	7	1	0	NaN	NaN	0
FCF	2008	72	12	19	0	6.1	0	0	NaN	NaN	0
FCF	2008	72	12	20	0	5.8	0	0	NaN	NaN	0
FCF	2008	72	12	21	0	5.7	0	0	NaN	NaN	0
FCF	2008	72	12	22	0	5.3	0	1	NaN	NaN	0
FCF	2008	72	12	23	0	5.1	0	1	NaN	NaN	0.802
FCF	2008	73	13	0	0	4.5	0	1	NaN	NaN	2.407
FCF	2008	73	13	1	0	4	0	1	NaN	NaN	1.337
FCF	2008	73	13	2	0	3.9	0	1	NaN	NaN	0
FCF	2008	73	13	3	0	3.7	0	1	NaN	NaN	0.535
FCF	2008	73	13	4	0	3.7	1	1	NaN	NaN	0
FCF	2008	73	13	5	0	3.6	1	1	NaN	NaN	0.535
FCF	2008	73	13	6	0	3.6	1	1	NaN	NaN	0
FCF	2008	73	13	7	0	3.4	1	1	NaN	NaN	0
FCF	2008	73	13	8	0	3.5	4	1	NaN	NaN	0
FCF	2008	73	13	9	0	3.6	7	1	NaN	NaN	0.535
FCF	2008	73	13	10	0	3.9	10	1	NaN	NaN	0.535
FCF	2008	73	13	11	0	4.1	14	1	NaN	NaN	0
FCF	2008	73	13	12	0	4.3	15	1	NaN	NaN	0.267
FCF	2008	73	13	13	0	4.1	16	1	NaN	NaN	0.267
FCF	2008	73	13	14	0	4.7	25	1	NaN	NaN	0.535
FCF	2008	73	13	15	0	4.8	20	1	NaN	NaN	0.535
FCF	2008	73	13	16	0	4.9	10	1	NaN	NaN	0.535
FCF	2008	73	13	17	0	3.7	6	1	NaN	NaN	1.604
FCF	2008	73	13	18	0	3.6	3	1	NaN	NaN	1.07
FCF	2008	73	13	19	0	3.6	1	1	NaN	NaN	0.535
FCF	2008	73	13	20	0	3.5	1	1	NaN	NaN	0
FCF	2008	73	13	21	0	3.1	1	1	NaN	NaN	0.267
FCF	2008	73	13	22	0	3.1	1	1	NaN	NaN	0.267
FCF	2008	73	13	23	0	2.9	1	1	NaN	NaN	0.535
FCF	2008	74	14	0	0	2.6	1	1	NaN	NaN	1.604
FCF	2008	74	14	1	0	1.9	1	1	NaN	NaN	0.535
FCF	2008	74	14	2	0	2	1	1	NaN	NaN	0.535
FCF	2008	74	14	3	0	2.1	1	1	NaN	NaN	0
FCF	2008	74	14	4	0	2.3	1	1	NaN	NaN	0.535
FCF	2008	74	14	5	0	2.3	1	1	NaN	NaN	0.802
FCF	2008	74	14	6	0	2.1	1	1	NaN	NaN	0.267
FCF	2008	74	14	7	0	2	1	1	NaN	NaN	1.07
FCF	2008	74	14	8	0	1.8	3	1	NaN	NaN	0.535
FCF	2008	74	14	9	0	2.2	9	1	NaN	NaN	0.535
FCF	2008	74	14	10	0	2.5	15	1	NaN	NaN	0.267
FCF	2008	74	14	11	0	3.1	29	2	NaN	NaN	0.267
FCF	2008	74	14	12	0	3.7	38	2	NaN	NaN	0
FCF	2008	74	14	13	0	3.9	20	1	NaN	NaN	0.267
FCF	2008	74	14	14	0	2.8	15	1	NaN	NaN	1.604
FCF	2008	74	14	15	0	3	22	1	NaN	NaN	0.267
FCF	2008	74	14	16	0	3.1	21	1	NaN	NaN	0.535
FCF	2008	74	14	17	0	3.1	9	1	NaN	NaN	0
FCF	2008	74	14	18	0	2.8	3	1	NaN	NaN	0.535
FCF	2008	74	14	19	0	2.4	1	1	NaN	NaN	0.267
FCF	2008	74	14	20	0	2.2	1	1	NaN	NaN	0.267
FCF	2008	74	14	21	0	2	1	1	NaN	NaN	0.267
FCF	2008	74	14	22	0	2	1	1	NaN	NaN	0.267
FCF	2008	74	14	23	0	1.9	1	1	NaN	NaN	0.267
FCF	2008	75	15	0	0	1.9	1	1	NaN	NaN	0
FCF	2008	75	15	1	0	1.6	0	1	NaN	NaN	0.535
FCF	2008	75	15	2	0	1.4	1	1	NaN	NaN	0.535
FCF	2008	75	15	3	0	1.1	0	1	NaN	NaN	0.802
FCF	2008	75	15	4	0	0.2	0	1	NaN	NaN	0.267
FCF	2008	75	15	5	0	0.2	0	1	NaN	NaN	0.802
FCF	2008	75	15	6	0	0.3	0	1	NaN	NaN	0.535
FCF	2008	75	15	7	0	0.1	1	1	NaN	NaN	0
FCF	2008	75	15	8	0	0	8	1	NaN	NaN	0.535
FCF	2008	75	15	9	0	0.5	14	1	NaN	NaN	1.07
FCF	2008	75	15	10	0	0.7	20	1	NaN	NaN	1.07
FCF	2008	75	15	11	0	1.3	34	2	NaN	NaN	1.07
FCF	2008	75	15	12	0	2	37	2	NaN	NaN	1.07
FCF	2008	75	15	13	0	2.7	35	2	NaN	NaN	0.802
FCF	2008	75	15	14	0	3.1	30	1	NaN	NaN	0.802
FCF	2008	75	15	15	0	2	8	1	NaN	NaN	3.209
FCF	2008	75	15	16	0	0.6	23	1	NaN	NaN	1.337
FCF	2008	75	15	17	0	1.7	14	1	NaN	NaN	0.802
FCF	2008	75	15	18	0	1.9	4	1	NaN	NaN	0.535
FCF	2008	75	15	19	0	1.5	1	1	NaN	NaN	0.802
FCF	2008	75	15	20	0	0.1	0	1	NaN	NaN	1.872
FCF	2008	75	15	21	0	0.4	0	1	NaN	NaN	1.337
FCF	2008	75	15	22	0	1.3	0	1	NaN	NaN	1.337
FCF	2008	75	15	23	0	1.6	0	1	NaN	NaN	0.267
FCF	2008	76	16	0	0	1.7	0	1	NaN	NaN	0.267
FCF	2008	76	16	1	0	1.7	0	1	NaN	NaN	0
FCF	2008	76	16	2	0	1.4	0	1	NaN	NaN	0
FCF	2008	76	16	3	0	1.3	0	1	NaN	NaN	0.267
FCF	2008	76	16	4	0	1.2	0	1	NaN	NaN	0.267
FCF	2008	76	16	5	0	1.1	0	1	NaN	NaN	0
FCF	2008	76	16	6	0	1	0	1	NaN	NaN	0
FCF	2008	76	16	7	0	1	1	1	NaN	NaN	0
FCF	2008	76	16	8	0	1	9	1	NaN	NaN	0
FCF	2008	76	16	9	0	1.3	23	1	NaN	NaN	0
FCF	2008	76	16	10	0	1.6	32	2	NaN	NaN	0.267
FCF	2008	76	16	11	0	2.1	34	2	NaN	NaN	0
FCF	2008	76	16	12	0	2.2	29	2	NaN	NaN	0
FCF	2008	76	16	13	0	2.3	38	2	NaN	NaN	0
FCF	2008	76	16	14	0	2.8	34	2	NaN	NaN	0
FCF	2008	76	16	15	0	3.4	30	2	NaN	NaN	0
FCF	2008	76	16	16	0	3.4	20	1	NaN	NaN	0
FCF	2008	76	16	17	0	3.5	12	1	NaN	NaN	0
FCF	2008	76	16	18	0	3.3	5	1	NaN	NaN	0
FCF	2008	76	16	19	0	2.7	1	1	NaN	NaN	0
FCF	2008	76	16	20	0	1.8	0	1	NaN	NaN	0
FCF	2008	76	16	21	0	1.6	0	1	NaN	NaN	0
FCF	2008	76	16	22	0	1.6	0	1	NaN	NaN	0
FCF	2008	76	16	23	0	1.6	0	1	NaN	NaN	0
FCF	2008	77	17	0	0	1.6	0	1	NaN	NaN	0
FCF	2008	77	17	1	0	1.5	0	1	NaN	NaN	0
FCF	2008	77	17	2	0	1.2	0	1	NaN	NaN	0
FCF	2008	77	17	3	0	1.1	0	1	NaN	NaN	0
FCF	2008	77	17	4	0	1.2	0	1	NaN	NaN	0.267
FCF	2008	77	17	5	0	1.1	1	1	NaN	NaN	0
FCF	2008	77	17	6	0	1	0	1	NaN	NaN	0
FCF	2008	77	17	7	0	0.9	1	1	NaN	NaN	0.267
FCF	2008	77	17	8	0	1.1	5	1	NaN	NaN	0
FCF	2008	77	17	9	0	1.6	12	1	NaN	NaN	0.267
FCF	2008	77	17	10	0	2.1	10	1	NaN	NaN	0.267
FCF	2008	77	17	11	0	2.6	15	1	NaN	NaN	0.267
FCF	2008	77	17	12	0	3.2	17	1	NaN	NaN	1.07
FCF	2008	77	17	13	0	3.5	15	1	NaN	NaN	1.604
FCF	2008	77	17	14	0	3.5	15	1	NaN	NaN	1.07
FCF	2008	77	17	15	0	3.8	21	1	NaN	NaN	0.535
FCF	2008	77	17	16	0	4.1	9	1	NaN	NaN	0.267
FCF	2008	77	17	17	0	4.1	4	1	NaN	NaN	0.267
FCF	2008	77	17	18	0	4.1	2	1	NaN	NaN	1.337
FCF	2008	77	17	19	0	4	1	1	NaN	NaN	0.802
FCF	2008	77	17	20	0	3.8	0	1	NaN	NaN	0.802
FCF	2008	77	17	21	0	3.7	0	1	NaN	NaN	0.267
FCF	2008	77	17	22	0	3.6	0	1	NaN	NaN	2.139
FCF	2008	77	17	23	0	3.7	0	1	NaN	NaN	1.604
FCF	2008	78	18	0	0	3.7	0	1	NaN	NaN	1.07
FCF	2008	78	18	1	0	3.8	0	1	NaN	NaN	1.07
FCF	2008	78	18	2	0	3.9	0	1	NaN	NaN	1.604
FCF	2008	78	18	3	0	4	0	1	NaN	NaN	2.674
FCF	2008	78	18	4	0	4.2	0	1	NaN	NaN	0.535
FCF	2008	78	18	5	0	4.3	0	1	NaN	NaN	1.07
FCF	2008	78	18	6	0	5	0	1	NaN	NaN	1.604
FCF	2008	78	18	7	0	5.8	1	1	NaN	NaN	2.139
FCF	2008	78	18	8	0	6.3	2	1	NaN	NaN	0.267
FCF	2008	78	18	9	0	6.4	3	1	NaN	NaN	0.535
FCF	2008	78	18	10	0	6.6	7	1	NaN	NaN	1.07
FCF	2008	78	18	11	0	6.9	15	1	NaN	NaN	1.604
FCF	2008	78	18	12	0	7.2	14	1	NaN	NaN	1.337
FCF	2008	78	18	13	0	7.3	15	1	NaN	NaN	0.535
FCF	2008	78	18	14	0	6.3	16	1	NaN	NaN	2.139
FCF	2008	78	18	15	0	5.3	25	1	NaN	NaN	0.535
FCF	2008	78	18	16	0	5.4	26	2	NaN	NaN	0
FCF	2008	78	18	17	0	5.4	14	1	NaN	NaN	0
FCF	2008	78	18	18	0	5.1	5	1	NaN	NaN	0
FCF	2008	78	18	19	0	4.4	1	1	NaN	NaN	0
FCF	2008	78	18	20	0	3.5	0	1	NaN	NaN	0
FCF	2008	78	18	21	0	3	0	1	NaN	NaN	0
FCF	2008	78	18	22	0	2.5	0	1	NaN	NaN	0
FCF	2008	78	18	23	0	1.9	0	1	NaN	NaN	0
FCF	2008	79	19	0	0	1.9	0	1	NaN	NaN	0.267
FCF	2008	79	19	1	0	1.9	0	1	NaN	NaN	0
FCF	2008	79	19	2	0	2.1	0	1	NaN	NaN	0
FCF	2008	79	19	3	0	2.2	1	1	NaN	NaN	0
FCF	2008	79	19	4	0	2.3	0	1	NaN	NaN	0
FCF	2008	79	19	5	0	2.4	0	1	NaN	NaN	0
FCF	2008	79	19	6	0	2.6	0	1	NaN	NaN	0
FCF	2008	79	19	7	0	2.6	1	1	NaN	NaN	0
FCF	2008	79	19	8	0	2.4	3	1	NaN	NaN	0.267
FCF	2008	79	19	9	0	1.6	5	1	NaN	NaN	0.535
FCF	2008	79	19	10	0	0.5	9	1	NaN	NaN	0.535
FCF	2008	79	19	11	0	0.3	27	1	NaN	NaN	1.07
FCF	2008	79	19	12	0	1.4	46	2	NaN	NaN	1.07
FCF	2008	79	19	13	0	2	25	1	NaN	NaN	0.267
FCF	2008	79	19	14	0	2.1	27	1	NaN	NaN	0.267
FCF	2008	79	19	15	0	2.9	23	1	NaN	NaN	0
FCF	2008	79	19	16	0	3.6	18	1	NaN	NaN	0
FCF	2008	79	19	17	0	3	8	1	NaN	NaN	0
FCF	2008	79	19	18	0	2.8	5	1	NaN	NaN	0
FCF	2008	79	19	19	0	2.5	1	1	NaN	NaN	0
FCF	2008	79	19	20	0	2.4	0	1	NaN	NaN	0
FCF	2008	79	19	21	0	1.9	0	1	NaN	NaN	0
FCF	2008	79	19	22	0	1.4	1	1	NaN	NaN	0.267
FCF	2008	79	19	23	0	0.8	0	1	NaN	NaN	0.535
FCF	2008	80	20	0	0	0.1	0	1	NaN	NaN	0.267
FCF	2008	80	20	1	0	0.3	0	1	NaN	NaN	1.07
FCF	2008	80	20	2	0	0.6	0	1	NaN	NaN	0.535
FCF	2008	80	20	3	0	0.6	0	1	NaN	NaN	0
FCF	2008	80	20	4	0	0.6	0	1	NaN	NaN	0.267
FCF	2008	80	20	5	0	0.7	1	1	NaN	NaN	0.267
FCF	2008	80	20	6	0	0.7	1	1	NaN	NaN	0.267
FCF	2008	80	20	7	0	0.7	2	1	NaN	NaN	0.267
FCF	2008	80	20	8	0	0.9	10	1	NaN	NaN	0
FCF	2008	80	20	9	0	1.5	20	1	NaN	NaN	0.535
FCF	2008	80	20	10	0	2.2	25	1	NaN	NaN	0
FCF	2008	80	20	11	0	3	20	1	NaN	NaN	0.267
FCF	2008	80	20	12	0	2.5	25	1	NaN	NaN	1.337
FCF	2008	80	20	13	0	3.4	49	2	NaN	NaN	0
FCF	2008	80	20	14	0	3.4	16	1	NaN	NaN	1.07
FCF	2008	80	20	15	0	2.6	21	1	NaN	NaN	1.07
FCF	2008	80	20	16	0	2.4	14	1	NaN	NaN	0.535
FCF	2008	80	20	17	0	2.2	9	1	NaN	NaN	0.802
FCF	2008	80	20	18	0	2.3	3	1	NaN	NaN	0.267
FCF	2008	80	20	19	0	2.1	1	1	NaN	NaN	0.535
FCF	2008	80	20	20	0	0.6	0	1	NaN	NaN	1.07
FCF	2008	80	20	21	0	-0.2	0	1	NaN	NaN	0
FCF	2008	80	20	22	0	-0.2	0	1	NaN	NaN	0.267
FCF	2008	80	20	23	0	-0.2	1	1	NaN	NaN	0
FCF	2008	81	21	0	0	-0.3	0	1	NaN	NaN	0
FCF	2008	81	21	1	0	-0.4	0	1	NaN	NaN	0
FCF	2008	81	21	2	0	-0.7	0	1	NaN	NaN	0
FCF	2008	81	21	3	0	-0.7	0	1	NaN	NaN	0
FCF	2008	81	21	4	0	-0.8	0	1	NaN	NaN	0
FCF	2008	81	21	5	0	-0.9	0	1	NaN	NaN	0
FCF	2008	81	21	6	0	-0.8	0	1	NaN	NaN	0
FCF	2008	81	21	7	0	-0.7	2	1	NaN	NaN	0
FCF	2008	81	21	8	0	-0.4	7	2	NaN	NaN	0
FCF	2008	81	21	9	0	-0.2	16	2	NaN	NaN	0
FCF	2008	81	21	10	0	0	27	3	NaN	NaN	0
FCF	2008	81	21	11	0	0.1	44	2	NaN	NaN	0
FCF	2008	81	21	12	0	0.6	51	2	NaN	NaN	0.802
FCF	2008	81	21	13	0	2.1	53	2	NaN	NaN	1.604
FCF	2008	81	21	14	0	2.6	40	2	NaN	NaN	1.07
FCF	2008	81	21	15	0	2.9	38	2	NaN	NaN	0.267
FCF	2008	81	21	16	0	3.4	22	1	NaN	NaN	0.267
FCF	2008	81	21	17	0	3.2	13	1	NaN	NaN	0
FCF	2008	81	21	18	0	2.6	3	1	NaN	NaN	0
FCF	2008	81	21	19	0	1.4	1	1	NaN	NaN	0
FCF	2008	81	21	20	0	0.3	1	1	NaN	NaN	0
FCF	2008	81	21	21	0	-0.2	1	1	NaN	NaN	0
FCF	2008	81	21	22	0	-0.4	1	1	NaN	NaN	0
FCF	2008	81	21	23	0	-0.7	1	1	NaN	NaN	0
FCF	2008	82	22	0	0	-0.6	1	1	NaN	NaN	0
FCF	2008	82	22	1	0	-0.6	1	1	NaN	NaN	0
FCF	2008	82	22	2	0	-0.7	1	1	NaN	NaN	0
FCF	2008	82	22	3	0	-0.8	0	1	NaN	NaN	0
FCF	2008	82	22	4	0	-0.8	1	1	NaN	NaN	0
FCF	2008	82	22	5	0	-0.9	0	1	NaN	NaN	0
FCF	2008	82	22	6	0	-0.9	1	1	NaN	NaN	0
FCF	2008	82	22	7	0	-0.9	3	1	NaN	NaN	0
FCF	2008	82	22	8	0	-0.5	7	1	NaN	NaN	0
FCF	2008	82	22	9	0	0.1	17	1	NaN	NaN	0
FCF	2008	82	22	10	0	2.6	25	2	NaN	NaN	0
FCF	2008	82	22	11	0	5.2	47	1	NaN	NaN	0
FCF	2008	82	22	12	0	8.4	38	2	NaN	NaN	0
FCF	2008	82	22	13	0	11.2	26	1	NaN	NaN	0
FCF	2008	82	22	14	0	12.4	23	1	NaN	NaN	0
FCF	2008	82	22	15	0	12.8	20	1	NaN	NaN	0
FCF	2008	82	22	16	0	12.9	17	1	NaN	NaN	0
FCF	2008	82	22	17	0	11.9	15	1	NaN	NaN	0
FCF	2008	82	22	18	0	10.9	6	1	NaN	NaN	0
FCF	2008	82	22	19	0	8.6	1	0	NaN	NaN	0
FCF	2008	82	22	20	0	6.4	0	0	NaN	NaN	0
FCF	2008	82	22	21	0	5.3	0	0	NaN	NaN	0
FCF	2008	82	22	22	0	4.5	0	0	NaN	NaN	0
FCF	2008	82	22	23	0	4	0	0	NaN	NaN	0
FCF	2008	83	23	0	0	3.9	0	0	NaN	NaN	0
FCF	2008	83	23	1	0	4.3	0	0	NaN	NaN	0
FCF	2008	83	23	2	0	3.9	0	0	NaN	NaN	0
FCF	2008	83	23	3	0	3.7	0	0	NaN	NaN	0
FCF	2008	83	23	4	0	3.9	0	0	NaN	NaN	0
FCF	2008	83	23	5	0	3.7	0	0	NaN	NaN	0
FCF	2008	83	23	6	0	3.8	0	0	NaN	NaN	0
FCF	2008	83	23	7	0	3.9	1	1	NaN	NaN	0
FCF	2008	83	23	8	0	4.1	4	1	NaN	NaN	0
FCF	2008	83	23	9	0	4.1	10	1	NaN	NaN	0
FCF	2008	83	23	10	0	4.4	9	1	NaN	NaN	0
FCF	2008	83	23	11	0	4.6	10	1	NaN	NaN	0
FCF	2008	83	23	12	0	5.2	12	1	NaN	NaN	0
FCF	2008	83	23	13	0	5.7	12	1	NaN	NaN	0
FCF	2008	83	23	14	0	6.5	12	1	NaN	NaN	0
FCF	2008	83	23	15	0	7.3	14	1	NaN	NaN	0.802
FCF	2008	83	23	16	0	7.1	7	1	NaN	NaN	1.337
FCF	2008	83	23	17	0	6.1	4	1	NaN	NaN	2.674
FCF	2008	83	23	18	0	5.1	2	1	NaN	NaN	1.604
FCF	2008	83	23	19	0	4.4	0	1	NaN	NaN	2.407
FCF	2008	83	23	20	0	3.6	0	1	NaN	NaN	0.802
FCF	2008	83	23	21	0	3.2	0	1	NaN	NaN	0.535
FCF	2008	83	23	22	0	3.1	0	1	NaN	NaN	0.802
FCF	2008	83	23	23	0	2.6	0	1	NaN	NaN	0.267
FCF	2008	84	24	0	0	2.4	0	1	NaN	NaN	0
FCF	2008	84	24	1	0	2.1	0	1	NaN	NaN	0.267
FCF	2008	84	24	2	0	1.9	0	1	NaN	NaN	0
FCF	2008	84	24	3	0	1.4	1	1	NaN	NaN	0.267
FCF	2008	84	24	4	0	1	1	1	NaN	NaN	0.535
FCF	2008	84	24	5	0	1.1	1	1	NaN	NaN	0
FCF	2008	84	24	6	0	1.2	1	1	NaN	NaN	0.267
[truncated: 6,761 more rows]
