# Supplementary material for: Penumbra: A spatially distributed, mechanistic model for simulating ground-level incident solar energy across heterogeneous landscapes
Source: PLoS One. 2018 Dec 19;13(12):e0206439. doi: 10.1371/journal.pone.0206439 (PMC6300277; doi:10.1371/journal.pone.0206439)
Supplement: S1 Data — S1_ModelWithTestData.zip Penumbra model provided as a command line runnable Java jar file, test data for both O’CCMoN locations (Moose Mountain and Falls Creek) with prepared properties files for the open site and forest site, and a README file that provides instructions for running the test data through Penumbra. (ZIP) [file pone.0206439.s005.zip › PenumbraTestData/MooseMountain/ASCIIs/moosemountain_be_44122d4_total.asc]

ncols         715
nrows         794
xllcorner     815968.5
yllcorner     975199.5
cellsize      3
NODATA_value  -9999.0
-9999.0 -9999.0 -9999.0 -9999.0 -9999.0 -9999.0 -9999.0 -9999.0 -9999.0 -9999.0 -9999.0 -9999.0 -9999.0 -9999.0 -9999.0 -9999.0 -9999.0 -9999.0 -9999.0 -9999.0 -9999.0 -9999.0 -9999.0 -9999.0 -9999.0 -9999.0 -9999.0 -9999.0 -9999.0 -9999.0 -9999.0 -9999.0 -9999.0 -9999.0 -9999.0 -9999.0 -9999.0 -9999.0 -9999.0 -9999.0 -9999.0 -9999.0 -9999.0 -9999.0 -9999.0 -9999.0 -9999.0 -9999.0 -9999.0 -9999.0 -9999.0 -9999.0 -9999.0 -9999.0 -9999.0 -9999.0 -9999.0 -9999.0 -9999.0 -9999.0 -9999.0 -9999.0 -9999.0 -9999.0 -9999.0 -9999.0 -9999.0 -9999.0 -9999.0 -9999.0 -9999.0 -9999.0 -9999.0 -9999.0 -9999.0 -9999.0 -9999.0 -9999.0 -9999.0 -9999.0 -9999.0 -9999.0 -9999.0 -9999.0 -9999.0 -9999.0 -9999.0 -9999.0 -9999.0 -9999.0 -9999.0 -9999.0 -9999.0 -9999.0 -9999.0 -9999.0 -9999.0 -9999.0 -9999.0 -9999.0 -9999.0 -9999.0 -9999.0 -9999.0 -9999.0 -9999.0 -9999.0 -9999.0 -9999.0 -9999.0 -9999.0 -9999.0 -9999.0 -9999.0 -9999.0 -9999.0 -9999.0 -9999.0 -9999.0 -9999.0 -9999.0 -9999.0 -9999.0 -9999.0 -9999.0 -9999.0 -9999.0 -9999.0 -9999.0 -9999.0 -9999.0 -9999.0 -9999.0 -9999.0 -9999.0 -9999.0 -9999.0 -9999.0 -9999.0 -9999.0 -9999.0 -9999.0 -9999.0 -9999.0 -9999.0 -9999.0 -9999.0 -9999.0 -9999.0 -9999.0 -9999.0 -9999.0 -9999.0 -9999.0 -9999.0 -9999.0 -9999.0 -9999.0 -9999.0 -9999.0 -9999.0 -9999.0 -9999.0 -9999.0 -9999.0 -9999.0 -9999.0 -9999.0 -9999.0 -9999.0 -9999.0 -9999.0 -9999.0 -9999.0 -9999.0 -9999.0 -9999.0 -9999.0 -9999.0 -9999.0 -9999.0 -9999.0 -9999.0 -9999.0 -9999.0 -9999.0 -9999.0 -9999.0 -9999.0 -9999.0 -9999.0 -9999.0 -9999.0 -9999.0 -9999.0 -9999.0 -9999.0 -9999.0 -9999.0 -9999.0 -9999.0 -9999.0 -9999.0 -9999.0 -9999.0 -9999.0 -9999.0 -9999.0 -9999.0 -9999.0 -9999.0 -9999.0 -9999.0 -9999.0 -9999.0 -9999.0 -9999.0 -9999.0 -9999.0 -9999.0 -9999.0 -9999.0 -9999.0 -9999.0 -9999.0 -9999.0 -9999.0 -9999.0 -9999.0 -9999.0 -9999.0 -9999.0 -9999.0 -9999.0 -9999.0 -9999.0 -9999.0 -9999.0 -9999.0 -9999.0 -9999.0 -9999.0 -9999.0 -9999.0 -9999.0 -9999.0 -9999.0 -9999.0 -9999.0 -9999.0 -9999.0 -9999.0 -9999.0 -9999.0 -9999.0 -9999.0 -9999.0 -9999.0 -9999.0 -9999.0 -9999.0 -9999.0 -9999.0 -9999.0 -9999.0 -9999.0 -9999.0 -9999.0 -9999.0 -9999.0 -9999.0 -9999.0 -9999.0 -9999.0 -9999.0 -9999.0 -9999.0 -9999.0 -9999.0 -9999.0 -9999.0 -9999.0 -9999.0 -9999.0 -9999.0 -9999.0 -9999.0 -9999.0 -9999.0 -9999.0 -9999.0 -9999.0 -9999.0 -9999.0 -9999.0 -9999.0 -9999.0 -9999.0 -9999.0 -9999.0 -9999.0 -9999.0 -9999.0 -9999.0 -9999.0 -9999.0 -9999.0 -9999.0 -9999.0 -9999.0 -9999.0 -9999.0 -9999.0 -9999.0 -9999.0 -9999.0 -9999.0 -9999.0 -9999.0 -9999.0 -9999.0 -9999.0 -9999.0 -9999.0 -9999.0 -9999.0 -9999.0 -9999.0 -9999.0 -9999.0 -9999.0 -9999.0 -9999.0 -9999.0 -9999.0 -9999.0 -9999.0 -9999.0 -9999.0 -9999.0 -9999.0 -9999.0 -9999.0 -9999.0 -9999.0 -9999.0 -9999.0 -9999.0 -9999.0 -9999.0 -9999.0 -9999.0 -9999.0 -9999.0 -9999.0 -9999.0 -9999.0 -9999.0 -9999.0 -9999.0 -9999.0 -9999.0 -9999.0 -9999.0 -9999.0 -9999.0 -9999.0 -9999.0 -9999.0 -9999.0 -9999.0 -9999.0 -9999.0 -9999.0 -9999.0 -9999.0 -9999.0 -9999.0 -9999.0 -9999.0 -9999.0 -9999.0 -9999.0 -9999.0 -9999.0 -9999.0 -9999.0 -9999.0 -9999.0 -9999.0 -9999.0 -9999.0 -9999.0 -9999.0 -9999.0 -9999.0 -9999.0 -9999.0 -9999.0 -9999.0 -9999.0 -9999.0 -9999.0 -9999.0 -9999.0 -9999.0 -9999.0 -9999.0 -9999.0 -9999.0 -9999.0 -9999.0 -9999.0 -9999.0 -9999.0 -9999.0 -9999.0 -9999.0 -9999.0 -9999.0 -9999.0 -9999.0 -9999.0 -9999.0 -9999.0 -9999.0 -9999.0 -9999.0 -9999.0 -9999.0 -9999.0 -9999.0 -9999.0 -9999.0 -9999.0 -9999.0 -9999.0 -9999.0 -9999.0 -9999.0 -9999.0 -9999.0 -9999.0 -9999.0 -9999.0 -9999.0 -9999.0 -9999.0 -9999.0 -9999.0 -9999.0 -9999.0 -9999.0 -9999.0 -9999.0 -9999.0 -9999.0 -9999.0 -9999.0 -9999.0 -9999.0 -9999.0 -9999.0 -9999.0 -9999.0 -9999.0 -9999.0 -9999.0 -9999.0 -9999.0 -9999.0 -9999.0 -9999.0 -9999.0 -9999.0 -9999.0 -9999.0 -9999.0 -9999.0 -9999.0 -9999.0 -9999.0 -9999.0 -9999.0 -9999.0 -9999.0 -9999.0 -9999.0 -9999.0 -9999.0 -9999.0 -9999.0 -9999.0 -9999.0 -9999.0 -9999.0 -9999.0 -9999.0 -9999.0 -9999.0 -9999.0 -9999.0 -9999.0 -9999.0 -9999.0 -9999.0 -9999.0 -9999.0 -9999.0 -9999.0 -9999.0 -9999.0 -9999.0 -9999.0 -9999.0 -9999.0 -9999.0 -9999.0 -9999.0 -9999.0 -9999.0 -9999.0 -9999.0 -9999.0 -9999.0 -9999.0 -9999.0 -9999.0 -9999.0 -9999.0 -9999.0 -9999.0 -9999.0 -9999.0 -9999.0 -9999.0 -9999.0 -9999.0 -9999.0 -9999.0 -9999.0 -9999.0 -9999.0 2053.92 2055.8 2057.58 2059.35 2061.12 2062.89 2064.72 2066.39 2068.2 2070.14 2072.08 2074.03 2075.85 2077.07 2078.16 2079.41 2080.67 2081.97 2083.24 2084.52 2085.95 2087.4 2088.84 2090.33 2091.57 2092.8 2094.04 2095.27 2096.55 2097.87 2099.15 2100.01 2100.81 2101.62 2102.42 2103.23 2102.86 2102.14 2101.41 2100.82 2100.4 2099.98 2099.57 2099.15 2098.73 2098.32 2097.79 2096.6 2095.3 2094.4 2093.58 2092.43 2091.36 2090.72 2090.14 2089.36 2088.9 2088.37 2087.84 2087.32 2086.81 2086.3 2085.39 2084.45 2082.98 2081.47 2080.31 2079.38 2078.76 2078.44 2078.09 2077.36 2076.61 2076.08 2075.45 2074.9 2074.64 2074.37 2074.11 2073.85 2073.58 2073.33 2073.19 2073.08 2072.93 2072.72 2072.27 2072.31 2072.09 2071.83 2071.7 2071.64 2072.3 2072.53 2072.38 2072.24 2072.04 2071.77 2071.56 2071.23 2070.89 2070.52 2070.19 2069.87 2069.6 2070.03 2069.69 2068.64 2068.1 2067.56 2066.76 2065.34 2063.65 2061.95 2060.25 2058.57 2058.15 2058.1 2058.13 2057.65 2057.16 2056.79 2056.49 2055.18 2056.3 2056.8 2057.48 2057.44 2057.4 2057.36 2057.94 2059.62 2061.35 2062.46 2062.89 2063.71 2065.22 2066.6 2068.49 2070.84 2072.77 2074.5 2076.3 2077.61 2078.92 2080.22 2081.52 2082.94 2084.46 2085.97 2087.48 2089.18 2090.47 2091.77 2093.15 2094.24 2095.32 2096.59 2098.16 2099.88 2101.64 2103.33 2104.65 2106.43 2108.44 2110.95 2113.4 2115.92 2118.24 2119.62 2121.31 2122.97 
-9999.0 -9999.0 -9999.0 -9999.0 -9999.0 -9999.0 -9999.0 -9999.0 -9999.0 -9999.0 -9999.0 -9999.0 -9999.0 -9999.0 -9999.0 -9999.0 -9999.0 -9999.0 -9999.0 -9999.0 -9999.0 -9999.0 -9999.0 -9999.0 -9999.0 -9999.0 -9999.0 -9999.0 -9999.0 -9999.0 -9999.0 -9999.0 -9999.0 -9999.0 -9999.0 -9999.0 -9999.0 -9999.0 -9999.0 -9999.0 -9999.0 -9999.0 -9999.0 -9999.0 -9999.0 -9999.0 -9999.0 -9999.0 -9999.0 -9999.0 -9999.0 -9999.0 -9999.0 -9999.0 -9999.0 -9999.0 -9999.0 -9999.0 -9999.0 -9999.0 -9999.0 -9999.0 -9999.0 -9999.0 -9999.0 -9999.0 -9999.0 -9999.0 -9999.0 -9999.0 -9999.0 -9999.0 -9999.0 -9999.0 -9999.0 -9999.0 -9999.0 -9999.0 -9999.0 -9999.0 -9999.0 -9999.0 -9999.0 -9999.0 -9999.0 -9999.0 -9999.0 -9999.0 -9999.0 -9999.0 -9999.0 -9999.0 -9999.0 -9999.0 -9999.0 -9999.0 -9999.0 -9999.0 -9999.0 -9999.0 -9999.0 -9999.0 -9999.0 -9999.0 -9999.0 -9999.0 -9999.0 -9999.0 -9999.0 -9999.0 -9999.0 -9999.0 -9999.0 -9999.0 -9999.0 -9999.0 -9999.0 -9999.0 -9999.0 -9999.0 -9999.0 -9999.0 -9999.0 -9999.0 -9999.0 -9999.0 -9999.0 -9999.0 -9999.0 -9999.0 -9999.0 -9999.0 -9999.0 -9999.0 -9999.0 -9999.0 -9999.0 -9999.0 -9999.0 -9999.0 -9999.0 -9999.0 -9999.0 -9999.0 -9999.0 -9999.0 -9999.0 -9999.0 -9999.0 -9999.0 -9999.0 -9999.0 -9999.0 -9999.0 -9999.0 -9999.0 -9999.0 -9999.0 -9999.0 -9999.0 -9999.0 -9999.0 -9999.0 -9999.0 -9999.0 -9999.0 -9999.0 -9999.0 -9999.0 -9999.0 -9999.0 -9999.0 -9999.0 -9999.0 -9999.0 -9999.0 -9999.0 -9999.0 -9999.0 -9999.0 -9999.0 -9999.0 -9999.0 -9999.0 -9999.0 -9999.0 -9999.0 -9999.0 -9999.0 -9999.0 -9999.0 -9999.0 -9999.0 -9999.0 -9999.0 -9999.0 -9999.0 -9999.0 -9999.0 -9999.0 -9999.0 -9999.0 -9999.0 -9999.0 -9999.0 -9999.0 -9999.0 -9999.0 -9999.0 -9999.0 -9999.0 -9999.0 -9999.0 -9999.0 -9999.0 -9999.0 -9999.0 -9999.0 -9999.0 -9999.0 -9999.0 -9999.0 -9999.0 -9999.0 -9999.0 -9999.0 -9999.0 -9999.0 -9999.0 -9999.0 -9999.0 -9999.0 -9999.0 -9999.0 -9999.0 -9999.0 -9999.0 -9999.0 -9999.0 -9999.0 -9999.0 -9999.0 -9999.0 -9999.0 -9999.0 -9999.0 -9999.0 -9999.0 -9999.0 -9999.0 -9999.0 -9999.0 -9999.0 -9999.0 -9999.0 -9999.0 -9999.0 -9999.0 -9999.0 -9999.0 -9999.0 -9999.0 -9999.0 -9999.0 -9999.0 -9999.0 -9999.0 -9999.0 -9999.0 -9999.0 -9999.0 -9999.0 -9999.0 -9999.0 -9999.0 -9999.0 -9999.0 -9999.0 -9999.0 -9999.0 -9999.0 -9999.0 -9999.0 -9999.0 -9999.0 -9999.0 -9999.0 -9999.0 -9999.0 -9999.0 -9999.0 -9999.0 -9999.0 -9999.0 -9999.0 -9999.0 -9999.0 -9999.0 -9999.0 -9999.0 -9999.0 -9999.0 -9999.0 -9999.0 -9999.0 -9999.0 -9999.0 -9999.0 -9999.0 -9999.0 -9999.0 -9999.0 -9999.0 -9999.0 -9999.0 -9999.0 -9999.0 -9999.0 -9999.0 -9999.0 -9999.0 -9999.0 -9999.0 -9999.0 -9999.0 -9999.0 -9999.0 -9999.0 -9999.0 -9999.0 -9999.0 -9999.0 -9999.0 -9999.0 -9999.0 -9999.0 -9999.0 -9999.0 -9999.0 -9999.0 -9999.0 -9999.0 -9999.0 -9999.0 -9999.0 -9999.0 -9999.0 -9999.0 -9999.0 -9999.0 -9999.0 -9999.0 -9999.0 -9999.0 -9999.0 -9999.0 -9999.0 -9999.0 -9999.0 -9999.0 -9999.0 -9999.0 -9999.0 -9999.0 -9999.0 -9999.0 -9999.0 -9999.0 -9999.0 -9999.0 -9999.0 -9999.0 -9999.0 -9999.0 -9999.0 -9999.0 -9999.0 -9999.0 -9999.0 -9999.0 -9999.0 -9999.0 -9999.0 -9999.0 -9999.0 -9999.0 -9999.0 -9999.0 -9999.0 -9999.0 -9999.0 -9999.0 -9999.0 -9999.0 -9999.0 -9999.0 -9999.0 -9999.0 -9999.0 -9999.0 -9999.0 -9999.0 -9999.0 -9999.0 -9999.0 -9999.0 -9999.0 -9999.0 -9999.0 -9999.0 -9999.0 -9999.0 -9999.0 -9999.0 -9999.0 -9999.0 -9999.0 -9999.0 -9999.0 -9999.0 -9999.0 -9999.0 -9999.0 -9999.0 -9999.0 -9999.0 -9999.0 -9999.0 -9999.0 -9999.0 -9999.0 -9999.0 -9999.0 -9999.0 -9999.0 -9999.0 -9999.0 -9999.0 -9999.0 -9999.0 -9999.0 -9999.0 -9999.0 -9999.0 -9999.0 -9999.0 -9999.0 -9999.0 -9999.0 -9999.0 -9999.0 -9999.0 -9999.0 -9999.0 -9999.0 -9999.0 -9999.0 -9999.0 -9999.0 -9999.0 -9999.0 -9999.0 -9999.0 -9999.0 -9999.0 -9999.0 -9999.0 -9999.0 -9999.0 -9999.0 -9999.0 -9999.0 -9999.0 -9999.0 -9999.0 -9999.0 -9999.0 -9999.0 -9999.0 -9999.0 -9999.0 -9999.0 -9999.0 -9999.0 -9999.0 -9999.0 -9999.0 -9999.0 -9999.0 -9999.0 -9999.0 -9999.0 -9999.0 -9999.0 -9999.0 -9999.0 -9999.0 -9999.0 -9999.0 -9999.0 -9999.0 -9999.0 -9999.0 -9999.0 -9999.0 -9999.0 -9999.0 -9999.0 -9999.0 -9999.0 -9999.0 -9999.0 -9999.0 -9999.0 -9999.0 -9999.0 -9999.0 -9999.0 -9999.0 -9999.0 -9999.0 -9999.0 -9999.0 -9999.0 -9999.0 -9999.0 -9999.0 -9999.0 -9999.0 -9999.0 -9999.0 -9999.0 -9999.0 -9999.0 -9999.0 -9999.0 -9999.0 -9999.0 -9999.0 -9999.0 2049.29 2051.06 2052.83 2054.6 2056.37 2058.14 2059.91 2061.68 2063.45 2065.15 2067 2069 2071.11 2073.23 2075.35 2077.37 2078.67 2080 2081.31 2082.56 2083.85 2085.26 2086.7 2088.14 2089.59 2091.12 2092.48 2093.72 2094.95 2096.22 2097.54 2098.87 2100.19 2101.34 2102.77 2103.58 2104.38 2105.19 2105.99 2105.44 2104.71 2104.06 2103.64 2103.23 2102.81 2102.39 2101.98 2101.56 2101.14 2100.69 2099.51 2098.44 2097.49 2096.18 2094.89 2094.04 2093.31 2092.55 2091.75 2091.37 2090.84 2090.31 2089.8 2089.29 2088.78 2088.06 2087.06 2085.56 2084.34 2083.31 2082.48 2082.05 2080.69 2080.17 2079.38 2078.8 2077.9 2077.61 2077.35 2077.09 2076.84 2076.58 2076.32 2076.06 2075.81 2075.79 2075.68 2075.41 2075.03 2074.97 2075.06 2074.82 2074.64 2074.84 2074.62 2075.04 2075.29 2075.15 2074.95 2074.68 2074.67 2074.54 2073.83 2073.19 2072.49 2072.71 2073.14 2073.57 2073.6 2072.6 2070.96 2070.42 2069.88 2069.01 2067.75 2066.05 2064.35 2062.66 2060.97 2059.89 2059.59 2059.83 2059.72 2059.45 2059.18 2058.92 2058.63 2058.9 2059.26 2059.54 2059.62 2059.6 2059.57 2060.79 2062.39 2063.38 2064.02 2065.71 2066.64 2067.65 2068.82 2070.6 2072.58 2074.5 2076.43 2078.2 2079.5 2080.9 2082.41 2083.92 2085.43 2086.94 2088.45 2090.05 2091.76 2093.04 2094.3 2095.56 2096.13 2097.61 2098.95 2100.37 2101.44 2103.68 2105.5 2107.32 2109.14 2111.04 2113.46 2115.97 2118.16 2119.61 2119.72 2122.98 2124.23 
-9999.0 -9999.0 -9999.0 -9999.0 -9999.0 -9999.0 -9999.0 -9999.0 -9999.0 -9999.0 -9999.0 -9999.0 -9999.0 -9999.0 -9999.0 -9999.0 -9999.0 -9999.0 -9999.0 -9999.0 -9999.0 -9999.0 -9999.0 -9999.0 -9999.0 -9999.0 -9999.0 -9999.0 -9999.0 -9999.0 -9999.0 -9999.0 -9999.0 -9999.0 -9999.0 -9999.0 -9999.0 -9999.0 -9999.0 -9999.0 -9999.0 -9999.0 -9999.0 -9999.0 -9999.0 -9999.0 -9999.0 -9999.0 -9999.0 -9999.0 -9999.0 -9999.0 -9999.0 -9999.0 -9999.0 -9999.0 -9999.0 -9999.0 -9999.0 -9999.0 -9999.0 -9999.0 -9999.0 -9999.0 -9999.0 -9999.0 -9999.0 -9999.0 -9999.0 -9999.0 -9999.0 -9999.0 -9999.0 -9999.0 -9999.0 -9999.0 -9999.0 -9999.0 -9999.0 -9999.0 -9999.0 -9999.0 -9999.0 -9999.0 -9999.0 -9999.0 -9999.0 -9999.0 -9999.0 -9999.0 -9999.0 -9999.0 -9999.0 -9999.0 -9999.0 -9999.0 -9999.0 -9999.0 -9999.0 -9999.0 -9999.0 -9999.0 -9999.0 -9999.0 -9999.0 -9999.0 -9999.0 -9999.0 -9999.0 -9999.0 -9999.0 -9999.0 -9999.0 -9999.0 -9999.0 -9999.0 -9999.0 -9999.0 -9999.0 -9999.0 -9999.0 -9999.0 -9999.0 -9999.0 -9999.0 -9999.0 -9999.0 -9999.0 -9999.0 -9999.0 -9999.0 -9999.0 -9999.0 -9999.0 -9999.0 -9999.0 -9999.0 -9999.0 -9999.0 -9999.0 -9999.0 -9999.0 -9999.0 -9999.0 -9999.0 -9999.0 -9999.0 -9999.0 -9999.0 -9999.0 -9999.0 -9999.0 -9999.0 -9999.0 -9999.0 -9999.0 -9999.0 -9999.0 -9999.0 -9999.0 -9999.0 -9999.0 -9999.0 -9999.0 -9999.0 -9999.0 -9999.0 -9999.0 -9999.0 -9999.0 -9999.0 -9999.0 -9999.0 -9999.0 -9999.0 -9999.0 -9999.0 -9999.0 -9999.0 -9999.0 -9999.0 -9999.0 -9999.0 -9999.0 -9999.0 -9999.0 -9999.0 -9999.0 -9999.0 -9999.0 -9999.0 -9999.0 -9999.0 -9999.0 -9999.0 -9999.0 -9999.0 -9999.0 -9999.0 -9999.0 -9999.0 -9999.0 -9999.0 -9999.0 -9999.0 -9999.0 -9999.0 -9999.0 -9999.0 -9999.0 -9999.0 -9999.0 -9999.0 -9999.0 -9999.0 -9999.0 -9999.0 -9999.0 -9999.0 -9999.0 -9999.0 -9999.0 -9999.0 -9999.0 -9999.0 -9999.0 -9999.0 -9999.0 -9999.0 -9999.0 -9999.0 -9999.0 -9999.0 -9999.0 -9999.0 -9999.0 -9999.0 -9999.0 -9999.0 -9999.0 -9999.0 -9999.0 -9999.0 -9999.0 -9999.0 -9999.0 -9999.0 -9999.0 -9999.0 -9999.0 -9999.0 -9999.0 -9999.0 -9999.0 -9999.0 -9999.0 -9999.0 -9999.0 -9999.0 -9999.0 -9999.0 -9999.0 -9999.0 -9999.0 -9999.0 -9999.0 -9999.0 -9999.0 -9999.0 -9999.0 -9999.0 -9999.0 -9999.0 -9999.0 -9999.0 -9999.0 -9999.0 -9999.0 -9999.0 -9999.0 -9999.0 -9999.0 -9999.0 -9999.0 -9999.0 -9999.0 -9999.0 -9999.0 -9999.0 -9999.0 -9999.0 -9999.0 -9999.0 -9999.0 -9999.0 -9999.0 -9999.0 -9999.0 -9999.0 -9999.0 -9999.0 -9999.0 -9999.0 -9999.0 -9999.0 -9999.0 -9999.0 -9999.0 -9999.0 -9999.0 -9999.0 -9999.0 -9999.0 -9999.0 -9999.0 -9999.0 -9999.0 -9999.0 -9999.0 -9999.0 -9999.0 -9999.0 -9999.0 -9999.0 -9999.0 -9999.0 -9999.0 -9999.0 -9999.0 -9999.0 -9999.0 -9999.0 -9999.0 -9999.0 -9999.0 -9999.0 -9999.0 -9999.0 -9999.0 -9999.0 -9999.0 -9999.0 -9999.0 -9999.0 -9999.0 -9999.0 -9999.0 -9999.0 -9999.0 -9999.0 -9999.0 -9999.0 -9999.0 -9999.0 -9999.0 -9999.0 -9999.0 -9999.0 -9999.0 -9999.0 -9999.0 -9999.0 -9999.0 -9999.0 -9999.0 -9999.0 -9999.0 -9999.0 -9999.0 -9999.0 -9999.0 -9999.0 -9999.0 -9999.0 -9999.0 -9999.0 -9999.0 -9999.0 -9999.0 -9999.0 -9999.0 -9999.0 -9999.0 -9999.0 -9999.0 -9999.0 -9999.0 -9999.0 -9999.0 -9999.0 -9999.0 -9999.0 -9999.0 -9999.0 -9999.0 -9999.0 -9999.0 -9999.0 -9999.0 -9999.0 -9999.0 -9999.0 -9999.0 -9999.0 -9999.0 -9999.0 -9999.0 -9999.0 -9999.0 -9999.0 -9999.0 -9999.0 -9999.0 -9999.0 -9999.0 -9999.0 -9999.0 -9999.0 -9999.0 -9999.0 -9999.0 -9999.0 -9999.0 -9999.0 -9999.0 -9999.0 -9999.0 -9999.0 -9999.0 -9999.0 -9999.0 -9999.0 -9999.0 -9999.0 -9999.0 -9999.0 -9999.0 -9999.0 -9999.0 -9999.0 -9999.0 -9999.0 -9999.0 -9999.0 -9999.0 -9999.0 -9999.0 -9999.0 -9999.0 -9999.0 -9999.0 -9999.0 -9999.0 -9999.0 -9999.0 -9999.0 -9999.0 -9999.0 -9999.0 -9999.0 -9999.0 -9999.0 -9999.0 -9999.0 -9999.0 -9999.0 -9999.0 -9999.0 -9999.0 -9999.0 -9999.0 -9999.0 -9999.0 -9999.0 -9999.0 -9999.0 -9999.0 -9999.0 -9999.0 -9999.0 -9999.0 -9999.0 -9999.0 -9999.0 -9999.0 -9999.0 -9999.0 -9999.0 -9999.0 -9999.0 -9999.0 -9999.0 -9999.0 -9999.0 -9999.0 -9999.0 -9999.0 -9999.0 -9999.0 -9999.0 -9999.0 -9999.0 -9999.0 -9999.0 -9999.0 -9999.0 -9999.0 -9999.0 -9999.0 -9999.0 -9999.0 -9999.0 -9999.0 -9999.0 -9999.0 -9999.0 -9999.0 -9999.0 -9999.0 -9999.0 -9999.0 -9999.0 -9999.0 -9999.0 -9999.0 -9999.0 -9999.0 -9999.0 -9999.0 -9999.0 -9999.0 -9999.0 -9999.0 -9999.0 -9999.0 -9999.0 -9999.0 2044.66 2046.41 2048.19 2049.97 2051.74 2053.52 2055.3 2057.07 2058.83 2060.6 2062.36 2064.13 2065.79 2067.69 2069.62 2071.73 2073.85 2075.97 2078.2 2080.03 2081.45 2082.87 2084.31 2086 2087.45 2088.89 2090.34 2091.78 2093.4 2094.63 2095.89 2097.21 2098.53 2099.86 2101.18 2102.5 2103.69 2104.8 2106.35 2107.15 2107.96 2108.74 2108.02 2107.3 2106.89 2106.47 2106.05 2105.64 2105.22 2104.8 2104.38 2103.97 2103.55 2102.36 2101.35 2100.07 2098.67 2097.47 2096.78 2095.86 2094.92 2094.14 2093.81 2093.3 2092.79 2092.28 2091.76 2091.25 2090.74 2089.64 2088.36 2087.33 2086.3 2085.7 2084.54 2083.65 2082.66 2082.17 2080.45 2080.8 2080.37 2080.11 2079.85 2079.59 2079.33 2079.08 2078.84 2078.61 2078.43 2078.14 2077.81 2077.49 2077.46 2077.81 2077.58 2077.78 2077.98 2077.59 2077.79 2078.06 2077.86 2077.77 2077.82 2077.87 2077.79 2077.43 2077.07 2076.56 2076.68 2077.11 2077.51 2076.51 2075.51 2073.99 2072.74 2072.2 2071.26 2070.12 2068.46 2066.76 2065.04 2063.36 2062.28 2061.3 2061.46 2061.27 2061.03 2060.94 2060.85 2060.82 2060.99 2061.32 2061.41 2061.66 2061.91 2062.34 2064.35 2065.83 2066.56 2067.56 2068.68 2069.58 2070.49 2071.3 2072.84 2074.83 2076.83 2078.82 2080.65 2081.89 2083.39 2084.89 2086.4 2087.91 2089.42 2090.93 2092.67 2094.41 2095.72 2096.91 2098.11 2099.38 2101.07 2102.58 2104.02 2105.07 2106.37 2108.22 2110.04 2111.86 2113.68 2115.96 2118.26 2119.74 2121.46 2123.31 2125.05 2126.18 
-9999.0 -9999.0 -9999.0 -9999.0 -9999.0 -9999.0 -9999.0 -9999.0 -9999.0 -9999.0 -9999.0 -9999.0 -9999.0 -9999.0 -9999.0 -9999.0 -9999.0 -9999.0 -9999.0 -9999.0 -9999.0 -9999.0 -9999.0 -9999.0 -9999.0 -9999.0 -9999.0 -9999.0 -9999.0 -9999.0 -9999.0 -9999.0 -9999.0 -9999.0 -9999.0 -9999.0 -9999.0 -9999.0 -9999.0 -9999.0 -9999.0 -9999.0 -9999.0 -9999.0 -9999.0 -9999.0 -9999.0 -9999.0 -9999.0 -9999.0 -9999.0 -9999.0 -9999.0 -9999.0 -9999.0 -9999.0 -9999.0 -9999.0 -9999.0 -9999.0 -9999.0 -9999.0 -9999.0 -9999.0 -9999.0 -9999.0 -9999.0 -9999.0 -9999.0 -9999.0 -9999.0 -9999.0 -9999.0 -9999.0 -9999.0 -9999.0 -9999.0 -9999.0 -9999.0 -9999.0 -9999.0 -9999.0 -9999.0 -9999.0 -9999.0 -9999.0 -9999.0 -9999.0 -9999.0 -9999.0 -9999.0 -9999.0 -9999.0 -9999.0 -9999.0 -9999.0 -9999.0 -9999.0 -9999.0 -9999.0 -9999.0 -9999.0 -9999.0 -9999.0 -9999.0 -9999.0 -9999.0 -9999.0 -9999.0 -9999.0 -9999.0 -9999.0 -9999.0 -9999.0 -9999.0 -9999.0 -9999.0 -9999.0 -9999.0 -9999.0 -9999.0 -9999.0 -9999.0 -9999.0 -9999.0 -9999.0 -9999.0 -9999.0 -9999.0 -9999.0 -9999.0 -9999.0 -9999.0 -9999.0 -9999.0 -9999.0 -9999.0 -9999.0 -9999.0 -9999.0 -9999.0 -9999.0 -9999.0 -9999.0 -9999.0 -9999.0 -9999.0 -9999.0 -9999.0 -9999.0 -9999.0 -9999.0 -9999.0 -9999.0 -9999.0 -9999.0 -9999.0 -9999.0 -9999.0 -9999.0 -9999.0 -9999.0 -9999.0 -9999.0 -9999.0 -9999.0 -9999.0 -9999.0 -9999.0 -9999.0 -9999.0 -9999.0 -9999.0 -9999.0 -9999.0 -9999.0 -9999.0 -9999.0 -9999.0 -9999.0 -9999.0 -9999.0 -9999.0 -9999.0 -9999.0 -9999.0 -9999.0 -9999.0 -9999.0 -9999.0 -9999.0 -9999.0 -9999.0 -9999.0 -9999.0 -9999.0 -9999.0 -9999.0 -9999.0 -9999.0 -9999.0 -9999.0 -9999.0 -9999.0 -9999.0 -9999.0 -9999.0 -9999.0 -9999.0 -9999.0 -9999.0 -9999.0 -9999.0 -9999.0 -9999.0 -9999.0 -9999.0 -9999.0 -9999.0 -9999.0 -9999.0 -9999.0 -9999.0 -9999.0 -9999.0 -9999.0 -9999.0 -9999.0 -9999.0 -9999.0 -9999.0 -9999.0 -9999.0 -9999.0 -9999.0 -9999.0 -9999.0 -9999.0 -9999.0 -9999.0 -9999.0 -9999.0 -9999.0 -9999.0 -9999.0 -9999.0 -9999.0 -9999.0 -9999.0 -9999.0 -9999.0 -9999.0 -9999.0 -9999.0 -9999.0 -9999.0 -9999.0 -9999.0 -9999.0 -9999.0 -9999.0 -9999.0 -9999.0 -9999.0 -9999.0 -9999.0 -9999.0 -9999.0 -9999.0 -9999.0 -9999.0 -9999.0 -9999.0 -9999.0 -9999.0 -9999.0 -9999.0 -9999.0 -9999.0 -9999.0 -9999.0 -9999.0 -9999.0 -9999.0 -9999.0 -9999.0 -9999.0 -9999.0 -9999.0 -9999.0 -9999.0 -9999.0 -9999.0 -9999.0 -9999.0 -9999.0 -9999.0 -9999.0 -9999.0 -9999.0 -9999.0 -9999.0 -9999.0 -9999.0 -9999.0 -9999.0 -9999.0 -9999.0 -9999.0 -9999.0 -9999.0 -9999.0 -9999.0 -9999.0 -9999.0 -9999.0 -9999.0 -9999.0 -9999.0 -9999.0 -9999.0 -9999.0 -9999.0 -9999.0 -9999.0 -9999.0 -9999.0 -9999.0 -9999.0 -9999.0 -9999.0 -9999.0 -9999.0 -9999.0 -9999.0 -9999.0 -9999.0 -9999.0 -9999.0 -9999.0 -9999.0 -9999.0 -9999.0 -9999.0 -9999.0 -9999.0 -9999.0 -9999.0 -9999.0 -9999.0 -9999.0 -9999.0 -9999.0 -9999.0 -9999.0 -9999.0 -9999.0 -9999.0 -9999.0 -9999.0 -9999.0 -9999.0 -9999.0 -9999.0 -9999.0 -9999.0 -9999.0 -9999.0 -9999.0 -9999.0 -9999.0 -9999.0 -9999.0 -9999.0 -9999.0 -9999.0 -9999.0 -9999.0 -9999.0 -9999.0 -9999.0 -9999.0 -9999.0 -9999.0 -9999.0 -9999.0 -9999.0 -9999.0 -9999.0 -9999.0 -9999.0 -9999.0 -9999.0 -9999.0 -9999.0 -9999.0 -9999.0 -9999.0 -9999.0 -9999.0 -9999.0 -9999.0 -9999.0 -9999.0 -9999.0 -9999.0 -9999.0 -9999.0 -9999.0 -9999.0 -9999.0 -9999.0 -9999.0 -9999.0 -9999.0 -9999.0 -9999.0 -9999.0 -9999.0 -9999.0 -9999.0 -9999.0 -9999.0 -9999.0 -9999.0 -9999.0 -9999.0 -9999.0 -9999.0 -9999.0 -9999.0 -9999.0 -9999.0 -9999.0 -9999.0 -9999.0 -9999.0 -9999.0 -9999.0 -9999.0 -9999.0 -9999.0 -9999.0 -9999.0 -9999.0 -9999.0 -9999.0 -9999.0 -9999.0 -9999.0 -9999.0 -9999.0 -9999.0 -9999.0 -9999.0 -9999.0 -9999.0 -9999.0 -9999.0 -9999.0 -9999.0 -9999.0 -9999.0 -9999.0 -9999.0 -9999.0 -9999.0 -9999.0 -9999.0 -9999.0 -9999.0 -9999.0 -9999.0 -9999.0 -9999.0 -9999.0 -9999.0 -9999.0 -9999.0 -9999.0 -9999.0 -9999.0 -9999.0 -9999.0 -9999.0 -9999.0 -9999.0 -9999.0 -9999.0 -9999.0 -9999.0 -9999.0 -9999.0 -9999.0 -9999.0 -9999.0 -9999.0 -9999.0 -9999.0 -9999.0 -9999.0 -9999.0 -9999.0 -9999.0 -9999.0 -9999.0 -9999.0 -9999.0 -9999.0 -9999.0 -9999.0 -9999.0 -9999.0 -9999.0 -9999.0 -9999.0 -9999.0 -9999.0 -9999.0 -9999.0 -9999.0 -9999.0 -9999.0 -9999.0 -9999.0 -9999.0 -9999.0 -9999.0 -9999.0 -9999.0 -9999.0 -9999.0 -9999.0 -9999.0 -9999.0 2041.87 2043.61 2045.32 2047.08 2048.85 2050.63 2052.41 2054.19 2055.97 2057.75 2059.53 2061.31 2063.08 2064.86 2066.63 2068.32 2070.22 2072.34 2074.47 2076.78 2078.93 2081.01 2082.65 2084.07 2085.49 2087.26 2089.12 2090.98 2092.53 2094.1 2095.55 2096.88 2098.2 2099.52 2100.85 2102.17 2103.5 2104.82 2106.04 2107.06 2108.43 2109.92 2110.72 2111.32 2110.59 2110.13 2109.71 2109.3 2108.88 2108.46 2108.04 2107.63 2107.21 2106.79 2106.37 2105.23 2104.11 2102.84 2101.85 2100.93 2099.98 2098.41 2097.25 2096.53 2096.2 2095.77 2095.26 2094.75 2094.24 2093.73 2093.22 2092.39 2091.36 2090.32 2089.28 2088.06 2087.36 2086.34 2085.53 2084.8 2083.27 2083.7 2083.12 2082.86 2082.6 2082.35 2082.11 2081.87 2081.64 2081.41 2081.22 2080.83 2080.47 2080.21 2079.98 2080.54 2080.72 2080.92 2080.96 2080.57 2080.71 2080.86 2080.97 2081.1 2081.24 2081.37 2081.44 2081.18 2080.8 2080.78 2081.01 2081.15 2080.42 2079.43 2078.43 2077.03 2075.11 2074.52 2073.51 2072.38 2070.86 2069.17 2067.39 2065.75 2064.48 2063.05 2063.12 2063.23 2063.19 2063.08 2062.99 2063.06 2063.17 2063.41 2063.31 2063.49 2064.4 2065.99 2067.42 2068.7 2070.14 2070.66 2071.34 2072.3 2073.34 2074.89 2076.54 2078.28 2080.28 2081.91 2083.75 2084.81 2085.98 2087.47 2088.97 2090.46 2091.96 2093.26 2095.21 2096.96 2098.56 2099.76 2100.96 2102.36 2104.15 2106.01 2107.22 2108.22 2108.73 2111.06 2112.83 2114.6 2116.4 2118.37 2119.89 2121.46 2123.31 2125.16 2127.01 2128.41 
-9999.0 -9999.0 -9999.0 -9999.0 -9999.0 -9999.0 -9999.0 -9999.0 -9999.0 -9999.0 -9999.0 -9999.0 -9999.0 -9999.0 -9999.0 -9999.0 -9999.0 -9999.0 -9999.0 -9999.0 -9999.0 -9999.0 -9999.0 -9999.0 -9999.0 -9999.0 -9999.0 -9999.0 -9999.0 -9999.0 -9999.0 -9999.0 -9999.0 -9999.0 -9999.0 -9999.0 -9999.0 -9999.0 -9999.0 -9999.0 -9999.0 -9999.0 -9999.0 -9999.0 -9999.0 -9999.0 -9999.0 -9999.0 -9999.0 -9999.0 -9999.0 -9999.0 -9999.0 -9999.0 -9999.0 -9999.0 -9999.0 -9999.0 -9999.0 -9999.0 -9999.0 -9999.0 -9999.0 -9999.0 -9999.0 -9999.0 -9999.0 -9999.0 -9999.0 -9999.0 -9999.0 -9999.0 -9999.0 -9999.0 -9999.0 -9999.0 -9999.0 -9999.0 -9999.0 -9999.0 -9999.0 -9999.0 -9999.0 -9999.0 -9999.0 -9999.0 -9999.0 -9999.0 -9999.0 -9999.0 -9999.0 -9999.0 -9999.0 -9999.0 -9999.0 -9999.0 -9999.0 -9999.0 -9999.0 -9999.0 -9999.0 -9999.0 -9999.0 -9999.0 -9999.0 -9999.0 -9999.0 -9999.0 -9999.0 -9999.0 -9999.0 -9999.0 -9999.0 -9999.0 -9999.0 -9999.0 -9999.0 -9999.0 -9999.0 -9999.0 -9999.0 -9999.0 -9999.0 -9999.0 -9999.0 -9999.0 -9999.0 -9999.0 -9999.0 -9999.0 -9999.0 -9999.0 -9999.0 -9999.0 -9999.0 -9999.0 -9999.0 -9999.0 -9999.0 -9999.0 -9999.0 -9999.0 -9999.0 -9999.0 -9999.0 -9999.0 -9999.0 -9999.0 -9999.0 -9999.0 -9999.0 -9999.0 -9999.0 -9999.0 -9999.0 -9999.0 -9999.0 -9999.0 -9999.0 -9999.0 -9999.0 -9999.0 -9999.0 -9999.0 -9999.0 -9999.0 -9999.0 -9999.0 -9999.0 -9999.0 -9999.0 -9999.0 -9999.0 -9999.0 -9999.0 -9999.0 -9999.0 -9999.0 -9999.0 -9999.0 -9999.0 -9999.0 -9999.0 -9999.0 -9999.0 -9999.0 -9999.0 -9999.0 -9999.0 -9999.0 -9999.0 -9999.0 -9999.0 -9999.0 -9999.0 -9999.0 -9999.0 -9999.0 -9999.0 -9999.0 -9999.0 -9999.0 -9999.0 -9999.0 -9999.0 -9999.0 -9999.0 -9999.0 -9999.0 -9999.0 -9999.0 -9999.0 -9999.0 -9999.0 -9999.0 -9999.0 -9999.0 -9999.0 -9999.0 -9999.0 -9999.0 -9999.0 -9999.0 -9999.0 -9999.0 -9999.0 -9999.0 -9999.0 -9999.0 -9999.0 -9999.0 -9999.0 -9999.0 -9999.0 -9999.0 -9999.0 -9999.0 -9999.0 -9999.0 -9999.0 -9999.0 -9999.0 -9999.0 -9999.0 -9999.0 -9999.0 -9999.0 -9999.0 -9999.0 -9999.0 -9999.0 -9999.0 -9999.0 -9999.0 -9999.0 -9999.0 -9999.0 -9999.0 -9999.0 -9999.0 -9999.0 -9999.0 -9999.0 -9999.0 -9999.0 -9999.0 -9999.0 -9999.0 -9999.0 -9999.0 -9999.0 -9999.0 -9999.0 -9999.0 -9999.0 -9999.0 -9999.0 -9999.0 -9999.0 -9999.0 -9999.0 -9999.0 -9999.0 -9999.0 -9999.0 -9999.0 -9999.0 -9999.0 -9999.0 -9999.0 -9999.0 -9999.0 -9999.0 -9999.0 -9999.0 -9999.0 -9999.0 -9999.0 -9999.0 -9999.0 -9999.0 -9999.0 -9999.0 -9999.0 -9999.0 -9999.0 -9999.0 -9999.0 -9999.0 -9999.0 -9999.0 -9999.0 -9999.0 -9999.0 -9999.0 -9999.0 -9999.0 -9999.0 -9999.0 -9999.0 -9999.0 -9999.0 -9999.0 -9999.0 -9999.0 -9999.0 -9999.0 -9999.0 -9999.0 -9999.0 -9999.0 -9999.0 -9999.0 -9999.0 -9999.0 -9999.0 -9999.0 -9999.0 -9999.0 -9999.0 -9999.0 -9999.0 -9999.0 -9999.0 -9999.0 -9999.0 -9999.0 -9999.0 -9999.0 -9999.0 -9999.0 -9999.0 -9999.0 -9999.0 -9999.0 -9999.0 -9999.0 -9999.0 -9999.0 -9999.0 -9999.0 -9999.0 -9999.0 -9999.0 -9999.0 -9999.0 -9999.0 -9999.0 -9999.0 -9999.0 -9999.0 -9999.0 -9999.0 -9999.0 -9999.0 -9999.0 -9999.0 -9999.0 -9999.0 -9999.0 -9999.0 -9999.0 -9999.0 -9999.0 -9999.0 -9999.0 -9999.0 -9999.0 -9999.0 -9999.0 -9999.0 -9999.0 -9999.0 -9999.0 -9999.0 -9999.0 -9999.0 -9999.0 -9999.0 -9999.0 -9999.0 -9999.0 -9999.0 -9999.0 -9999.0 -9999.0 -9999.0 -9999.0 -9999.0 -9999.0 -9999.0 -9999.0 -9999.0 -9999.0 -9999.0 -9999.0 -9999.0 -9999.0 -9999.0 -9999.0 -9999.0 -9999.0 -9999.0 -9999.0 -9999.0 -9999.0 -9999.0 -9999.0 -9999.0 -9999.0 -9999.0 -9999.0 -9999.0 -9999.0 -9999.0 -9999.0 -9999.0 -9999.0 -9999.0 -9999.0 -9999.0 -9999.0 -9999.0 -9999.0 -9999.0 -9999.0 -9999.0 -9999.0 -9999.0 -9999.0 -9999.0 -9999.0 -9999.0 -9999.0 -9999.0 -9999.0 -9999.0 -9999.0 -9999.0 -9999.0 -9999.0 -9999.0 -9999.0 -9999.0 -9999.0 -9999.0 -9999.0 -9999.0 -9999.0 -9999.0 -9999.0 -9999.0 -9999.0 -9999.0 -9999.0 -9999.0 -9999.0 -9999.0 -9999.0 -9999.0 -9999.0 -9999.0 -9999.0 -9999.0 -9999.0 -9999.0 -9999.0 -9999.0 -9999.0 -9999.0 -9999.0 -9999.0 -9999.0 -9999.0 -9999.0 -9999.0 -9999.0 -9999.0 -9999.0 -9999.0 -9999.0 -9999.0 -9999.0 -9999.0 -9999.0 -9999.0 -9999.0 -9999.0 -9999.0 -9999.0 -9999.0 -9999.0 -9999.0 -9999.0 -9999.0 -9999.0 -9999.0 -9999.0 -9999.0 -9999.0 -9999.0 -9999.0 -9999.0 -9999.0 -9999.0 -9999.0 -9999.0 -9999.0 -9999.0 -9999.0 -9999.0 -9999.0 2036.67 2038.82 2040.84 2042.55 2044.27 2045.98 2047.75 2049.52 2051.3 2053.07 2054.85 2056.63 2058.41 2060.19 2061.97 2063.75 2065.55 2067.36 2068.95 2070.83 2072.98 2075.29 2077.59 2079.67 2081.75 2083.83 2085.27 2086.69 2088.36 2090.21 2092.07 2093.93 2095.8 2097.66 2099.19 2100.52 2101.84 2103.16 2104.49 2105.81 2107.14 2108.39 2109.41 2110.46 2112.05 2113.49 2113.9 2113.37 2112.96 2112.54 2112.12 2111.67 2111.04 2110.4 2110.09 2109.9 2109.72 2108.86 2107.75 2107.68 2106.98 2106.08 2105.17 2104.27 2102.71 2101.14 2099.48 2098.63 2098.95 2098.46 2097.97 2097.49 2097.07 2096.68 2095.33 2093.93 2093 2092.06 2091.16 2090.28 2089.47 2088.66 2087.8 2085.63 2086.08 2085.87 2085.62 2085.38 2085.14 2084.9 2084.67 2084.43 2084.21 2084.02 2083.6 2083.38 2083.24 2083.03 2082.15 2083.48 2083.72 2083.93 2083.54 2083.83 2084.08 2084.58 2084.71 2084.84 2084.97 2085.01 2084.92 2084.56 2084.84 2085 2084.51 2083.55 2082.34 2081.34 2080.07 2078.15 2076.83 2075.77 2074.63 2073.27 2071.53 2069.74 2068.15 2066.63 2065.34 2065.25 2065.35 2065.43 2065.27 2065.19 2065.25 2065.34 2065.73 2065.56 2065.91 2067.01 2068.62 2070.21 2071.46 2072.4 2072.97 2073.76 2074.84 2076.39 2078.48 2079.94 2081.46 2082.35 2085.07 2086.86 2088.26 2088.97 2090.06 2091.55 2093.05 2094.54 2095.37 2097.21 2099.36 2101.24 2102.6 2103.95 2105.1 2106.55 2108.28 2109.79 2110.79 2112.34 2114.06 2115.83 2117.36 2118.72 2120.09 2121.55 2123.31 2125.17 2127.08 2128.98 2130.39 
-9999.0 -9999.0 -9999.0 -9999.0 -9999.0 -9999.0 -9999.0 -9999.0 -9999.0 -9999.0 -9999.0 -9999.0 -9999.0 -9999.0 -9999.0 -9999.0 -9999.0 -9999.0 -9999.0 -9999.0 -9999.0 -9999.0 -9999.0 -9999.0 -9999.0 -9999.0 -9999.0 -9999.0 -9999.0 -9999.0 -9999.0 -9999.0 -9999.0 -9999.0 -9999.0 -9999.0 -9999.0 -9999.0 -9999.0 -9999.0 -9999.0 -9999.0 -9999.0 -9999.0 -9999.0 -9999.0 -9999.0 -9999.0 -9999.0 -9999.0 -9999.0 -9999.0 -9999.0 -9999.0 -9999.0 -9999.0 -9999.0 -9999.0 -9999.0 -9999.0 -9999.0 -9999.0 -9999.0 -9999.0 -9999.0 -9999.0 -9999.0 -9999.0 -9999.0 -9999.0 -9999.0 -9999.0 -9999.0 -9999.0 -9999.0 -9999.0 -9999.0 -9999.0 -9999.0 -9999.0 -9999.0 -9999.0 -9999.0 -9999.0 -9999.0 -9999.0 -9999.0 -9999.0 -9999.0 -9999.0 -9999.0 -9999.0 -9999.0 -9999.0 -9999.0 -9999.0 -9999.0 -9999.0 -9999.0 -9999.0 -9999.0 -9999.0 -9999.0 -9999.0 -9999.0 -9999.0 -9999.0 -9999.0 -9999.0 -9999.0 -9999.0 -9999.0 -9999.0 -9999.0 -9999.0 -9999.0 -9999.0 -9999.0 -9999.0 -9999.0 -9999.0 -9999.0 -9999.0 -9999.0 -9999.0 -9999.0 -9999.0 -9999.0 -9999.0 -9999.0 -9999.0 -9999.0 -9999.0 -9999.0 -9999.0 -9999.0 -9999.0 -9999.0 -9999.0 -9999.0 -9999.0 -9999.0 -9999.0 -9999.0 -9999.0 -9999.0 -9999.0 -9999.0 -9999.0 -9999.0 -9999.0 -9999.0 -9999.0 -9999.0 -9999.0 -9999.0 -9999.0 -9999.0 -9999.0 -9999.0 -9999.0 -9999.0 -9999.0 -9999.0 -9999.0 -9999.0 -9999.0 -9999.0 -9999.0 -9999.0 -9999.0 -9999.0 -9999.0 -9999.0 -9999.0 -9999.0 -9999.0 -9999.0 -9999.0 -9999.0 -9999.0 -9999.0 -9999.0 -9999.0 -9999.0 -9999.0 -9999.0 -9999.0 -9999.0 -9999.0 -9999.0 -9999.0 -9999.0 -9999.0 -9999.0 -9999.0 -9999.0 -9999.0 -9999.0 -9999.0 -9999.0 -9999.0 -9999.0 -9999.0 -9999.0 -9999.0 -9999.0 -9999.0 -9999.0 -9999.0 -9999.0 -9999.0 -9999.0 -9999.0 -9999.0 -9999.0 -9999.0 -9999.0 -9999.0 -9999.0 -9999.0 -9999.0 -9999.0 -9999.0 -9999.0 -9999.0 -9999.0 -9999.0 -9999.0 -9999.0 -9999.0 -9999.0 -9999.0 -9999.0 -9999.0 -9999.0 -9999.0 -9999.0 -9999.0 -9999.0 -9999.0 -9999.0 -9999.0 -9999.0 -9999.0 -9999.0 -9999.0 -9999.0 -9999.0 -9999.0 -9999.0 -9999.0 -9999.0 -9999.0 -9999.0 -9999.0 -9999.0 -9999.0 -9999.0 -9999.0 -9999.0 -9999.0 -9999.0 -9999.0 -9999.0 -9999.0 -9999.0 -9999.0 -9999.0 -9999.0 -9999.0 -9999.0 -9999.0 -9999.0 -9999.0 -9999.0 -9999.0 -9999.0 -9999.0 -9999.0 -9999.0 -9999.0 -9999.0 -9999.0 -9999.0 -9999.0 -9999.0 -9999.0 -9999.0 -9999.0 -9999.0 -9999.0 -9999.0 -9999.0 -9999.0 -9999.0 -9999.0 -9999.0 -9999.0 -9999.0 -9999.0 -9999.0 -9999.0 -9999.0 -9999.0 -9999.0 -9999.0 -9999.0 -9999.0 -9999.0 -9999.0 -9999.0 -9999.0 -9999.0 -9999.0 -9999.0 -9999.0 -9999.0 -9999.0 -9999.0 -9999.0 -9999.0 -9999.0 -9999.0 -9999.0 -9999.0 -9999.0 -9999.0 -9999.0 -9999.0 -9999.0 -9999.0 -9999.0 -9999.0 -9999.0 -9999.0 -9999.0 -9999.0 -9999.0 -9999.0 -9999.0 -9999.0 -9999.0 -9999.0 -9999.0 -9999.0 -9999.0 -9999.0 -9999.0 -9999.0 -9999.0 -9999.0 -9999.0 -9999.0 -9999.0 -9999.0 -9999.0 -9999.0 -9999.0 -9999.0 -9999.0 -9999.0 -9999.0 -9999.0 -9999.0 -9999.0 -9999.0 -9999.0 -9999.0 -9999.0 -9999.0 -9999.0 -9999.0 -9999.0 -9999.0 -9999.0 -9999.0 -9999.0 -9999.0 -9999.0 -9999.0 -9999.0 -9999.0 -9999.0 -9999.0 -9999.0 -9999.0 -9999.0 -9999.0 -9999.0 -9999.0 -9999.0 -9999.0 -9999.0 -9999.0 -9999.0 -9999.0 -9999.0 -9999.0 -9999.0 -9999.0 -9999.0 -9999.0 -9999.0 -9999.0 -9999.0 -9999.0 -9999.0 -9999.0 -9999.0 -9999.0 -9999.0 -9999.0 -9999.0 -9999.0 -9999.0 -9999.0 -9999.0 -9999.0 -9999.0 -9999.0 -9999.0 -9999.0 -9999.0 -9999.0 -9999.0 -9999.0 -9999.0 -9999.0 -9999.0 -9999.0 -9999.0 -9999.0 -9999.0 -9999.0 -9999.0 -9999.0 -9999.0 -9999.0 -9999.0 -9999.0 -9999.0 -9999.0 -9999.0 -9999.0 -9999.0 -9999.0 -9999.0 -9999.0 -9999.0 -9999.0 -9999.0 -9999.0 -9999.0 -9999.0 -9999.0 -9999.0 -9999.0 -9999.0 -9999.0 -9999.0 -9999.0 -9999.0 -9999.0 -9999.0 -9999.0 -9999.0 -9999.0 -9999.0 -9999.0 -9999.0 -9999.0 -9999.0 -9999.0 -9999.0 -9999.0 -9999.0 -9999.0 -9999.0 -9999.0 -9999.0 -9999.0 -9999.0 -9999.0 -9999.0 -9999.0 -9999.0 -9999.0 -9999.0 -9999.0 -9999.0 -9999.0 -9999.0 -9999.0 -9999.0 -9999.0 -9999.0 -9999.0 -9999.0 -9999.0 -9999.0 -9999.0 -9999.0 -9999.0 -9999.0 -9999.0 -9999.0 -9999.0 -9999.0 -9999.0 -9999.0 -9999.0 -9999.0 -9999.0 -9999.0 -9999.0 -9999.0 -9999.0 -9999.0 -9999.0 -9999.0 -9999.0 -9999.0 -9999.0 -9999.0 -9999.0 -9999.0 -9999.0 -9999.0 2031.19 2033.41 2035.76 2037.91 2039.78 2041.5 2043.21 2044.93 2046.65 2048.42 2050.19 2051.96 2053.74 2055.52 2057.3 2059.08 2060.86 2062.64 2064.41 2066.37 2068.14 2069.63 2071.49 2073.8 2076.11 2078.32 2080.41 2082.49 2084.57 2086.47 2087.89 2089.49 2091.3 2093.16 2095 2096.97 2098.95 2100.74 2102.46 2104.16 2105.48 2106.8 2108.13 2109.45 2110.73 2111.76 2112.78 2114.08 2115.67 2116.39 2115.75 2115.11 2114.48 2113.99 2113.81 2113.62 2113.44 2113.26 2113.08 2112.38 2111.27 2111.32 2111.46 2111.22 2110.32 2109.42 2108.52 2107 2105.44 2103.77 2102.97 2102.32 2101.94 2101.56 2101.17 2100.79 2100.06 2098.53 2097 2095.47 2094.41 2094.51 2093.97 2093.42 2092.87 2091.72 2090.59 2089.7 2088.87 2088.33 2088.1 2087.87 2087.64 2087.4 2087.17 2086.93 2086.62 2086.66 2086.79 2086.83 2086.74 2084.84 2085.8 2086.32 2086.77 2086.82 2087.06 2087.13 2087.56 2088.1 2088.45 2088.54 2088.57 2088.61 2088.6 2088.66 2088.68 2087.93 2086.84 2085.62 2084.41 2083.11 2081.2 2079.34 2078.02 2076.88 2075.67 2073.88 2072.09 2070.54 2069.45 2068.38 2068.02 2067.66 2067.59 2067.49 2067.34 2067.42 2067.52 2067.99 2068.03 2067.65 2069.28 2070.89 2072.53 2074.17 2074.75 2075.41 2076.18 2077.41 2079.43 2082.1 2082.35 2085.22 2086.32 2088.15 2089.97 2091.71 2092.42 2093.13 2094.14 2095.64 2096.77 2097.56 2099 2101.16 2103.31 2105.25 2106.17 2107.15 2108.65 2110.43 2112.22 2113.73 2115.2 2116.65 2118.01 2119.36 2120.71 2122.07 2123.39 2125.27 2127.18 2129.09 2130.91 2132.29 
-9999.0 -9999.0 -9999.0 -9999.0 -9999.0 -9999.0 -9999.0 -9999.0 -9999.0 -9999.0 -9999.0 -9999.0 -9999.0 -9999.0 -9999.0 -9999.0 -9999.0 -9999.0 -9999.0 -9999.0 -9999.0 -9999.0 -9999.0 -9999.0 -9999.0 -9999.0 -9999.0 -9999.0 -9999.0 -9999.0 -9999.0 -9999.0 -9999.0 -9999.0 -9999.0 -9999.0 -9999.0 -9999.0 -9999.0 -9999.0 -9999.0 -9999.0 -9999.0 -9999.0 -9999.0 -9999.0 -9999.0 -9999.0 -9999.0 -9999.0 -9999.0 -9999.0 -9999.0 -9999.0 -9999.0 -9999.0 -9999.0 -9999.0 -9999.0 -9999.0 -9999.0 -9999.0 -9999.0 -9999.0 -9999.0 -9999.0 -9999.0 -9999.0 -9999.0 -9999.0 -9999.0 -9999.0 -9999.0 -9999.0 -9999.0 -9999.0 -9999.0 -9999.0 -9999.0 -9999.0 -9999.0 -9999.0 -9999.0 -9999.0 -9999.0 -9999.0 -9999.0 -9999.0 -9999.0 -9999.0 -9999.0 -9999.0 -9999.0 -9999.0 -9999.0 -9999.0 -9999.0 -9999.0 -9999.0 -9999.0 -9999.0 -9999.0 -9999.0 -9999.0 -9999.0 -9999.0 -9999.0 -9999.0 -9999.0 -9999.0 -9999.0 -9999.0 -9999.0 -9999.0 -9999.0 -9999.0 -9999.0 -9999.0 -9999.0 -9999.0 -9999.0 -9999.0 -9999.0 -9999.0 -9999.0 -9999.0 -9999.0 -9999.0 -9999.0 -9999.0 -9999.0 -9999.0 -9999.0 -9999.0 -9999.0 -9999.0 -9999.0 -9999.0 -9999.0 -9999.0 -9999.0 -9999.0 -9999.0 -9999.0 -9999.0 -9999.0 -9999.0 -9999.0 -9999.0 -9999.0 -9999.0 -9999.0 -9999.0 -9999.0 -9999.0 -9999.0 -9999.0 -9999.0 -9999.0 -9999.0 -9999.0 -9999.0 -9999.0 -9999.0 -9999.0 -9999.0 -9999.0 -9999.0 -9999.0 -9999.0 -9999.0 -9999.0 -9999.0 -9999.0 -9999.0 -9999.0 -9999.0 -9999.0 -9999.0 -9999.0 -9999.0 -9999.0 -9999.0 -9999.0 -9999.0 -9999.0 -9999.0 -9999.0 -9999.0 -9999.0 -9999.0 -9999.0 -9999.0 -9999.0 -9999.0 -9999.0 -9999.0 -9999.0 -9999.0 -9999.0 -9999.0 -9999.0 -9999.0 -9999.0 -9999.0 -9999.0 -9999.0 -9999.0 -9999.0 -9999.0 -9999.0 -9999.0 -9999.0 -9999.0 -9999.0 -9999.0 -9999.0 -9999.0 -9999.0 -9999.0 -9999.0 -9999.0 -9999.0 -9999.0 -9999.0 -9999.0 -9999.0 -9999.0 -9999.0 -9999.0 -9999.0 -9999.0 -9999.0 -9999.0 -9999.0 -9999.0 -9999.0 -9999.0 -9999.0 -9999.0 -9999.0 -9999.0 -9999.0 -9999.0 -9999.0 -9999.0 -9999.0 -9999.0 -9999.0 -9999.0 -9999.0 -9999.0 -9999.0 -9999.0 -9999.0 -9999.0 -9999.0 -9999.0 -9999.0 -9999.0 -9999.0 -9999.0 -9999.0 -9999.0 -9999.0 -9999.0 -9999.0 -9999.0 -9999.0 -9999.0 -9999.0 -9999.0 -9999.0 -9999.0 -9999.0 -9999.0 -9999.0 -9999.0 -9999.0 -9999.0 -9999.0 -9999.0 -9999.0 -9999.0 -9999.0 -9999.0 -9999.0 -9999.0 -9999.0 -9999.0 -9999.0 -9999.0 -9999.0 -9999.0 -9999.0 -9999.0 -9999.0 -9999.0 -9999.0 -9999.0 -9999.0 -9999.0 -9999.0 -9999.0 -9999.0 -9999.0 -9999.0 -9999.0 -9999.0 -9999.0 -9999.0 -9999.0 -9999.0 -9999.0 -9999.0 -9999.0 -9999.0 -9999.0 -9999.0 -9999.0 -9999.0 -9999.0 -9999.0 -9999.0 -9999.0 -9999.0 -9999.0 -9999.0 -9999.0 -9999.0 -9999.0 -9999.0 -9999.0 -9999.0 -9999.0 -9999.0 -9999.0 -9999.0 -9999.0 -9999.0 -9999.0 -9999.0 -9999.0 -9999.0 -9999.0 -9999.0 -9999.0 -9999.0 -9999.0 -9999.0 -9999.0 -9999.0 -9999.0 -9999.0 -9999.0 -9999.0 -9999.0 -9999.0 -9999.0 -9999.0 -9999.0 -9999.0 -9999.0 -9999.0 -9999.0 -9999.0 -9999.0 -9999.0 -9999.0 -9999.0 -9999.0 -9999.0 -9999.0 -9999.0 -9999.0 -9999.0 -9999.0 -9999.0 -9999.0 -9999.0 -9999.0 -9999.0 -9999.0 -9999.0 -9999.0 -9999.0 -9999.0 -9999.0 -9999.0 -9999.0 -9999.0 -9999.0 -9999.0 -9999.0 -9999.0 -9999.0 -9999.0 -9999.0 -9999.0 -9999.0 -9999.0 -9999.0 -9999.0 -9999.0 -9999.0 -9999.0 -9999.0 -9999.0 -9999.0 -9999.0 -9999.0 -9999.0 -9999.0 -9999.0 -9999.0 -9999.0 -9999.0 -9999.0 -9999.0 -9999.0 -9999.0 -9999.0 -9999.0 -9999.0 -9999.0 -9999.0 -9999.0 -9999.0 -9999.0 -9999.0 -9999.0 -9999.0 -9999.0 -9999.0 -9999.0 -9999.0 -9999.0 -9999.0 -9999.0 -9999.0 -9999.0 -9999.0 -9999.0 -9999.0 -9999.0 -9999.0 -9999.0 -9999.0 -9999.0 -9999.0 -9999.0 -9999.0 -9999.0 -9999.0 -9999.0 -9999.0 -9999.0 -9999.0 -9999.0 -9999.0 -9999.0 -9999.0 -9999.0 -9999.0 -9999.0 -9999.0 -9999.0 -9999.0 -9999.0 -9999.0 -9999.0 -9999.0 -9999.0 -9999.0 -9999.0 -9999.0 -9999.0 -9999.0 -9999.0 -9999.0 -9999.0 -9999.0 -9999.0 -9999.0 -9999.0 -9999.0 -9999.0 -9999.0 -9999.0 -9999.0 -9999.0 -9999.0 -9999.0 -9999.0 -9999.0 -9999.0 -9999.0 -9999.0 -9999.0 -9999.0 -9999.0 -9999.0 -9999.0 -9999.0 -9999.0 -9999.0 -9999.0 -9999.0 -9999.0 -9999.0 -9999.0 -9999.0 -9999.0 -9999.0 -9999.0 -9999.0 -9999.0 -9999.0 -9999.0 -9999.0 -9999.0 -9999.0 -9999.0 -9999.0 -9999.0 -9999.0 -9999.0 2028.76 2030.42 2032.08 2033.83 2036.77 2038.73 2040.45 2042.16 2043.88 2045.59 2047.32 2049.09 2050.86 2052.63 2054.4 2056.18 2057.96 2059.74 2061.51 2063.28 2065.24 2067.19 2069.14 2070.88 2072.32 2074.62 2076.93 2079.06 2081.14 2083.22 2085.31 2087.39 2089.09 2090.62 2092.41 2094.24 2096.15 2098.14 2100.12 2102.1 2103.82 2105.54 2107.26 2108.98 2110.44 2111.77 2113.08 2114.1 2115.13 2115.96 2117.3 2117.91 2117.71 2117.53 2117.34 2117.16 2116.98 2116.8 2116.62 2116.44 2115.91 2114.8 2114.93 2115.11 2115.24 2115.38 2114.56 2113.66 2112.76 2111.3 2109.72 2108.15 2107.5 2106.85 2106.38 2105.95 2105.51 2105.08 2103.99 2102.81 2101.15 2099.48 2097.8 2097.3 2097.87 2097.82 2097.04 2095.97 2095.44 2093.75 2092.4 2091.28 2090.7 2090.46 2090.23 2090 2089.68 2089.64 2089.39 2090.17 2090.75 2090.78 2090.45 2089.92 2089.39 2089.03 2089.58 2090.14 2090.29 2090.32 2090.5 2091.04 2091.52 2091.81 2092.1 2092.33 2092.36 2092.4 2092.25 2091.2 2090.21 2089.13 2087.91 2086.59 2084.71 2083.11 2080.67 2079.54 2077.99 2076.09 2074.04 2072.34 2071.85 2071.37 2070.91 2070.46 2070.17 2069.69 2069.61 2069.6 2069.71 2070.04 2070.71 2071.13 2071.77 2073.47 2075.18 2076.13 2077.18 2077.88 2079.45 2081.84 2084.71 2086.52 2087.85 2089 2090.35 2091.78 2093.24 2094.81 2095.86 2096.57 2097.28 2098.16 2098.95 2099.73 2100.79 2102.95 2105.1 2107.24 2108.56 2109.54 2111.33 2113.08 2114.55 2116.01 2117.48 2119.04 2120.39 2121.74 2123.01 2124.1 2125.52 2127.32 2129.19 2131.1 2132.82 2134.16 
-9999.0 -9999.0 -9999.0 -9999.0 -9999.0 -9999.0 -9999.0 -9999.0 -9999.0 -9999.0 -9999.0 -9999.0 -9999.0 -9999.0 -9999.0 -9999.0 -9999.0 -9999.0 -9999.0 -9999.0 -9999.0 -9999.0 -9999.0 -9999.0 -9999.0 -9999.0 -9999.0 -9999.0 -9999.0 -9999.0 -9999.0 -9999.0 -9999.0 -9999.0 -9999.0 -9999.0 -9999.0 -9999.0 -9999.0 -9999.0 -9999.0 -9999.0 -9999.0 -9999.0 -9999.0 -9999.0 -9999.0 -9999.0 -9999.0 -9999.0 -9999.0 -9999.0 -9999.0 -9999.0 -9999.0 -9999.0 -9999.0 -9999.0 -9999.0 -9999.0 -9999.0 -9999.0 -9999.0 -9999.0 -9999.0 -9999.0 -9999.0 -9999.0 -9999.0 -9999.0 -9999.0 -9999.0 -9999.0 -9999.0 -9999.0 -9999.0 -9999.0 -9999.0 -9999.0 -9999.0 -9999.0 -9999.0 -9999.0 -9999.0 -9999.0 -9999.0 -9999.0 -9999.0 -9999.0 -9999.0 -9999.0 -9999.0 -9999.0 -9999.0 -9999.0 -9999.0 -9999.0 -9999.0 -9999.0 -9999.0 -9999.0 -9999.0 -9999.0 -9999.0 -9999.0 -9999.0 -9999.0 -9999.0 -9999.0 -9999.0 -9999.0 -9999.0 -9999.0 -9999.0 -9999.0 -9999.0 -9999.0 -9999.0 -9999.0 -9999.0 -9999.0 -9999.0 -9999.0 -9999.0 -9999.0 -9999.0 -9999.0 -9999.0 -9999.0 -9999.0 -9999.0 -9999.0 -9999.0 -9999.0 -9999.0 -9999.0 -9999.0 -9999.0 -9999.0 -9999.0 -9999.0 -9999.0 -9999.0 -9999.0 -9999.0 -9999.0 -9999.0 -9999.0 -9999.0 -9999.0 -9999.0 -9999.0 -9999.0 -9999.0 -9999.0 -9999.0 -9999.0 -9999.0 -9999.0 -9999.0 -9999.0 -9999.0 -9999.0 -9999.0 -9999.0 -9999.0 -9999.0 -9999.0 -9999.0 -9999.0 -9999.0 -9999.0 -9999.0 -9999.0 -9999.0 -9999.0 -9999.0 -9999.0 -9999.0 -9999.0 -9999.0 -9999.0 -9999.0 -9999.0 -9999.0 -9999.0 -9999.0 -9999.0 -9999.0 -9999.0 -9999.0 -9999.0 -9999.0 -9999.0 -9999.0 -9999.0 -9999.0 -9999.0 -9999.0 -9999.0 -9999.0 -9999.0 -9999.0 -9999.0 -9999.0 -9999.0 -9999.0 -9999.0 -9999.0 -9999.0 -9999.0 -9999.0 -9999.0 -9999.0 -9999.0 -9999.0 -9999.0 -9999.0 -9999.0 -9999.0 -9999.0 -9999.0 -9999.0 -9999.0 -9999.0 -9999.0 -9999.0 -9999.0 -9999.0 -9999.0 -9999.0 -9999.0 -9999.0 -9999.0 -9999.0 -9999.0 -9999.0 -9999.0 -9999.0 -9999.0 -9999.0 -9999.0 -9999.0 -9999.0 -9999.0 -9999.0 -9999.0 -9999.0 -9999.0 -9999.0 -9999.0 -9999.0 -9999.0 -9999.0 -9999.0 -9999.0 -9999.0 -9999.0 -9999.0 -9999.0 -9999.0 -9999.0 -9999.0 -9999.0 -9999.0 -9999.0 -9999.0 -9999.0 -9999.0 -9999.0 -9999.0 -9999.0 -9999.0 -9999.0 -9999.0 -9999.0 -9999.0 -9999.0 -9999.0 -9999.0 -9999.0 -9999.0 -9999.0 -9999.0 -9999.0 -9999.0 -9999.0 -9999.0 -9999.0 -9999.0 -9999.0 -9999.0 -9999.0 -9999.0 -9999.0 -9999.0 -9999.0 -9999.0 -9999.0 -9999.0 -9999.0 -9999.0 -9999.0 -9999.0 -9999.0 -9999.0 -9999.0 -9999.0 -9999.0 -9999.0 -9999.0 -9999.0 -9999.0 -9999.0 -9999.0 -9999.0 -9999.0 -9999.0 -9999.0 -9999.0 -9999.0 -9999.0 -9999.0 -9999.0 -9999.0 -9999.0 -9999.0 -9999.0 -9999.0 -9999.0 -9999.0 -9999.0 -9999.0 -9999.0 -9999.0 -9999.0 -9999.0 -9999.0 -9999.0 -9999.0 -9999.0 -9999.0 -9999.0 -9999.0 -9999.0 -9999.0 -9999.0 -9999.0 -9999.0 -9999.0 -9999.0 -9999.0 -9999.0 -9999.0 -9999.0 -9999.0 -9999.0 -9999.0 -9999.0 -9999.0 -9999.0 -9999.0 -9999.0 -9999.0 -9999.0 -9999.0 -9999.0 -9999.0 -9999.0 -9999.0 -9999.0 -9999.0 -9999.0 -9999.0 -9999.0 -9999.0 -9999.0 -9999.0 -9999.0 -9999.0 -9999.0 -9999.0 -9999.0 -9999.0 -9999.0 -9999.0 -9999.0 -9999.0 -9999.0 -9999.0 -9999.0 -9999.0 -9999.0 -9999.0 -9999.0 -9999.0 -9999.0 -9999.0 -9999.0 -9999.0 -9999.0 -9999.0 -9999.0 -9999.0 -9999.0 -9999.0 -9999.0 -9999.0 -9999.0 -9999.0 -9999.0 -9999.0 -9999.0 -9999.0 -9999.0 -9999.0 -9999.0 -9999.0 -9999.0 -9999.0 -9999.0 -9999.0 -9999.0 -9999.0 -9999.0 -9999.0 -9999.0 -9999.0 -9999.0 -9999.0 -9999.0 -9999.0 -9999.0 -9999.0 -9999.0 -9999.0 -9999.0 -9999.0 -9999.0 -9999.0 -9999.0 -9999.0 -9999.0 -9999.0 -9999.0 -9999.0 -9999.0 -9999.0 -9999.0 -9999.0 -9999.0 -9999.0 -9999.0 -9999.0 -9999.0 -9999.0 -9999.0 -9999.0 -9999.0 -9999.0 -9999.0 -9999.0 -9999.0 -9999.0 -9999.0 -9999.0 -9999.0 -9999.0 -9999.0 -9999.0 -9999.0 -9999.0 -9999.0 -9999.0 -9999.0 -9999.0 -9999.0 -9999.0 -9999.0 -9999.0 -9999.0 -9999.0 -9999.0 -9999.0 -9999.0 -9999.0 -9999.0 -9999.0 -9999.0 -9999.0 -9999.0 -9999.0 -9999.0 -9999.0 -9999.0 -9999.0 -9999.0 -9999.0 -9999.0 -9999.0 -9999.0 -9999.0 -9999.0 -9999.0 -9999.0 -9999.0 -9999.0 -9999.0 -9999.0 -9999.0 -9999.0 -9999.0 -9999.0 -9999.0 -9999.0 -9999.0 -9999.0 -9999.0 -9999.0 -9999.0 -9999.0 -9999.0 -9999.0 -9999.0 2024.71 2026.4 2027.95 2029.43 2031.1 2032.84 2034.59 2037.39 2039.49 2041.11 2042.82 2044.54 2046.25 2047.99 2049.76 2051.53 2053.3 2055.07 2056.85 2058.63 2060.32 2062.15 2064.1 2066.46 2068.95 2070.48 2072.15 2073.38 2075.44 2077.71 2079.8 2081.88 2083.96 2086.04 2088.13 2090.21 2091.75 2093.54 2095.31 2097.32 2099.31 2101.29 2103.28 2105.18 2106.9 2108.62 2110.34 2112.06 2113.78 2115.41 2115.88 2116.41 2117.74 2119.02 2120.42 2120.88 2120.7 2120.52 2120.34 2120.16 2119.97 2119.79 2119.44 2118.38 2118.55 2118.73 2118.89 2119.02 2119.16 2118.8 2117.9 2117 2115.59 2114 2112.69 2112.04 2111.39 2110.96 2110.53 2110.09 2109.24 2108.07 2106.89 2105.71 2104.53 2103.04 2101.81 2101.92 2101.79 2101.19 2100.47 2099.75 2099.93 2097.65 2095.43 2093.69 2093.06 2092.74 2092.41 2092.33 2092.35 2092.9 2093.68 2094.47 2094.47 2094.08 2093.78 2093.49 2093.61 2093.5 2093.08 2093.57 2093.52 2093.44 2093.87 2094.43 2095.35 2096.27 2096.95 2096.95 2096.96 2096.15 2095.01 2093.97 2092.69 2091.4 2090.1 2088.48 2086.88 2084.96 2083.09 2081.2 2079.15 2076.97 2075.59 2074.32 2073.64 2073.42 2073.13 2072.45 2072.48 2072.63 2072.68 2073.18 2073.39 2074.36 2075.02 2075.66 2076.33 2077.47 2078.54 2080.03 2081.68 2084.7 2087.1 2089.56 2090.38 2090.32 2092.77 2094.39 2095.8 2096.93 2097.99 2098.87 2099.46 2100.17 2100.98 2101.43 2101.91 2102.58 2104.73 2106.88 2109.02 2110.58 2111.82 2113.65 2115.21 2116.74 2118.27 2119.79 2121.42 2122.76 2123.85 2124.94 2126.03 2127.65 2129.49 2131.32 2133.16 2134.65 2135.95 
-9999.0 -9999.0 -9999.0 -9999.0 -9999.0 -9999.0 -9999.0 -9999.0 -9999.0 -9999.0 -9999.0 -9999.0 -9999.0 -9999.0 -9999.0 -9999.0 -9999.0 -9999.0 -9999.0 -9999.0 -9999.0 -9999.0 -9999.0 -9999.0 -9999.0 -9999.0 -9999.0 -9999.0 -9999.0 -9999.0 -9999.0 -9999.0 -9999.0 -9999.0 -9999.0 -9999.0 -9999.0 -9999.0 -9999.0 -9999.0 -9999.0 -9999.0 -9999.0 -9999.0 -9999.0 -9999.0 -9999.0 -9999.0 -9999.0 -9999.0 -9999.0 -9999.0 -9999.0 -9999.0 -9999.0 -9999.0 -9999.0 -9999.0 -9999.0 -9999.0 -9999.0 -9999.0 -9999.0 -9999.0 -9999.0 -9999.0 -9999.0 -9999.0 -9999.0 -9999.0 -9999.0 -9999.0 -9999.0 -9999.0 -9999.0 -9999.0 -9999.0 -9999.0 -9999.0 -9999.0 -9999.0 -9999.0 -9999.0 -9999.0 -9999.0 -9999.0 -9999.0 -9999.0 -9999.0 -9999.0 -9999.0 -9999.0 -9999.0 -9999.0 -9999.0 -9999.0 -9999.0 -9999.0 -9999.0 -9999.0 -9999.0 -9999.0 -9999.0 -9999.0 -9999.0 -9999.0 -9999.0 -9999.0 -9999.0 -9999.0 -9999.0 -9999.0 -9999.0 -9999.0 -9999.0 -9999.0 -9999.0 -9999.0 -9999.0 -9999.0 -9999.0 -9999.0 -9999.0 -9999.0 -9999.0 -9999.0 -9999.0 -9999.0 -9999.0 -9999.0 -9999.0 -9999.0 -9999.0 -9999.0 -9999.0 -9999.0 -9999.0 -9999.0 -9999.0 -9999.0 -9999.0 -9999.0 -9999.0 -9999.0 -9999.0 -9999.0 -9999.0 -9999.0 -9999.0 -9999.0 -9999.0 -9999.0 -9999.0 -9999.0 -9999.0 -9999.0 -9999.0 -9999.0 -9999.0 -9999.0 -9999.0 -9999.0 -9999.0 -9999.0 -9999.0 -9999.0 -9999.0 -9999.0 -9999.0 -9999.0 -9999.0 -9999.0 -9999.0 -9999.0 -9999.0 -9999.0 -9999.0 -9999.0 -9999.0 -9999.0 -9999.0 -9999.0 -9999.0 -9999.0 -9999.0 -9999.0 -9999.0 -9999.0 -9999.0 -9999.0 -9999.0 -9999.0 -9999.0 -9999.0 -9999.0 -9999.0 -9999.0 -9999.0 -9999.0 -9999.0 -9999.0 -9999.0 -9999.0 -9999.0 -9999.0 -9999.0 -9999.0 -9999.0 -9999.0 -9999.0 -9999.0 -9999.0 -9999.0 -9999.0 -9999.0 -9999.0 -9999.0 -9999.0 -9999.0 -9999.0 -9999.0 -9999.0 -9999.0 -9999.0 -9999.0 -9999.0 -9999.0 -9999.0 -9999.0 -9999.0 -9999.0 -9999.0 -9999.0 -9999.0 -9999.0 -9999.0 -9999.0 -9999.0 -9999.0 -9999.0 -9999.0 -9999.0 -9999.0 -9999.0 -9999.0 -9999.0 -9999.0 -9999.0 -9999.0 -9999.0 -9999.0 -9999.0 -9999.0 -9999.0 -9999.0 -9999.0 -9999.0 -9999.0 -9999.0 -9999.0 -9999.0 -9999.0 -9999.0 -9999.0 -9999.0 -9999.0 -9999.0 -9999.0 -9999.0 -9999.0 -9999.0 -9999.0 -9999.0 -9999.0 -9999.0 -9999.0 -9999.0 -9999.0 -9999.0 -9999.0 -9999.0 -9999.0 -9999.0 -9999.0 -9999.0 -9999.0 -9999.0 -9999.0 -9999.0 -9999.0 -9999.0 -9999.0 -9999.0 -9999.0 -9999.0 -9999.0 -9999.0 -9999.0 -9999.0 -9999.0 -9999.0 -9999.0 -9999.0 -9999.0 -9999.0 -9999.0 -9999.0 -9999.0 -9999.0 -9999.0 -9999.0 -9999.0 -9999.0 -9999.0 -9999.0 -9999.0 -9999.0 -9999.0 -9999.0 -9999.0 -9999.0 -9999.0 -9999.0 -9999.0 -9999.0 -9999.0 -9999.0 -9999.0 -9999.0 -9999.0 -9999.0 -9999.0 -9999.0 -9999.0 -9999.0 -9999.0 -9999.0 -9999.0 -9999.0 -9999.0 -9999.0 -9999.0 -9999.0 -9999.0 -9999.0 -9999.0 -9999.0 -9999.0 -9999.0 -9999.0 -9999.0 -9999.0 -9999.0 -9999.0 -9999.0 -9999.0 -9999.0 -9999.0 -9999.0 -9999.0 -9999.0 -9999.0 -9999.0 -9999.0 -9999.0 -9999.0 -9999.0 -9999.0 -9999.0 -9999.0 -9999.0 -9999.0 -9999.0 -9999.0 -9999.0 -9999.0 -9999.0 -9999.0 -9999.0 -9999.0 -9999.0 -9999.0 -9999.0 -9999.0 -9999.0 -9999.0 -9999.0 -9999.0 -9999.0 -9999.0 -9999.0 -9999.0 -9999.0 -9999.0 -9999.0 -9999.0 -9999.0 -9999.0 -9999.0 -9999.0 -9999.0 -9999.0 -9999.0 -9999.0 -9999.0 -9999.0 -9999.0 -9999.0 -9999.0 -9999.0 -9999.0 -9999.0 -9999.0 -9999.0 -9999.0 -9999.0 -9999.0 -9999.0 -9999.0 -9999.0 -9999.0 -9999.0 -9999.0 -9999.0 -9999.0 -9999.0 -9999.0 -9999.0 -9999.0 -9999.0 -9999.0 -9999.0 -9999.0 -9999.0 -9999.0 -9999.0 -9999.0 -9999.0 -9999.0 -9999.0 -9999.0 -9999.0 -9999.0 -9999.0 -9999.0 -9999.0 -9999.0 -9999.0 -9999.0 -9999.0 -9999.0 -9999.0 -9999.0 -9999.0 -9999.0 -9999.0 -9999.0 -9999.0 -9999.0 -9999.0 -9999.0 -9999.0 -9999.0 -9999.0 -9999.0 -9999.0 -9999.0 -9999.0 -9999.0 -9999.0 -9999.0 -9999.0 -9999.0 -9999.0 -9999.0 -9999.0 -9999.0 -9999.0 -9999.0 -9999.0 -9999.0 -9999.0 -9999.0 -9999.0 -9999.0 -9999.0 -9999.0 -9999.0 -9999.0 -9999.0 -9999.0 -9999.0 -9999.0 -9999.0 -9999.0 -9999.0 -9999.0 -9999.0 -9999.0 -9999.0 -9999.0 -9999.0 -9999.0 -9999.0 -9999.0 -9999.0 -9999.0 -9999.0 -9999.0 -9999.0 -9999.0 -9999.0 -9999.0 -9999.0 -9999.0 -9999.0 -9999.0 -9999.0 -9999.0 -9999.0 -9999.0 -9999.0 2022.31 2024 2025.69 2027.52 2028.85 2030.36 2031.85 2033.33 2035.28 2038.11 2040.24 2041.87 2043.48 2045.2 2046.91 2048.66 2050.43 2052.2 2053.97 2055.74 2057.51 2059.13 2061.01 2063.45 2065.99 2068.53 2070.38 2071.92 2073.29 2074.53 2076.27 2078.45 2080.53 2082.62 2084.7 2086.78 2088.86 2090.95 2092.92 2094.6 2096.38 2098.31 2100.39 2102.46 2104.45 2106.44 2108.26 2109.98 2111.7 2113.42 2115.07 2116.49 2116.94 2118.09 2119.5 2120.81 2122.1 2123.73 2123.88 2123.69 2123.51 2123.33 2123.15 2122.96 2121.99 2122.17 2122.34 2122.52 2122.67 2122.8 2122.94 2123.04 2122.14 2121.24 2119.89 2118.28 2117.22 2116.57 2115.97 2115.54 2115.11 2114.5 2113.32 2112.14 2110.96 2109.78 2108.61 2107.43 2106.34 2105.53 2104.86 2104.32 2103.72 2103.64 2104.21 2104.27 2101.99 2099.71 2097.43 2095.93 2095.65 2095.95 2096.09 2096.28 2097.03 2098.48 2099.46 2099.16 2098.87 2099.22 2099.48 2099.29 2098.8 2098.22 2097.83 2097.67 2098.2 2099.11 2100.03 2100.95 2101.59 2101.59 2101.43 2100.2 2098.96 2097.83 2096.69 2095.9 2094.42 2092.7 2090.95 2089.1 2086.9 2084.88 2082.87 2080.81 2078.89 2077.63 2075.83 2074.93 2075.46 2075.34 2075.45 2075.65 2075.84 2076.13 2076.57 2077.6 2078.62 2079.34 2080.04 2081.38 2082.22 2084.16 2086.59 2089.69 2092.64 2094.42 2095.29 2095.81 2097.4 2098.91 2099.9 2099.25 2100.89 2101.78 2102.49 2103.05 2103.95 2104.42 2104.89 2105.29 2107.1 2109.22 2111.31 2112.64 2113.89 2115.68 2117.21 2118.74 2120.27 2121.81 2123.62 2124.67 2125.71 2126.84 2127.99 2129.92 2131.86 2133.77 2135.44 2136.59 2137.78 
-9999.0 -9999.0 -9999.0 -9999.0 -9999.0 -9999.0 -9999.0 -9999.0 -9999.0 -9999.0 -9999.0 -9999.0 -9999.0 -9999.0 -9999.0 -9999.0 -9999.0 -9999.0 -9999.0 -9999.0 -9999.0 -9999.0 -9999.0 -9999.0 -9999.0 -9999.0 -9999.0 -9999.0 -9999.0 -9999.0 -9999.0 -9999.0 -9999.0 -9999.0 -9999.0 -9999.0 -9999.0 -9999.0 -9999.0 -9999.0 -9999.0 -9999.0 -9999.0 -9999.0 -9999.0 -9999.0 -9999.0 -9999.0 -9999.0 -9999.0 -9999.0 -9999.0 -9999.0 -9999.0 -9999.0 -9999.0 -9999.0 -9999.0 -9999.0 -9999.0 -9999.0 -9999.0 -9999.0 -9999.0 -9999.0 -9999.0 -9999.0 -9999.0 -9999.0 -9999.0 -9999.0 -9999.0 -9999.0 -9999.0 -9999.0 -9999.0 -9999.0 -9999.0 -9999.0 -9999.0 -9999.0 -9999.0 -9999.0 -9999.0 -9999.0 -9999.0 -9999.0 -9999.0 -9999.0 -9999.0 -9999.0 -9999.0 -9999.0 -9999.0 -9999.0 -9999.0 -9999.0 -9999.0 -9999.0 -9999.0 -9999.0 -9999.0 -9999.0 -9999.0 -9999.0 -9999.0 -9999.0 -9999.0 -9999.0 -9999.0 -9999.0 -9999.0 -9999.0 -9999.0 -9999.0 -9999.0 -9999.0 -9999.0 -9999.0 -9999.0 -9999.0 -9999.0 -9999.0 -9999.0 -9999.0 -9999.0 -9999.0 -9999.0 -9999.0 -9999.0 -9999.0 -9999.0 -9999.0 -9999.0 -9999.0 -9999.0 -9999.0 -9999.0 -9999.0 -9999.0 -9999.0 -9999.0 -9999.0 -9999.0 -9999.0 -9999.0 -9999.0 -9999.0 -9999.0 -9999.0 -9999.0 -9999.0 -9999.0 -9999.0 -9999.0 -9999.0 -9999.0 -9999.0 -9999.0 -9999.0 -9999.0 -9999.0 -9999.0 -9999.0 -9999.0 -9999.0 -9999.0 -9999.0 -9999.0 -9999.0 -9999.0 -9999.0 -9999.0 -9999.0 -9999.0 -9999.0 -9999.0 -9999.0 -9999.0 -9999.0 -9999.0 -9999.0 -9999.0 -9999.0 -9999.0 -9999.0 -9999.0 -9999.0 -9999.0 -9999.0 -9999.0 -9999.0 -9999.0 -9999.0 -9999.0 -9999.0 -9999.0 -9999.0 -9999.0 -9999.0 -9999.0 -9999.0 -9999.0 -9999.0 -9999.0 -9999.0 -9999.0 -9999.0 -9999.0 -9999.0 -9999.0 -9999.0 -9999.0 -9999.0 -9999.0 -9999.0 -9999.0 -9999.0 -9999.0 -9999.0 -9999.0 -9999.0 -9999.0 -9999.0 -9999.0 -9999.0 -9999.0 -9999.0 -9999.0 -9999.0 -9999.0 -9999.0 -9999.0 -9999.0 -9999.0 -9999.0 -9999.0 -9999.0 -9999.0 -9999.0 -9999.0 -9999.0 -9999.0 -9999.0 -9999.0 -9999.0 -9999.0 -9999.0 -9999.0 -9999.0 -9999.0 -9999.0 -9999.0 -9999.0 -9999.0 -9999.0 -9999.0 -9999.0 -9999.0 -9999.0 -9999.0 -9999.0 -9999.0 -9999.0 -9999.0 -9999.0 -9999.0 -9999.0 -9999.0 -9999.0 -9999.0 -9999.0 -9999.0 -9999.0 -9999.0 -9999.0 -9999.0 -9999.0 -9999.0 -9999.0 -9999.0 -9999.0 -9999.0 -9999.0 -9999.0 -9999.0 -9999.0 -9999.0 -9999.0 -9999.0 -9999.0 -9999.0 -9999.0 -9999.0 -9999.0 -9999.0 -9999.0 -9999.0 -9999.0 -9999.0 -9999.0 -9999.0 -9999.0 -9999.0 -9999.0 -9999.0 -9999.0 -9999.0 -9999.0 -9999.0 -9999.0 -9999.0 -9999.0 -9999.0 -9999.0 -9999.0 -9999.0 -9999.0 -9999.0 -9999.0 -9999.0 -9999.0 -9999.0 -9999.0 -9999.0 -9999.0 -9999.0 -9999.0 -9999.0 -9999.0 -9999.0 -9999.0 -9999.0 -9999.0 -9999.0 -9999.0 -9999.0 -9999.0 -9999.0 -9999.0 -9999.0 -9999.0 -9999.0 -9999.0 -9999.0 -9999.0 -9999.0 -9999.0 -9999.0 -9999.0 -9999.0 -9999.0 -9999.0 -9999.0 -9999.0 -9999.0 -9999.0 -9999.0 -9999.0 -9999.0 -9999.0 -9999.0 -9999.0 -9999.0 -9999.0 -9999.0 -9999.0 -9999.0 -9999.0 -9999.0 -9999.0 -9999.0 -9999.0 -9999.0 -9999.0 -9999.0 -9999.0 -9999.0 -9999.0 -9999.0 -9999.0 -9999.0 -9999.0 -9999.0 -9999.0 -9999.0 -9999.0 -9999.0 -9999.0 -9999.0 -9999.0 -9999.0 -9999.0 -9999.0 -9999.0 -9999.0 -9999.0 -9999.0 -9999.0 -9999.0 -9999.0 -9999.0 -9999.0 -9999.0 -9999.0 -9999.0 -9999.0 -9999.0 -9999.0 -9999.0 -9999.0 -9999.0 -9999.0 -9999.0 -9999.0 -9999.0 -9999.0 -9999.0 -9999.0 -9999.0 -9999.0 -9999.0 -9999.0 -9999.0 -9999.0 -9999.0 -9999.0 -9999.0 -9999.0 -9999.0 -9999.0 -9999.0 -9999.0 -9999.0 -9999.0 -9999.0 -9999.0 -9999.0 -9999.0 -9999.0 -9999.0 -9999.0 -9999.0 -9999.0 -9999.0 -9999.0 -9999.0 -9999.0 -9999.0 -9999.0 -9999.0 -9999.0 -9999.0 -9999.0 -9999.0 -9999.0 -9999.0 -9999.0 -9999.0 -9999.0 -9999.0 -9999.0 -9999.0 -9999.0 -9999.0 -9999.0 -9999.0 -9999.0 -9999.0 -9999.0 -9999.0 -9999.0 -9999.0 -9999.0 -9999.0 -9999.0 -9999.0 -9999.0 -9999.0 -9999.0 -9999.0 -9999.0 -9999.0 -9999.0 -9999.0 -9999.0 -9999.0 -9999.0 -9999.0 -9999.0 -9999.0 -9999.0 -9999.0 -9999.0 -9999.0 -9999.0 -9999.0 -9999.0 -9999.0 -9999.0 -9999.0 -9999.0 -9999.0 -9999.0 -9999.0 -9999.0 -9999.0 -9999.0 -9999.0 -9999.0 -9999.0 -9999.0 -9999.0 -9999.0 -9999.0 -9999.0 -9999.0 -9999.0 -9999.0 2018.23 2019.92 2021.61 2023.3 2024.99 2026.82 2028.59 2029.74 2031.25 2032.76 2034.27 2036.27 2038.52 2040.79 2042.57 2044.24 2045.86 2047.57 2049.33 2051.1 2052.87 2054.64 2056.43 2057.93 2060.44 2062.98 2065.52 2068.07 2070.28 2071.78 2073.07 2074.36 2075.65 2077.09 2079.19 2081.27 2083.35 2085.43 2087.49 2089.55 2091.61 2093.67 2095.65 2097.45 2099.25 2101.3 2103.39 2105.47 2107.56 2109.59 2111.34 2112.98 2114.61 2116.14 2117.4 2118.62 2119.79 2121.26 2122.6 2123.75 2125.37 2127.04 2126.87 2126.69 2126.5 2126.32 2125.61 2125.79 2125.96 2126.14 2126.31 2126.45 2126.58 2126.72 2126.85 2126.38 2125.48 2124.18 2122.57 2121.75 2121.09 2120.55 2120.12 2119.69 2118.58 2117.4 2116.22 2115.04 2113.86 2112.69 2111.61 2110.82 2110.04 2109.22 2108.4 2107.57 2107.61 2108.14 2108.71 2108.61 2106.33 2104.06 2102.25 2101.53 2101.75 2101.69 2101.75 2102.05 2103.08 2104.54 2104.25 2104.79 2105.38 2105.41 2105.07 2104.59 2103.49 2103.16 2103.07 2103.1 2103.8 2104.72 2105.64 2106.22 2106.23 2105.47 2104.24 2103 2101.77 2100.57 2099.62 2098.18 2096.7 2094.95 2093.09 2090.89 2088.69 2086.54 2084.63 2082.63 2080.8 2079.36 2077.65 2078.1 2078.27 2078.47 2078.57 2078.67 2079.08 2079.76 2080.78 2081.81 2082.83 2084.03 2085.45 2086.89 2088.59 2090.85 2094.15 2096.54 2098.19 2098.9 2100.04 2101.29 2102.67 2104.03 2104.23 2104.59 2105.21 2105.43 2105.91 2106.8 2107.44 2107.84 2108.43 2109.61 2111.73 2113.44 2114.63 2116 2117.68 2119.21 2120.74 2121.91 2123.7 2125.6 2126.72 2127.75 2129 2130.56 2132.5 2134.31 2136 2137.39 2138.53 2139.7 
-9999.0 -9999.0 -9999.0 -9999.0 -9999.0 -9999.0 -9999.0 -9999.0 -9999.0 -9999.0 -9999.0 -9999.0 -9999.0 -9999.0 -9999.0 -9999.0 -9999.0 -9999.0 -9999.0 -9999.0 -9999.0 -9999.0 -9999.0 -9999.0 -9999.0 -9999.0 -9999.0 -9999.0 -9999.0 -9999.0 -9999.0 -9999.0 -9999.0 -9999.0 -9999.0 -9999.0 -9999.0 -9999.0 -9999.0 -9999.0 -9999.0 -9999.0 -9999.0 -9999.0 -9999.0 -9999.0 -9999.0 -9999.0 -9999.0 -9999.0 -9999.0 -9999.0 -9999.0 -9999.0 -9999.0 -9999.0 -9999.0 -9999.0 -9999.0 -9999.0 -9999.0 -9999.0 -9999.0 -9999.0 -9999.0 -9999.0 -9999.0 -9999.0 -9999.0 -9999.0 -9999.0 -9999.0 -9999.0 -9999.0 -9999.0 -9999.0 -9999.0 -9999.0 -9999.0 -9999.0 -9999.0 -9999.0 -9999.0 -9999.0 -9999.0 -9999.0 -9999.0 -9999.0 -9999.0 -9999.0 -9999.0 -9999.0 -9999.0 -9999.0 -9999.0 -9999.0 -9999.0 -9999.0 -9999.0 -9999.0 -9999.0 -9999.0 -9999.0 -9999.0 -9999.0 -9999.0 -9999.0 -9999.0 -9999.0 -9999.0 -9999.0 -9999.0 -9999.0 -9999.0 -9999.0 -9999.0 -9999.0 -9999.0 -9999.0 -9999.0 -9999.0 -9999.0 -9999.0 -9999.0 -9999.0 -9999.0 -9999.0 -9999.0 -9999.0 -9999.0 -9999.0 -9999.0 -9999.0 -9999.0 -9999.0 -9999.0 -9999.0 -9999.0 -9999.0 -9999.0 -9999.0 -9999.0 -9999.0 -9999.0 -9999.0 -9999.0 -9999.0 -9999.0 -9999.0 -9999.0 -9999.0 -9999.0 -9999.0 -9999.0 -9999.0 -9999.0 -9999.0 -9999.0 -9999.0 -9999.0 -9999.0 -9999.0 -9999.0 -9999.0 -9999.0 -9999.0 -9999.0 -9999.0 -9999.0 -9999.0 -9999.0 -9999.0 -9999.0 -9999.0 -9999.0 -9999.0 -9999.0 -9999.0 -9999.0 -9999.0 -9999.0 -9999.0 -9999.0 -9999.0 -9999.0 -9999.0 -9999.0 -9999.0 -9999.0 -9999.0 -9999.0 -9999.0 -9999.0 -9999.0 -9999.0 -9999.0 -9999.0 -9999.0 -9999.0 -9999.0 -9999.0 -9999.0 -9999.0 -9999.0 -9999.0 -9999.0 -9999.0 -9999.0 -9999.0 -9999.0 -9999.0 -9999.0 -9999.0 -9999.0 -9999.0 -9999.0 -9999.0 -9999.0 -9999.0 -9999.0 -9999.0 -9999.0 -9999.0 -9999.0 -9999.0 -9999.0 -9999.0 -9999.0 -9999.0 -9999.0 -9999.0 -9999.0 -9999.0 -9999.0 -9999.0 -9999.0 -9999.0 -9999.0 -9999.0 -9999.0 -9999.0 -9999.0 -9999.0 -9999.0 -9999.0 -9999.0 -9999.0 -9999.0 -9999.0 -9999.0 -9999.0 -9999.0 -9999.0 -9999.0 -9999.0 -9999.0 -9999.0 -9999.0 -9999.0 -9999.0 -9999.0 -9999.0 -9999.0 -9999.0 -9999.0 -9999.0 -9999.0 -9999.0 -9999.0 -9999.0 -9999.0 -9999.0 -9999.0 -9999.0 -9999.0 -9999.0 -9999.0 -9999.0 -9999.0 -9999.0 -9999.0 -9999.0 -9999.0 -9999.0 -9999.0 -9999.0 -9999.0 -9999.0 -9999.0 -9999.0 -9999.0 -9999.0 -9999.0 -9999.0 -9999.0 -9999.0 -9999.0 -9999.0 -9999.0 -9999.0 -9999.0 -9999.0 -9999.0 -9999.0 -9999.0 -9999.0 -9999.0 -9999.0 -9999.0 -9999.0 -9999.0 -9999.0 -9999.0 -9999.0 -9999.0 -9999.0 -9999.0 -9999.0 -9999.0 -9999.0 -9999.0 -9999.0 -9999.0 -9999.0 -9999.0 -9999.0 -9999.0 -9999.0 -9999.0 -9999.0 -9999.0 -9999.0 -9999.0 -9999.0 -9999.0 -9999.0 -9999.0 -9999.0 -9999.0 -9999.0 -9999.0 -9999.0 -9999.0 -9999.0 -9999.0 -9999.0 -9999.0 -9999.0 -9999.0 -9999.0 -9999.0 -9999.0 -9999.0 -9999.0 -9999.0 -9999.0 -9999.0 -9999.0 -9999.0 -9999.0 -9999.0 -9999.0 -9999.0 -9999.0 -9999.0 -9999.0 -9999.0 -9999.0 -9999.0 -9999.0 -9999.0 -9999.0 -9999.0 -9999.0 -9999.0 -9999.0 -9999.0 -9999.0 -9999.0 -9999.0 -9999.0 -9999.0 -9999.0 -9999.0 -9999.0 -9999.0 -9999.0 -9999.0 -9999.0 -9999.0 -9999.0 -9999.0 -9999.0 -9999.0 -9999.0 -9999.0 -9999.0 -9999.0 -9999.0 -9999.0 -9999.0 -9999.0 -9999.0 -9999.0 -9999.0 -9999.0 -9999.0 -9999.0 -9999.0 -9999.0 -9999.0 -9999.0 -9999.0 -9999.0 -9999.0 -9999.0 -9999.0 -9999.0 -9999.0 -9999.0 -9999.0 -9999.0 -9999.0 -9999.0 -9999.0 -9999.0 -9999.0 -9999.0 -9999.0 -9999.0 -9999.0 -9999.0 -9999.0 -9999.0 -9999.0 -9999.0 -9999.0 -9999.0 -9999.0 -9999.0 -9999.0 -9999.0 -9999.0 -9999.0 -9999.0 -9999.0 -9999.0 -9999.0 -9999.0 -9999.0 -9999.0 -9999.0 -9999.0 -9999.0 -9999.0 -9999.0 -9999.0 -9999.0 -9999.0 -9999.0 -9999.0 -9999.0 -9999.0 -9999.0 -9999.0 -9999.0 -9999.0 -9999.0 -9999.0 -9999.0 -9999.0 -9999.0 -9999.0 -9999.0 -9999.0 -9999.0 -9999.0 -9999.0 -9999.0 -9999.0 -9999.0 -9999.0 -9999.0 -9999.0 -9999.0 -9999.0 -9999.0 -9999.0 -9999.0 -9999.0 -9999.0 -9999.0 -9999.0 -9999.0 -9999.0 -9999.0 -9999.0 -9999.0 -9999.0 -9999.0 -9999.0 -9999.0 -9999.0 -9999.0 -9999.0 -9999.0 -9999.0 -9999.0 -9999.0 -9999.0 -9999.0 -9999.0 -9999.0 -9999.0 -9999.0 -9999.0 -9999.0 2015.84 2017.53 2019.22 2020.91 2022.6 2024.29 2026.12 2027.98 2029.65 2031.27 2032.79 2034.32 2035.89 2037.66 2039.71 2041.49 2043.11 2044.9 2046.57 2048.27 2050.08 2051.91 2053.73 2055.55 2057.21 2058.97 2061.1 2064.32 2067.55 2070.14 2071.54 2072.83 2074.1 2075.38 2076.65 2078.04 2079.99 2081.85 2083.9 2085.96 2088.02 2090.08 2092.15 2094.22 2096.37 2098.41 2100.31 2102.22 2104.3 2106.39 2108.19 2110.45 2112.69 2114.28 2115.79 2117.04 2118.71 2120.31 2121.56 2123.02 2124.3 2125.14 2126.89 2128.66 2130.04 2129.86 2129.68 2129.23 2129.4 2129.58 2129.75 2129.93 2130.09 2130.23 2130.36 2130.5 2130.63 2130.63 2129.73 2128.48 2126.94 2126.29 2125.62 2125.13 2124.7 2123.83 2122.65 2121.47 2120.3 2119.12 2118.01 2116.92 2115.86 2115.31 2114.55 2113.72 2112.9 2112.18 2111.86 2112.26 2112.71 2113.21 2112.94 2110.7 2109.7 2108.99 2108.22 2107.67 2107.7 2107.48 2109.01 2109.78 2110.36 2110.95 2111.47 2111.34 2110.86 2109.99 2108.8 2108.49 2108.46 2108.52 2108.5 2109.4 2110.32 2110.86 2110.75 2109.51 2108.28 2107.02 2105.45 2104.79 2103.67 2101.89 2100.53 2098.95 2097.08 2094.88 2092.68 2090.48 2087.3 2086.19 2084.01 2082.55 2080.66 2080.47 2081.2 2081.3 2081.4 2081.49 2082.03 2082.94 2083.96 2084.99 2086.19 2088.11 2089.58 2091.27 2092.97 2094.62 2097.15 2099.05 2100.57 2101.82 2102.89 2104.17 2105.36 2106.55 2107.91 2108.28 2108.33 2108.26 2108.74 2109.64 2110.45 2110.97 2111.56 2112.2 2114.1 2115.46 2116.6 2118.12 2119.68 2121.21 2122.43 2123.52 2125.6 2127.58 2128.74 2130.17 2131.68 2133.17 2134.84 2136.54 2138.24 2139.34 2140.48 2141.71 
-9999.0 -9999.0 -9999.0 -9999.0 -9999.0 -9999.0 -9999.0 -9999.0 -9999.0 -9999.0 -9999.0 -9999.0 -9999.0 -9999.0 -9999.0 -9999.0 -9999.0 -9999.0 -9999.0 -9999.0 -9999.0 -9999.0 -9999.0 -9999.0 -9999.0 -9999.0 -9999.0 -9999.0 -9999.0 -9999.0 -9999.0 -9999.0 -9999.0 -9999.0 -9999.0 -9999.0 -9999.0 -9999.0 -9999.0 -9999.0 -9999.0 -9999.0 -9999.0 -9999.0 -9999.0 -9999.0 -9999.0 -9999.0 -9999.0 -9999.0 -9999.0 -9999.0 -9999.0 -9999.0 -9999.0 -9999.0 -9999.0 -9999.0 -9999.0 -9999.0 -9999.0 -9999.0 -9999.0 -9999.0 -9999.0 -9999.0 -9999.0 -9999.0 -9999.0 -9999.0 -9999.0 -9999.0 -9999.0 -9999.0 -9999.0 -9999.0 -9999.0 -9999.0 -9999.0 -9999.0 -9999.0 -9999.0 -9999.0 -9999.0 -9999.0 -9999.0 -9999.0 -9999.0 -9999.0 -9999.0 -9999.0 -9999.0 -9999.0 -9999.0 -9999.0 -9999.0 -9999.0 -9999.0 -9999.0 -9999.0 -9999.0 -9999.0 -9999.0 -9999.0 -9999.0 -9999.0 -9999.0 -9999.0 -9999.0 -9999.0 -9999.0 -9999.0 -9999.0 -9999.0 -9999.0 -9999.0 -9999.0 -9999.0 -9999.0 -9999.0 -9999.0 -9999.0 -9999.0 -9999.0 -9999.0 -9999.0 -9999.0 -9999.0 -9999.0 -9999.0 -9999.0 -9999.0 -9999.0 -9999.0 -9999.0 -9999.0 -9999.0 -9999.0 -9999.0 -9999.0 -9999.0 -9999.0 -9999.0 -9999.0 -9999.0 -9999.0 -9999.0 -9999.0 -9999.0 -9999.0 -9999.0 -9999.0 -9999.0 -9999.0 -9999.0 -9999.0 -9999.0 -9999.0 -9999.0 -9999.0 -9999.0 -9999.0 -9999.0 -9999.0 -9999.0 -9999.0 -9999.0 -9999.0 -9999.0 -9999.0 -9999.0 -9999.0 -9999.0 -9999.0 -9999.0 -9999.0 -9999.0 -9999.0 -9999.0 -9999.0 -9999.0 -9999.0 -9999.0 -9999.0 -9999.0 -9999.0 -9999.0 -9999.0 -9999.0 -9999.0 -9999.0 -9999.0 -9999.0 -9999.0 -9999.0 -9999.0 -9999.0 -9999.0 -9999.0 -9999.0 -9999.0 -9999.0 -9999.0 -9999.0 -9999.0 -9999.0 -9999.0 -9999.0 -9999.0 -9999.0 -9999.0 -9999.0 -9999.0 -9999.0 -9999.0 -9999.0 -9999.0 -9999.0 -9999.0 -9999.0 -9999.0 -9999.0 -9999.0 -9999.0 -9999.0 -9999.0 -9999.0 -9999.0 -9999.0 -9999.0 -9999.0 -9999.0 -9999.0 -9999.0 -9999.0 -9999.0 -9999.0 -9999.0 -9999.0 -9999.0 -9999.0 -9999.0 -9999.0 -9999.0 -9999.0 -9999.0 -9999.0 -9999.0 -9999.0 -9999.0 -9999.0 -9999.0 -9999.0 -9999.0 -9999.0 -9999.0 -9999.0 -9999.0 -9999.0 -9999.0 -9999.0 -9999.0 -9999.0 -9999.0 -9999.0 -9999.0 -9999.0 -9999.0 -9999.0 -9999.0 -9999.0 -9999.0 -9999.0 -9999.0 -9999.0 -9999.0 -9999.0 -9999.0 -9999.0 -9999.0 -9999.0 -9999.0 -9999.0 -9999.0 -9999.0 -9999.0 -9999.0 -9999.0 -9999.0 -9999.0 -9999.0 -9999.0 -9999.0 -9999.0 -9999.0 -9999.0 -9999.0 -9999.0 -9999.0 -9999.0 -9999.0 -9999.0 -9999.0 -9999.0 -9999.0 -9999.0 -9999.0 -9999.0 -9999.0 -9999.0 -9999.0 -9999.0 -9999.0 -9999.0 -9999.0 -9999.0 -9999.0 -9999.0 -9999.0 -9999.0 -9999.0 -9999.0 -9999.0 -9999.0 -9999.0 -9999.0 -9999.0 -9999.0 -9999.0 -9999.0 -9999.0 -9999.0 -9999.0 -9999.0 -9999.0 -9999.0 -9999.0 -9999.0 -9999.0 -9999.0 -9999.0 -9999.0 -9999.0 -9999.0 -9999.0 -9999.0 -9999.0 -9999.0 -9999.0 -9999.0 -9999.0 -9999.0 -9999.0 -9999.0 -9999.0 -9999.0 -9999.0 -9999.0 -9999.0 -9999.0 -9999.0 -9999.0 -9999.0 -9999.0 -9999.0 -9999.0 -9999.0 -9999.0 -9999.0 -9999.0 -9999.0 -9999.0 -9999.0 -9999.0 -9999.0 -9999.0 -9999.0 -9999.0 -9999.0 -9999.0 -9999.0 -9999.0 -9999.0 -9999.0 -9999.0 -9999.0 -9999.0 -9999.0 -9999.0 -9999.0 -9999.0 -9999.0 -9999.0 -9999.0 -9999.0 -9999.0 -9999.0 -9999.0 -9999.0 -9999.0 -9999.0 -9999.0 -9999.0 -9999.0 -9999.0 -9999.0 -9999.0 -9999.0 -9999.0 -9999.0 -9999.0 -9999.0 -9999.0 -9999.0 -9999.0 -9999.0 -9999.0 -9999.0 -9999.0 -9999.0 -9999.0 -9999.0 -9999.0 -9999.0 -9999.0 -9999.0 -9999.0 -9999.0 -9999.0 -9999.0 -9999.0 -9999.0 -9999.0 -9999.0 -9999.0 -9999.0 -9999.0 -9999.0 -9999.0 -9999.0 -9999.0 -9999.0 -9999.0 -9999.0 -9999.0 -9999.0 -9999.0 -9999.0 -9999.0 -9999.0 -9999.0 -9999.0 -9999.0 -9999.0 -9999.0 -9999.0 -9999.0 -9999.0 -9999.0 -9999.0 -9999.0 -9999.0 -9999.0 -9999.0 -9999.0 -9999.0 -9999.0 -9999.0 -9999.0 -9999.0 -9999.0 -9999.0 -9999.0 -9999.0 -9999.0 -9999.0 -9999.0 -9999.0 -9999.0 -9999.0 -9999.0 -9999.0 -9999.0 -9999.0 -9999.0 -9999.0 -9999.0 -9999.0 -9999.0 -9999.0 -9999.0 -9999.0 -9999.0 -9999.0 -9999.0 -9999.0 -9999.0 -9999.0 -9999.0 -9999.0 -9999.0 -9999.0 -9999.0 -9999.0 -9999.0 -9999.0 -9999.0 -9999.0 -9999.0 -9999.0 -9999.0 -9999.0 -9999.0 -9999.0 -9999.0 2013.57 2016.13 2017.38 2018.53 2020.2 2021.89 2023.58 2025.42 2027.25 2029.03 2030.92 2032.8 2034.36 2035.97 2037.42 2039.05 2040.92 2042.69 2044.24 2045.78 2047.39 2049.24 2051.14 2052.87 2054.68 2056.5 2058.22 2060.03 2061.54 2064.22 2067.45 2070.75 2072.5 2073.77 2075.04 2076.32 2077.59 2079.14 2081.1 2083.03 2084.96 2086.88 2088.66 2090.62 2092.68 2095.11 2097.15 2099.19 2101.17 2103.13 2104.56 2106.78 2109.04 2111.3 2113.54 2115.76 2116.62 2118.06 2119.69 2121.24 2122.55 2123.97 2125.65 2126.65 2128.42 2130.18 2131.95 2133.04 2132.84 2133.02 2133.2 2133.37 2133.55 2133.72 2133.87 2134.01 2134.14 2134.28 2134.41 2134.54 2133.97 2132.77 2131.47 2130.81 2130.14 2129.71 2129.09 2127.91 2126.73 2125.55 2124.41 2123.32 2122.24 2121.15 2120.34 2119.79 2119.05 2118.23 2117.41 2116.83 2116.51 2116.46 2116.91 2117.36 2117.81 2117.89 2117.17 2116.3 2114.15 2113.65 2113.49 2113.27 2114.72 2115.89 2116.52 2117.1 2117.33 2117.13 2116.61 2115.14 2114.11 2113.81 2113.86 2113.92 2113.94 2114.08 2115 2115.5 2114.79 2113.56 2112.27 2110.74 2109.07 2108.48 2107.82 2106.08 2104.12 2102.88 2101.06 2098.87 2096.12 2093.32 2091.33 2089.65 2087.4 2085.54 2083.88 2083.16 2083.91 2084.13 2084.22 2084.32 2085.09 2086.06 2087.02 2088.33 2089.93 2091.72 2093.51 2095.15 2096.79 2098.44 2099.86 2101.65 2103.18 2104.43 2105.76 2107.03 2108.21 2109.24 2110.43 2111.01 2111.2 2111.21 2111.55 2112.24 2113.01 2112.99 2114.38 2115.3 2116.01 2117.44 2118.58 2120.15 2121.68 2122.94 2124.04 2125.27 2127.49 2129.56 2130.75 2132.41 2134.07 2135.5 2137.08 2138.78 2140.23 2141.29 2142.42 2143.65 
-9999.0 -9999.0 -9999.0 -9999.0 -9999.0 -9999.0 -9999.0 -9999.0 -9999.0 -9999.0 -9999.0 -9999.0 -9999.0 -9999.0 -9999.0 -9999.0 -9999.0 -9999.0 -9999.0 -9999.0 -9999.0 -9999.0 -9999.0 -9999.0 -9999.0 -9999.0 -9999.0 -9999.0 -9999.0 -9999.0 -9999.0 -9999.0 -9999.0 -9999.0 -9999.0 -9999.0 -9999.0 -9999.0 -9999.0 -9999.0 -9999.0 -9999.0 -9999.0 -9999.0 -9999.0 -9999.0 -9999.0 -9999.0 -9999.0 -9999.0 -9999.0 -9999.0 -9999.0 -9999.0 -9999.0 -9999.0 -9999.0 -9999.0 -9999.0 -9999.0 -9999.0 -9999.0 -9999.0 -9999.0 -9999.0 -9999.0 -9999.0 -9999.0 -9999.0 -9999.0 -9999.0 -9999.0 -9999.0 -9999.0 -9999.0 -9999.0 -9999.0 -9999.0 -9999.0 -9999.0 -9999.0 -9999.0 -9999.0 -9999.0 -9999.0 -9999.0 -9999.0 -9999.0 -9999.0 -9999.0 -9999.0 -9999.0 -9999.0 -9999.0 -9999.0 -9999.0 -9999.0 -9999.0 -9999.0 -9999.0 -9999.0 -9999.0 -9999.0 -9999.0 -9999.0 -9999.0 -9999.0 -9999.0 -9999.0 -9999.0 -9999.0 -9999.0 -9999.0 -9999.0 -9999.0 -9999.0 -9999.0 -9999.0 -9999.0 -9999.0 -9999.0 -9999.0 -9999.0 -9999.0 -9999.0 -9999.0 -9999.0 -9999.0 -9999.0 -9999.0 -9999.0 -9999.0 -9999.0 -9999.0 -9999.0 -9999.0 -9999.0 -9999.0 -9999.0 -9999.0 -9999.0 -9999.0 -9999.0 -9999.0 -9999.0 -9999.0 -9999.0 -9999.0 -9999.0 -9999.0 -9999.0 -9999.0 -9999.0 -9999.0 -9999.0 -9999.0 -9999.0 -9999.0 -9999.0 -9999.0 -9999.0 -9999.0 -9999.0 -9999.0 -9999.0 -9999.0 -9999.0 -9999.0 -9999.0 -9999.0 -9999.0 -9999.0 -9999.0 -9999.0 -9999.0 -9999.0 -9999.0 -9999.0 -9999.0 -9999.0 -9999.0 -9999.0 -9999.0 -9999.0 -9999.0 -9999.0 -9999.0 -9999.0 -9999.0 -9999.0 -9999.0 -9999.0 -9999.0 -9999.0 -9999.0 -9999.0 -9999.0 -9999.0 -9999.0 -9999.0 -9999.0 -9999.0 -9999.0 -9999.0 -9999.0 -9999.0 -9999.0 -9999.0 -9999.0 -9999.0 -9999.0 -9999.0 -9999.0 -9999.0 -9999.0 -9999.0 -9999.0 -9999.0 -9999.0 -9999.0 -9999.0 -9999.0 -9999.0 -9999.0 -9999.0 -9999.0 -9999.0 -9999.0 -9999.0 -9999.0 -9999.0 -9999.0 -9999.0 -9999.0 -9999.0 -9999.0 -9999.0 -9999.0 -9999.0 -9999.0 -9999.0 -9999.0 -9999.0 -9999.0 -9999.0 -9999.0 -9999.0 -9999.0 -9999.0 -9999.0 -9999.0 -9999.0 -9999.0 -9999.0 -9999.0 -9999.0 -9999.0 -9999.0 -9999.0 -9999.0 -9999.0 -9999.0 -9999.0 -9999.0 -9999.0 -9999.0 -9999.0 -9999.0 -9999.0 -9999.0 -9999.0 -9999.0 -9999.0 -9999.0 -9999.0 -9999.0 -9999.0 -9999.0 -9999.0 -9999.0 -9999.0 -9999.0 -9999.0 -9999.0 -9999.0 -9999.0 -9999.0 -9999.0 -9999.0 -9999.0 -9999.0 -9999.0 -9999.0 -9999.0 -9999.0 -9999.0 -9999.0 -9999.0 -9999.0 -9999.0 -9999.0 -9999.0 -9999.0 -9999.0 -9999.0 -9999.0 -9999.0 -9999.0 -9999.0 -9999.0 -9999.0 -9999.0 -9999.0 -9999.0 -9999.0 -9999.0 -9999.0 -9999.0 -9999.0 -9999.0 -9999.0 -9999.0 -9999.0 -9999.0 -9999.0 -9999.0 -9999.0 -9999.0 -9999.0 -9999.0 -9999.0 -9999.0 -9999.0 -9999.0 -9999.0 -9999.0 -9999.0 -9999.0 -9999.0 -9999.0 -9999.0 -9999.0 -9999.0 -9999.0 -9999.0 -9999.0 -9999.0 -9999.0 -9999.0 -9999.0 -9999.0 -9999.0 -9999.0 -9999.0 -9999.0 -9999.0 -9999.0 -9999.0 -9999.0 -9999.0 -9999.0 -9999.0 -9999.0 -9999.0 -9999.0 -9999.0 -9999.0 -9999.0 -9999.0 -9999.0 -9999.0 -9999.0 -9999.0 -9999.0 -9999.0 -9999.0 -9999.0 -9999.0 -9999.0 -9999.0 -9999.0 -9999.0 -9999.0 -9999.0 -9999.0 -9999.0 -9999.0 -9999.0 -9999.0 -9999.0 -9999.0 -9999.0 -9999.0 -9999.0 -9999.0 -9999.0 -9999.0 -9999.0 -9999.0 -9999.0 -9999.0 -9999.0 -9999.0 -9999.0 -9999.0 -9999.0 -9999.0 -9999.0 -9999.0 -9999.0 -9999.0 -9999.0 -9999.0 -9999.0 -9999.0 -9999.0 -9999.0 -9999.0 -9999.0 -9999.0 -9999.0 -9999.0 -9999.0 -9999.0 -9999.0 -9999.0 -9999.0 -9999.0 -9999.0 -9999.0 -9999.0 -9999.0 -9999.0 -9999.0 -9999.0 -9999.0 -9999.0 -9999.0 -9999.0 -9999.0 -9999.0 -9999.0 -9999.0 -9999.0 -9999.0 -9999.0 -9999.0 -9999.0 -9999.0 -9999.0 -9999.0 -9999.0 -9999.0 -9999.0 -9999.0 -9999.0 -9999.0 -9999.0 -9999.0 -9999.0 -9999.0 -9999.0 -9999.0 -9999.0 -9999.0 -9999.0 -9999.0 -9999.0 -9999.0 -9999.0 -9999.0 -9999.0 -9999.0 -9999.0 -9999.0 -9999.0 -9999.0 -9999.0 -9999.0 -9999.0 -9999.0 -9999.0 -9999.0 -9999.0 -9999.0 -9999.0 -9999.0 -9999.0 -9999.0 -9999.0 -9999.0 -9999.0 -9999.0 -9999.0 -9999.0 -9999.0 -9999.0 -9999.0 -9999.0 -9999.0 -9999.0 -9999.0 -9999.0 -9999.0 -9999.0 -9999.0 -9999.0 -9999.0 -9999.0 -9999.0 -9999.0 -9999.0 -9999.0 2011.65 2012.83 2014.87 2017.26 2018.74 2020.06 2021.34 2022.88 2024.65 2026.41 2028.2 2030.08 2031.97 2033.85 2035.74 2037.49 2039.02 2040.54 2042.2 2043.85 2045.34 2046.88 2048.47 2050.17 2052.22 2053.98 2055.7 2057.47 2059.28 2061.09 2062.6 2064.28 2067.44 2070.74 2073.44 2074.71 2075.99 2077.26 2078.64 2080.24 2082.02 2084.14 2086.07 2087.99 2089.92 2091.85 2093.85 2095.89 2097.93 2099.98 2102.02 2104.02 2105.53 2107.65 2109.89 2112.15 2114.4 2116.51 2117.57 2118.63 2120.23 2121.69 2123.12 2124.62 2126.28 2128.06 2129.76 2131.73 2133.74 2135.75 2136.64 2136.81 2136.99 2137.16 2137.34 2137.51 2137.65 2137.79 2137.92 2138.05 2138.19 2138.32 2138.21 2137.07 2136 2135.33 2134.72 2134.29 2133.16 2131.99 2130.81 2129.72 2128.64 2127.56 2126.47 2125.39 2124.82 2124.27 2123.56 2122.73 2121.91 2121.48 2121.16 2120.84 2121.11 2121.56 2122.01 2121.66 2121.63 2121.79 2120.08 2119.49 2119.27 2119.06 2119.55 2121.27 2122.65 2123.26 2123.19 2122.92 2121.76 2120.36 2119.42 2119.19 2119.25 2119.31 2119.37 2119.34 2119.68 2120.07 2118.82 2117.52 2116.04 2114.37 2112.69 2112.09 2112 2110.34 2108.34 2106.34 2104.32 2101.57 2098.77 2096.25 2094.55 2093.08 2090.95 2088.98 2087.49 2086.24 2087.42 2086.95 2087.05 2087.14 2088.27 2089.29 2088.68 2092.31 2093.91 2095.33 2096.84 2098.47 2100.09 2101.82 2103.22 2104.25 2105.92 2107.94 2108.65 2109.88 2110.91 2111.85 2112.47 2112.94 2113.3 2113.74 2114.22 2114.72 2115.4 2116.2 2116.94 2117.65 2118.35 2119.41 2120.56 2122.15 2123.46 2124.56 2125.65 2127.17 2129.38 2131.54 2132.79 2134.65 2136.47 2137.82 2139.25 2141.01 2142.18 2143.24 2144.36 2145.6 
-9999.0 -9999.0 -9999.0 -9999.0 -9999.0 -9999.0 -9999.0 -9999.0 -9999.0 -9999.0 -9999.0 -9999.0 -9999.0 -9999.0 -9999.0 -9999.0 -9999.0 -9999.0 -9999.0 -9999.0 -9999.0 -9999.0 -9999.0 -9999.0 -9999.0 -9999.0 -9999.0 -9999.0 -9999.0 -9999.0 -9999.0 -9999.0 -9999.0 -9999.0 -9999.0 -9999.0 -9999.0 -9999.0 -9999.0 -9999.0 -9999.0 -9999.0 -9999.0 -9999.0 -9999.0 -9999.0 -9999.0 -9999.0 -9999.0 -9999.0 -9999.0 -9999.0 -9999.0 -9999.0 -9999.0 -9999.0 -9999.0 -9999.0 -9999.0 -9999.0 -9999.0 -9999.0 -9999.0 -9999.0 -9999.0 -9999.0 -9999.0 -9999.0 -9999.0 -9999.0 -9999.0 -9999.0 -9999.0 -9999.0 -9999.0 -9999.0 -9999.0 -9999.0 -9999.0 -9999.0 -9999.0 -9999.0 -9999.0 -9999.0 -9999.0 -9999.0 -9999.0 -9999.0 -9999.0 -9999.0 -9999.0 -9999.0 -9999.0 -9999.0 -9999.0 -9999.0 -9999.0 -9999.0 -9999.0 -9999.0 -9999.0 -9999.0 -9999.0 -9999.0 -9999.0 -9999.0 -9999.0 -9999.0 -9999.0 -9999.0 -9999.0 -9999.0 -9999.0 -9999.0 -9999.0 -9999.0 -9999.0 -9999.0 -9999.0 -9999.0 -9999.0 -9999.0 -9999.0 -9999.0 -9999.0 -9999.0 -9999.0 -9999.0 -9999.0 -9999.0 -9999.0 -9999.0 -9999.0 -9999.0 -9999.0 -9999.0 -9999.0 -9999.0 -9999.0 -9999.0 -9999.0 -9999.0 -9999.0 -9999.0 -9999.0 -9999.0 -9999.0 -9999.0 -9999.0 -9999.0 -9999.0 -9999.0 -9999.0 -9999.0 -9999.0 -9999.0 -9999.0 -9999.0 -9999.0 -9999.0 -9999.0 -9999.0 -9999.0 -9999.0 -9999.0 -9999.0 -9999.0 -9999.0 -9999.0 -9999.0 -9999.0 -9999.0 -9999.0 -9999.0 -9999.0 -9999.0 -9999.0 -9999.0 -9999.0 -9999.0 -9999.0 -9999.0 -9999.0 -9999.0 -9999.0 -9999.0 -9999.0 -9999.0 -9999.0 -9999.0 -9999.0 -9999.0 -9999.0 -9999.0 -9999.0 -9999.0 -9999.0 -9999.0 -9999.0 -9999.0 -9999.0 -9999.0 -9999.0 -9999.0 -9999.0 -9999.0 -9999.0 -9999.0 -9999.0 -9999.0 -9999.0 -9999.0 -9999.0 -9999.0 -9999.0 -9999.0 -9999.0 -9999.0 -9999.0 -9999.0 -9999.0 -9999.0 -9999.0 -9999.0 -9999.0 -9999.0 -9999.0 -9999.0 -9999.0 -9999.0 -9999.0 -9999.0 -9999.0 -9999.0 -9999.0 -9999.0 -9999.0 -9999.0 -9999.0 -9999.0 -9999.0 -9999.0 -9999.0 -9999.0 -9999.0 -9999.0 -9999.0 -9999.0 -9999.0 -9999.0 -9999.0 -9999.0 -9999.0 -9999.0 -9999.0 -9999.0 -9999.0 -9999.0 -9999.0 -9999.0 -9999.0 -9999.0 -9999.0 -9999.0 -9999.0 -9999.0 -9999.0 -9999.0 -9999.0 -9999.0 -9999.0 -9999.0 -9999.0 -9999.0 -9999.0 -9999.0 -9999.0 -9999.0 -9999.0 -9999.0 -9999.0 -9999.0 -9999.0 -9999.0 -9999.0 -9999.0 -9999.0 -9999.0 -9999.0 -9999.0 -9999.0 -9999.0 -9999.0 -9999.0 -9999.0 -9999.0 -9999.0 -9999.0 -9999.0 -9999.0 -9999.0 -9999.0 -9999.0 -9999.0 -9999.0 -9999.0 -9999.0 -9999.0 -9999.0 -9999.0 -9999.0 -9999.0 -9999.0 -9999.0 -9999.0 -9999.0 -9999.0 -9999.0 -9999.0 -9999.0 -9999.0 -9999.0 -9999.0 -9999.0 -9999.0 -9999.0 -9999.0 -9999.0 -9999.0 -9999.0 -9999.0 -9999.0 -9999.0 -9999.0 -9999.0 -9999.0 -9999.0 -9999.0 -9999.0 -9999.0 -9999.0 -9999.0 -9999.0 -9999.0 -9999.0 -9999.0 -9999.0 -9999.0 -9999.0 -9999.0 -9999.0 -9999.0 -9999.0 -9999.0 -9999.0 -9999.0 -9999.0 -9999.0 -9999.0 -9999.0 -9999.0 -9999.0 -9999.0 -9999.0 -9999.0 -9999.0 -9999.0 -9999.0 -9999.0 -9999.0 -9999.0 -9999.0 -9999.0 -9999.0 -9999.0 -9999.0 -9999.0 -9999.0 -9999.0 -9999.0 -9999.0 -9999.0 -9999.0 -9999.0 -9999.0 -9999.0 -9999.0 -9999.0 -9999.0 -9999.0 -9999.0 -9999.0 -9999.0 -9999.0 -9999.0 -9999.0 -9999.0 -9999.0 -9999.0 -9999.0 -9999.0 -9999.0 -9999.0 -9999.0 -9999.0 -9999.0 -9999.0 -9999.0 -9999.0 -9999.0 -9999.0 -9999.0 -9999.0 -9999.0 -9999.0 -9999.0 -9999.0 -9999.0 -9999.0 -9999.0 -9999.0 -9999.0 -9999.0 -9999.0 -9999.0 -9999.0 -9999.0 -9999.0 -9999.0 -9999.0 -9999.0 -9999.0 -9999.0 -9999.0 -9999.0 -9999.0 -9999.0 -9999.0 -9999.0 -9999.0 -9999.0 -9999.0 -9999.0 -9999.0 -9999.0 -9999.0 -9999.0 -9999.0 -9999.0 -9999.0 -9999.0 -9999.0 -9999.0 -9999.0 -9999.0 -9999.0 -9999.0 -9999.0 -9999.0 -9999.0 -9999.0 -9999.0 -9999.0 -9999.0 -9999.0 -9999.0 -9999.0 -9999.0 -9999.0 -9999.0 -9999.0 -9999.0 -9999.0 -9999.0 -9999.0 -9999.0 -9999.0 -9999.0 -9999.0 -9999.0 -9999.0 -9999.0 -9999.0 -9999.0 -9999.0 -9999.0 -9999.0 -9999.0 -9999.0 -9999.0 -9999.0 -9999.0 -9999.0 -9999.0 -9999.0 -9999.0 -9999.0 -9999.0 -9999.0 -9999.0 -9999.0 -9999.0 -9999.0 -9999.0 -9999.0 -9999.0 -9999.0 -9999.0 -9999.0 -9999.0 -9999.0 2010.88 2011.95 2013.04 2014.16 2016.08 2018.24 2019.76 2021.29 2022.82 2024.08 2026.26 2027.88 2029.44 2031.3 2033.15 2035.01 2036.87 2038.72 2040.58 2041.79 2043.03 2044.9 2046.43 2048.1 2049.93 2051.76 2053.5 2055.18 2056.88 2058.64 2060.4 2062.16 2064.2 2066.08 2067.72 2070.73 2074.03 2075.65 2076.93 2078.2 2079.74 2081.34 2082.95 2085.16 2087.18 2089.1 2091.03 2092.93 2094.7 2096.79 2098.82 2100.85 2102.88 2104.92 2106.59 2108.7 2110.82 2113 2115.25 2117.2 2118.53 2119.52 2120.6 2122.05 2123.5 2125.04 2126.86 2129.94 2132.39 2134.4 2136.41 2138.35 2139.93 2140.61 2140.78 2140.96 2141.13 2141.3 2141.43 2141.57 2141.7 2141.83 2141.97 2142.1 2142.24 2141.36 2140.53 2139.86 2139.3 2138.42 2137.24 2136.13 2135.04 2133.96 2132.87 2131.79 2130.7 2129.86 2129.31 2128.75 2128.06 2127.24 2126.44 2126.13 2125.81 2125.49 2125.31 2125.76 2126.21 2125.47 2125.27 2125.27 2124.43 2123.88 2123.5 2123.25 2123.3 2124.96 2126.95 2128.73 2129.05 2128.38 2126.91 2125.67 2124.73 2124.58 2124.64 2124.71 2124.77 2124.78 2124.75 2124.07 2122.77 2121.33 2119.66 2117.99 2116.32 2115.71 2115.65 2114.43 2112.13 2109.6 2106.82 2104.08 2101.42 2099.46 2097.94 2096.47 2094.31 2092.13 2090.33 2090.13 2090.7 2089.92 2089.86 2089.96 2091.15 2092.75 2094.53 2096.42 2097.6 2098.95 2100.21 2101.74 2103.42 2105.91 2107.45 2108.19 2109.41 2111.36 2112 2112.85 2114 2115.16 2115.89 2116.24 2116.19 2116.41 2116.88 2117.31 2117.78 2118.56 2119.27 2119.8 2120.45 2121.4 2122.59 2123.98 2125.07 2126.17 2127.26 2129.06 2131.28 2133.5 2135.04 2136.89 2138.72 2140.13 2141.43 2143.08 2144.13 2145.19 2146.31 2147.61 
-9999.0 -9999.0 -9999.0 -9999.0 -9999.0 -9999.0 -9999.0 -9999.0 -9999.0 -9999.0 -9999.0 -9999.0 -9999.0 -9999.0 -9999.0 -9999.0 -9999.0 -9999.0 -9999.0 -9999.0 -9999.0 -9999.0 -9999.0 -9999.0 -9999.0 -9999.0 -9999.0 -9999.0 -9999.0 -9999.0 -9999.0 -9999.0 -9999.0 -9999.0 -9999.0 -9999.0 -9999.0 -9999.0 -9999.0 -9999.0 -9999.0 -9999.0 -9999.0 -9999.0 -9999.0 -9999.0 -9999.0 -9999.0 -9999.0 -9999.0 -9999.0 -9999.0 -9999.0 -9999.0 -9999.0 -9999.0 -9999.0 -9999.0 -9999.0 -9999.0 -9999.0 -9999.0 -9999.0 -9999.0 -9999.0 -9999.0 -9999.0 -9999.0 -9999.0 -9999.0 -9999.0 -9999.0 -9999.0 -9999.0 -9999.0 -9999.0 -9999.0 -9999.0 -9999.0 -9999.0 -9999.0 -9999.0 -9999.0 -9999.0 -9999.0 -9999.0 -9999.0 -9999.0 -9999.0 -9999.0 -9999.0 -9999.0 -9999.0 -9999.0 -9999.0 -9999.0 -9999.0 -9999.0 -9999.0 -9999.0 -9999.0 -9999.0 -9999.0 -9999.0 -9999.0 -9999.0 -9999.0 -9999.0 -9999.0 -9999.0 -9999.0 -9999.0 -9999.0 -9999.0 -9999.0 -9999.0 -9999.0 -9999.0 -9999.0 -9999.0 -9999.0 -9999.0 -9999.0 -9999.0 -9999.0 -9999.0 -9999.0 -9999.0 -9999.0 -9999.0 -9999.0 -9999.0 -9999.0 -9999.0 -9999.0 -9999.0 -9999.0 -9999.0 -9999.0 -9999.0 -9999.0 -9999.0 -9999.0 -9999.0 -9999.0 -9999.0 -9999.0 -9999.0 -9999.0 -9999.0 -9999.0 -9999.0 -9999.0 -9999.0 -9999.0 -9999.0 -9999.0 -9999.0 -9999.0 -9999.0 -9999.0 -9999.0 -9999.0 -9999.0 -9999.0 -9999.0 -9999.0 -9999.0 -9999.0 -9999.0 -9999.0 -9999.0 -9999.0 -9999.0 -9999.0 -9999.0 -9999.0 -9999.0 -9999.0 -9999.0 -9999.0 -9999.0 -9999.0 -9999.0 -9999.0 -9999.0 -9999.0 -9999.0 -9999.0 -9999.0 -9999.0 -9999.0 -9999.0 -9999.0 -9999.0 -9999.0 -9999.0 -9999.0 -9999.0 -9999.0 -9999.0 -9999.0 -9999.0 -9999.0 -9999.0 -9999.0 -9999.0 -9999.0 -9999.0 -9999.0 -9999.0 -9999.0 -9999.0 -9999.0 -9999.0 -9999.0 -9999.0 -9999.0 -9999.0 -9999.0 -9999.0 -9999.0 -9999.0 -9999.0 -9999.0 -9999.0 -9999.0 -9999.0 -9999.0 -9999.0 -9999.0 -9999.0 -9999.0 -9999.0 -9999.0 -9999.0 -9999.0 -9999.0 -9999.0 -9999.0 -9999.0 -9999.0 -9999.0 -9999.0 -9999.0 -9999.0 -9999.0 -9999.0 -9999.0 -9999.0 -9999.0 -9999.0 -9999.0 -9999.0 -9999.0 -9999.0 -9999.0 -9999.0 -9999.0 -9999.0 -9999.0 -9999.0 -9999.0 -9999.0 -9999.0 -9999.0 -9999.0 -9999.0 -9999.0 -9999.0 -9999.0 -9999.0 -9999.0 -9999.0 -9999.0 -9999.0 -9999.0 -9999.0 -9999.0 -9999.0 -9999.0 -9999.0 -9999.0 -9999.0 -9999.0 -9999.0 -9999.0 -9999.0 -9999.0 -9999.0 -9999.0 -9999.0 -9999.0 -9999.0 -9999.0 -9999.0 -9999.0 -9999.0 -9999.0 -9999.0 -9999.0 -9999.0 -9999.0 -9999.0 -9999.0 -9999.0 -9999.0 -9999.0 -9999.0 -9999.0 -9999.0 -9999.0 -9999.0 -9999.0 -9999.0 -9999.0 -9999.0 -9999.0 -9999.0 -9999.0 -9999.0 -9999.0 -9999.0 -9999.0 -9999.0 -9999.0 -9999.0 -9999.0 -9999.0 -9999.0 -9999.0 -9999.0 -9999.0 -9999.0 -9999.0 -9999.0 -9999.0 -9999.0 -9999.0 -9999.0 -9999.0 -9999.0 -9999.0 -9999.0 -9999.0 -9999.0 -9999.0 -9999.0 -9999.0 -9999.0 -9999.0 -9999.0 -9999.0 -9999.0 -9999.0 -9999.0 -9999.0 -9999.0 -9999.0 -9999.0 -9999.0 -9999.0 -9999.0 -9999.0 -9999.0 -9999.0 -9999.0 -9999.0 -9999.0 -9999.0 -9999.0 -9999.0 -9999.0 -9999.0 -9999.0 -9999.0 -9999.0 -9999.0 -9999.0 -9999.0 -9999.0 -9999.0 -9999.0 -9999.0 -9999.0 -9999.0 -9999.0 -9999.0 -9999.0 -9999.0 -9999.0 -9999.0 -9999.0 -9999.0 -9999.0 -9999.0 -9999.0 -9999.0 -9999.0 -9999.0 -9999.0 -9999.0 -9999.0 -9999.0 -9999.0 -9999.0 -9999.0 -9999.0 -9999.0 -9999.0 -9999.0 -9999.0 -9999.0 -9999.0 -9999.0 -9999.0 -9999.0 -9999.0 -9999.0 -9999.0 -9999.0 -9999.0 -9999.0 -9999.0 -9999.0 -9999.0 -9999.0 -9999.0 -9999.0 -9999.0 -9999.0 -9999.0 -9999.0 -9999.0 -9999.0 -9999.0 -9999.0 -9999.0 -9999.0 -9999.0 -9999.0 -9999.0 -9999.0 -9999.0 -9999.0 -9999.0 -9999.0 -9999.0 -9999.0 -9999.0 -9999.0 -9999.0 -9999.0 -9999.0 -9999.0 -9999.0 -9999.0 -9999.0 -9999.0 -9999.0 -9999.0 -9999.0 -9999.0 -9999.0 -9999.0 -9999.0 -9999.0 -9999.0 -9999.0 -9999.0 -9999.0 -9999.0 -9999.0 -9999.0 -9999.0 -9999.0 -9999.0 -9999.0 -9999.0 -9999.0 -9999.0 -9999.0 -9999.0 -9999.0 -9999.0 -9999.0 -9999.0 -9999.0 -9999.0 -9999.0 -9999.0 -9999.0 -9999.0 -9999.0 -9999.0 -9999.0 -9999.0 -9999.0 -9999.0 -9999.0 -9999.0 -9999.0 -9999.0 -9999.0 -9999.0 -9999.0 -9999.0 -9999.0 -9999.0 2010.45 2011.52 2012.62 2013.73 2014.85 2015.96 2017.52 2018.96 2020.44 2022.26 2024.09 2025.79 2027.06 2029.29 2030.82 2032.65 2034.51 2036.37 2038.22 2040.02 2041.44 2043.13 2044.43 2046.07 2047.87 2049.7 2051.49 2053.28 2055.03 2056.66 2058.36 2060.11 2061.87 2063.9 2066.06 2067.88 2069.52 2071.17 2074.03 2076.6 2077.87 2079.23 2080.84 2082.44 2084.05 2086.08 2088.28 2090.21 2092.13 2093.9 2095.67 2097.67 2099.75 2101.78 2103.81 2105.84 2107.57 2109.6 2111.65 2113.88 2116.1 2117.68 2119.23 2120.13 2121.27 2122.44 2123.68 2125.61 2128.92 2131.89 2134.89 2137.07 2139.08 2140.94 2142.52 2144.1 2144.57 2144.75 2144.92 2145.08 2145.21 2145.35 2145.48 2145.61 2145.75 2145.88 2146.02 2145.72 2145.05 2144.38 2143.68 2142.53 2141.44 2140.36 2139.27 2138.19 2137.1 2136.02 2134.94 2134.34 2133.79 2133.24 2132.57 2131.75 2131.09 2130.78 2130.46 2130.14 2129.82 2129.96 2130.41 2129.54 2129.08 2128.88 2128.4 2127.84 2127.29 2126.95 2127.29 2127.72 2129.41 2130.94 2131.43 2131.8 2132.05 2130.98 2130.04 2129.98 2130.04 2130.1 2129.98 2129.3 2128.5 2127.71 2126.62 2124.95 2123.28 2121.61 2119.94 2119.33 2118.64 2117.63 2115.24 2112.56 2109.83 2106.83 2104.71 2102.75 2101.37 2099.84 2097.68 2095.55 2093.42 2094.75 2093.97 2093.2 2092.68 2092.78 2094.02 2095.44 2097.59 2099.21 2101.17 2102.51 2103.7 2104.76 2107.6 2110.23 2111.6 2112.16 2113.09 2114.23 2115.29 2116.35 2117.62 2118.62 2119.14 2119.46 2119.42 2119.36 2119.54 2119.9 2120.33 2120.92 2121.64 2122.17 2122.71 2123.26 2124.5 2125.59 2126.69 2127.78 2128.88 2130.95 2133.17 2135.39 2137.26 2139.08 2140.89 2142.38 2143.6 2144.82 2145.83 2146.83 2147.92 2149.26 
-9999.0 -9999.0 -9999.0 -9999.0 -9999.0 -9999.0 -9999.0 -9999.0 -9999.0 -9999.0 -9999.0 -9999.0 -9999.0 -9999.0 -9999.0 -9999.0 -9999.0 -9999.0 -9999.0 -9999.0 -9999.0 -9999.0 -9999.0 -9999.0 -9999.0 -9999.0 -9999.0 -9999.0 -9999.0 -9999.0 -9999.0 -9999.0 -9999.0 -9999.0 -9999.0 -9999.0 -9999.0 -9999.0 -9999.0 -9999.0 -9999.0 -9999.0 -9999.0 -9999.0 -9999.0 -9999.0 -9999.0 -9999.0 -9999.0 -9999.0 -9999.0 -9999.0 -9999.0 -9999.0 -9999.0 -9999.0 -9999.0 -9999.0 -9999.0 -9999.0 -9999.0 -9999.0 -9999.0 -9999.0 -9999.0 -9999.0 -9999.0 -9999.0 -9999.0 -9999.0 -9999.0 -9999.0 -9999.0 -9999.0 -9999.0 -9999.0 -9999.0 -9999.0 -9999.0 -9999.0 -9999.0 -9999.0 -9999.0 -9999.0 -9999.0 -9999.0 -9999.0 -9999.0 -9999.0 -9999.0 -9999.0 -9999.0 -9999.0 -9999.0 -9999.0 -9999.0 -9999.0 -9999.0 -9999.0 -9999.0 -9999.0 -9999.0 -9999.0 -9999.0 -9999.0 -9999.0 -9999.0 -9999.0 -9999.0 -9999.0 -9999.0 -9999.0 -9999.0 -9999.0 -9999.0 -9999.0 -9999.0 -9999.0 -9999.0 -9999.0 -9999.0 -9999.0 -9999.0 -9999.0 -9999.0 -9999.0 -9999.0 -9999.0 -9999.0 -9999.0 -9999.0 -9999.0 -9999.0 -9999.0 -9999.0 -9999.0 -9999.0 -9999.0 -9999.0 -9999.0 -9999.0 -9999.0 -9999.0 -9999.0 -9999.0 -9999.0 -9999.0 -9999.0 -9999.0 -9999.0 -9999.0 -9999.0 -9999.0 -9999.0 -9999.0 -9999.0 -9999.0 -9999.0 -9999.0 -9999.0 -9999.0 -9999.0 -9999.0 -9999.0 -9999.0 -9999.0 -9999.0 -9999.0 -9999.0 -9999.0 -9999.0 -9999.0 -9999.0 -9999.0 -9999.0 -9999.0 -9999.0 -9999.0 -9999.0 -9999.0 -9999.0 -9999.0 -9999.0 -9999.0 -9999.0 -9999.0 -9999.0 -9999.0 -9999.0 -9999.0 -9999.0 -9999.0 -9999.0 -9999.0 -9999.0 -9999.0 -9999.0 -9999.0 -9999.0 -9999.0 -9999.0 -9999.0 -9999.0 -9999.0 -9999.0 -9999.0 -9999.0 -9999.0 -9999.0 -9999.0 -9999.0 -9999.0 -9999.0 -9999.0 -9999.0 -9999.0 -9999.0 -9999.0 -9999.0 -9999.0 -9999.0 -9999.0 -9999.0 -9999.0 -9999.0 -9999.0 -9999.0 -9999.0 -9999.0 -9999.0 -9999.0 -9999.0 -9999.0 -9999.0 -9999.0 -9999.0 -9999.0 -9999.0 -9999.0 -9999.0 -9999.0 -9999.0 -9999.0 -9999.0 -9999.0 -9999.0 -9999.0 -9999.0 -9999.0 -9999.0 -9999.0 -9999.0 -9999.0 -9999.0 -9999.0 -9999.0 -9999.0 -9999.0 -9999.0 -9999.0 -9999.0 -9999.0 -9999.0 -9999.0 -9999.0 -9999.0 -9999.0 -9999.0 -9999.0 -9999.0 -9999.0 -9999.0 -9999.0 -9999.0 -9999.0 -9999.0 -9999.0 -9999.0 -9999.0 -9999.0 -9999.0 -9999.0 -9999.0 -9999.0 -9999.0 -9999.0 -9999.0 -9999.0 -9999.0 -9999.0 -9999.0 -9999.0 -9999.0 -9999.0 -9999.0 -9999.0 -9999.0 -9999.0 -9999.0 -9999.0 -9999.0 -9999.0 -9999.0 -9999.0 -9999.0 -9999.0 -9999.0 -9999.0 -9999.0 -9999.0 -9999.0 -9999.0 -9999.0 -9999.0 -9999.0 -9999.0 -9999.0 -9999.0 -9999.0 -9999.0 -9999.0 -9999.0 -9999.0 -9999.0 -9999.0 -9999.0 -9999.0 -9999.0 -9999.0 -9999.0 -9999.0 -9999.0 -9999.0 -9999.0 -9999.0 -9999.0 -9999.0 -9999.0 -9999.0 -9999.0 -9999.0 -9999.0 -9999.0 -9999.0 -9999.0 -9999.0 -9999.0 -9999.0 -9999.0 -9999.0 -9999.0 -9999.0 -9999.0 -9999.0 -9999.0 -9999.0 -9999.0 -9999.0 -9999.0 -9999.0 -9999.0 -9999.0 -9999.0 -9999.0 -9999.0 -9999.0 -9999.0 -9999.0 -9999.0 -9999.0 -9999.0 -9999.0 -9999.0 -9999.0 -9999.0 -9999.0 -9999.0 -9999.0 -9999.0 -9999.0 -9999.0 -9999.0 -9999.0 -9999.0 -9999.0 -9999.0 -9999.0 -9999.0 -9999.0 -9999.0 -9999.0 -9999.0 -9999.0 -9999.0 -9999.0 -9999.0 -9999.0 -9999.0 -9999.0 -9999.0 -9999.0 -9999.0 -9999.0 -9999.0 -9999.0 -9999.0 -9999.0 -9999.0 -9999.0 -9999.0 -9999.0 -9999.0 -9999.0 -9999.0 -9999.0 -9999.0 -9999.0 -9999.0 -9999.0 -9999.0 -9999.0 -9999.0 -9999.0 -9999.0 -9999.0 -9999.0 -9999.0 -9999.0 -9999.0 -9999.0 -9999.0 -9999.0 -9999.0 -9999.0 -9999.0 -9999.0 -9999.0 -9999.0 -9999.0 -9999.0 -9999.0 -9999.0 -9999.0 -9999.0 -9999.0 -9999.0 -9999.0 -9999.0 -9999.0 -9999.0 -9999.0 -9999.0 -9999.0 -9999.0 -9999.0 -9999.0 -9999.0 -9999.0 -9999.0 -9999.0 -9999.0 -9999.0 -9999.0 -9999.0 -9999.0 -9999.0 -9999.0 -9999.0 -9999.0 -9999.0 -9999.0 -9999.0 -9999.0 -9999.0 -9999.0 -9999.0 -9999.0 -9999.0 -9999.0 -9999.0 -9999.0 -9999.0 -9999.0 -9999.0 -9999.0 -9999.0 -9999.0 -9999.0 -9999.0 -9999.0 -9999.0 -9999.0 -9999.0 -9999.0 -9999.0 -9999.0 -9999.0 -9999.0 -9999.0 -9999.0 -9999.0 -9999.0 -9999.0 -9999.0 -9999.0 -9999.0 -9999.0 2010.11 2011.18 2012.15 2013.3 2014.42 2015.53 2016.65 2017.76 2019.04 2020.46 2022.05 2024.27 2025.13 2026.78 2028.2 2030.23 2032.37 2034.01 2035.86 2037.72 2039.42 2041.07 2042.87 2044.48 2046.03 2047.64 2049.44 2051.23 2053.02 2054.81 2056.57 2058.19 2059.84 2061.58 2063.46 2065.63 2067.54 2069.39 2071.22 2072.97 2074.61 2077.32 2078.81 2080.33 2081.94 2083.54 2085.15 2086.99 2089.21 2091.32 2093.1 2094.86 2096.63 2098.48 2100.64 2102.71 2104.74 2106.77 2108.57 2110.6 2112.64 2114.67 2116.71 2118.17 2119.59 2120.76 2121.88 2123.03 2124.96 2127.9 2130.87 2133.85 2136.82 2139.74 2141.75 2143.53 2145.11 2146.69 2148.27 2148.54 2148.72 2148.86 2148.99 2149.13 2149.26 2149.39 2149.53 2149.62 2149.67 2149 2148.88 2148.84 2147.84 2146.76 2145.67 2144.59 2143.51 2142.42 2141.34 2140.25 2139.38 2138.82 2138.27 2137.72 2137.07 2136.25 2135.74 2135.42 2135.11 2134.79 2134.47 2134.16 2134.61 2133.88 2132.88 2132.54 2131.89 2131.28 2130.86 2130.7 2131.75 2132.8 2133.7 2133.88 2134.06 2134.23 2134.4 2135.11 2135.08 2134.89 2134.83 2134.52 2133.8 2133.03 2132.05 2130.56 2129.07 2127.75 2126.56 2125.23 2123.56 2122.55 2121 2119.48 2117.72 2115.55 2112.84 2112.27 2109.22 2105.97 2104.17 2102.8 2101.05 2099.12 2097.19 2096.96 2096.92 2096.48 2095.71 2095.59 2096.9 2098.32 2100.04 2101.81 2103.6 2105.28 2107.27 2109.23 2111.42 2113.2 2113.84 2114.69 2115.54 2116.28 2117.14 2119.01 2120.94 2121.68 2121.94 2122.23 2122.5 2122.44 2122.56 2122.78 2123.01 2123.34 2124.05 2124.74 2125.53 2125.33 2125.75 2126.79 2128.16 2129.39 2130.63 2132.85 2134.92 2136.94 2138.94 2140.96 2142.98 2144.43 2145.67 2146.65 2147.63 2148.6 2149.85 2151.16 
-9999.0 -9999.0 -9999.0 -9999.0 -9999.0 -9999.0 -9999.0 -9999.0 -9999.0 -9999.0 -9999.0 -9999.0 -9999.0 -9999.0 -9999.0 -9999.0 -9999.0 -9999.0 -9999.0 -9999.0 -9999.0 -9999.0 -9999.0 -9999.0 -9999.0 -9999.0 -9999.0 -9999.0 -9999.0 -9999.0 -9999.0 -9999.0 -9999.0 -9999.0 -9999.0 -9999.0 -9999.0 -9999.0 -9999.0 -9999.0 -9999.0 -9999.0 -9999.0 -9999.0 -9999.0 -9999.0 -9999.0 -9999.0 -9999.0 -9999.0 -9999.0 -9999.0 -9999.0 -9999.0 -9999.0 -9999.0 -9999.0 -9999.0 -9999.0 -9999.0 -9999.0 -9999.0 -9999.0 -9999.0 -9999.0 -9999.0 -9999.0 -9999.0 -9999.0 -9999.0 -9999.0 -9999.0 -9999.0 -9999.0 -9999.0 -9999.0 -9999.0 -9999.0 -9999.0 -9999.0 -9999.0 -9999.0 -9999.0 -9999.0 -9999.0 -9999.0 -9999.0 -9999.0 -9999.0 -9999.0 -9999.0 -9999.0 -9999.0 -9999.0 -9999.0 -9999.0 -9999.0 -9999.0 -9999.0 -9999.0 -9999.0 -9999.0 -9999.0 -9999.0 -9999.0 -9999.0 -9999.0 -9999.0 -9999.0 -9999.0 -9999.0 -9999.0 -9999.0 -9999.0 -9999.0 -9999.0 -9999.0 -9999.0 -9999.0 -9999.0 -9999.0 -9999.0 -9999.0 -9999.0 -9999.0 -9999.0 -9999.0 -9999.0 -9999.0 -9999.0 -9999.0 -9999.0 -9999.0 -9999.0 -9999.0 -9999.0 -9999.0 -9999.0 -9999.0 -9999.0 -9999.0 -9999.0 -9999.0 -9999.0 -9999.0 -9999.0 -9999.0 -9999.0 -9999.0 -9999.0 -9999.0 -9999.0 -9999.0 -9999.0 -9999.0 -9999.0 -9999.0 -9999.0 -9999.0 -9999.0 -9999.0 -9999.0 -9999.0 -9999.0 -9999.0 -9999.0 -9999.0 -9999.0 -9999.0 -9999.0 -9999.0 -9999.0 -9999.0 -9999.0 -9999.0 -9999.0 -9999.0 -9999.0 -9999.0 -9999.0 -9999.0 -9999.0 -9999.0 -9999.0 -9999.0 -9999.0 -9999.0 -9999.0 -9999.0 -9999.0 -9999.0 -9999.0 -9999.0 -9999.0 -9999.0 -9999.0 -9999.0 -9999.0 -9999.0 -9999.0 -9999.0 -9999.0 -9999.0 -9999.0 -9999.0 -9999.0 -9999.0 -9999.0 -9999.0 -9999.0 -9999.0 -9999.0 -9999.0 -9999.0 -9999.0 -9999.0 -9999.0 -9999.0 -9999.0 -9999.0 -9999.0 -9999.0 -9999.0 -9999.0 -9999.0 -9999.0 -9999.0 -9999.0 -9999.0 -9999.0 -9999.0 -9999.0 -9999.0 -9999.0 -9999.0 -9999.0 -9999.0 -9999.0 -9999.0 -9999.0 -9999.0 -9999.0 -9999.0 -9999.0 -9999.0 -9999.0 -9999.0 -9999.0 -9999.0 -9999.0 -9999.0 -9999.0 -9999.0 -9999.0 -9999.0 -9999.0 -9999.0 -9999.0 -9999.0 -9999.0 -9999.0 -9999.0 -9999.0 -9999.0 -9999.0 -9999.0 -9999.0 -9999.0 -9999.0 -9999.0 -9999.0 -9999.0 -9999.0 -9999.0 -9999.0 -9999.0 -9999.0 -9999.0 -9999.0 -9999.0 -9999.0 -9999.0 -9999.0 -9999.0 -9999.0 -9999.0 -9999.0 -9999.0 -9999.0 -9999.0 -9999.0 -9999.0 -9999.0 -9999.0 -9999.0 -9999.0 -9999.0 -9999.0 -9999.0 -9999.0 -9999.0 -9999.0 -9999.0 -9999.0 -9999.0 -9999.0 -9999.0 -9999.0 -9999.0 -9999.0 -9999.0 -9999.0 -9999.0 -9999.0 -9999.0 -9999.0 -9999.0 -9999.0 -9999.0 -9999.0 -9999.0 -9999.0 -9999.0 -9999.0 -9999.0 -9999.0 -9999.0 -9999.0 -9999.0 -9999.0 -9999.0 -9999.0 -9999.0 -9999.0 -9999.0 -9999.0 -9999.0 -9999.0 -9999.0 -9999.0 -9999.0 -9999.0 -9999.0 -9999.0 -9999.0 -9999.0 -9999.0 -9999.0 -9999.0 -9999.0 -9999.0 -9999.0 -9999.0 -9999.0 -9999.0 -9999.0 -9999.0 -9999.0 -9999.0 -9999.0 -9999.0 -9999.0 -9999.0 -9999.0 -9999.0 -9999.0 -9999.0 -9999.0 -9999.0 -9999.0 -9999.0 -9999.0 -9999.0 -9999.0 -9999.0 -9999.0 -9999.0 -9999.0 -9999.0 -9999.0 -9999.0 -9999.0 -9999.0 -9999.0 -9999.0 -9999.0 -9999.0 -9999.0 -9999.0 -9999.0 -9999.0 -9999.0 -9999.0 -9999.0 -9999.0 -9999.0 -9999.0 -9999.0 -9999.0 -9999.0 -9999.0 -9999.0 -9999.0 -9999.0 -9999.0 -9999.0 -9999.0 -9999.0 -9999.0 -9999.0 -9999.0 -9999.0 -9999.0 -9999.0 -9999.0 -9999.0 -9999.0 -9999.0 -9999.0 -9999.0 -9999.0 -9999.0 -9999.0 -9999.0 -9999.0 -9999.0 -9999.0 -9999.0 -9999.0 -9999.0 -9999.0 -9999.0 -9999.0 -9999.0 -9999.0 -9999.0 -9999.0 -9999.0 -9999.0 -9999.0 -9999.0 -9999.0 -9999.0 -9999.0 -9999.0 -9999.0 -9999.0 -9999.0 -9999.0 -9999.0 -9999.0 -9999.0 -9999.0 -9999.0 -9999.0 -9999.0 -9999.0 -9999.0 -9999.0 -9999.0 -9999.0 -9999.0 -9999.0 -9999.0 -9999.0 -9999.0 -9999.0 -9999.0 -9999.0 -9999.0 -9999.0 -9999.0 -9999.0 -9999.0 -9999.0 -9999.0 -9999.0 -9999.0 -9999.0 -9999.0 -9999.0 -9999.0 -9999.0 -9999.0 -9999.0 -9999.0 -9999.0 -9999.0 -9999.0 -9999.0 -9999.0 -9999.0 -9999.0 -9999.0 -9999.0 -9999.0 -9999.0 -9999.0 -9999.0 -9999.0 -9999.0 -9999.0 -9999.0 -9999.0 -9999.0 -9999.0 2010.8 2012.02 2012.86 2013.84 2014.98 2016.13 2017.28 2018.42 2019.56 2020.67 2022.22 2023.94 2025.35 2026.25 2027.76 2029.43 2031.43 2033.44 2035.36 2037.22 2038.91 2040.71 2042.51 2044.24 2045.79 2047.34 2049.08 2050.94 2052.76 2054.55 2056.34 2058.11 2059.72 2061.34 2063.05 2065.07 2066.96 2068.85 2070.71 2072.54 2074.37 2076.2 2078.03 2079.83 2081.43 2083.04 2084.64 2086.25 2087.91 2090.3 2092.3 2094.06 2095.83 2097.6 2099.37 2101.45 2103.61 2105.67 2107.7 2109.56 2111.6 2113.63 2115.63 2117.54 2119.09 2120.44 2121.75 2122.81 2123.68 2126.1 2129.7 2132.72 2135.74 2138.77 2141.75 2144.42 2146.13 2147.7 2149.28 2150.86 2152.33 2152.5 2152.64 2152.77 2152.89 2152.94 2153 2153.05 2152.82 2152.39 2152.1 2151.78 2151.52 2151.94 2150.99 2149.91 2148.82 2147.74 2146.65 2145.57 2144.48 2143.86 2143.31 2142.75 2142.2 2141.58 2140.76 2140.39 2140.07 2139.76 2139.44 2139.12 2138.8 2138.81 2138.22 2136.69 2136.15 2135.5 2134.85 2134.21 2134.51 2135.66 2136.33 2136.83 2136.67 2136.36 2136.52 2136.77 2137.51 2138.1 2138.23 2138.04 2137.6 2137.02 2135.75 2134.29 2132.82 2131.33 2129.84 2128.57 2127.28 2126.11 2124.67 2123.1 2121.42 2119.44 2117.46 2115.65 2114.26 2113.05 2109.9 2107.16 2105.59 2103.83 2102.06 2099.82 2099.14 2098.47 2098.64 2098.82 2098.41 2099.68 2100.43 2102.02 2104.3 2106.66 2108.74 2110.85 2112.8 2113.63 2114.85 2115.74 2116.56 2117.52 2118.72 2119.83 2121.81 2123.9 2124.45 2124.71 2125 2125.36 2125.51 2125.58 2125.8 2126.03 2126.28 2127.12 2127.95 2128.54 2129.04 2128.8 2129.49 2130.78 2132.08 2133.12 2135.3 2137.48 2139.65 2141.36 2143.41 2144.89 2146.41 2147.54 2148.46 2149.43 2150.4 2151.67 2153.03 
-9999.0 -9999.0 -9999.0 -9999.0 -9999.0 -9999.0 -9999.0 -9999.0 -9999.0 -9999.0 -9999.0 -9999.0 -9999.0 -9999.0 -9999.0 -9999.0 -9999.0 -9999.0 -9999.0 -9999.0 -9999.0 -9999.0 -9999.0 -9999.0 -9999.0 -9999.0 -9999.0 -9999.0 -9999.0 -9999.0 -9999.0 -9999.0 -9999.0 -9999.0 -9999.0 -9999.0 -9999.0 -9999.0 -9999.0 -9999.0 -9999.0 -9999.0 -9999.0 -9999.0 -9999.0 -9999.0 -9999.0 -9999.0 -9999.0 -9999.0 -9999.0 -9999.0 -9999.0 -9999.0 -9999.0 -9999.0 -9999.0 -9999.0 -9999.0 -9999.0 -9999.0 -9999.0 -9999.0 -9999.0 -9999.0 -9999.0 -9999.0 -9999.0 -9999.0 -9999.0 -9999.0 -9999.0 -9999.0 -9999.0 -9999.0 -9999.0 -9999.0 -9999.0 -9999.0 -9999.0 -9999.0 -9999.0 -9999.0 -9999.0 -9999.0 -9999.0 -9999.0 -9999.0 -9999.0 -9999.0 -9999.0 -9999.0 -9999.0 -9999.0 -9999.0 -9999.0 -9999.0 -9999.0 -9999.0 -9999.0 -9999.0 -9999.0 -9999.0 -9999.0 -9999.0 -9999.0 -9999.0 -9999.0 -9999.0 -9999.0 -9999.0 -9999.0 -9999.0 -9999.0 -9999.0 -9999.0 -9999.0 -9999.0 -9999.0 -9999.0 -9999.0 -9999.0 -9999.0 -9999.0 -9999.0 -9999.0 -9999.0 -9999.0 -9999.0 -9999.0 -9999.0 -9999.0 -9999.0 -9999.0 -9999.0 -9999.0 -9999.0 -9999.0 -9999.0 -9999.0 -9999.0 -9999.0 -9999.0 -9999.0 -9999.0 -9999.0 -9999.0 -9999.0 -9999.0 -9999.0 -9999.0 -9999.0 -9999.0 -9999.0 -9999.0 -9999.0 -9999.0 -9999.0 -9999.0 -9999.0 -9999.0 -9999.0 -9999.0 -9999.0 -9999.0 -9999.0 -9999.0 -9999.0 -9999.0 -9999.0 -9999.0 -9999.0 -9999.0 -9999.0 -9999.0 -9999.0 -9999.0 -9999.0 -9999.0 -9999.0 -9999.0 -9999.0 -9999.0 -9999.0 -9999.0 -9999.0 -9999.0 -9999.0 -9999.0 -9999.0 -9999.0 -9999.0 -9999.0 -9999.0 -9999.0 -9999.0 -9999.0 -9999.0 -9999.0 -9999.0 -9999.0 -9999.0 -9999.0 -9999.0 -9999.0 -9999.0 -9999.0 -9999.0 -9999.0 -9999.0 -9999.0 -9999.0 -9999.0 -9999.0 -9999.0 -9999.0 -9999.0 -9999.0 -9999.0 -9999.0 -9999.0 -9999.0 -9999.0 -9999.0 -9999.0 -9999.0 -9999.0 -9999.0 -9999.0 -9999.0 -9999.0 -9999.0 -9999.0 -9999.0 -9999.0 -9999.0 -9999.0 -9999.0 -9999.0 -9999.0 -9999.0 -9999.0 -9999.0 -9999.0 -9999.0 -9999.0 -9999.0 -9999.0 -9999.0 -9999.0 -9999.0 -9999.0 -9999.0 -9999.0 -9999.0 -9999.0 -9999.0 -9999.0 -9999.0 -9999.0 -9999.0 -9999.0 -9999.0 -9999.0 -9999.0 -9999.0 -9999.0 -9999.0 -9999.0 -9999.0 -9999.0 -9999.0 -9999.0 -9999.0 -9999.0 -9999.0 -9999.0 -9999.0 -9999.0 -9999.0 -9999.0 -9999.0 -9999.0 -9999.0 -9999.0 -9999.0 -9999.0 -9999.0 -9999.0 -9999.0 -9999.0 -9999.0 -9999.0 -9999.0 -9999.0 -9999.0 -9999.0 -9999.0 -9999.0 -9999.0 -9999.0 -9999.0 -9999.0 -9999.0 -9999.0 -9999.0 -9999.0 -9999.0 -9999.0 -9999.0 -9999.0 -9999.0 -9999.0 -9999.0 -9999.0 -9999.0 -9999.0 -9999.0 -9999.0 -9999.0 -9999.0 -9999.0 -9999.0 -9999.0 -9999.0 -9999.0 -9999.0 -9999.0 -9999.0 -9999.0 -9999.0 -9999.0 -9999.0 -9999.0 -9999.0 -9999.0 -9999.0 -9999.0 -9999.0 -9999.0 -9999.0 -9999.0 -9999.0 -9999.0 -9999.0 -9999.0 -9999.0 -9999.0 -9999.0 -9999.0 -9999.0 -9999.0 -9999.0 -9999.0 -9999.0 -9999.0 -9999.0 -9999.0 -9999.0 -9999.0 -9999.0 -9999.0 -9999.0 -9999.0 -9999.0 -9999.0 -9999.0 -9999.0 -9999.0 -9999.0 -9999.0 -9999.0 -9999.0 -9999.0 -9999.0 -9999.0 -9999.0 -9999.0 -9999.0 -9999.0 -9999.0 -9999.0 -9999.0 -9999.0 -9999.0 -9999.0 -9999.0 -9999.0 -9999.0 -9999.0 -9999.0 -9999.0 -9999.0 -9999.0 -9999.0 -9999.0 -9999.0 -9999.0 -9999.0 -9999.0 -9999.0 -9999.0 -9999.0 -9999.0 -9999.0 -9999.0 -9999.0 -9999.0 -9999.0 -9999.0 -9999.0 -9999.0 -9999.0 -9999.0 -9999.0 -9999.0 -9999.0 -9999.0 -9999.0 -9999.0 -9999.0 -9999.0 -9999.0 -9999.0 -9999.0 -9999.0 -9999.0 -9999.0 -9999.0 -9999.0 -9999.0 -9999.0 -9999.0 -9999.0 -9999.0 -9999.0 -9999.0 -9999.0 -9999.0 -9999.0 -9999.0 -9999.0 -9999.0 -9999.0 -9999.0 -9999.0 -9999.0 -9999.0 -9999.0 -9999.0 -9999.0 -9999.0 -9999.0 -9999.0 -9999.0 -9999.0 -9999.0 -9999.0 -9999.0 -9999.0 -9999.0 -9999.0 -9999.0 -9999.0 -9999.0 -9999.0 -9999.0 -9999.0 -9999.0 -9999.0 -9999.0 -9999.0 -9999.0 -9999.0 -9999.0 -9999.0 -9999.0 -9999.0 -9999.0 -9999.0 -9999.0 -9999.0 -9999.0 -9999.0 -9999.0 -9999.0 -9999.0 -9999.0 -9999.0 -9999.0 -9999.0 -9999.0 -9999.0 -9999.0 -9999.0 -9999.0 -9999.0 -9999.0 -9999.0 -9999.0 -9999.0 -9999.0 -9999.0 -9999.0 2011.56 2012.11 2012.55 2013.61 2014.38 2015.53 2016.67 2017.82 2018.97 2020.12 2021.26 2022.41 2023.91 2025.3 2026.59 2027.67 2028.76 2030.67 2032.67 2034.69 2036.72 2038.55 2040.35 2042.15 2043.96 2045.58 2047.1 2048.68 2050.53 2052.38 2054.23 2056.08 2057.87 2059.64 2061.26 2062.88 2064.5 2066.39 2068.28 2070.17 2072.02 2073.85 2075.68 2077.51 2079.35 2080.85 2081.95 2083.4 2085.04 2087.13 2089.24 2091.64 2093.29 2095.04 2096.79 2098.56 2100.33 2102.25 2104.42 2106.58 2108.63 2110.56 2112.59 2114.56 2116.4 2118.37 2120 2121.31 2122.67 2124.03 2125.1 2127.8 2131.49 2134.52 2137.54 2140.56 2143.58 2146.65 2148.52 2150.12 2151.71 2153.31 2154.91 2156.2 2156.26 2156.31 2156.37 2156.42 2156.48 2156.05 2155.77 2155.39 2155.01 2155.06 2154.23 2154.59 2155.06 2154.14 2153.05 2151.97 2150.89 2149.8 2148.89 2148.34 2147.79 2147.24 2146.68 2146.08 2145.36 2145.04 2144.72 2144.4 2144.09 2143.77 2143.45 2143.13 2142.56 2140.4 2139.78 2139.18 2138.59 2137.99 2138.34 2138.88 2139.34 2139.84 2140.14 2139.83 2139.53 2139.11 2139.49 2139.98 2140.48 2140.27 2139.91 2139.29 2137.82 2136.35 2134.88 2133.4 2131.9 2130.36 2129.21 2128.1 2126.75 2125.18 2123.46 2121.56 2119.64 2118.07 2116.58 2115.12 2113.36 2110.73 2108.35 2106.53 2104.07 2101.45 2100.37 2099.74 2100.2 2100.21 2100.21 2100.74 2102.27 2104.52 2106.94 2109.36 2111.18 2113.17 2115.05 2116.25 2117.09 2118.14 2119.65 2121.59 2122.93 2123.76 2124.98 2126.41 2127.22 2127.48 2127.78 2128.13 2128.49 2128.6 2128.82 2129.01 2129.54 2130.38 2130.92 2131.42 2131.91 2132.25 2132.97 2134.91 2136.31 2137.05 2138.5 2140.68 2142.49 2143.91 2145.42 2147.03 2148.6 2149.78 2150.6 2151.43 2152.28 2153.7 2155.14 
-9999.0 -9999.0 -9999.0 -9999.0 -9999.0 -9999.0 -9999.0 -9999.0 -9999.0 -9999.0 -9999.0 -9999.0 -9999.0 -9999.0 -9999.0 -9999.0 -9999.0 -9999.0 -9999.0 -9999.0 -9999.0 -9999.0 -9999.0 -9999.0 -9999.0 -9999.0 -9999.0 -9999.0 -9999.0 -9999.0 -9999.0 -9999.0 -9999.0 -9999.0 -9999.0 -9999.0 -9999.0 -9999.0 -9999.0 -9999.0 -9999.0 -9999.0 -9999.0 -9999.0 -9999.0 -9999.0 -9999.0 -9999.0 -9999.0 -9999.0 -9999.0 -9999.0 -9999.0 -9999.0 -9999.0 -9999.0 -9999.0 -9999.0 -9999.0 -9999.0 -9999.0 -9999.0 -9999.0 -9999.0 -9999.0 -9999.0 -9999.0 -9999.0 -9999.0 -9999.0 -9999.0 -9999.0 -9999.0 -9999.0 -9999.0 -9999.0 -9999.0 -9999.0 -9999.0 -9999.0 -9999.0 -9999.0 -9999.0 -9999.0 -9999.0 -9999.0 -9999.0 -9999.0 -9999.0 -9999.0 -9999.0 -9999.0 -9999.0 -9999.0 -9999.0 -9999.0 -9999.0 -9999.0 -9999.0 -9999.0 -9999.0 -9999.0 -9999.0 -9999.0 -9999.0 -9999.0 -9999.0 -9999.0 -9999.0 -9999.0 -9999.0 -9999.0 -9999.0 -9999.0 -9999.0 -9999.0 -9999.0 -9999.0 -9999.0 -9999.0 -9999.0 -9999.0 -9999.0 -9999.0 -9999.0 -9999.0 -9999.0 -9999.0 -9999.0 -9999.0 -9999.0 -9999.0 -9999.0 -9999.0 -9999.0 -9999.0 -9999.0 -9999.0 -9999.0 -9999.0 -9999.0 -9999.0 -9999.0 -9999.0 -9999.0 -9999.0 -9999.0 -9999.0 -9999.0 -9999.0 -9999.0 -9999.0 -9999.0 -9999.0 -9999.0 -9999.0 -9999.0 -9999.0 -9999.0 -9999.0 -9999.0 -9999.0 -9999.0 -9999.0 -9999.0 -9999.0 -9999.0 -9999.0 -9999.0 -9999.0 -9999.0 -9999.0 -9999.0 -9999.0 -9999.0 -9999.0 -9999.0 -9999.0 -9999.0 -9999.0 -9999.0 -9999.0 -9999.0 -9999.0 -9999.0 -9999.0 -9999.0 -9999.0 -9999.0 -9999.0 -9999.0 -9999.0 -9999.0 -9999.0 -9999.0 -9999.0 -9999.0 -9999.0 -9999.0 -9999.0 -9999.0 -9999.0 -9999.0 -9999.0 -9999.0 -9999.0 -9999.0 -9999.0 -9999.0 -9999.0 -9999.0 -9999.0 -9999.0 -9999.0 -9999.0 -9999.0 -9999.0 -9999.0 -9999.0 -9999.0 -9999.0 -9999.0 -9999.0 -9999.0 -9999.0 -9999.0 -9999.0 -9999.0 -9999.0 -9999.0 -9999.0 -9999.0 -9999.0 -9999.0 -9999.0 -9999.0 -9999.0 -9999.0 -9999.0 -9999.0 -9999.0 -9999.0 -9999.0 -9999.0 -9999.0 -9999.0 -9999.0 -9999.0 -9999.0 -9999.0 -9999.0 -9999.0 -9999.0 -9999.0 -9999.0 -9999.0 -9999.0 -9999.0 -9999.0 -9999.0 -9999.0 -9999.0 -9999.0 -9999.0 -9999.0 -9999.0 -9999.0 -9999.0 -9999.0 -9999.0 -9999.0 -9999.0 -9999.0 -9999.0 -9999.0 -9999.0 -9999.0 -9999.0 -9999.0 -9999.0 -9999.0 -9999.0 -9999.0 -9999.0 -9999.0 -9999.0 -9999.0 -9999.0 -9999.0 -9999.0 -9999.0 -9999.0 -9999.0 -9999.0 -9999.0 -9999.0 -9999.0 -9999.0 -9999.0 -9999.0 -9999.0 -9999.0 -9999.0 -9999.0 -9999.0 -9999.0 -9999.0 -9999.0 -9999.0 -9999.0 -9999.0 -9999.0 -9999.0 -9999.0 -9999.0 -9999.0 -9999.0 -9999.0 -9999.0 -9999.0 -9999.0 -9999.0 -9999.0 -9999.0 -9999.0 -9999.0 -9999.0 -9999.0 -9999.0 -9999.0 -9999.0 -9999.0 -9999.0 -9999.0 -9999.0 -9999.0 -9999.0 -9999.0 -9999.0 -9999.0 -9999.0 -9999.0 -9999.0 -9999.0 -9999.0 -9999.0 -9999.0 -9999.0 -9999.0 -9999.0 -9999.0 -9999.0 -9999.0 -9999.0 -9999.0 -9999.0 -9999.0 -9999.0 -9999.0 -9999.0 -9999.0 -9999.0 -9999.0 -9999.0 -9999.0 -9999.0 -9999.0 -9999.0 -9999.0 -9999.0 -9999.0 -9999.0 -9999.0 -9999.0 -9999.0 -9999.0 -9999.0 -9999.0 -9999.0 -9999.0 -9999.0 -9999.0 -9999.0 -9999.0 -9999.0 -9999.0 -9999.0 -9999.0 -9999.0 -9999.0 -9999.0 -9999.0 -9999.0 -9999.0 -9999.0 -9999.0 -9999.0 -9999.0 -9999.0 -9999.0 -9999.0 -9999.0 -9999.0 -9999.0 -9999.0 -9999.0 -9999.0 -9999.0 -9999.0 -9999.0 -9999.0 -9999.0 -9999.0 -9999.0 -9999.0 -9999.0 -9999.0 -9999.0 -9999.0 -9999.0 -9999.0 -9999.0 -9999.0 -9999.0 -9999.0 -9999.0 -9999.0 -9999.0 -9999.0 -9999.0 -9999.0 -9999.0 -9999.0 -9999.0 -9999.0 -9999.0 -9999.0 -9999.0 -9999.0 -9999.0 -9999.0 -9999.0 -9999.0 -9999.0 -9999.0 -9999.0 -9999.0 -9999.0 -9999.0 -9999.0 -9999.0 -9999.0 -9999.0 -9999.0 -9999.0 -9999.0 -9999.0 -9999.0 -9999.0 -9999.0 -9999.0 -9999.0 -9999.0 -9999.0 -9999.0 -9999.0 -9999.0 -9999.0 -9999.0 -9999.0 -9999.0 -9999.0 -9999.0 -9999.0 -9999.0 -9999.0 -9999.0 -9999.0 -9999.0 -9999.0 -9999.0 -9999.0 -9999.0 -9999.0 -9999.0 -9999.0 -9999.0 -9999.0 -9999.0 -9999.0 -9999.0 -9999.0 -9999.0 -9999.0 -9999.0 -9999.0 -9999.0 -9999.0 -9999.0 -9999.0 -9999.0 -9999.0 -9999.0 2012.97 2013.82 2014.44 2015.03 2015.68 2016.43 2017.19 2018.37 2019.52 2020.67 2021.82 2022.97 2024.17 2025.98 2027.23 2028.57 2029.8 2030.79 2032.46 2034.5 2036.54 2038.21 2040.04 2041.79 2043.6 2045.36 2046.88 2048.42 2050.19 2051.99 2053.82 2055.68 2057.53 2059.38 2061.18 2062.75 2064.13 2065.81 2067.7 2069.59 2071.48 2073.34 2075.17 2077 2078.83 2080.51 2082.05 2083.16 2084.44 2086.44 2088.51 2090.61 2092.63 2094.29 2096.02 2097.77 2099.53 2101.3 2103.06 2105.23 2107.39 2109.55 2111.55 2113.48 2115.32 2117.17 2119.21 2120.91 2122.23 2123.59 2124.95 2126.98 2129.43 2133.29 2136.31 2139.33 2142.4 2145.48 2148.64 2150.48 2152.08 2153.68 2155.54 2157.7 2159.54 2159.74 2159.8 2159.85 2159.81 2159.43 2159.03 2158.57 2158.12 2158.17 2158.22 2158.27 2157.3 2157.71 2158.17 2157.29 2156.2 2155.12 2154.03 2153.38 2152.82 2152.27 2151.72 2151.17 2150.59 2150.01 2149.69 2149.37 2149.05 2148.74 2148.42 2148.1 2147.78 2146.68 2144.11 2143.11 2142.63 2142.15 2141.66 2141.62 2142.02 2142.42 2142.86 2143.35 2143.3 2143 2142.51 2141.86 2142.07 2142.56 2142.54 2142.16 2141.35 2139.88 2138.38 2136.88 2135.54 2134.2 2132.87 2131.75 2130.69 2128.86 2127.23 2125.4 2123.37 2121.82 2120.54 2119.35 2117.81 2116.16 2113.29 2111.47 2109.12 2106.69 2104.19 2102.65 2101.93 2102.12 2102.07 2101.81 2102.53 2104.88 2106.68 2109.08 2111.56 2113.45 2115.33 2117.25 2118.63 2119.79 2120.81 2122.55 2124.28 2126.06 2127.57 2128.45 2129.06 2129.65 2130.25 2130.55 2130.9 2131.26 2131.61 2131.79 2131.99 2132.8 2133.3 2133.8 2134.29 2134.78 2135.28 2136.32 2137.97 2139.42 2141.01 2141.7 2143.63 2144.6 2145.72 2147.04 2148.78 2150.5 2152 2152.83 2153.75 2154.51 2155.87 2157.24 
-9999.0 -9999.0 -9999.0 -9999.0 -9999.0 -9999.0 -9999.0 -9999.0 -9999.0 -9999.0 -9999.0 -9999.0 -9999.0 -9999.0 -9999.0 -9999.0 -9999.0 -9999.0 -9999.0 -9999.0 -9999.0 -9999.0 -9999.0 -9999.0 -9999.0 -9999.0 -9999.0 -9999.0 -9999.0 -9999.0 -9999.0 -9999.0 -9999.0 -9999.0 -9999.0 -9999.0 -9999.0 -9999.0 -9999.0 -9999.0 -9999.0 -9999.0 -9999.0 -9999.0 -9999.0 -9999.0 -9999.0 -9999.0 -9999.0 -9999.0 -9999.0 -9999.0 -9999.0 -9999.0 -9999.0 -9999.0 -9999.0 -9999.0 -9999.0 -9999.0 -9999.0 -9999.0 -9999.0 -9999.0 -9999.0 -9999.0 -9999.0 -9999.0 -9999.0 -9999.0 -9999.0 -9999.0 -9999.0 -9999.0 -9999.0 -9999.0 -9999.0 -9999.0 -9999.0 -9999.0 -9999.0 -9999.0 -9999.0 -9999.0 -9999.0 -9999.0 -9999.0 -9999.0 -9999.0 -9999.0 -9999.0 -9999.0 -9999.0 -9999.0 -9999.0 -9999.0 -9999.0 -9999.0 -9999.0 -9999.0 -9999.0 -9999.0 -9999.0 -9999.0 -9999.0 -9999.0 -9999.0 -9999.0 -9999.0 -9999.0 -9999.0 -9999.0 -9999.0 -9999.0 -9999.0 -9999.0 -9999.0 -9999.0 -9999.0 -9999.0 -9999.0 -9999.0 -9999.0 -9999.0 -9999.0 -9999.0 -9999.0 -9999.0 -9999.0 -9999.0 -9999.0 -9999.0 -9999.0 -9999.0 -9999.0 -9999.0 -9999.0 -9999.0 -9999.0 -9999.0 -9999.0 -9999.0 -9999.0 -9999.0 -9999.0 -9999.0 -9999.0 -9999.0 -9999.0 -9999.0 -9999.0 -9999.0 -9999.0 -9999.0 -9999.0 -9999.0 -9999.0 -9999.0 -9999.0 -9999.0 -9999.0 -9999.0 -9999.0 -9999.0 -9999.0 -9999.0 -9999.0 -9999.0 -9999.0 -9999.0 -9999.0 -9999.0 -9999.0 -9999.0 -9999.0 -9999.0 -9999.0 -9999.0 -9999.0 -9999.0 -9999.0 -9999.0 -9999.0 -9999.0 -9999.0 -9999.0 -9999.0 -9999.0 -9999.0 -9999.0 -9999.0 -9999.0 -9999.0 -9999.0 -9999.0 -9999.0 -9999.0 -9999.0 -9999.0 -9999.0 -9999.0 -9999.0 -9999.0 -9999.0 -9999.0 -9999.0 -9999.0 -9999.0 -9999.0 -9999.0 -9999.0 -9999.0 -9999.0 -9999.0 -9999.0 -9999.0 -9999.0 -9999.0 -9999.0 -9999.0 -9999.0 -9999.0 -9999.0 -9999.0 -9999.0 -9999.0 -9999.0 -9999.0 -9999.0 -9999.0 -9999.0 -9999.0 -9999.0 -9999.0 -9999.0 -9999.0 -9999.0 -9999.0 -9999.0 -9999.0 -9999.0 -9999.0 -9999.0 -9999.0 -9999.0 -9999.0 -9999.0 -9999.0 -9999.0 -9999.0 -9999.0 -9999.0 -9999.0 -9999.0 -9999.0 -9999.0 -9999.0 -9999.0 -9999.0 -9999.0 -9999.0 -9999.0 -9999.0 -9999.0 -9999.0 -9999.0 -9999.0 -9999.0 -9999.0 -9999.0 -9999.0 -9999.0 -9999.0 -9999.0 -9999.0 -9999.0 -9999.0 -9999.0 -9999.0 -9999.0 -9999.0 -9999.0 -9999.0 -9999.0 -9999.0 -9999.0 -9999.0 -9999.0 -9999.0 -9999.0 -9999.0 -9999.0 -9999.0 -9999.0 -9999.0 -9999.0 -9999.0 -9999.0 -9999.0 -9999.0 -9999.0 -9999.0 -9999.0 -9999.0 -9999.0 -9999.0 -9999.0 -9999.0 -9999.0 -9999.0 -9999.0 -9999.0 -9999.0 -9999.0 -9999.0 -9999.0 -9999.0 -9999.0 -9999.0 -9999.0 -9999.0 -9999.0 -9999.0 -9999.0 -9999.0 -9999.0 -9999.0 -9999.0 -9999.0 -9999.0 -9999.0 -9999.0 -9999.0 -9999.0 -9999.0 -9999.0 -9999.0 -9999.0 -9999.0 -9999.0 -9999.0 -9999.0 -9999.0 -9999.0 -9999.0 -9999.0 -9999.0 -9999.0 -9999.0 -9999.0 -9999.0 -9999.0 -9999.0 -9999.0 -9999.0 -9999.0 -9999.0 -9999.0 -9999.0 -9999.0 -9999.0 -9999.0 -9999.0 -9999.0 -9999.0 -9999.0 -9999.0 -9999.0 -9999.0 -9999.0 -9999.0 -9999.0 -9999.0 -9999.0 -9999.0 -9999.0 -9999.0 -9999.0 -9999.0 -9999.0 -9999.0 -9999.0 -9999.0 -9999.0 -9999.0 -9999.0 -9999.0 -9999.0 -9999.0 -9999.0 -9999.0 -9999.0 -9999.0 -9999.0 -9999.0 -9999.0 -9999.0 -9999.0 -9999.0 -9999.0 -9999.0 -9999.0 -9999.0 -9999.0 -9999.0 -9999.0 -9999.0 -9999.0 -9999.0 -9999.0 -9999.0 -9999.0 -9999.0 -9999.0 -9999.0 -9999.0 -9999.0 -9999.0 -9999.0 -9999.0 -9999.0 -9999.0 -9999.0 -9999.0 -9999.0 -9999.0 -9999.0 -9999.0 -9999.0 -9999.0 -9999.0 -9999.0 -9999.0 -9999.0 -9999.0 -9999.0 -9999.0 -9999.0 -9999.0 -9999.0 -9999.0 -9999.0 -9999.0 -9999.0 -9999.0 -9999.0 -9999.0 -9999.0 -9999.0 -9999.0 -9999.0 -9999.0 -9999.0 -9999.0 -9999.0 -9999.0 -9999.0 -9999.0 -9999.0 -9999.0 -9999.0 -9999.0 -9999.0 -9999.0 -9999.0 -9999.0 -9999.0 -9999.0 -9999.0 -9999.0 -9999.0 -9999.0 -9999.0 -9999.0 -9999.0 -9999.0 -9999.0 -9999.0 -9999.0 -9999.0 -9999.0 -9999.0 -9999.0 -9999.0 -9999.0 -9999.0 -9999.0 -9999.0 -9999.0 -9999.0 -9999.0 -9999.0 -9999.0 -9999.0 -9999.0 -9999.0 -9999.0 -9999.0 -9999.0 -9999.0 -9999.0 2013.23 2014.09 2014.95 2015.71 2016.33 2016.96 2017.68 2018.53 2019.28 2020.04 2021.18 2022.36 2023.52 2024.67 2026.2 2028.04 2029.35 2030.74 2031.82 2032.8 2034.24 2035.98 2037.72 2039.6 2041.48 2043.36 2045.22 2046.78 2048.46 2050.16 2052 2053.81 2055.61 2057.42 2059.22 2061.01 2062.59 2063.96 2065.35 2067.13 2069.02 2070.91 2072.8 2074.65 2076.48 2078.31 2080.05 2081.67 2083.26 2084.36 2086 2088 2089.99 2091.98 2093.63 2095.28 2097 2098.75 2100.51 2102.26 2104.03 2106.03 2108.2 2110.36 2112.28 2114.24 2116.09 2117.94 2120.05 2121.83 2123.15 2124.51 2127.01 2129.58 2132.02 2135.1 2138.17 2141.24 2144.32 2147.43 2150.63 2152.45 2154.2 2156.36 2158.52 2160.67 2162.73 2163.22 2163.28 2163.1 2162.67 2162.21 2161.74 2161.28 2161.28 2161.33 2161.4 2161.63 2160.71 2160.48 2160.84 2161.29 2160.43 2159.35 2158.41 2157.86 2157.31 2156.75 2156.2 2155.65 2155.1 2154.65 2154.34 2154.02 2153.6 2152.97 2152.34 2151.7 2151.05 2150.01 2148.34 2146.34 2145.66 2145.28 2145.05 2144.88 2145.21 2145.55 2145.95 2146.37 2146.77 2146.47 2145.91 2145.25 2144.6 2144.65 2144.81 2144.39 2143.62 2142.4 2141.18 2139.97 2138.64 2137.31 2135.98 2134.75 2133.38 2131.84 2130.08 2127.72 2124.88 2123.76 2122.44 2121.35 2119.97 2117.87 2115.91 2114.07 2111.81 2109.67 2107.81 2105.58 2103.85 2104.65 2104.55 2104.33 2105.77 2107.68 2109.28 2111.04 2113.46 2115.45 2117.54 2119.39 2120.78 2122.22 2123.71 2125.41 2127.06 2128.71 2129.91 2130.97 2131.65 2132.26 2132.86 2133.32 2133.8 2134.28 2134.77 2135.03 2135.35 2135.71 2136.21 2136.7 2137.2 2137.7 2138.05 2138.46 2140.03 2141.58 2142.97 2144.37 2145.28 2146.37 2147.54 2148.7 2150.42 2152.13 2153.72 2155.15 2156.1 2156.73 2158.09 2159.46 
-9999.0 -9999.0 -9999.0 -9999.0 -9999.0 -9999.0 -9999.0 -9999.0 -9999.0 -9999.0 -9999.0 -9999.0 -9999.0 -9999.0 -9999.0 -9999.0 -9999.0 -9999.0 -9999.0 -9999.0 -9999.0 -9999.0 -9999.0 -9999.0 -9999.0 -9999.0 -9999.0 -9999.0 -9999.0 -9999.0 -9999.0 -9999.0 -9999.0 -9999.0 -9999.0 -9999.0 -9999.0 -9999.0 -9999.0 -9999.0 -9999.0 -9999.0 -9999.0 -9999.0 -9999.0 -9999.0 -9999.0 -9999.0 -9999.0 -9999.0 -9999.0 -9999.0 -9999.0 -9999.0 -9999.0 -9999.0 -9999.0 -9999.0 -9999.0 -9999.0 -9999.0 -9999.0 -9999.0 -9999.0 -9999.0 -9999.0 -9999.0 -9999.0 -9999.0 -9999.0 -9999.0 -9999.0 -9999.0 -9999.0 -9999.0 -9999.0 -9999.0 -9999.0 -9999.0 -9999.0 -9999.0 -9999.0 -9999.0 -9999.0 -9999.0 -9999.0 -9999.0 -9999.0 -9999.0 -9999.0 -9999.0 -9999.0 -9999.0 -9999.0 -9999.0 -9999.0 -9999.0 -9999.0 -9999.0 -9999.0 -9999.0 -9999.0 -9999.0 -9999.0 -9999.0 -9999.0 -9999.0 -9999.0 -9999.0 -9999.0 -9999.0 -9999.0 -9999.0 -9999.0 -9999.0 -9999.0 -9999.0 -9999.0 -9999.0 -9999.0 -9999.0 -9999.0 -9999.0 -9999.0 -9999.0 -9999.0 -9999.0 -9999.0 -9999.0 -9999.0 -9999.0 -9999.0 -9999.0 -9999.0 -9999.0 -9999.0 -9999.0 -9999.0 -9999.0 -9999.0 -9999.0 -9999.0 -9999.0 -9999.0 -9999.0 -9999.0 -9999.0 -9999.0 -9999.0 -9999.0 -9999.0 -9999.0 -9999.0 -9999.0 -9999.0 -9999.0 -9999.0 -9999.0 -9999.0 -9999.0 -9999.0 -9999.0 -9999.0 -9999.0 -9999.0 -9999.0 -9999.0 -9999.0 -9999.0 -9999.0 -9999.0 -9999.0 -9999.0 -9999.0 -9999.0 -9999.0 -9999.0 -9999.0 -9999.0 -9999.0 -9999.0 -9999.0 -9999.0 -9999.0 -9999.0 -9999.0 -9999.0 -9999.0 -9999.0 -9999.0 -9999.0 -9999.0 -9999.0 -9999.0 -9999.0 -9999.0 -9999.0 -9999.0 -9999.0 -9999.0 -9999.0 -9999.0 -9999.0 -9999.0 -9999.0 -9999.0 -9999.0 -9999.0 -9999.0 -9999.0 -9999.0 -9999.0 -9999.0 -9999.0 -9999.0 -9999.0 -9999.0 -9999.0 -9999.0 -9999.0 -9999.0 -9999.0 -9999.0 -9999.0 -9999.0 -9999.0 -9999.0 -9999.0 -9999.0 -9999.0 -9999.0 -9999.0 -9999.0 -9999.0 -9999.0 -9999.0 -9999.0 -9999.0 -9999.0 -9999.0 -9999.0 -9999.0 -9999.0 -9999.0 -9999.0 -9999.0 -9999.0 -9999.0 -9999.0 -9999.0 -9999.0 -9999.0 -9999.0 -9999.0 -9999.0 -9999.0 -9999.0 -9999.0 -9999.0 -9999.0 -9999.0 -9999.0 -9999.0 -9999.0 -9999.0 -9999.0 -9999.0 -9999.0 -9999.0 -9999.0 -9999.0 -9999.0 -9999.0 -9999.0 -9999.0 -9999.0 -9999.0 -9999.0 -9999.0 -9999.0 -9999.0 -9999.0 -9999.0 -9999.0 -9999.0 -9999.0 -9999.0 -9999.0 -9999.0 -9999.0 -9999.0 -9999.0 -9999.0 -9999.0 -9999.0 -9999.0 -9999.0 -9999.0 -9999.0 -9999.0 -9999.0 -9999.0 -9999.0 -9999.0 -9999.0 -9999.0 -9999.0 -9999.0 -9999.0 -9999.0 -9999.0 -9999.0 -9999.0 -9999.0 -9999.0 -9999.0 -9999.0 -9999.0 -9999.0 -9999.0 -9999.0 -9999.0 -9999.0 -9999.0 -9999.0 -9999.0 -9999.0 -9999.0 -9999.0 -9999.0 -9999.0 -9999.0 -9999.0 -9999.0 -9999.0 -9999.0 -9999.0 -9999.0 -9999.0 -9999.0 -9999.0 -9999.0 -9999.0 -9999.0 -9999.0 -9999.0 -9999.0 -9999.0 -9999.0 -9999.0 -9999.0 -9999.0 -9999.0 -9999.0 -9999.0 -9999.0 -9999.0 -9999.0 -9999.0 -9999.0 -9999.0 -9999.0 -9999.0 -9999.0 -9999.0 -9999.0 -9999.0 -9999.0 -9999.0 -9999.0 -9999.0 -9999.0 -9999.0 -9999.0 -9999.0 -9999.0 -9999.0 -9999.0 -9999.0 -9999.0 -9999.0 -9999.0 -9999.0 -9999.0 -9999.0 -9999.0 -9999.0 -9999.0 -9999.0 -9999.0 -9999.0 -9999.0 -9999.0 -9999.0 -9999.0 -9999.0 -9999.0 -9999.0 -9999.0 -9999.0 -9999.0 -9999.0 -9999.0 -9999.0 -9999.0 -9999.0 -9999.0 -9999.0 -9999.0 -9999.0 -9999.0 -9999.0 -9999.0 -9999.0 -9999.0 -9999.0 -9999.0 -9999.0 -9999.0 -9999.0 -9999.0 -9999.0 -9999.0 -9999.0 -9999.0 -9999.0 -9999.0 -9999.0 -9999.0 -9999.0 -9999.0 -9999.0 -9999.0 -9999.0 -9999.0 -9999.0 -9999.0 -9999.0 -9999.0 -9999.0 -9999.0 -9999.0 -9999.0 -9999.0 -9999.0 -9999.0 -9999.0 -9999.0 -9999.0 -9999.0 -9999.0 -9999.0 -9999.0 -9999.0 -9999.0 -9999.0 -9999.0 -9999.0 -9999.0 -9999.0 -9999.0 -9999.0 -9999.0 -9999.0 -9999.0 -9999.0 -9999.0 -9999.0 -9999.0 -9999.0 -9999.0 -9999.0 -9999.0 -9999.0 -9999.0 -9999.0 -9999.0 -9999.0 -9999.0 -9999.0 -9999.0 -9999.0 -9999.0 -9999.0 -9999.0 -9999.0 -9999.0 -9999.0 -9999.0 -9999.0 -9999.0 -9999.0 -9999.0 -9999.0 -9999.0 -9999.0 -9999.0 -9999.0 -9999.0 -9999.0 2014.35 2015.21 2016.07 2016.94 2017.6 2018.22 2019.03 2019.72 2020.34 2021.09 2022.12 2022.88 2023.98 2025.17 2026.35 2028.5 2030.13 2031.29 2032.35 2033.4 2034.42 2035.79 2037.29 2038.78 2041.1 2043.18 2045.24 2047.11 2048.59 2050.23 2051.91 2053.79 2055.62 2057.41 2059.16 2060.9 2062.65 2063.81 2064.88 2066.59 2068.45 2070.33 2072.22 2074.11 2075.97 2077.8 2079.58 2081.2 2082.83 2084.45 2085.57 2087.56 2089.56 2091.43 2093.22 2094.63 2096.28 2097.98 2099.74 2101.49 2103.24 2105 2106.84 2109 2111.16 2112.93 2114.59 2116.75 2118.75 2120.88 2122.71 2124.48 2127.05 2129.62 2132.19 2134.48 2136.87 2140.08 2143.16 2146.23 2149.42 2152.25 2154.24 2156.42 2158.62 2160.81 2163 2165.65 2166.41 2166.31 2165.85 2165.38 2164.92 2164.46 2164.39 2164.44 2164.62 2164.85 2165.08 2164.22 2163.3 2163.66 2164.02 2164.41 2163.58 2162.9 2162.34 2161.79 2161.24 2160.62 2159.78 2158.94 2158.36 2157.74 2157.09 2156.45 2155.8 2155.15 2154.51 2153.86 2151.67 2150.35 2149.27 2149.08 2148.79 2148.48 2148.17 2148.49 2148.83 2149.16 2149.49 2149.88 2149.94 2149.3 2148.65 2147.99 2147.34 2147.07 2146.15 2145.7 2144.67 2143.45 2142.23 2141.01 2139.8 2138.58 2137.33 2136.11 2134.97 2132.61 2130.36 2127.07 2124.52 2123.76 2123.01 2121.66 2119.93 2118.06 2116.33 2113.96 2111.73 2110.91 2110.1 2108.72 2107.49 2107.37 2107.5 2108.69 2109.71 2111.64 2113.36 2114.8 2117.72 2119.79 2121.68 2123.27 2124.85 2126.13 2127.79 2129.44 2130.99 2132.38 2133.44 2134.22 2134.83 2135.43 2136.23 2136.73 2137.23 2137.73 2138.16 2138.39 2138.65 2139.14 2139.64 2140.14 2140.38 2140.55 2140.98 2143.04 2144.21 2144.78 2146.2 2146.79 2148.15 2149.35 2150.51 2151.98 2153.71 2155.25 2157.02 2158.33 2158.95 2160.32 2161.68 
-9999.0 -9999.0 -9999.0 -9999.0 -9999.0 -9999.0 -9999.0 -9999.0 -9999.0 -9999.0 -9999.0 -9999.0 -9999.0 -9999.0 -9999.0 -9999.0 -9999.0 -9999.0 -9999.0 -9999.0 -9999.0 -9999.0 -9999.0 -9999.0 -9999.0 -9999.0 -9999.0 -9999.0 -9999.0 -9999.0 -9999.0 -9999.0 -9999.0 -9999.0 -9999.0 -9999.0 -9999.0 -9999.0 -9999.0 -9999.0 -9999.0 -9999.0 -9999.0 -9999.0 -9999.0 -9999.0 -9999.0 -9999.0 -9999.0 -9999.0 -9999.0 -9999.0 -9999.0 -9999.0 -9999.0 -9999.0 -9999.0 -9999.0 -9999.0 -9999.0 -9999.0 -9999.0 -9999.0 -9999.0 -9999.0 -9999.0 -9999.0 -9999.0 -9999.0 -9999.0 -9999.0 -9999.0 -9999.0 -9999.0 -9999.0 -9999.0 -9999.0 -9999.0 -9999.0 -9999.0 -9999.0 -9999.0 -9999.0 -9999.0 -9999.0 -9999.0 -9999.0 -9999.0 -9999.0 -9999.0 -9999.0 -9999.0 -9999.0 -9999.0 -9999.0 -9999.0 -9999.0 -9999.0 -9999.0 -9999.0 -9999.0 -9999.0 -9999.0 -9999.0 -9999.0 -9999.0 -9999.0 -9999.0 -9999.0 -9999.0 -9999.0 -9999.0 -9999.0 -9999.0 -9999.0 -9999.0 -9999.0 -9999.0 -9999.0 -9999.0 -9999.0 -9999.0 -9999.0 -9999.0 -9999.0 -9999.0 -9999.0 -9999.0 -9999.0 -9999.0 -9999.0 -9999.0 -9999.0 -9999.0 -9999.0 -9999.0 -9999.0 -9999.0 -9999.0 -9999.0 -9999.0 -9999.0 -9999.0 -9999.0 -9999.0 -9999.0 -9999.0 -9999.0 -9999.0 -9999.0 -9999.0 -9999.0 -9999.0 -9999.0 -9999.0 -9999.0 -9999.0 -9999.0 -9999.0 -9999.0 -9999.0 -9999.0 -9999.0 -9999.0 -9999.0 -9999.0 -9999.0 -9999.0 -9999.0 -9999.0 -9999.0 -9999.0 -9999.0 -9999.0 -9999.0 -9999.0 -9999.0 -9999.0 -9999.0 -9999.0 -9999.0 -9999.0 -9999.0 -9999.0 -9999.0 -9999.0 -9999.0 -9999.0 -9999.0 -9999.0 -9999.0 -9999.0 -9999.0 -9999.0 -9999.0 -9999.0 -9999.0 -9999.0 -9999.0 -9999.0 -9999.0 -9999.0 -9999.0 -9999.0 -9999.0 -9999.0 -9999.0 -9999.0 -9999.0 -9999.0 -9999.0 -9999.0 -9999.0 -9999.0 -9999.0 -9999.0 -9999.0 -9999.0 -9999.0 -9999.0 -9999.0 -9999.0 -9999.0 -9999.0 -9999.0 -9999.0 -9999.0 -9999.0 -9999.0 -9999.0 -9999.0 -9999.0 -9999.0 -9999.0 -9999.0 -9999.0 -9999.0 -9999.0 -9999.0 -9999.0 -9999.0 -9999.0 -9999.0 -9999.0 -9999.0 -9999.0 -9999.0 -9999.0 -9999.0 -9999.0 -9999.0 -9999.0 -9999.0 -9999.0 -9999.0 -9999.0 -9999.0 -9999.0 -9999.0 -9999.0 -9999.0 -9999.0 -9999.0 -9999.0 -9999.0 -9999.0 -9999.0 -9999.0 -9999.0 -9999.0 -9999.0 -9999.0 -9999.0 -9999.0 -9999.0 -9999.0 -9999.0 -9999.0 -9999.0 -9999.0 -9999.0 -9999.0 -9999.0 -9999.0 -9999.0 -9999.0 -9999.0 -9999.0 -9999.0 -9999.0 -9999.0 -9999.0 -9999.0 -9999.0 -9999.0 -9999.0 -9999.0 -9999.0 -9999.0 -9999.0 -9999.0 -9999.0 -9999.0 -9999.0 -9999.0 -9999.0 -9999.0 -9999.0 -9999.0 -9999.0 -9999.0 -9999.0 -9999.0 -9999.0 -9999.0 -9999.0 -9999.0 -9999.0 -9999.0 -9999.0 -9999.0 -9999.0 -9999.0 -9999.0 -9999.0 -9999.0 -9999.0 -9999.0 -9999.0 -9999.0 -9999.0 -9999.0 -9999.0 -9999.0 -9999.0 -9999.0 -9999.0 -9999.0 -9999.0 -9999.0 -9999.0 -9999.0 -9999.0 -9999.0 -9999.0 -9999.0 -9999.0 -9999.0 -9999.0 -9999.0 -9999.0 -9999.0 -9999.0 -9999.0 -9999.0 -9999.0 -9999.0 -9999.0 -9999.0 -9999.0 -9999.0 -9999.0 -9999.0 -9999.0 -9999.0 -9999.0 -9999.0 -9999.0 -9999.0 -9999.0 -9999.0 -9999.0 -9999.0 -9999.0 -9999.0 -9999.0 -9999.0 -9999.0 -9999.0 -9999.0 -9999.0 -9999.0 -9999.0 -9999.0 -9999.0 -9999.0 -9999.0 -9999.0 -9999.0 -9999.0 -9999.0 -9999.0 -9999.0 -9999.0 -9999.0 -9999.0 -9999.0 -9999.0 -9999.0 -9999.0 -9999.0 -9999.0 -9999.0 -9999.0 -9999.0 -9999.0 -9999.0 -9999.0 -9999.0 -9999.0 -9999.0 -9999.0 -9999.0 -9999.0 -9999.0 -9999.0 -9999.0 -9999.0 -9999.0 -9999.0 -9999.0 -9999.0 -9999.0 -9999.0 -9999.0 -9999.0 -9999.0 -9999.0 -9999.0 -9999.0 -9999.0 -9999.0 -9999.0 -9999.0 -9999.0 -9999.0 -9999.0 -9999.0 -9999.0 -9999.0 -9999.0 -9999.0 -9999.0 -9999.0 -9999.0 -9999.0 -9999.0 -9999.0 -9999.0 -9999.0 -9999.0 -9999.0 -9999.0 -9999.0 -9999.0 -9999.0 -9999.0 -9999.0 -9999.0 -9999.0 -9999.0 -9999.0 -9999.0 -9999.0 -9999.0 -9999.0 -9999.0 -9999.0 -9999.0 -9999.0 -9999.0 -9999.0 -9999.0 -9999.0 -9999.0 -9999.0 -9999.0 -9999.0 -9999.0 -9999.0 -9999.0 -9999.0 -9999.0 -9999.0 -9999.0 -9999.0 -9999.0 -9999.0 -9999.0 -9999.0 -9999.0 -9999.0 -9999.0 -9999.0 -9999.0 -9999.0 -9999.0 -9999.0 2014.05 2015.42 2016.42 2017.2 2018.06 2018.87 2019.49 2020.27 2021.11 2021.77 2022.38 2023 2023.66 2024.68 2025.71 2026.97 2029.46 2031.19 2031.9 2032.93 2033.96 2034.99 2036.02 2037.4 2038.92 2040.43 2042.67 2044.95 2047.13 2048.5 2049.84 2051.49 2053.15 2055.17 2057.19 2058.88 2060.62 2062.37 2063.92 2065.25 2066.77 2068.31 2069.85 2071.65 2073.54 2075.42 2077.28 2079.11 2080.74 2082.36 2083.99 2085.61 2087.13 2089.08 2090.87 2092.66 2094.46 2095.91 2097.28 2098.95 2100.62 2102.36 2104.14 2105.91 2107.78 2109.81 2111.86 2113.9 2115.55 2117.67 2119.71 2121.81 2124.1 2126.55 2129 2131.45 2133.79 2135.03 2138.5 2141.73 2144.94 2147.91 2150.56 2153.28 2155.85 2158.02 2160.21 2163.01 2166.16 2168.1 2168.4 2168.77 2168.56 2168.1 2167.64 2167.5 2167.6 2167.84 2168.07 2168.3 2168.53 2167.61 2166.18 2166.48 2166.84 2167.13 2166.94 2166.21 2165.49 2164.82 2164.15 2163.48 2162.05 2161.48 2160.84 2160.19 2159.6 2159.2 2158.61 2157.96 2157.31 2156.52 2154 2153.44 2153.06 2152.38 2152.17 2151.91 2151.6 2151.77 2152.11 2152.44 2152.78 2153.12 2153.24 2152.57 2151.89 2151.21 2150.52 2149.74 2148.05 2147.6 2146.93 2145.72 2144.5 2143.28 2142.06 2140.75 2139.53 2138.89 2136.97 2134.78 2132.59 2130.74 2128.2 2125.31 2124.46 2123.41 2121.9 2120.02 2118.21 2115.73 2114.23 2113.43 2112.62 2111.82 2111.01 2110.53 2110.3 2111.08 2112.06 2113.54 2115.25 2117.09 2119.69 2122.24 2124.21 2125.87 2127.82 2129.35 2130.18 2131.64 2133.15 2134.67 2135.91 2136.79 2137.39 2138.32 2139.09 2139.59 2140.07 2140.49 2140.92 2141.35 2141.61 2142.08 2142.57 2142.7 2143.02 2143.57 2144.11 2146.04 2146.91 2147.04 2147.63 2148.87 2149.82 2150.84 2152.14 2153.58 2155.28 2156.8 2158.35 2160.22 2161.17 2162.54 2163.96 
-9999.0 -9999.0 -9999.0 -9999.0 -9999.0 -9999.0 -9999.0 -9999.0 -9999.0 -9999.0 -9999.0 -9999.0 -9999.0 -9999.0 -9999.0 -9999.0 -9999.0 -9999.0 -9999.0 -9999.0 -9999.0 -9999.0 -9999.0 -9999.0 -9999.0 -9999.0 -9999.0 -9999.0 -9999.0 -9999.0 -9999.0 -9999.0 -9999.0 -9999.0 -9999.0 -9999.0 -9999.0 -9999.0 -9999.0 -9999.0 -9999.0 -9999.0 -9999.0 -9999.0 -9999.0 -9999.0 -9999.0 -9999.0 -9999.0 -9999.0 -9999.0 -9999.0 -9999.0 -9999.0 -9999.0 -9999.0 -9999.0 -9999.0 -9999.0 -9999.0 -9999.0 -9999.0 -9999.0 -9999.0 -9999.0 -9999.0 -9999.0 -9999.0 -9999.0 -9999.0 -9999.0 -9999.0 -9999.0 -9999.0 -9999.0 -9999.0 -9999.0 -9999.0 -9999.0 -9999.0 -9999.0 -9999.0 -9999.0 -9999.0 -9999.0 -9999.0 -9999.0 -9999.0 -9999.0 -9999.0 -9999.0 -9999.0 -9999.0 -9999.0 -9999.0 -9999.0 -9999.0 -9999.0 -9999.0 -9999.0 -9999.0 -9999.0 -9999.0 -9999.0 -9999.0 -9999.0 -9999.0 -9999.0 -9999.0 -9999.0 -9999.0 -9999.0 -9999.0 -9999.0 -9999.0 -9999.0 -9999.0 -9999.0 -9999.0 -9999.0 -9999.0 -9999.0 -9999.0 -9999.0 -9999.0 -9999.0 -9999.0 -9999.0 -9999.0 -9999.0 -9999.0 -9999.0 -9999.0 -9999.0 -9999.0 -9999.0 -9999.0 -9999.0 -9999.0 -9999.0 -9999.0 -9999.0 -9999.0 -9999.0 -9999.0 -9999.0 -9999.0 -9999.0 -9999.0 -9999.0 -9999.0 -9999.0 -9999.0 -9999.0 -9999.0 -9999.0 -9999.0 -9999.0 -9999.0 -9999.0 -9999.0 -9999.0 -9999.0 -9999.0 -9999.0 -9999.0 -9999.0 -9999.0 -9999.0 -9999.0 -9999.0 -9999.0 -9999.0 -9999.0 -9999.0 -9999.0 -9999.0 -9999.0 -9999.0 -9999.0 -9999.0 -9999.0 -9999.0 -9999.0 -9999.0 -9999.0 -9999.0 -9999.0 -9999.0 -9999.0 -9999.0 -9999.0 -9999.0 -9999.0 -9999.0 -9999.0 -9999.0 -9999.0 -9999.0 -9999.0 -9999.0 -9999.0 -9999.0 -9999.0 -9999.0 -9999.0 -9999.0 -9999.0 -9999.0 -9999.0 -9999.0 -9999.0 -9999.0 -9999.0 -9999.0 -9999.0 -9999.0 -9999.0 -9999.0 -9999.0 -9999.0 -9999.0 -9999.0 -9999.0 -9999.0 -9999.0 -9999.0 -9999.0 -9999.0 -9999.0 -9999.0 -9999.0 -9999.0 -9999.0 -9999.0 -9999.0 -9999.0 -9999.0 -9999.0 -9999.0 -9999.0 -9999.0 -9999.0 -9999.0 -9999.0 -9999.0 -9999.0 -9999.0 -9999.0 -9999.0 -9999.0 -9999.0 -9999.0 -9999.0 -9999.0 -9999.0 -9999.0 -9999.0 -9999.0 -9999.0 -9999.0 -9999.0 -9999.0 -9999.0 -9999.0 -9999.0 -9999.0 -9999.0 -9999.0 -9999.0 -9999.0 -9999.0 -9999.0 -9999.0 -9999.0 -9999.0 -9999.0 -9999.0 -9999.0 -9999.0 -9999.0 -9999.0 -9999.0 -9999.0 -9999.0 -9999.0 -9999.0 -9999.0 -9999.0 -9999.0 -9999.0 -9999.0 -9999.0 -9999.0 -9999.0 -9999.0 -9999.0 -9999.0 -9999.0 -9999.0 -9999.0 -9999.0 -9999.0 -9999.0 -9999.0 -9999.0 -9999.0 -9999.0 -9999.0 -9999.0 -9999.0 -9999.0 -9999.0 -9999.0 -9999.0 -9999.0 -9999.0 -9999.0 -9999.0 -9999.0 -9999.0 -9999.0 -9999.0 -9999.0 -9999.0 -9999.0 -9999.0 -9999.0 -9999.0 -9999.0 -9999.0 -9999.0 -9999.0 -9999.0 -9999.0 -9999.0 -9999.0 -9999.0 -9999.0 -9999.0 -9999.0 -9999.0 -9999.0 -9999.0 -9999.0 -9999.0 -9999.0 -9999.0 -9999.0 -9999.0 -9999.0 -9999.0 -9999.0 -9999.0 -9999.0 -9999.0 -9999.0 -9999.0 -9999.0 -9999.0 -9999.0 -9999.0 -9999.0 -9999.0 -9999.0 -9999.0 -9999.0 -9999.0 -9999.0 -9999.0 -9999.0 -9999.0 -9999.0 -9999.0 -9999.0 -9999.0 -9999.0 -9999.0 -9999.0 -9999.0 -9999.0 -9999.0 -9999.0 -9999.0 -9999.0 -9999.0 -9999.0 -9999.0 -9999.0 -9999.0 -9999.0 -9999.0 -9999.0 -9999.0 -9999.0 -9999.0 -9999.0 -9999.0 -9999.0 -9999.0 -9999.0 -9999.0 -9999.0 -9999.0 -9999.0 -9999.0 -9999.0 -9999.0 -9999.0 -9999.0 -9999.0 -9999.0 -9999.0 -9999.0 -9999.0 -9999.0 -9999.0 -9999.0 -9999.0 -9999.0 -9999.0 -9999.0 -9999.0 -9999.0 -9999.0 -9999.0 -9999.0 -9999.0 -9999.0 -9999.0 -9999.0 -9999.0 -9999.0 -9999.0 -9999.0 -9999.0 -9999.0 -9999.0 -9999.0 -9999.0 -9999.0 -9999.0 -9999.0 -9999.0 -9999.0 -9999.0 -9999.0 -9999.0 -9999.0 -9999.0 -9999.0 -9999.0 -9999.0 -9999.0 -9999.0 -9999.0 -9999.0 -9999.0 -9999.0 -9999.0 -9999.0 -9999.0 -9999.0 -9999.0 -9999.0 -9999.0 -9999.0 -9999.0 -9999.0 -9999.0 -9999.0 -9999.0 -9999.0 -9999.0 -9999.0 -9999.0 -9999.0 -9999.0 -9999.0 -9999.0 -9999.0 -9999.0 -9999.0 -9999.0 -9999.0 -9999.0 -9999.0 -9999.0 -9999.0 -9999.0 -9999.0 -9999.0 -9999.0 -9999.0 -9999.0 -9999.0 -9999.0 2014.91 2015.9 2017.64 2018.49 2019.18 2020.04 2020.76 2021.51 2022.35 2023.18 2023.81 2024.43 2025.05 2025.66 2026.28 2027.25 2028.75 2031.07 2033.06 2033.68 2034.71 2035.74 2036.76 2037.53 2038.66 2040.57 2042.09 2044.23 2046.45 2048.07 2049.62 2051.46 2053.3 2055.09 2056.84 2058.61 2060.64 2062.06 2063.78 2065.31 2067.09 2068.71 2070.25 2071.78 2073.32 2074.86 2076.74 2078.6 2080.27 2081.89 2083.52 2085.14 2086.77 2088.53 2090.32 2092.11 2093.9 2095.69 2097.24 2098.51 2099.92 2101.71 2103.34 2105.25 2107.15 2109.09 2111.14 2113.12 2114.96 2116.8 2118.68 2120.8 2123.01 2125.35 2127.87 2130.32 2132.52 2134.71 2136.66 2139.98 2143.19 2146.33 2149.47 2152.59 2155.18 2157.6 2159.63 2161.68 2163.64 2165.49 2167.22 2168.95 2170.63 2171.13 2170.81 2170.61 2170.82 2171.06 2171.02 2171.02 2171.21 2171.4 2169.79 2169.04 2169.19 2168.65 2168.41 2169.23 2169.01 2168.38 2167.74 2167.1 2166.06 2165.22 2164.41 2163.58 2162.74 2162.09 2161.44 2160.83 2160.44 2160.04 2158.86 2157.19 2156.96 2156.13 2155.62 2155.42 2155.22 2155.01 2155.06 2155.52 2156.02 2156.52 2156.44 2156.2 2155.59 2154.94 2154.26 2153.57 2152.69 2151.25 2149.67 2149.06 2147.98 2146.76 2145.52 2144.21 2142.89 2141.95 2140.94 2138.75 2136.66 2134.84 2133.02 2130.9 2128.13 2126.39 2125.5 2123.89 2122.1 2119.93 2117.8 2116.75 2115.94 2115.14 2114.36 2113.65 2113.2 2113.13 2113.52 2114.21 2115.63 2117.15 2119.6 2122.27 2124.65 2126.59 2128.56 2130.38 2131.65 2132.78 2134.04 2135.32 2136.83 2138.35 2139.36 2139.96 2141.31 2141.95 2142.4 2142.83 2143.26 2143.68 2144.11 2144.46 2144.9 2145.07 2145.61 2146.15 2146.69 2147.31 2149 2149.39 2149.22 2150.01 2151.29 2152.4 2153.32 2154.22 2155.46 2157.2 2158.69 2160.24 2161.81 2163.4 2165.01 2166.62 
-9999.0 -9999.0 -9999.0 -9999.0 -9999.0 -9999.0 -9999.0 -9999.0 -9999.0 -9999.0 -9999.0 -9999.0 -9999.0 -9999.0 -9999.0 -9999.0 -9999.0 -9999.0 -9999.0 -9999.0 -9999.0 -9999.0 -9999.0 -9999.0 -9999.0 -9999.0 -9999.0 -9999.0 -9999.0 -9999.0 -9999.0 -9999.0 -9999.0 -9999.0 -9999.0 -9999.0 -9999.0 -9999.0 -9999.0 -9999.0 -9999.0 -9999.0 -9999.0 -9999.0 -9999.0 -9999.0 -9999.0 -9999.0 -9999.0 -9999.0 -9999.0 -9999.0 -9999.0 -9999.0 -9999.0 -9999.0 -9999.0 -9999.0 -9999.0 -9999.0 -9999.0 -9999.0 -9999.0 -9999.0 -9999.0 -9999.0 -9999.0 -9999.0 -9999.0 -9999.0 -9999.0 -9999.0 -9999.0 -9999.0 -9999.0 -9999.0 -9999.0 -9999.0 -9999.0 -9999.0 -9999.0 -9999.0 -9999.0 -9999.0 -9999.0 -9999.0 -9999.0 -9999.0 -9999.0 -9999.0 -9999.0 -9999.0 -9999.0 -9999.0 -9999.0 -9999.0 -9999.0 -9999.0 -9999.0 -9999.0 -9999.0 -9999.0 -9999.0 -9999.0 -9999.0 -9999.0 -9999.0 -9999.0 -9999.0 -9999.0 -9999.0 -9999.0 -9999.0 -9999.0 -9999.0 -9999.0 -9999.0 -9999.0 -9999.0 -9999.0 -9999.0 -9999.0 -9999.0 -9999.0 -9999.0 -9999.0 -9999.0 -9999.0 -9999.0 -9999.0 -9999.0 -9999.0 -9999.0 -9999.0 -9999.0 -9999.0 -9999.0 -9999.0 -9999.0 -9999.0 -9999.0 -9999.0 -9999.0 -9999.0 -9999.0 -9999.0 -9999.0 -9999.0 -9999.0 -9999.0 -9999.0 -9999.0 -9999.0 -9999.0 -9999.0 -9999.0 -9999.0 -9999.0 -9999.0 -9999.0 -9999.0 -9999.0 -9999.0 -9999.0 -9999.0 -9999.0 -9999.0 -9999.0 -9999.0 -9999.0 -9999.0 -9999.0 -9999.0 -9999.0 -9999.0 -9999.0 -9999.0 -9999.0 -9999.0 -9999.0 -9999.0 -9999.0 -9999.0 -9999.0 -9999.0 -9999.0 -9999.0 -9999.0 -9999.0 -9999.0 -9999.0 -9999.0 -9999.0 -9999.0 -9999.0 -9999.0 -9999.0 -9999.0 -9999.0 -9999.0 -9999.0 -9999.0 -9999.0 -9999.0 -9999.0 -9999.0 -9999.0 -9999.0 -9999.0 -9999.0 -9999.0 -9999.0 -9999.0 -9999.0 -9999.0 -9999.0 -9999.0 -9999.0 -9999.0 -9999.0 -9999.0 -9999.0 -9999.0 -9999.0 -9999.0 -9999.0 -9999.0 -9999.0 -9999.0 -9999.0 -9999.0 -9999.0 -9999.0 -9999.0 -9999.0 -9999.0 -9999.0 -9999.0 -9999.0 -9999.0 -9999.0 -9999.0 -9999.0 -9999.0 -9999.0 -9999.0 -9999.0 -9999.0 -9999.0 -9999.0 -9999.0 -9999.0 -9999.0 -9999.0 -9999.0 -9999.0 -9999.0 -9999.0 -9999.0 -9999.0 -9999.0 -9999.0 -9999.0 -9999.0 -9999.0 -9999.0 -9999.0 -9999.0 -9999.0 -9999.0 -9999.0 -9999.0 -9999.0 -9999.0 -9999.0 -9999.0 -9999.0 -9999.0 -9999.0 -9999.0 -9999.0 -9999.0 -9999.0 -9999.0 -9999.0 -9999.0 -9999.0 -9999.0 -9999.0 -9999.0 -9999.0 -9999.0 -9999.0 -9999.0 -9999.0 -9999.0 -9999.0 -9999.0 -9999.0 -9999.0 -9999.0 -9999.0 -9999.0 -9999.0 -9999.0 -9999.0 -9999.0 -9999.0 -9999.0 -9999.0 -9999.0 -9999.0 -9999.0 -9999.0 -9999.0 -9999.0 -9999.0 -9999.0 -9999.0 -9999.0 -9999.0 -9999.0 -9999.0 -9999.0 -9999.0 -9999.0 -9999.0 -9999.0 -9999.0 -9999.0 -9999.0 -9999.0 -9999.0 -9999.0 -9999.0 -9999.0 -9999.0 -9999.0 -9999.0 -9999.0 -9999.0 -9999.0 -9999.0 -9999.0 -9999.0 -9999.0 -9999.0 -9999.0 -9999.0 -9999.0 -9999.0 -9999.0 -9999.0 -9999.0 -9999.0 -9999.0 -9999.0 -9999.0 -9999.0 -9999.0 -9999.0 -9999.0 -9999.0 -9999.0 -9999.0 -9999.0 -9999.0 -9999.0 -9999.0 -9999.0 -9999.0 -9999.0 -9999.0 -9999.0 -9999.0 -9999.0 -9999.0 -9999.0 -9999.0 -9999.0 -9999.0 -9999.0 -9999.0 -9999.0 -9999.0 -9999.0 -9999.0 -9999.0 -9999.0 -9999.0 -9999.0 -9999.0 -9999.0 -9999.0 -9999.0 -9999.0 -9999.0 -9999.0 -9999.0 -9999.0 -9999.0 -9999.0 -9999.0 -9999.0 -9999.0 -9999.0 -9999.0 -9999.0 -9999.0 -9999.0 -9999.0 -9999.0 -9999.0 -9999.0 -9999.0 -9999.0 -9999.0 -9999.0 -9999.0 -9999.0 -9999.0 -9999.0 -9999.0 -9999.0 -9999.0 -9999.0 -9999.0 -9999.0 -9999.0 -9999.0 -9999.0 -9999.0 -9999.0 -9999.0 -9999.0 -9999.0 -9999.0 -9999.0 -9999.0 -9999.0 -9999.0 -9999.0 -9999.0 -9999.0 -9999.0 -9999.0 -9999.0 -9999.0 -9999.0 -9999.0 -9999.0 -9999.0 -9999.0 -9999.0 -9999.0 -9999.0 -9999.0 -9999.0 -9999.0 -9999.0 -9999.0 -9999.0 -9999.0 -9999.0 -9999.0 -9999.0 -9999.0 -9999.0 -9999.0 -9999.0 -9999.0 -9999.0 -9999.0 -9999.0 -9999.0 -9999.0 -9999.0 -9999.0 -9999.0 -9999.0 -9999.0 -9999.0 -9999.0 -9999.0 -9999.0 -9999.0 -9999.0 -9999.0 -9999.0 -9999.0 -9999.0 -9999.0 -9999.0 -9999.0 -9999.0 2015.01 2015.78 2016.54 2018.12 2019.87 2020.56 2021.2 2022.03 2022.75 2023.59 2024.42 2025.24 2025.86 2026.47 2027.09 2027.71 2028.32 2028.94 2030.05 2032.68 2034.86 2035.46 2036.49 2037.4 2038.12 2039.02 2039.83 2041.55 2043.48 2045.57 2047.47 2049.63 2051.65 2053.49 2055.32 2057.07 2058.81 2060.56 2062.31 2064.07 2065.34 2067.27 2069.08 2070.65 2072.18 2073.72 2075.26 2076.79 2078.31 2079.78 2081.39 2083 2084.61 2086.23 2087.88 2089.78 2091.56 2093.35 2095.14 2096.93 2098.58 2099.84 2101.1 2102.59 2104.44 2106.4 2108.29 2110.25 2112.33 2114.39 2116.17 2117.83 2119.92 2121.98 2124.25 2126.58 2128.86 2131.25 2133.44 2135.64 2138.23 2141.42 2144.56 2147.7 2150.84 2154.01 2157.26 2159.41 2161.42 2163.66 2165.55 2167.02 2168.68 2170.41 2171.84 2172.92 2173.49 2173.43 2173.38 2173.52 2173.71 2173.9 2174.09 2174.22 2172.34 2171.41 2170.69 2170.11 2170.94 2171.8 2171.53 2171.27 2170.62 2169.97 2169.27 2168.64 2167.8 2166.97 2166.13 2165.3 2164.46 2163.63 2162.8 2162.07 2161.57 2160.58 2159.97 2159.18 2158.62 2158.41 2158.32 2158.23 2158.14 2159.41 2159.82 2159.59 2159.31 2158.94 2158.46 2157.94 2157.31 2156.57 2155.28 2154 2152.72 2151.3 2150.25 2148.98 2147.67 2146.36 2145.07 2144.91 2142.72 2140.76 2138.94 2137.12 2135.3 2133.47 2130.82 2128.74 2127.57 2125.95 2124.33 2121.89 2120.19 2119.27 2118.47 2117.75 2117.04 2116.32 2115.83 2115.93 2116.27 2116.79 2117.88 2119.73 2121.89 2124.44 2126.74 2128.7 2130.82 2132.39 2133.6 2134.95 2136.56 2137.93 2139.21 2140.51 2141.9 2142.88 2144.3 2144.7 2145.04 2145.37 2145.71 2146.05 2146.39 2146.66 2146.64 2147.33 2147.87 2148.41 2149.15 2150.1 2151.27 2152.16 2152.02 2152.47 2153.75 2154.96 2155.84 2156.8 2157.84 2159.15 2160.58 2162.13 2163.99 2165.99 2167.68 2169.28 
-9999.0 -9999.0 -9999.0 -9999.0 -9999.0 -9999.0 -9999.0 -9999.0 -9999.0 -9999.0 -9999.0 -9999.0 -9999.0 -9999.0 -9999.0 -9999.0 -9999.0 -9999.0 -9999.0 -9999.0 -9999.0 -9999.0 -9999.0 -9999.0 -9999.0 -9999.0 -9999.0 -9999.0 -9999.0 -9999.0 -9999.0 -9999.0 -9999.0 -9999.0 -9999.0 -9999.0 -9999.0 -9999.0 -9999.0 -9999.0 -9999.0 -9999.0 -9999.0 -9999.0 -9999.0 -9999.0 -9999.0 -9999.0 -9999.0 -9999.0 -9999.0 -9999.0 -9999.0 -9999.0 -9999.0 -9999.0 -9999.0 -9999.0 -9999.0 -9999.0 -9999.0 -9999.0 -9999.0 -9999.0 -9999.0 -9999.0 -9999.0 -9999.0 -9999.0 -9999.0 -9999.0 -9999.0 -9999.0 -9999.0 -9999.0 -9999.0 -9999.0 -9999.0 -9999.0 -9999.0 -9999.0 -9999.0 -9999.0 -9999.0 -9999.0 -9999.0 -9999.0 -9999.0 -9999.0 -9999.0 -9999.0 -9999.0 -9999.0 -9999.0 -9999.0 -9999.0 -9999.0 -9999.0 -9999.0 -9999.0 -9999.0 -9999.0 -9999.0 -9999.0 -9999.0 -9999.0 -9999.0 -9999.0 -9999.0 -9999.0 -9999.0 -9999.0 -9999.0 -9999.0 -9999.0 -9999.0 -9999.0 -9999.0 -9999.0 -9999.0 -9999.0 -9999.0 -9999.0 -9999.0 -9999.0 -9999.0 -9999.0 -9999.0 -9999.0 -9999.0 -9999.0 -9999.0 -9999.0 -9999.0 -9999.0 -9999.0 -9999.0 -9999.0 -9999.0 -9999.0 -9999.0 -9999.0 -9999.0 -9999.0 -9999.0 -9999.0 -9999.0 -9999.0 -9999.0 -9999.0 -9999.0 -9999.0 -9999.0 -9999.0 -9999.0 -9999.0 -9999.0 -9999.0 -9999.0 -9999.0 -9999.0 -9999.0 -9999.0 -9999.0 -9999.0 -9999.0 -9999.0 -9999.0 -9999.0 -9999.0 -9999.0 -9999.0 -9999.0 -9999.0 -9999.0 -9999.0 -9999.0 -9999.0 -9999.0 -9999.0 -9999.0 -9999.0 -9999.0 -9999.0 -9999.0 -9999.0 -9999.0 -9999.0 -9999.0 -9999.0 -9999.0 -9999.0 -9999.0 -9999.0 -9999.0 -9999.0 -9999.0 -9999.0 -9999.0 -9999.0 -9999.0 -9999.0 -9999.0 -9999.0 -9999.0 -9999.0 -9999.0 -9999.0 -9999.0 -9999.0 -9999.0 -9999.0 -9999.0 -9999.0 -9999.0 -9999.0 -9999.0 -9999.0 -9999.0 -9999.0 -9999.0 -9999.0 -9999.0 -9999.0 -9999.0 -9999.0 -9999.0 -9999.0 -9999.0 -9999.0 -9999.0 -9999.0 -9999.0 -9999.0 -9999.0 -9999.0 -9999.0 -9999.0 -9999.0 -9999.0 -9999.0 -9999.0 -9999.0 -9999.0 -9999.0 -9999.0 -9999.0 -9999.0 -9999.0 -9999.0 -9999.0 -9999.0 -9999.0 -9999.0 -9999.0 -9999.0 -9999.0 -9999.0 -9999.0 -9999.0 -9999.0 -9999.0 -9999.0 -9999.0 -9999.0 -9999.0 -9999.0 -9999.0 -9999.0 -9999.0 -9999.0 -9999.0 -9999.0 -9999.0 -9999.0 -9999.0 -9999.0 -9999.0 -9999.0 -9999.0 -9999.0 -9999.0 -9999.0 -9999.0 -9999.0 -9999.0 -9999.0 -9999.0 -9999.0 -9999.0 -9999.0 -9999.0 -9999.0 -9999.0 -9999.0 -9999.0 -9999.0 -9999.0 -9999.0 -9999.0 -9999.0 -9999.0 -9999.0 -9999.0 -9999.0 -9999.0 -9999.0 -9999.0 -9999.0 -9999.0 -9999.0 -9999.0 -9999.0 -9999.0 -9999.0 -9999.0 -9999.0 -9999.0 -9999.0 -9999.0 -9999.0 -9999.0 -9999.0 -9999.0 -9999.0 -9999.0 -9999.0 -9999.0 -9999.0 -9999.0 -9999.0 -9999.0 -9999.0 -9999.0 -9999.0 -9999.0 -9999.0 -9999.0 -9999.0 -9999.0 -9999.0 -9999.0 -9999.0 -9999.0 -9999.0 -9999.0 -9999.0 -9999.0 -9999.0 -9999.0 -9999.0 -9999.0 -9999.0 -9999.0 -9999.0 -9999.0 -9999.0 -9999.0 -9999.0 -9999.0 -9999.0 -9999.0 -9999.0 -9999.0 -9999.0 -9999.0 -9999.0 -9999.0 -9999.0 -9999.0 -9999.0 -9999.0 -9999.0 -9999.0 -9999.0 -9999.0 -9999.0 -9999.0 -9999.0 -9999.0 -9999.0 -9999.0 -9999.0 -9999.0 -9999.0 -9999.0 -9999.0 -9999.0 -9999.0 -9999.0 -9999.0 -9999.0 -9999.0 -9999.0 -9999.0 -9999.0 -9999.0 -9999.0 -9999.0 -9999.0 -9999.0 -9999.0 -9999.0 -9999.0 -9999.0 -9999.0 -9999.0 -9999.0 -9999.0 -9999.0 -9999.0 -9999.0 -9999.0 -9999.0 -9999.0 -9999.0 -9999.0 -9999.0 -9999.0 -9999.0 -9999.0 -9999.0 -9999.0 -9999.0 -9999.0 -9999.0 -9999.0 -9999.0 -9999.0 -9999.0 -9999.0 -9999.0 -9999.0 -9999.0 -9999.0 -9999.0 -9999.0 -9999.0 -9999.0 -9999.0 -9999.0 -9999.0 -9999.0 -9999.0 -9999.0 -9999.0 -9999.0 -9999.0 -9999.0 -9999.0 -9999.0 -9999.0 -9999.0 -9999.0 -9999.0 -9999.0 -9999.0 -9999.0 -9999.0 -9999.0 -9999.0 -9999.0 -9999.0 -9999.0 -9999.0 -9999.0 -9999.0 -9999.0 -9999.0 -9999.0 -9999.0 -9999.0 -9999.0 -9999.0 -9999.0 -9999.0 -9999.0 -9999.0 -9999.0 -9999.0 -9999.0 -9999.0 -9999.0 -9999.0 -9999.0 -9999.0 -9999.0 -9999.0 -9999.0 -9999.0 -9999.0 -9999.0 -9999.0 -9999.0 2015.88 2016.64 2017.4 2018.61 2020.35 2021.99 2022.63 2023.27 2023.99 2024.82 2025.66 2026.49 2027.29 2027.9 2028.52 2029.13 2029.75 2030.37 2031.2 2032.34 2035.01 2035.85 2037.24 2038.05 2038.76 2039.56 2040.5 2041.37 2042.52 2044.73 2047.22 2049.34 2051.62 2053.68 2055.52 2057.3 2059.04 2060.79 2062.54 2064.37 2066.05 2067.19 2069.17 2071.04 2072.57 2073.96 2075.35 2076.74 2078.13 2079.52 2080.97 2082.5 2084.07 2085.68 2087.29 2089.15 2091.07 2092.82 2094.59 2096.38 2098.17 2099.91 2101.17 2102.43 2103.59 2105.55 2107.54 2109.45 2111.41 2113.5 2115.61 2117.56 2119.45 2121.2 2123.02 2125.31 2127.27 2129.31 2131.72 2134.27 2136.44 2139.64 2142.79 2145.93 2149.07 2152.21 2155.35 2158.65 2161.19 2163.44 2165.54 2167.11 2168.58 2170.14 2171.87 2173.05 2173.92 2174.91 2175.78 2176.14 2176.4 2176.59 2176.78 2176.97 2176.6 2175.58 2174.64 2173.48 2172.83 2173.67 2174.54 2174.37 2174.37 2173.95 2173.17 2172.35 2171.51 2170.66 2169.79 2168.91 2168.04 2167.17 2166.3 2165.43 2164.56 2163.7 2163.02 2162.13 2161.69 2161.76 2161.7 2161.61 2161.52 2161.43 2161.75 2162.48 2162.22 2161.94 2161.33 2160.63 2160.16 2159.76 2158.81 2157.74 2156.65 2155.46 2154.19 2152.92 2151.37 2149.82 2148.5 2147.86 2146.7 2144.86 2143.04 2141.22 2139.4 2137.57 2135.75 2133.52 2131.33 2129.63 2128.2 2126.58 2124.68 2122.59 2121.86 2121.14 2120.47 2119.82 2119.17 2118.59 2118.79 2119.23 2119.67 2120.41 2122.46 2124.07 2126.32 2128.58 2130.6 2132.33 2134.04 2135.39 2136.86 2138.36 2139.79 2141.23 2142.66 2144.16 2145.53 2146.75 2147.07 2147.3 2147.64 2147.98 2148.32 2148.65 2148.78 2148.66 2149.09 2149.91 2150.96 2151.85 2152.8 2153.59 2154.55 2154.94 2155.16 2156.19 2157.35 2158.35 2159.39 2160.44 2161.48 2162.62 2164.56 2166.8 2168.57 2170.34 2171.95 
-9999.0 -9999.0 -9999.0 -9999.0 -9999.0 -9999.0 -9999.0 -9999.0 -9999.0 -9999.0 -9999.0 -9999.0 -9999.0 -9999.0 -9999.0 -9999.0 -9999.0 -9999.0 -9999.0 -9999.0 -9999.0 -9999.0 -9999.0 -9999.0 -9999.0 -9999.0 -9999.0 -9999.0 -9999.0 -9999.0 -9999.0 -9999.0 -9999.0 -9999.0 -9999.0 -9999.0 -9999.0 -9999.0 -9999.0 -9999.0 -9999.0 -9999.0 -9999.0 -9999.0 -9999.0 -9999.0 -9999.0 -9999.0 -9999.0 -9999.0 -9999.0 -9999.0 -9999.0 -9999.0 -9999.0 -9999.0 -9999.0 -9999.0 -9999.0 -9999.0 -9999.0 -9999.0 -9999.0 -9999.0 -9999.0 -9999.0 -9999.0 -9999.0 -9999.0 -9999.0 -9999.0 -9999.0 -9999.0 -9999.0 -9999.0 -9999.0 -9999.0 -9999.0 -9999.0 -9999.0 -9999.0 -9999.0 -9999.0 -9999.0 -9999.0 -9999.0 -9999.0 -9999.0 -9999.0 -9999.0 -9999.0 -9999.0 -9999.0 -9999.0 -9999.0 -9999.0 -9999.0 -9999.0 -9999.0 -9999.0 -9999.0 -9999.0 -9999.0 -9999.0 -9999.0 -9999.0 -9999.0 -9999.0 -9999.0 -9999.0 -9999.0 -9999.0 -9999.0 -9999.0 -9999.0 -9999.0 -9999.0 -9999.0 -9999.0 -9999.0 -9999.0 -9999.0 -9999.0 -9999.0 -9999.0 -9999.0 -9999.0 -9999.0 -9999.0 -9999.0 -9999.0 -9999.0 -9999.0 -9999.0 -9999.0 -9999.0 -9999.0 -9999.0 -9999.0 -9999.0 -9999.0 -9999.0 -9999.0 -9999.0 -9999.0 -9999.0 -9999.0 -9999.0 -9999.0 -9999.0 -9999.0 -9999.0 -9999.0 -9999.0 -9999.0 -9999.0 -9999.0 -9999.0 -9999.0 -9999.0 -9999.0 -9999.0 -9999.0 -9999.0 -9999.0 -9999.0 -9999.0 -9999.0 -9999.0 -9999.0 -9999.0 -9999.0 -9999.0 -9999.0 -9999.0 -9999.0 -9999.0 -9999.0 -9999.0 -9999.0 -9999.0 -9999.0 -9999.0 -9999.0 -9999.0 -9999.0 -9999.0 -9999.0 -9999.0 -9999.0 -9999.0 -9999.0 -9999.0 -9999.0 -9999.0 -9999.0 -9999.0 -9999.0 -9999.0 -9999.0 -9999.0 -9999.0 -9999.0 -9999.0 -9999.0 -9999.0 -9999.0 -9999.0 -9999.0 -9999.0 -9999.0 -9999.0 -9999.0 -9999.0 -9999.0 -9999.0 -9999.0 -9999.0 -9999.0 -9999.0 -9999.0 -9999.0 -9999.0 -9999.0 -9999.0 -9999.0 -9999.0 -9999.0 -9999.0 -9999.0 -9999.0 -9999.0 -9999.0 -9999.0 -9999.0 -9999.0 -9999.0 -9999.0 -9999.0 -9999.0 -9999.0 -9999.0 -9999.0 -9999.0 -9999.0 -9999.0 -9999.0 -9999.0 -9999.0 -9999.0 -9999.0 -9999.0 -9999.0 -9999.0 -9999.0 -9999.0 -9999.0 -9999.0 -9999.0 -9999.0 -9999.0 -9999.0 -9999.0 -9999.0 -9999.0 -9999.0 -9999.0 -9999.0 -9999.0 -9999.0 -9999.0 -9999.0 -9999.0 -9999.0 -9999.0 -9999.0 -9999.0 -9999.0 -9999.0 -9999.0 -9999.0 -9999.0 -9999.0 -9999.0 -9999.0 -9999.0 -9999.0 -9999.0 -9999.0 -9999.0 -9999.0 -9999.0 -9999.0 -9999.0 -9999.0 -9999.0 -9999.0 -9999.0 -9999.0 -9999.0 -9999.0 -9999.0 -9999.0 -9999.0 -9999.0 -9999.0 -9999.0 -9999.0 -9999.0 -9999.0 -9999.0 -9999.0 -9999.0 -9999.0 -9999.0 -9999.0 -9999.0 -9999.0 -9999.0 -9999.0 -9999.0 -9999.0 -9999.0 -9999.0 -9999.0 -9999.0 -9999.0 -9999.0 -9999.0 -9999.0 -9999.0 -9999.0 -9999.0 -9999.0 -9999.0 -9999.0 -9999.0 -9999.0 -9999.0 -9999.0 -9999.0 -9999.0 -9999.0 -9999.0 -9999.0 -9999.0 -9999.0 -9999.0 -9999.0 -9999.0 -9999.0 -9999.0 -9999.0 -9999.0 -9999.0 -9999.0 -9999.0 -9999.0 -9999.0 -9999.0 -9999.0 -9999.0 -9999.0 -9999.0 -9999.0 -9999.0 -9999.0 -9999.0 -9999.0 -9999.0 -9999.0 -9999.0 -9999.0 -9999.0 -9999.0 -9999.0 -9999.0 -9999.0 -9999.0 -9999.0 -9999.0 -9999.0 -9999.0 -9999.0 -9999.0 -9999.0 -9999.0 -9999.0 -9999.0 -9999.0 -9999.0 -9999.0 -9999.0 -9999.0 -9999.0 -9999.0 -9999.0 -9999.0 -9999.0 -9999.0 -9999.0 -9999.0 -9999.0 -9999.0 -9999.0 -9999.0 -9999.0 -9999.0 -9999.0 -9999.0 -9999.0 -9999.0 -9999.0 -9999.0 -9999.0 -9999.0 -9999.0 -9999.0 -9999.0 -9999.0 -9999.0 -9999.0 -9999.0 -9999.0 -9999.0 -9999.0 -9999.0 -9999.0 -9999.0 -9999.0 -9999.0 -9999.0 -9999.0 -9999.0 -9999.0 -9999.0 -9999.0 -9999.0 -9999.0 -9999.0 -9999.0 -9999.0 -9999.0 -9999.0 -9999.0 -9999.0 -9999.0 -9999.0 -9999.0 -9999.0 -9999.0 -9999.0 -9999.0 -9999.0 -9999.0 -9999.0 -9999.0 -9999.0 -9999.0 -9999.0 -9999.0 -9999.0 -9999.0 -9999.0 -9999.0 -9999.0 -9999.0 -9999.0 -9999.0 -9999.0 -9999.0 -9999.0 -9999.0 -9999.0 -9999.0 -9999.0 -9999.0 -9999.0 -9999.0 -9999.0 -9999.0 -9999.0 -9999.0 -9999.0 -9999.0 -9999.0 -9999.0 -9999.0 -9999.0 -9999.0 -9999.0 -9999.0 2015.98 2016.75 2017.51 2018.27 2019.18 2020.91 2022.57 2024.06 2025.21 2025.98 2026.04 2026.9 2027.73 2028.57 2029.33 2029.95 2030.56 2031.18 2031.82 2032.8 2033.79 2034.23 2037.54 2038.47 2039.63 2039.41 2040.12 2041.04 2041.99 2042.9 2043.52 2046.21 2048.93 2051.32 2053.6 2055.72 2057.53 2059.27 2061.02 2062.86 2064.7 2066.54 2068.01 2068.93 2070.86 2072.55 2073.89 2075.23 2076.57 2077.94 2079.33 2080.72 2082.17 2083.71 2085.24 2086.77 2088.36 2090.4 2092.35 2094.11 2095.86 2097.62 2099.41 2101.2 2102.5 2103.61 2104.62 2106.77 2108.74 2110.66 2112.59 2114.69 2116.79 2118.84 2120.75 2122.41 2124.05 2126.22 2128.02 2129.81 2132.08 2134.78 2137.8 2140.49 2143.67 2146.86 2150.04 2153.22 2156.41 2159.59 2162.3 2164.96 2166.97 2168.66 2170.14 2171.61 2173.18 2174.1 2175.13 2176.28 2177.35 2177.94 2178.3 2178.66 2179.03 2179.39 2179.25 2178.09 2176.93 2175.78 2175.88 2176.72 2177.4 2177.37 2177 2176.64 2176.11 2174.76 2174.27 2172.94 2172.45 2171.58 2170.7 2169.83 2168.96 2168.09 2167.44 2166.68 2165.38 2165.14 2164.47 2164.34 2164.41 2164.48 2164.54 2164.61 2164.63 2164.79 2164.85 2164.41 2163.71 2163.01 2162.31 2161.88 2161.23 2160.17 2159.14 2158.11 2156.95 2155.79 2154.49 2153.04 2151.49 2150.76 2148.96 2147.14 2145.32 2143.5 2141.67 2139.85 2138.03 2136.21 2133.92 2132.33 2130.84 2128.91 2127.11 2125.04 2124.43 2123.82 2123.21 2122.6 2122.03 2121.72 2121.62 2122.19 2122.64 2123.29 2125.14 2126.63 2128.11 2130.21 2132.29 2134.07 2135.68 2137.21 2138.68 2140.14 2141.58 2143.11 2144.69 2146.28 2147.88 2149.13 2149.59 2149.81 2150.03 2150.25 2150.58 2150.92 2150.93 2151.21 2151.44 2152.55 2153.88 2154.78 2155.59 2156.54 2157.29 2157.56 2157.85 2158.57 2159.59 2160.66 2161.7 2162.71 2163.63 2165.36 2167.46 2169.22 2171.07 2172.92 2174.63 
-9999.0 -9999.0 -9999.0 -9999.0 -9999.0 -9999.0 -9999.0 -9999.0 -9999.0 -9999.0 -9999.0 -9999.0 -9999.0 -9999.0 -9999.0 -9999.0 -9999.0 -9999.0 -9999.0 -9999.0 -9999.0 -9999.0 -9999.0 -9999.0 -9999.0 -9999.0 -9999.0 -9999.0 -9999.0 -9999.0 -9999.0 -9999.0 -9999.0 -9999.0 -9999.0 -9999.0 -9999.0 -9999.0 -9999.0 -9999.0 -9999.0 -9999.0 -9999.0 -9999.0 -9999.0 -9999.0 -9999.0 -9999.0 -9999.0 -9999.0 -9999.0 -9999.0 -9999.0 -9999.0 -9999.0 -9999.0 -9999.0 -9999.0 -9999.0 -9999.0 -9999.0 -9999.0 -9999.0 -9999.0 -9999.0 -9999.0 -9999.0 -9999.0 -9999.0 -9999.0 -9999.0 -9999.0 -9999.0 -9999.0 -9999.0 -9999.0 -9999.0 -9999.0 -9999.0 -9999.0 -9999.0 -9999.0 -9999.0 -9999.0 -9999.0 -9999.0 -9999.0 -9999.0 -9999.0 -9999.0 -9999.0 -9999.0 -9999.0 -9999.0 -9999.0 -9999.0 -9999.0 -9999.0 -9999.0 -9999.0 -9999.0 -9999.0 -9999.0 -9999.0 -9999.0 -9999.0 -9999.0 -9999.0 -9999.0 -9999.0 -9999.0 -9999.0 -9999.0 -9999.0 -9999.0 -9999.0 -9999.0 -9999.0 -9999.0 -9999.0 -9999.0 -9999.0 -9999.0 -9999.0 -9999.0 -9999.0 -9999.0 -9999.0 -9999.0 -9999.0 -9999.0 -9999.0 -9999.0 -9999.0 -9999.0 -9999.0 -9999.0 -9999.0 -9999.0 -9999.0 -9999.0 -9999.0 -9999.0 -9999.0 -9999.0 -9999.0 -9999.0 -9999.0 -9999.0 -9999.0 -9999.0 -9999.0 -9999.0 -9999.0 -9999.0 -9999.0 -9999.0 -9999.0 -9999.0 -9999.0 -9999.0 -9999.0 -9999.0 -9999.0 -9999.0 -9999.0 -9999.0 -9999.0 -9999.0 -9999.0 -9999.0 -9999.0 -9999.0 -9999.0 -9999.0 -9999.0 -9999.0 -9999.0 -9999.0 -9999.0 -9999.0 -9999.0 -9999.0 -9999.0 -9999.0 -9999.0 -9999.0 -9999.0 -9999.0 -9999.0 -9999.0 -9999.0 -9999.0 -9999.0 -9999.0 -9999.0 -9999.0 -9999.0 -9999.0 -9999.0 -9999.0 -9999.0 -9999.0 -9999.0 -9999.0 -9999.0 -9999.0 -9999.0 -9999.0 -9999.0 -9999.0 -9999.0 -9999.0 -9999.0 -9999.0 -9999.0 -9999.0 -9999.0 -9999.0 -9999.0 -9999.0 -9999.0 -9999.0 -9999.0 -9999.0 -9999.0 -9999.0 -9999.0 -9999.0 -9999.0 -9999.0 -9999.0 -9999.0 -9999.0 -9999.0 -9999.0 -9999.0 -9999.0 -9999.0 -9999.0 -9999.0 -9999.0 -9999.0 -9999.0 -9999.0 -9999.0 -9999.0 -9999.0 -9999.0 -9999.0 -9999.0 -9999.0 -9999.0 -9999.0 -9999.0 -9999.0 -9999.0 -9999.0 -9999.0 -9999.0 -9999.0 -9999.0 -9999.0 -9999.0 -9999.0 -9999.0 -9999.0 -9999.0 -9999.0 -9999.0 -9999.0 -9999.0 -9999.0 -9999.0 -9999.0 -9999.0 -9999.0 -9999.0 -9999.0 -9999.0 -9999.0 -9999.0 -9999.0 -9999.0 -9999.0 -9999.0 -9999.0 -9999.0 -9999.0 -9999.0 -9999.0 -9999.0 -9999.0 -9999.0 -9999.0 -9999.0 -9999.0 -9999.0 -9999.0 -9999.0 -9999.0 -9999.0 -9999.0 -9999.0 -9999.0 -9999.0 -9999.0 -9999.0 -9999.0 -9999.0 -9999.0 -9999.0 -9999.0 -9999.0 -9999.0 -9999.0 -9999.0 -9999.0 -9999.0 -9999.0 -9999.0 -9999.0 -9999.0 -9999.0 -9999.0 -9999.0 -9999.0 -9999.0 -9999.0 -9999.0 -9999.0 -9999.0 -9999.0 -9999.0 -9999.0 -9999.0 -9999.0 -9999.0 -9999.0 -9999.0 -9999.0 -9999.0 -9999.0 -9999.0 -9999.0 -9999.0 -9999.0 -9999.0 -9999.0 -9999.0 -9999.0 -9999.0 -9999.0 -9999.0 -9999.0 -9999.0 -9999.0 -9999.0 -9999.0 -9999.0 -9999.0 -9999.0 -9999.0 -9999.0 -9999.0 -9999.0 -9999.0 -9999.0 -9999.0 -9999.0 -9999.0 -9999.0 -9999.0 -9999.0 -9999.0 -9999.0 -9999.0 -9999.0 -9999.0 -9999.0 -9999.0 -9999.0 -9999.0 -9999.0 -9999.0 -9999.0 -9999.0 -9999.0 -9999.0 -9999.0 -9999.0 -9999.0 -9999.0 -9999.0 -9999.0 -9999.0 -9999.0 -9999.0 -9999.0 -9999.0 -9999.0 -9999.0 -9999.0 -9999.0 -9999.0 -9999.0 -9999.0 -9999.0 -9999.0 -9999.0 -9999.0 -9999.0 -9999.0 -9999.0 -9999.0 -9999.0 -9999.0 -9999.0 -9999.0 -9999.0 -9999.0 -9999.0 -9999.0 -9999.0 -9999.0 -9999.0 -9999.0 -9999.0 -9999.0 -9999.0 -9999.0 -9999.0 -9999.0 -9999.0 -9999.0 -9999.0 -9999.0 -9999.0 -9999.0 -9999.0 -9999.0 -9999.0 -9999.0 -9999.0 -9999.0 -9999.0 -9999.0 -9999.0 -9999.0 -9999.0 -9999.0 -9999.0 -9999.0 -9999.0 -9999.0 -9999.0 -9999.0 -9999.0 -9999.0 -9999.0 -9999.0 -9999.0 -9999.0 -9999.0 -9999.0 -9999.0 -9999.0 -9999.0 -9999.0 -9999.0 -9999.0 -9999.0 -9999.0 -9999.0 -9999.0 -9999.0 -9999.0 -9999.0 -9999.0 -9999.0 -9999.0 -9999.0 -9999.0 -9999.0 -9999.0 -9999.0 -9999.0 -9999.0 -9999.0 -9999.0 -9999.0 2016.85 2017.68 2018.65 2019.63 2020.51 2021.43 2023.28 2024.31 2026.19 2027.52 2027.47 2028.01 2028.95 2029.81 2030.64 2031.38 2031.99 2032.61 2033.43 2034.41 2035.4 2036.39 2036.29 2039.6 2040.7 2041.54 2041.71 2041.71 2042.62 2043.54 2044.65 2045.88 2047.61 2050.4 2053 2055.58 2057.75 2059.51 2061.35 2063.19 2065.03 2066.87 2068.71 2069.97 2071.02 2072.49 2073.98 2075.33 2076.69 2078.04 2079.39 2080.74 2082.1 2083.49 2085.03 2086.58 2088.13 2089.68 2091.64 2093.68 2095.45 2097.19 2098.91 2100.66 2102.44 2103.77 2104.92 2106.24 2108.09 2110.02 2111.97 2113.92 2116.09 2118.28 2120.11 2121.99 2123.75 2125.4 2127.22 2129.01 2130.81 2131.53 2136.3 2139.1 2141.8 2144.47 2147.31 2150.5 2153.68 2156.86 2159.89 2162.56 2165.24 2167.9 2169.77 2171.51 2173.1 2174.38 2175.41 2176.45 2177.59 2178.66 2179.73 2180.09 2180.46 2180.82 2181.19 2181.54 2180.39 2179.23 2178.09 2178.93 2179.68 2179.93 2179.7 2179.38 2179.16 2179 2178.28 2177.03 2175.69 2174.49 2174.2 2173.37 2172.49 2171.62 2170.94 2170.38 2169.87 2168.64 2168.2 2167.39 2166.92 2166.99 2167.05 2167.12 2167.19 2167.27 2167.53 2167.41 2166.76 2166.16 2165.45 2164.74 2163.9 2163.21 2162.57 2161.49 2160.56 2159.57 2158.41 2157.13 2155.71 2154.4 2153.09 2151.11 2149.32 2147.53 2145.73 2143.93 2142.13 2140.31 2138.49 2136.51 2135.07 2133.33 2131.4 2129.46 2127.53 2126.85 2126.24 2125.68 2125.13 2124.67 2124.51 2124.43 2124.91 2125.27 2126.23 2127.82 2129.01 2130.19 2131.97 2133.7 2135.71 2137.46 2138.97 2140.49 2142.06 2143.63 2145.21 2146.81 2148.4 2150 2151.52 2152.1 2152.32 2152.54 2152.76 2152.99 2153.21 2153.47 2153.74 2154.01 2155.06 2156.23 2157.38 2157.99 2158.94 2159.72 2159.98 2160.26 2161.51 2162.22 2162.88 2163.72 2164.64 2165.97 2167.98 2169.86 2171.56 2173.33 2175.1 2176.95 
-9999.0 -9999.0 -9999.0 -9999.0 -9999.0 -9999.0 -9999.0 -9999.0 -9999.0 -9999.0 -9999.0 -9999.0 -9999.0 -9999.0 -9999.0 -9999.0 -9999.0 -9999.0 -9999.0 -9999.0 -9999.0 -9999.0 -9999.0 -9999.0 -9999.0 -9999.0 -9999.0 -9999.0 -9999.0 -9999.0 -9999.0 -9999.0 -9999.0 -9999.0 -9999.0 -9999.0 -9999.0 -9999.0 -9999.0 -9999.0 -9999.0 -9999.0 -9999.0 -9999.0 -9999.0 -9999.0 -9999.0 -9999.0 -9999.0 -9999.0 -9999.0 -9999.0 -9999.0 -9999.0 -9999.0 -9999.0 -9999.0 -9999.0 -9999.0 -9999.0 -9999.0 -9999.0 -9999.0 -9999.0 -9999.0 -9999.0 -9999.0 -9999.0 -9999.0 -9999.0 -9999.0 -9999.0 -9999.0 -9999.0 -9999.0 -9999.0 -9999.0 -9999.0 -9999.0 -9999.0 -9999.0 -9999.0 -9999.0 -9999.0 -9999.0 -9999.0 -9999.0 -9999.0 -9999.0 -9999.0 -9999.0 -9999.0 -9999.0 -9999.0 -9999.0 -9999.0 -9999.0 -9999.0 -9999.0 -9999.0 -9999.0 -9999.0 -9999.0 -9999.0 -9999.0 -9999.0 -9999.0 -9999.0 -9999.0 -9999.0 -9999.0 -9999.0 -9999.0 -9999.0 -9999.0 -9999.0 -9999.0 -9999.0 -9999.0 -9999.0 -9999.0 -9999.0 -9999.0 -9999.0 -9999.0 -9999.0 -9999.0 -9999.0 -9999.0 -9999.0 -9999.0 -9999.0 -9999.0 -9999.0 -9999.0 -9999.0 -9999.0 -9999.0 -9999.0 -9999.0 -9999.0 -9999.0 -9999.0 -9999.0 -9999.0 -9999.0 -9999.0 -9999.0 -9999.0 -9999.0 -9999.0 -9999.0 -9999.0 -9999.0 -9999.0 -9999.0 -9999.0 -9999.0 -9999.0 -9999.0 -9999.0 -9999.0 -9999.0 -9999.0 -9999.0 -9999.0 -9999.0 -9999.0 -9999.0 -9999.0 -9999.0 -9999.0 -9999.0 -9999.0 -9999.0 -9999.0 -9999.0 -9999.0 -9999.0 -9999.0 -9999.0 -9999.0 -9999.0 -9999.0 -9999.0 -9999.0 -9999.0 -9999.0 -9999.0 -9999.0 -9999.0 -9999.0 -9999.0 -9999.0 -9999.0 -9999.0 -9999.0 -9999.0 -9999.0 -9999.0 -9999.0 -9999.0 -9999.0 -9999.0 -9999.0 -9999.0 -9999.0 -9999.0 -9999.0 -9999.0 -9999.0 -9999.0 -9999.0 -9999.0 -9999.0 -9999.0 -9999.0 -9999.0 -9999.0 -9999.0 -9999.0 -9999.0 -9999.0 -9999.0 -9999.0 -9999.0 -9999.0 -9999.0 -9999.0 -9999.0 -9999.0 -9999.0 -9999.0 -9999.0 -9999.0 -9999.0 -9999.0 -9999.0 -9999.0 -9999.0 -9999.0 -9999.0 -9999.0 -9999.0 -9999.0 -9999.0 -9999.0 -9999.0 -9999.0 -9999.0 -9999.0 -9999.0 -9999.0 -9999.0 -9999.0 -9999.0 -9999.0 -9999.0 -9999.0 -9999.0 -9999.0 -9999.0 -9999.0 -9999.0 -9999.0 -9999.0 -9999.0 -9999.0 -9999.0 -9999.0 -9999.0 -9999.0 -9999.0 -9999.0 -9999.0 -9999.0 -9999.0 -9999.0 -9999.0 -9999.0 -9999.0 -9999.0 -9999.0 -9999.0 -9999.0 -9999.0 -9999.0 -9999.0 -9999.0 -9999.0 -9999.0 -9999.0 -9999.0 -9999.0 -9999.0 -9999.0 -9999.0 -9999.0 -9999.0 -9999.0 -9999.0 -9999.0 -9999.0 -9999.0 -9999.0 -9999.0 -9999.0 -9999.0 -9999.0 -9999.0 -9999.0 -9999.0 -9999.0 -9999.0 -9999.0 -9999.0 -9999.0 -9999.0 -9999.0 -9999.0 -9999.0 -9999.0 -9999.0 -9999.0 -9999.0 -9999.0 -9999.0 -9999.0 -9999.0 -9999.0 -9999.0 -9999.0 -9999.0 -9999.0 -9999.0 -9999.0 -9999.0 -9999.0 -9999.0 -9999.0 -9999.0 -9999.0 -9999.0 -9999.0 -9999.0 -9999.0 -9999.0 -9999.0 -9999.0 -9999.0 -9999.0 -9999.0 -9999.0 -9999.0 -9999.0 -9999.0 -9999.0 -9999.0 -9999.0 -9999.0 -9999.0 -9999.0 -9999.0 -9999.0 -9999.0 -9999.0 -9999.0 -9999.0 -9999.0 -9999.0 -9999.0 -9999.0 -9999.0 -9999.0 -9999.0 -9999.0 -9999.0 -9999.0 -9999.0 -9999.0 -9999.0 -9999.0 -9999.0 -9999.0 -9999.0 -9999.0 -9999.0 -9999.0 -9999.0 -9999.0 -9999.0 -9999.0 -9999.0 -9999.0 -9999.0 -9999.0 -9999.0 -9999.0 -9999.0 -9999.0 -9999.0 -9999.0 -9999.0 -9999.0 -9999.0 -9999.0 -9999.0 -9999.0 -9999.0 -9999.0 -9999.0 -9999.0 -9999.0 -9999.0 -9999.0 -9999.0 -9999.0 -9999.0 -9999.0 -9999.0 -9999.0 -9999.0 -9999.0 -9999.0 -9999.0 -9999.0 -9999.0 -9999.0 -9999.0 -9999.0 -9999.0 -9999.0 -9999.0 -9999.0 -9999.0 -9999.0 -9999.0 -9999.0 -9999.0 -9999.0 -9999.0 -9999.0 -9999.0 -9999.0 -9999.0 -9999.0 -9999.0 -9999.0 -9999.0 -9999.0 -9999.0 -9999.0 -9999.0 -9999.0 -9999.0 -9999.0 -9999.0 -9999.0 -9999.0 -9999.0 -9999.0 -9999.0 -9999.0 -9999.0 -9999.0 -9999.0 -9999.0 -9999.0 -9999.0 -9999.0 -9999.0 -9999.0 -9999.0 -9999.0 -9999.0 -9999.0 -9999.0 -9999.0 -9999.0 -9999.0 -9999.0 -9999.0 -9999.0 -9999.0 -9999.0 -9999.0 -9999.0 -9999.0 -9999.0 -9999.0 2017.73 2018.54 2019.58 2020.66 2021.66 2022.85 2023.72 2024.7 2025.95 2027.77 2028.67 2029.28 2030.66 2031.05 2031.87 2032.72 2033.42 2034.05 2035.04 2036.02 2037.01 2037.99 2039.16 2039.86 2040.19 2042.23 2043.29 2043.69 2043.89 2044.54 2046 2047.41 2048.81 2049.99 2051.86 2054.45 2057.04 2059.66 2061.6 2063.52 2065.36 2067.2 2069.04 2070.88 2072.05 2073.11 2074.19 2075.55 2077.09 2078.44 2079.8 2081.15 2082.5 2083.85 2085.21 2086.64 2088.19 2089.73 2091.28 2092.89 2094.8 2096.53 2098.31 2100.08 2101.85 2103.65 2105.25 2106.71 2107.76 2109.4 2111.35 2113.3 2115.26 2117.21 2119.62 2121.46 2123.16 2124.92 2126.66 2128.6 2130.52 2132.72 2134.82 2137.44 2140.14 2142.91 2145.68 2148.45 2151.13 2154.14 2157.32 2160.19 2162.94 2166.04 2168.59 2170.71 2172.55 2174.37 2175.69 2176.73 2177.83 2178.9 2179.98 2181.05 2181.89 2182.25 2182.62 2182.99 2183.5 2182.68 2181.53 2181.14 2181.95 2182.27 2182.34 2182.04 2181.74 2181.53 2181.05 2180.38 2179.69 2178.45 2177.12 2176.16 2175.87 2175.16 2174.45 2173.97 2173.53 2172.93 2171.9 2171.13 2170.32 2169.52 2169.56 2169.63 2169.7 2169.77 2169.94 2170.12 2169.56 2168.9 2168.38 2167.86 2167.25 2166.34 2165.4 2164.54 2163.9 2162.83 2161.98 2161.03 2159.77 2158.43 2156.67 2155.77 2153.53 2151.37 2149.58 2147.79 2146.01 2144.22 2142.43 2140.65 2138.88 2137.54 2135.84 2133.9 2131.97 2130.03 2129.34 2128.79 2128.24 2127.75 2127.37 2127.3 2127.37 2127.63 2128.36 2128.97 2129.73 2130.97 2132.16 2133.9 2135.62 2137.37 2139.06 2140.76 2142.41 2144.15 2145.74 2147.33 2148.93 2150.53 2152.12 2153.72 2154.69 2155.06 2155.44 2155.81 2156.18 2156.48 2156.62 2156.76 2156.9 2157.85 2159.03 2160.09 2160.77 2161.32 2161.6 2162.4 2162.92 2164.45 2165.09 2165.68 2166.27 2166.91 2168.28 2170.53 2172.22 2173.92 2175.66 2177.4 2179.02 
-9999.0 -9999.0 -9999.0 -9999.0 -9999.0 -9999.0 -9999.0 -9999.0 -9999.0 -9999.0 -9999.0 -9999.0 -9999.0 -9999.0 -9999.0 -9999.0 -9999.0 -9999.0 -9999.0 -9999.0 -9999.0 -9999.0 -9999.0 -9999.0 -9999.0 -9999.0 -9999.0 -9999.0 -9999.0 -9999.0 -9999.0 -9999.0 -9999.0 -9999.0 -9999.0 -9999.0 -9999.0 -9999.0 -9999.0 -9999.0 -9999.0 -9999.0 -9999.0 -9999.0 -9999.0 -9999.0 -9999.0 -9999.0 -9999.0 -9999.0 -9999.0 -9999.0 -9999.0 -9999.0 -9999.0 -9999.0 -9999.0 -9999.0 -9999.0 -9999.0 -9999.0 -9999.0 -9999.0 -9999.0 -9999.0 -9999.0 -9999.0 -9999.0 -9999.0 -9999.0 -9999.0 -9999.0 -9999.0 -9999.0 -9999.0 -9999.0 -9999.0 -9999.0 -9999.0 -9999.0 -9999.0 -9999.0 -9999.0 -9999.0 -9999.0 -9999.0 -9999.0 -9999.0 -9999.0 -9999.0 -9999.0 -9999.0 -9999.0 -9999.0 -9999.0 -9999.0 -9999.0 -9999.0 -9999.0 -9999.0 -9999.0 -9999.0 -9999.0 -9999.0 -9999.0 -9999.0 -9999.0 -9999.0 -9999.0 -9999.0 -9999.0 -9999.0 -9999.0 -9999.0 -9999.0 -9999.0 -9999.0 -9999.0 -9999.0 -9999.0 -9999.0 -9999.0 -9999.0 -9999.0 -9999.0 -9999.0 -9999.0 -9999.0 -9999.0 -9999.0 -9999.0 -9999.0 -9999.0 -9999.0 -9999.0 -9999.0 -9999.0 -9999.0 -9999.0 -9999.0 -9999.0 -9999.0 -9999.0 -9999.0 -9999.0 -9999.0 -9999.0 -9999.0 -9999.0 -9999.0 -9999.0 -9999.0 -9999.0 -9999.0 -9999.0 -9999.0 -9999.0 -9999.0 -9999.0 -9999.0 -9999.0 -9999.0 -9999.0 -9999.0 -9999.0 -9999.0 -9999.0 -9999.0 -9999.0 -9999.0 -9999.0 -9999.0 -9999.0 -9999.0 -9999.0 -9999.0 -9999.0 -9999.0 -9999.0 -9999.0 -9999.0 -9999.0 -9999.0 -9999.0 -9999.0 -9999.0 -9999.0 -9999.0 -9999.0 -9999.0 -9999.0 -9999.0 -9999.0 -9999.0 -9999.0 -9999.0 -9999.0 -9999.0 -9999.0 -9999.0 -9999.0 -9999.0 -9999.0 -9999.0 -9999.0 -9999.0 -9999.0 -9999.0 -9999.0 -9999.0 -9999.0 -9999.0 -9999.0 -9999.0 -9999.0 -9999.0 -9999.0 -9999.0 -9999.0 -9999.0 -9999.0 -9999.0 -9999.0 -9999.0 -9999.0 -9999.0 -9999.0 -9999.0 -9999.0 -9999.0 -9999.0 -9999.0 -9999.0 -9999.0 -9999.0 -9999.0 -9999.0 -9999.0 -9999.0 -9999.0 -9999.0 -9999.0 -9999.0 -9999.0 -9999.0 -9999.0 -9999.0 -9999.0 -9999.0 -9999.0 -9999.0 -9999.0 -9999.0 -9999.0 -9999.0 -9999.0 -9999.0 -9999.0 -9999.0 -9999.0 -9999.0 -9999.0 -9999.0 -9999.0 -9999.0 -9999.0 -9999.0 -9999.0 -9999.0 -9999.0 -9999.0 -9999.0 -9999.0 -9999.0 -9999.0 -9999.0 -9999.0 -9999.0 -9999.0 -9999.0 -9999.0 -9999.0 -9999.0 -9999.0 -9999.0 -9999.0 -9999.0 -9999.0 -9999.0 -9999.0 -9999.0 -9999.0 -9999.0 -9999.0 -9999.0 -9999.0 -9999.0 -9999.0 -9999.0 -9999.0 -9999.0 -9999.0 -9999.0 -9999.0 -9999.0 -9999.0 -9999.0 -9999.0 -9999.0 -9999.0 -9999.0 -9999.0 -9999.0 -9999.0 -9999.0 -9999.0 -9999.0 -9999.0 -9999.0 -9999.0 -9999.0 -9999.0 -9999.0 -9999.0 -9999.0 -9999.0 -9999.0 -9999.0 -9999.0 -9999.0 -9999.0 -9999.0 -9999.0 -9999.0 -9999.0 -9999.0 -9999.0 -9999.0 -9999.0 -9999.0 -9999.0 -9999.0 -9999.0 -9999.0 -9999.0 -9999.0 -9999.0 -9999.0 -9999.0 -9999.0 -9999.0 -9999.0 -9999.0 -9999.0 -9999.0 -9999.0 -9999.0 -9999.0 -9999.0 -9999.0 -9999.0 -9999.0 -9999.0 -9999.0 -9999.0 -9999.0 -9999.0 -9999.0 -9999.0 -9999.0 -9999.0 -9999.0 -9999.0 -9999.0 -9999.0 -9999.0 -9999.0 -9999.0 -9999.0 -9999.0 -9999.0 -9999.0 -9999.0 -9999.0 -9999.0 -9999.0 -9999.0 -9999.0 -9999.0 -9999.0 -9999.0 -9999.0 -9999.0 -9999.0 -9999.0 -9999.0 -9999.0 -9999.0 -9999.0 -9999.0 -9999.0 -9999.0 -9999.0 -9999.0 -9999.0 -9999.0 -9999.0 -9999.0 -9999.0 -9999.0 -9999.0 -9999.0 -9999.0 -9999.0 -9999.0 -9999.0 -9999.0 -9999.0 -9999.0 -9999.0 -9999.0 -9999.0 -9999.0 -9999.0 -9999.0 -9999.0 -9999.0 -9999.0 -9999.0 -9999.0 -9999.0 -9999.0 -9999.0 -9999.0 -9999.0 -9999.0 -9999.0 -9999.0 -9999.0 -9999.0 -9999.0 -9999.0 -9999.0 -9999.0 -9999.0 -9999.0 -9999.0 -9999.0 -9999.0 -9999.0 -9999.0 -9999.0 -9999.0 -9999.0 -9999.0 -9999.0 -9999.0 -9999.0 -9999.0 -9999.0 -9999.0 -9999.0 -9999.0 -9999.0 -9999.0 -9999.0 -9999.0 -9999.0 -9999.0 -9999.0 -9999.0 -9999.0 -9999.0 -9999.0 -9999.0 -9999.0 -9999.0 -9999.0 -9999.0 -9999.0 -9999.0 -9999.0 -9999.0 -9999.0 -9999.0 -9999.0 -9999.0 -9999.0 -9999.0 2018.36 2019.39 2020.42 2021.61 2022.73 2023.52 2024.89 2025.63 2026.44 2027.7 2029.46 2030.15 2031.72 2033.25 2034 2034.38 2034.78 2035.66 2036.65 2037.61 2038.56 2039.52 2040.47 2041.28 2041.75 2042.16 2043.46 2044.73 2045.71 2045.65 2045.82 2047.36 2048.91 2050.49 2051.75 2053.81 2055.87 2058.46 2061.11 2063.06 2065.11 2067.17 2069.22 2071.21 2073.05 2074.06 2074.96 2076.19 2077.46 2078.72 2080.08 2081.55 2082.9 2084.26 2085.61 2086.96 2088.33 2089.79 2091.34 2092.89 2094.5 2096.19 2097.62 2099.41 2101.22 2103.02 2104.8 2106.48 2107.64 2109.02 2110.74 2112.68 2114.63 2116.58 2118.54 2120.49 2122.34 2124.15 2125.95 2127.59 2129.92 2131.83 2133.87 2136.21 2138.64 2141.35 2143.95 2146.72 2149.49 2152.26 2155.03 2157.8 2160.88 2163.99 2167.09 2169.44 2171.6 2173.45 2175.56 2177 2178.05 2179.14 2180.22 2181.29 2182.37 2183.44 2184.05 2184.41 2184.83 2185.33 2184.98 2183.83 2184.19 2184.61 2184.68 2184.7 2184.38 2184.15 2183.65 2182.99 2182.32 2181.66 2180.85 2179.77 2178.54 2177.83 2177.91 2177.34 2177.05 2176.67 2175.64 2174.66 2174.05 2173.25 2172.44 2172.14 2172.21 2172.28 2172.42 2172.48 2172.12 2171.72 2171.05 2170.52 2170.03 2169.56 2168.32 2167.7 2166.89 2165.94 2165.23 2164.25 2163.4 2162.19 2160.35 2159.44 2158.46 2156.22 2153.98 2151.74 2149.84 2148.05 2146.26 2144.48 2142.67 2140.7 2139.28 2138.21 2136.53 2134.57 2132.86 2131.9 2131.35 2130.82 2130.44 2130.07 2130.09 2130.16 2130.14 2130.66 2131.18 2131.63 2132.33 2133.93 2135.75 2137.55 2139.16 2140.85 2142.51 2144.17 2146.38 2148.02 2149.67 2151.31 2152.95 2154.59 2156.01 2157.36 2158.12 2158.49 2158.86 2158.78 2159.26 2159.55 2159.69 2159.83 2160.64 2161.82 2162.81 2163.49 2164.17 2164.84 2165.06 2165.82 2167.09 2167.68 2168.3 2168.92 2169.65 2170.56 2171.72 2173.88 2176.14 2177.98 2179.65 2181.31 
-9999.0 -9999.0 -9999.0 -9999.0 -9999.0 -9999.0 -9999.0 -9999.0 -9999.0 -9999.0 -9999.0 -9999.0 -9999.0 -9999.0 -9999.0 -9999.0 -9999.0 -9999.0 -9999.0 -9999.0 -9999.0 -9999.0 -9999.0 -9999.0 -9999.0 -9999.0 -9999.0 -9999.0 -9999.0 -9999.0 -9999.0 -9999.0 -9999.0 -9999.0 -9999.0 -9999.0 -9999.0 -9999.0 -9999.0 -9999.0 -9999.0 -9999.0 -9999.0 -9999.0 -9999.0 -9999.0 -9999.0 -9999.0 -9999.0 -9999.0 -9999.0 -9999.0 -9999.0 -9999.0 -9999.0 -9999.0 -9999.0 -9999.0 -9999.0 -9999.0 -9999.0 -9999.0 -9999.0 -9999.0 -9999.0 -9999.0 -9999.0 -9999.0 -9999.0 -9999.0 -9999.0 -9999.0 -9999.0 -9999.0 -9999.0 -9999.0 -9999.0 -9999.0 -9999.0 -9999.0 -9999.0 -9999.0 -9999.0 -9999.0 -9999.0 -9999.0 -9999.0 -9999.0 -9999.0 -9999.0 -9999.0 -9999.0 -9999.0 -9999.0 -9999.0 -9999.0 -9999.0 -9999.0 -9999.0 -9999.0 -9999.0 -9999.0 -9999.0 -9999.0 -9999.0 -9999.0 -9999.0 -9999.0 -9999.0 -9999.0 -9999.0 -9999.0 -9999.0 -9999.0 -9999.0 -9999.0 -9999.0 -9999.0 -9999.0 -9999.0 -9999.0 -9999.0 -9999.0 -9999.0 -9999.0 -9999.0 -9999.0 -9999.0 -9999.0 -9999.0 -9999.0 -9999.0 -9999.0 -9999.0 -9999.0 -9999.0 -9999.0 -9999.0 -9999.0 -9999.0 -9999.0 -9999.0 -9999.0 -9999.0 -9999.0 -9999.0 -9999.0 -9999.0 -9999.0 -9999.0 -9999.0 -9999.0 -9999.0 -9999.0 -9999.0 -9999.0 -9999.0 -9999.0 -9999.0 -9999.0 -9999.0 -9999.0 -9999.0 -9999.0 -9999.0 -9999.0 -9999.0 -9999.0 -9999.0 -9999.0 -9999.0 -9999.0 -9999.0 -9999.0 -9999.0 -9999.0 -9999.0 -9999.0 -9999.0 -9999.0 -9999.0 -9999.0 -9999.0 -9999.0 -9999.0 -9999.0 -9999.0 -9999.0 -9999.0 -9999.0 -9999.0 -9999.0 -9999.0 -9999.0 -9999.0 -9999.0 -9999.0 -9999.0 -9999.0 -9999.0 -9999.0 -9999.0 -9999.0 -9999.0 -9999.0 -9999.0 -9999.0 -9999.0 -9999.0 -9999.0 -9999.0 -9999.0 -9999.0 -9999.0 -9999.0 -9999.0 -9999.0 -9999.0 -9999.0 -9999.0 -9999.0 -9999.0 -9999.0 -9999.0 -9999.0 -9999.0 -9999.0 -9999.0 -9999.0 -9999.0 -9999.0 -9999.0 -9999.0 -9999.0 -9999.0 -9999.0 -9999.0 -9999.0 -9999.0 -9999.0 -9999.0 -9999.0 -9999.0 -9999.0 -9999.0 -9999.0 -9999.0 -9999.0 -9999.0 -9999.0 -9999.0 -9999.0 -9999.0 -9999.0 -9999.0 -9999.0 -9999.0 -9999.0 -9999.0 -9999.0 -9999.0 -9999.0 -9999.0 -9999.0 -9999.0 -9999.0 -9999.0 -9999.0 -9999.0 -9999.0 -9999.0 -9999.0 -9999.0 -9999.0 -9999.0 -9999.0 -9999.0 -9999.0 -9999.0 -9999.0 -9999.0 -9999.0 -9999.0 -9999.0 -9999.0 -9999.0 -9999.0 -9999.0 -9999.0 -9999.0 -9999.0 -9999.0 -9999.0 -9999.0 -9999.0 -9999.0 -9999.0 -9999.0 -9999.0 -9999.0 -9999.0 -9999.0 -9999.0 -9999.0 -9999.0 -9999.0 -9999.0 -9999.0 -9999.0 -9999.0 -9999.0 -9999.0 -9999.0 -9999.0 -9999.0 -9999.0 -9999.0 -9999.0 -9999.0 -9999.0 -9999.0 -9999.0 -9999.0 -9999.0 -9999.0 -9999.0 -9999.0 -9999.0 -9999.0 -9999.0 -9999.0 -9999.0 -9999.0 -9999.0 -9999.0 -9999.0 -9999.0 -9999.0 -9999.0 -9999.0 -9999.0 -9999.0 -9999.0 -9999.0 -9999.0 -9999.0 -9999.0 -9999.0 -9999.0 -9999.0 -9999.0 -9999.0 -9999.0 -9999.0 -9999.0 -9999.0 -9999.0 -9999.0 -9999.0 -9999.0 -9999.0 -9999.0 -9999.0 -9999.0 -9999.0 -9999.0 -9999.0 -9999.0 -9999.0 -9999.0 -9999.0 -9999.0 -9999.0 -9999.0 -9999.0 -9999.0 -9999.0 -9999.0 -9999.0 -9999.0 -9999.0 -9999.0 -9999.0 -9999.0 -9999.0 -9999.0 -9999.0 -9999.0 -9999.0 -9999.0 -9999.0 -9999.0 -9999.0 -9999.0 -9999.0 -9999.0 -9999.0 -9999.0 -9999.0 -9999.0 -9999.0 -9999.0 -9999.0 -9999.0 -9999.0 -9999.0 -9999.0 -9999.0 -9999.0 -9999.0 -9999.0 -9999.0 -9999.0 -9999.0 -9999.0 -9999.0 -9999.0 -9999.0 -9999.0 -9999.0 -9999.0 -9999.0 -9999.0 -9999.0 -9999.0 -9999.0 -9999.0 -9999.0 -9999.0 -9999.0 -9999.0 -9999.0 -9999.0 -9999.0 -9999.0 -9999.0 -9999.0 -9999.0 -9999.0 -9999.0 -9999.0 -9999.0 -9999.0 -9999.0 -9999.0 -9999.0 -9999.0 -9999.0 -9999.0 -9999.0 -9999.0 -9999.0 -9999.0 -9999.0 -9999.0 -9999.0 -9999.0 -9999.0 -9999.0 -9999.0 -9999.0 -9999.0 -9999.0 -9999.0 -9999.0 -9999.0 -9999.0 -9999.0 -9999.0 -9999.0 -9999.0 -9999.0 -9999.0 -9999.0 -9999.0 -9999.0 -9999.0 -9999.0 -9999.0 -9999.0 -9999.0 -9999.0 -9999.0 -9999.0 -9999.0 -9999.0 -9999.0 2019.86 2019.61 2020.42 2021.39 2022.42 2023.45 2024.48 2025.52 2026.81 2027.96 2029.1 2030.16 2031.5 2032.55 2033.98 2035.7 2036.94 2037.33 2036.96 2037.89 2038.84 2039.79 2040.73 2041.67 2042.6 2043.54 2043.93 2044.31 2045.13 2046.44 2047.25 2047.19 2047.12 2048.64 2050.18 2051.91 2053.4 2055.31 2057.62 2059.93 2062.55 2064.91 2066.57 2068.62 2070.67 2072.73 2075.05 2075.9 2076.93 2078.2 2079.46 2080.73 2081.99 2083.26 2084.61 2086.01 2087.36 2088.72 2090.09 2091.45 2092.94 2094.51 2096.12 2097.51 2098.93 2100.6 2102.39 2104.17 2105.95 2107.47 2108.81 2110.37 2112.09 2114.02 2115.96 2117.9 2119.86 2121.78 2123.46 2125.26 2127.1 2128.97 2131.07 2133.05 2135.24 2137.69 2140.12 2142.74 2144.99 2147.76 2150.53 2153.29 2155.94 2159.07 2162.1 2165.12 2168.11 2170.33 2172.49 2174.29 2176.33 2178.29 2179.38 2180.46 2181.53 2182.61 2183.68 2184.75 2185.83 2186.21 2186.67 2187.17 2187.28 2186.39 2186.95 2187.02 2187.1 2187.04 2186.77 2186.26 2185.6 2184.93 2184.27 2183.6 2182.94 2182.02 2181.02 2180.01 2180.2 2179.73 2179.04 2178.14 2177.69 2177.5 2176.96 2176.17 2175.37 2174.72 2174.79 2174.91 2174.76 2174.39 2174.02 2173.65 2173.21 2172.78 2172.36 2171.75 2170.51 2169.27 2168.2 2167.75 2167.31 2166.55 2165.48 2164.07 2163.02 2162.22 2161.14 2158.9 2156.66 2154.42 2152.18 2150.1 2148.31 2146.52 2144.6 2142.63 2141.05 2139.95 2138.88 2136.96 2135.77 2134.72 2133.91 2133.52 2133.14 2132.76 2132.88 2132.43 2131.73 2132.04 2132.56 2133.3 2134.17 2135.95 2137.91 2139.55 2141.09 2142.63 2144.26 2146.67 2148.85 2150.57 2152.21 2153.85 2155.43 2156.83 2158.18 2159.53 2160.9 2161.17 2161.06 2161.35 2161.89 2162.48 2162.62 2162.76 2163.43 2164.61 2165.52 2166.2 2166.88 2167.56 2168.24 2168.94 2169.49 2170.02 2170.59 2171.22 2171.98 2172.77 2173.84 2175.33 2177.43 2179.37 2181.65 2183.6 
-9999.0 -9999.0 -9999.0 -9999.0 -9999.0 -9999.0 -9999.0 -9999.0 -9999.0 -9999.0 -9999.0 -9999.0 -9999.0 -9999.0 -9999.0 -9999.0 -9999.0 -9999.0 -9999.0 -9999.0 -9999.0 -9999.0 -9999.0 -9999.0 -9999.0 -9999.0 -9999.0 -9999.0 -9999.0 -9999.0 -9999.0 -9999.0 -9999.0 -9999.0 -9999.0 -9999.0 -9999.0 -9999.0 -9999.0 -9999.0 -9999.0 -9999.0 -9999.0 -9999.0 -9999.0 -9999.0 -9999.0 -9999.0 -9999.0 -9999.0 -9999.0 -9999.0 -9999.0 -9999.0 -9999.0 -9999.0 -9999.0 -9999.0 -9999.0 -9999.0 -9999.0 -9999.0 -9999.0 -9999.0 -9999.0 -9999.0 -9999.0 -9999.0 -9999.0 -9999.0 -9999.0 -9999.0 -9999.0 -9999.0 -9999.0 -9999.0 -9999.0 -9999.0 -9999.0 -9999.0 -9999.0 -9999.0 -9999.0 -9999.0 -9999.0 -9999.0 -9999.0 -9999.0 -9999.0 -9999.0 -9999.0 -9999.0 -9999.0 -9999.0 -9999.0 -9999.0 -9999.0 -9999.0 -9999.0 -9999.0 -9999.0 -9999.0 -9999.0 -9999.0 -9999.0 -9999.0 -9999.0 -9999.0 -9999.0 -9999.0 -9999.0 -9999.0 -9999.0 -9999.0 -9999.0 -9999.0 -9999.0 -9999.0 -9999.0 -9999.0 -9999.0 -9999.0 -9999.0 -9999.0 -9999.0 -9999.0 -9999.0 -9999.0 -9999.0 -9999.0 -9999.0 -9999.0 -9999.0 -9999.0 -9999.0 -9999.0 -9999.0 -9999.0 -9999.0 -9999.0 -9999.0 -9999.0 -9999.0 -9999.0 -9999.0 -9999.0 -9999.0 -9999.0 -9999.0 -9999.0 -9999.0 -9999.0 -9999.0 -9999.0 -9999.0 -9999.0 -9999.0 -9999.0 -9999.0 -9999.0 -9999.0 -9999.0 -9999.0 -9999.0 -9999.0 -9999.0 -9999.0 -9999.0 -9999.0 -9999.0 -9999.0 -9999.0 -9999.0 -9999.0 -9999.0 -9999.0 -9999.0 -9999.0 -9999.0 -9999.0 -9999.0 -9999.0 -9999.0 -9999.0 -9999.0 -9999.0 -9999.0 -9999.0 -9999.0 -9999.0 -9999.0 -9999.0 -9999.0 -9999.0 -9999.0 -9999.0 -9999.0 -9999.0 -9999.0 -9999.0 -9999.0 -9999.0 -9999.0 -9999.0 -9999.0 -9999.0 -9999.0 -9999.0 -9999.0 -9999.0 -9999.0 -9999.0 -9999.0 -9999.0 -9999.0 -9999.0 -9999.0 -9999.0 -9999.0 -9999.0 -9999.0 -9999.0 -9999.0 -9999.0 -9999.0 -9999.0 -9999.0 -9999.0 -9999.0 -9999.0 -9999.0 -9999.0 -9999.0 -9999.0 -9999.0 -9999.0 -9999.0 -9999.0 -9999.0 -9999.0 -9999.0 -9999.0 -9999.0 -9999.0 -9999.0 -9999.0 -9999.0 -9999.0 -9999.0 -9999.0 -9999.0 -9999.0 -9999.0 -9999.0 -9999.0 -9999.0 -9999.0 -9999.0 -9999.0 -9999.0 -9999.0 -9999.0 -9999.0 -9999.0 -9999.0 -9999.0 -9999.0 -9999.0 -9999.0 -9999.0 -9999.0 -9999.0 -9999.0 -9999.0 -9999.0 -9999.0 -9999.0 -9999.0 -9999.0 -9999.0 -9999.0 -9999.0 -9999.0 -9999.0 -9999.0 -9999.0 -9999.0 -9999.0 -9999.0 -9999.0 -9999.0 -9999.0 -9999.0 -9999.0 -9999.0 -9999.0 -9999.0 -9999.0 -9999.0 -9999.0 -9999.0 -9999.0 -9999.0 -9999.0 -9999.0 -9999.0 -9999.0 -9999.0 -9999.0 -9999.0 -9999.0 -9999.0 -9999.0 -9999.0 -9999.0 -9999.0 -9999.0 -9999.0 -9999.0 -9999.0 -9999.0 -9999.0 -9999.0 -9999.0 -9999.0 -9999.0 -9999.0 -9999.0 -9999.0 -9999.0 -9999.0 -9999.0 -9999.0 -9999.0 -9999.0 -9999.0 -9999.0 -9999.0 -9999.0 -9999.0 -9999.0 -9999.0 -9999.0 -9999.0 -9999.0 -9999.0 -9999.0 -9999.0 -9999.0 -9999.0 -9999.0 -9999.0 -9999.0 -9999.0 -9999.0 -9999.0 -9999.0 -9999.0 -9999.0 -9999.0 -9999.0 -9999.0 -9999.0 -9999.0 -9999.0 -9999.0 -9999.0 -9999.0 -9999.0 -9999.0 -9999.0 -9999.0 -9999.0 -9999.0 -9999.0 -9999.0 -9999.0 -9999.0 -9999.0 -9999.0 -9999.0 -9999.0 -9999.0 -9999.0 -9999.0 -9999.0 -9999.0 -9999.0 -9999.0 -9999.0 -9999.0 -9999.0 -9999.0 -9999.0 -9999.0 -9999.0 -9999.0 -9999.0 -9999.0 -9999.0 -9999.0 -9999.0 -9999.0 -9999.0 -9999.0 -9999.0 -9999.0 -9999.0 -9999.0 -9999.0 -9999.0 -9999.0 -9999.0 -9999.0 -9999.0 -9999.0 -9999.0 -9999.0 -9999.0 -9999.0 -9999.0 -9999.0 -9999.0 -9999.0 -9999.0 -9999.0 -9999.0 -9999.0 -9999.0 -9999.0 -9999.0 -9999.0 -9999.0 -9999.0 -9999.0 -9999.0 -9999.0 -9999.0 -9999.0 -9999.0 -9999.0 -9999.0 -9999.0 -9999.0 -9999.0 -9999.0 -9999.0 -9999.0 -9999.0 -9999.0 -9999.0 -9999.0 -9999.0 -9999.0 -9999.0 -9999.0 -9999.0 -9999.0 -9999.0 -9999.0 -9999.0 -9999.0 -9999.0 -9999.0 -9999.0 -9999.0 -9999.0 -9999.0 -9999.0 -9999.0 -9999.0 -9999.0 -9999.0 -9999.0 -9999.0 -9999.0 -9999.0 -9999.0 -9999.0 -9999.0 -9999.0 -9999.0 -9999.0 -9999.0 -9999.0 -9999.0 2022.83 2022.89 2022.81 2023.22 2024.15 2025.07 2026 2026.92 2027.84 2028.83 2030.09 2031.33 2032.66 2033.77 2034.81 2035.98 2037.85 2039.67 2039.75 2039.12 2040.06 2040.99 2041.93 2042.87 2043.81 2044.74 2045.68 2046.24 2045.76 2047.29 2048.59 2048.75 2048.73 2048.66 2049.91 2051.59 2053.33 2055.04 2056.81 2059.12 2061.55 2064.13 2066.69 2068.16 2070.08 2072.27 2074.99 2076.96 2077.74 2078.94 2080.2 2081.47 2082.73 2084 2085.26 2086.53 2087.79 2089.12 2090.48 2091.84 2093.21 2094.57 2096.07 2097.47 2098.91 2100.35 2101.74 2103.53 2105.32 2107.09 2108.59 2110.15 2111.72 2113.44 2115.37 2117.3 2119.24 2121.17 2122.97 2124.6 2126.46 2128.32 2130.41 2132.55 2134.39 2136.52 2139.03 2141.54 2144.03 2146.03 2148.77 2151.42 2154.07 2157.19 2160.36 2163.4 2166.2 2168.78 2171.07 2173.2 2174.87 2176.81 2178.79 2180.47 2181.61 2182.75 2183.89 2184.99 2186.07 2187.14 2188 2188.5 2189.01 2189.51 2189.29 2189.36 2189.44 2189.51 2189.39 2188.87 2188.2 2187.54 2186.9 2186.31 2185.73 2185.14 2184.51 2183.53 2182.41 2181.8 2181.21 2180.37 2179.23 2179.13 2179.62 2179.64 2178.99 2178.28 2177.49 2177.39 2177.03 2176.72 2176.48 2176.23 2175.98 2175.53 2175.11 2174.68 2173.94 2172.7 2171.46 2170.21 2168.97 2168.26 2167.81 2167.05 2165.85 2165.15 2164.71 2163.82 2161.58 2159.34 2157.1 2154.86 2152.62 2150.38 2148.5 2146.53 2144.57 2142.81 2141.53 2140.46 2139.2 2138.33 2137.17 2136.14 2135.69 2135.45 2134.97 2134.98 2134.28 2133.58 2133.42 2133.87 2134.91 2136.51 2138.31 2140.12 2141.64 2143 2144.46 2146.84 2149.26 2151.22 2153.11 2154.75 2156.26 2157.65 2159 2160.35 2161.7 2163.05 2163.34 2163.64 2163.93 2164.53 2165.22 2165.55 2165.69 2166.22 2167.4 2168.23 2168.91 2169.59 2170.27 2170.95 2171.54 2171.88 2172.27 2172.82 2173.29 2174.08 2175.1 2176.31 2177.63 2178.95 2181.34 2183.43 2185.28 
-9999.0 -9999.0 -9999.0 -9999.0 -9999.0 -9999.0 -9999.0 -9999.0 -9999.0 -9999.0 -9999.0 -9999.0 -9999.0 -9999.0 -9999.0 -9999.0 -9999.0 -9999.0 -9999.0 -9999.0 -9999.0 -9999.0 -9999.0 -9999.0 -9999.0 -9999.0 -9999.0 -9999.0 -9999.0 -9999.0 -9999.0 -9999.0 -9999.0 -9999.0 -9999.0 -9999.0 -9999.0 -9999.0 -9999.0 -9999.0 -9999.0 -9999.0 -9999.0 -9999.0 -9999.0 -9999.0 -9999.0 -9999.0 -9999.0 -9999.0 -9999.0 -9999.0 -9999.0 -9999.0 -9999.0 -9999.0 -9999.0 -9999.0 -9999.0 -9999.0 -9999.0 -9999.0 -9999.0 -9999.0 -9999.0 -9999.0 -9999.0 -9999.0 -9999.0 -9999.0 -9999.0 -9999.0 -9999.0 -9999.0 -9999.0 -9999.0 -9999.0 -9999.0 -9999.0 -9999.0 -9999.0 -9999.0 -9999.0 -9999.0 -9999.0 -9999.0 -9999.0 -9999.0 -9999.0 -9999.0 -9999.0 -9999.0 -9999.0 -9999.0 -9999.0 -9999.0 -9999.0 -9999.0 -9999.0 -9999.0 -9999.0 -9999.0 -9999.0 -9999.0 -9999.0 -9999.0 -9999.0 -9999.0 -9999.0 -9999.0 -9999.0 -9999.0 -9999.0 -9999.0 -9999.0 -9999.0 -9999.0 -9999.0 -9999.0 -9999.0 -9999.0 -9999.0 -9999.0 -9999.0 -9999.0 -9999.0 -9999.0 -9999.0 -9999.0 -9999.0 -9999.0 -9999.0 -9999.0 -9999.0 -9999.0 -9999.0 -9999.0 -9999.0 -9999.0 -9999.0 -9999.0 -9999.0 -9999.0 -9999.0 -9999.0 -9999.0 -9999.0 -9999.0 -9999.0 -9999.0 -9999.0 -9999.0 -9999.0 -9999.0 -9999.0 -9999.0 -9999.0 -9999.0 -9999.0 -9999.0 -9999.0 -9999.0 -9999.0 -9999.0 -9999.0 -9999.0 -9999.0 -9999.0 -9999.0 -9999.0 -9999.0 -9999.0 -9999.0 -9999.0 -9999.0 -9999.0 -9999.0 -9999.0 -9999.0 -9999.0 -9999.0 -9999.0 -9999.0 -9999.0 -9999.0 -9999.0 -9999.0 -9999.0 -9999.0 -9999.0 -9999.0 -9999.0 -9999.0 -9999.0 -9999.0 -9999.0 -9999.0 -9999.0 -9999.0 -9999.0 -9999.0 -9999.0 -9999.0 -9999.0 -9999.0 -9999.0 -9999.0 -9999.0 -9999.0 -9999.0 -9999.0 -9999.0 -9999.0 -9999.0 -9999.0 -9999.0 -9999.0 -9999.0 -9999.0 -9999.0 -9999.0 -9999.0 -9999.0 -9999.0 -9999.0 -9999.0 -9999.0 -9999.0 -9999.0 -9999.0 -9999.0 -9999.0 -9999.0 -9999.0 -9999.0 -9999.0 -9999.0 -9999.0 -9999.0 -9999.0 -9999.0 -9999.0 -9999.0 -9999.0 -9999.0 -9999.0 -9999.0 -9999.0 -9999.0 -9999.0 -9999.0 -9999.0 -9999.0 -9999.0 -9999.0 -9999.0 -9999.0 -9999.0 -9999.0 -9999.0 -9999.0 -9999.0 -9999.0 -9999.0 -9999.0 -9999.0 -9999.0 -9999.0 -9999.0 -9999.0 -9999.0 -9999.0 -9999.0 -9999.0 -9999.0 -9999.0 -9999.0 -9999.0 -9999.0 -9999.0 -9999.0 -9999.0 -9999.0 -9999.0 -9999.0 -9999.0 -9999.0 -9999.0 -9999.0 -9999.0 -9999.0 -9999.0 -9999.0 -9999.0 -9999.0 -9999.0 -9999.0 -9999.0 -9999.0 -9999.0 -9999.0 -9999.0 -9999.0 -9999.0 -9999.0 -9999.0 -9999.0 -9999.0 -9999.0 -9999.0 -9999.0 -9999.0 -9999.0 -9999.0 -9999.0 -9999.0 -9999.0 -9999.0 -9999.0 -9999.0 -9999.0 -9999.0 -9999.0 -9999.0 -9999.0 -9999.0 -9999.0 -9999.0 -9999.0 -9999.0 -9999.0 -9999.0 -9999.0 -9999.0 -9999.0 -9999.0 -9999.0 -9999.0 -9999.0 -9999.0 -9999.0 -9999.0 -9999.0 -9999.0 -9999.0 -9999.0 -9999.0 -9999.0 -9999.0 -9999.0 -9999.0 -9999.0 -9999.0 -9999.0 -9999.0 -9999.0 -9999.0 -9999.0 -9999.0 -9999.0 -9999.0 -9999.0 -9999.0 -9999.0 -9999.0 -9999.0 -9999.0 -9999.0 -9999.0 -9999.0 -9999.0 -9999.0 -9999.0 -9999.0 -9999.0 -9999.0 -9999.0 -9999.0 -9999.0 -9999.0 -9999.0 -9999.0 -9999.0 -9999.0 -9999.0 -9999.0 -9999.0 -9999.0 -9999.0 -9999.0 -9999.0 -9999.0 -9999.0 -9999.0 -9999.0 -9999.0 -9999.0 -9999.0 -9999.0 -9999.0 -9999.0 -9999.0 -9999.0 -9999.0 -9999.0 -9999.0 -9999.0 -9999.0 -9999.0 -9999.0 -9999.0 -9999.0 -9999.0 -9999.0 -9999.0 -9999.0 -9999.0 -9999.0 -9999.0 -9999.0 -9999.0 -9999.0 -9999.0 -9999.0 -9999.0 -9999.0 -9999.0 -9999.0 -9999.0 -9999.0 -9999.0 -9999.0 -9999.0 -9999.0 -9999.0 -9999.0 -9999.0 -9999.0 -9999.0 -9999.0 -9999.0 -9999.0 -9999.0 -9999.0 -9999.0 -9999.0 -9999.0 -9999.0 -9999.0 -9999.0 -9999.0 -9999.0 -9999.0 -9999.0 -9999.0 -9999.0 -9999.0 -9999.0 -9999.0 -9999.0 -9999.0 -9999.0 -9999.0 -9999.0 -9999.0 -9999.0 -9999.0 -9999.0 -9999.0 -9999.0 -9999.0 -9999.0 -9999.0 -9999.0 -9999.0 -9999.0 -9999.0 -9999.0 -9999.0 -9999.0 -9999.0 -9999.0 -9999.0 -9999.0 -9999.0 2024.91 2025.22 2026.09 2026.01 2026.03 2026.95 2027.87 2028.8 2029.72 2030.65 2031.63 2032.72 2033.84 2035.24 2036.34 2037.33 2038.26 2040.22 2042.15 2042.02 2041.75 2042.49 2043.24 2044.07 2045.01 2045.95 2046.88 2047.82 2048.42 2047.76 2049.24 2050.07 2050.09 2050.14 2050.2 2051.27 2053 2054.74 2056.48 2058.31 2060.61 2063.25 2065.9 2067.95 2069.83 2071.77 2074.39 2077.01 2078.46 2079.68 2080.94 2082.21 2083.43 2084.65 2085.86 2087.08 2088.29 2089.51 2090.72 2092.28 2093.68 2095.01 2096.1 2097.4 2098.67 2100.08 2101.49 2102.89 2104.64 2106.46 2108.32 2109.93 2111.37 2113.06 2114.78 2116.71 2118.65 2120.58 2122.47 2124.3 2125.99 2127.85 2129.71 2131.62 2133.77 2135.71 2137.8 2140.31 2142.82 2144.85 2147.6 2149.83 2152.21 2155.32 2158.58 2161.73 2164.28 2166.95 2169.53 2171.8 2173.89 2175.46 2177.4 2179.37 2181.12 2182.28 2183.42 2184.56 2185.7 2186.84 2188.1 2189.43 2190 2190.57 2191.19 2191.46 2191.59 2191.77 2191.93 2191.52 2190.94 2190.36 2189.77 2189.19 2188.6 2188.02 2187.43 2186.87 2186.04 2184.93 2183.86 2182.81 2182.04 2181.24 2180.83 2182.37 2181.97 2181.32 2180.73 2180.27 2179.69 2179.44 2179.19 2178.94 2178.69 2178.44 2177.86 2177.44 2177.01 2176.13 2174.89 2173.64 2172.4 2171.16 2169.92 2168.76 2168.27 2167.25 2166.82 2166.51 2165.89 2163.52 2161.1 2158.9 2156.71 2154.51 2152.32 2150.24 2148.26 2146.28 2144.67 2143.37 2142.15 2141.03 2140.19 2139.31 2138.34 2137.51 2137.02 2137.3 2136.74 2136.11 2135.43 2134.8 2135.52 2137.03 2138.59 2140.29 2142.02 2143.58 2144.91 2146.75 2149.15 2151.32 2153.28 2155.44 2157.08 2158.47 2159.82 2161.17 2162.53 2163.89 2165.12 2165.92 2166.21 2166.51 2167.17 2167.86 2168.49 2168.63 2169.01 2170.19 2170.94 2171.62 2172.3 2172.98 2173.68 2174.24 2174.38 2174.68 2174.92 2175.49 2176.52 2177.48 2178.44 2179.75 2181.3 2183.43 2185.2 2186.88 
-9999.0 -9999.0 -9999.0 -9999.0 -9999.0 -9999.0 -9999.0 -9999.0 -9999.0 -9999.0 -9999.0 -9999.0 -9999.0 -9999.0 -9999.0 -9999.0 -9999.0 -9999.0 -9999.0 -9999.0 -9999.0 -9999.0 -9999.0 -9999.0 -9999.0 -9999.0 -9999.0 -9999.0 -9999.0 -9999.0 -9999.0 -9999.0 -9999.0 -9999.0 -9999.0 -9999.0 -9999.0 -9999.0 -9999.0 -9999.0 -9999.0 -9999.0 -9999.0 -9999.0 -9999.0 -9999.0 -9999.0 -9999.0 -9999.0 -9999.0 -9999.0 -9999.0 -9999.0 -9999.0 -9999.0 -9999.0 -9999.0 -9999.0 -9999.0 -9999.0 -9999.0 -9999.0 -9999.0 -9999.0 -9999.0 -9999.0 -9999.0 -9999.0 -9999.0 -9999.0 -9999.0 -9999.0 -9999.0 -9999.0 -9999.0 -9999.0 -9999.0 -9999.0 -9999.0 -9999.0 -9999.0 -9999.0 -9999.0 -9999.0 -9999.0 -9999.0 -9999.0 -9999.0 -9999.0 -9999.0 -9999.0 -9999.0 -9999.0 -9999.0 -9999.0 -9999.0 -9999.0 -9999.0 -9999.0 -9999.0 -9999.0 -9999.0 -9999.0 -9999.0 -9999.0 -9999.0 -9999.0 -9999.0 -9999.0 -9999.0 -9999.0 -9999.0 -9999.0 -9999.0 -9999.0 -9999.0 -9999.0 -9999.0 -9999.0 -9999.0 -9999.0 -9999.0 -9999.0 -9999.0 -9999.0 -9999.0 -9999.0 -9999.0 -9999.0 -9999.0 -9999.0 -9999.0 -9999.0 -9999.0 -9999.0 -9999.0 -9999.0 -9999.0 -9999.0 -9999.0 -9999.0 -9999.0 -9999.0 -9999.0 -9999.0 -9999.0 -9999.0 -9999.0 -9999.0 -9999.0 -9999.0 -9999.0 -9999.0 -9999.0 -9999.0 -9999.0 -9999.0 -9999.0 -9999.0 -9999.0 -9999.0 -9999.0 -9999.0 -9999.0 -9999.0 -9999.0 -9999.0 -9999.0 -9999.0 -9999.0 -9999.0 -9999.0 -9999.0 -9999.0 -9999.0 -9999.0 -9999.0 -9999.0 -9999.0 -9999.0 -9999.0 -9999.0 -9999.0 -9999.0 -9999.0 -9999.0 -9999.0 -9999.0 -9999.0 -9999.0 -9999.0 -9999.0 -9999.0 -9999.0 -9999.0 -9999.0 -9999.0 -9999.0 -9999.0 -9999.0 -9999.0 -9999.0 -9999.0 -9999.0 -9999.0 -9999.0 -9999.0 -9999.0 -9999.0 -9999.0 -9999.0 -9999.0 -9999.0 -9999.0 -9999.0 -9999.0 -9999.0 -9999.0 -9999.0 -9999.0 -9999.0 -9999.0 -9999.0 -9999.0 -9999.0 -9999.0 -9999.0 -9999.0 -9999.0 -9999.0 -9999.0 -9999.0 -9999.0 -9999.0 -9999.0 -9999.0 -9999.0 -9999.0 -9999.0 -9999.0 -9999.0 -9999.0 -9999.0 -9999.0 -9999.0 -9999.0 -9999.0 -9999.0 -9999.0 -9999.0 -9999.0 -9999.0 -9999.0 -9999.0 -9999.0 -9999.0 -9999.0 -9999.0 -9999.0 -9999.0 -9999.0 -9999.0 -9999.0 -9999.0 -9999.0 -9999.0 -9999.0 -9999.0 -9999.0 -9999.0 -9999.0 -9999.0 -9999.0 -9999.0 -9999.0 -9999.0 -9999.0 -9999.0 -9999.0 -9999.0 -9999.0 -9999.0 -9999.0 -9999.0 -9999.0 -9999.0 -9999.0 -9999.0 -9999.0 -9999.0 -9999.0 -9999.0 -9999.0 -9999.0 -9999.0 -9999.0 -9999.0 -9999.0 -9999.0 -9999.0 -9999.0 -9999.0 -9999.0 -9999.0 -9999.0 -9999.0 -9999.0 -9999.0 -9999.0 -9999.0 -9999.0 -9999.0 -9999.0 -9999.0 -9999.0 -9999.0 -9999.0 -9999.0 -9999.0 -9999.0 -9999.0 -9999.0 -9999.0 -9999.0 -9999.0 -9999.0 -9999.0 -9999.0 -9999.0 -9999.0 -9999.0 -9999.0 -9999.0 -9999.0 -9999.0 -9999.0 -9999.0 -9999.0 -9999.0 -9999.0 -9999.0 -9999.0 -9999.0 -9999.0 -9999.0 -9999.0 -9999.0 -9999.0 -9999.0 -9999.0 -9999.0 -9999.0 -9999.0 -9999.0 -9999.0 -9999.0 -9999.0 -9999.0 -9999.0 -9999.0 -9999.0 -9999.0 -9999.0 -9999.0 -9999.0 -9999.0 -9999.0 -9999.0 -9999.0 -9999.0 -9999.0 -9999.0 -9999.0 -9999.0 -9999.0 -9999.0 -9999.0 -9999.0 -9999.0 -9999.0 -9999.0 -9999.0 -9999.0 -9999.0 -9999.0 -9999.0 -9999.0 -9999.0 -9999.0 -9999.0 -9999.0 -9999.0 -9999.0 -9999.0 -9999.0 -9999.0 -9999.0 -9999.0 -9999.0 -9999.0 -9999.0 -9999.0 -9999.0 -9999.0 -9999.0 -9999.0 -9999.0 -9999.0 -9999.0 -9999.0 -9999.0 -9999.0 -9999.0 -9999.0 -9999.0 -9999.0 -9999.0 -9999.0 -9999.0 -9999.0 -9999.0 -9999.0 -9999.0 -9999.0 -9999.0 -9999.0 -9999.0 -9999.0 -9999.0 -9999.0 -9999.0 -9999.0 -9999.0 -9999.0 -9999.0 -9999.0 -9999.0 -9999.0 -9999.0 -9999.0 -9999.0 -9999.0 -9999.0 -9999.0 -9999.0 -9999.0 -9999.0 -9999.0 -9999.0 -9999.0 -9999.0 -9999.0 -9999.0 -9999.0 -9999.0 -9999.0 -9999.0 -9999.0 -9999.0 -9999.0 -9999.0 -9999.0 -9999.0 -9999.0 -9999.0 -9999.0 -9999.0 -9999.0 -9999.0 -9999.0 -9999.0 -9999.0 -9999.0 -9999.0 -9999.0 -9999.0 -9999.0 -9999.0 -9999.0 -9999.0 -9999.0 -9999.0 -9999.0 -9999.0 2027.1 2027.36 2027.7 2028.66 2029.21 2029.14 2029.75 2030.68 2031.6 2032.53 2033.45 2034.48 2035.51 2036.48 2037.81 2038.93 2040.1 2040.83 2042.9 2044.17 2044.42 2044.4 2045.15 2045.89 2046.63 2047.38 2048.12 2049.02 2049.96 2050.7 2051.13 2051.8 2051.93 2052.09 2052.2 2052.3 2052.82 2054.47 2056.16 2057.9 2059.81 2062.24 2064.92 2067.48 2069.65 2072.05 2074.92 2076.22 2077.9 2079.25 2080.8 2082.21 2083.43 2084.64 2085.85 2087.07 2088.28 2089.5 2090.71 2092.17 2093.87 2095.43 2096.29 2097.46 2098.8 2100.13 2101.34 2102.58 2104.16 2105.84 2107.67 2109.57 2111.23 2112.62 2114.39 2116.13 2118.06 2119.95 2121.82 2123.82 2125.64 2127.74 2130.09 2131.82 2133.62 2135.12 2136.96 2139.08 2141.28 2143.6 2145.91 2148.93 2151.71 2154.04 2157.07 2160.11 2162.53 2164.9 2167.65 2170.29 2172.48 2174.5 2176.19 2177.98 2179.91 2181.62 2182.95 2184.09 2185.23 2186.49 2187.99 2189.48 2190.64 2191.21 2191.99 2192.6 2193.02 2193.22 2193.26 2193.46 2193.29 2192.92 2192.56 2192.06 2191.48 2190.89 2190.31 2189.72 2189.24 2188.55 2187.48 2186.4 2185.48 2185.1 2184.59 2184.43 2185.02 2184.57 2184.12 2183.67 2183.05 2182.41 2181.91 2181.66 2181.41 2181.16 2180.81 2180.21 2179.76 2179.34 2178.32 2177.07 2175.83 2174.59 2173.35 2172.11 2170.87 2169.63 2169.02 2168.71 2168.4 2167.74 2165.93 2163.32 2160.7 2158.37 2156.17 2154 2151.92 2149.92 2147.95 2146.63 2145.34 2144.04 2142.66 2141.7 2140.78 2140.17 2139.85 2139.74 2138.85 2139.52 2138.71 2138.1 2137.69 2138.17 2138.74 2140.45 2142.27 2143.83 2145.4 2146.81 2148.79 2151.11 2153.15 2155.11 2157.02 2158.17 2160.67 2162.03 2163.38 2164.74 2165.98 2167.17 2168.21 2168.79 2169.12 2169.81 2170.5 2171.19 2171.56 2171.8 2172.98 2173.66 2174.34 2175.02 2175.71 2176.41 2176.94 2177.09 2177.34 2177.64 2178.35 2179.09 2179.86 2180.57 2181.97 2183.75 2185.47 2187.31 2188.88 
-9999.0 -9999.0 -9999.0 -9999.0 -9999.0 -9999.0 -9999.0 -9999.0 -9999.0 -9999.0 -9999.0 -9999.0 -9999.0 -9999.0 -9999.0 -9999.0 -9999.0 -9999.0 -9999.0 -9999.0 -9999.0 -9999.0 -9999.0 -9999.0 -9999.0 -9999.0 -9999.0 -9999.0 -9999.0 -9999.0 -9999.0 -9999.0 -9999.0 -9999.0 -9999.0 -9999.0 -9999.0 -9999.0 -9999.0 -9999.0 -9999.0 -9999.0 -9999.0 -9999.0 -9999.0 -9999.0 -9999.0 -9999.0 -9999.0 -9999.0 -9999.0 -9999.0 -9999.0 -9999.0 -9999.0 -9999.0 -9999.0 -9999.0 -9999.0 -9999.0 -9999.0 -9999.0 -9999.0 -9999.0 -9999.0 -9999.0 -9999.0 -9999.0 -9999.0 -9999.0 -9999.0 -9999.0 -9999.0 -9999.0 -9999.0 -9999.0 -9999.0 -9999.0 -9999.0 -9999.0 -9999.0 -9999.0 -9999.0 -9999.0 -9999.0 -9999.0 -9999.0 -9999.0 -9999.0 -9999.0 -9999.0 -9999.0 -9999.0 -9999.0 -9999.0 -9999.0 -9999.0 -9999.0 -9999.0 -9999.0 -9999.0 -9999.0 -9999.0 -9999.0 -9999.0 -9999.0 -9999.0 -9999.0 -9999.0 -9999.0 -9999.0 -9999.0 -9999.0 -9999.0 -9999.0 -9999.0 -9999.0 -9999.0 -9999.0 -9999.0 -9999.0 -9999.0 -9999.0 -9999.0 -9999.0 -9999.0 -9999.0 -9999.0 -9999.0 -9999.0 -9999.0 -9999.0 -9999.0 -9999.0 -9999.0 -9999.0 -9999.0 -9999.0 -9999.0 -9999.0 -9999.0 -9999.0 -9999.0 -9999.0 -9999.0 -9999.0 -9999.0 -9999.0 -9999.0 -9999.0 -9999.0 -9999.0 -9999.0 -9999.0 -9999.0 -9999.0 -9999.0 -9999.0 -9999.0 -9999.0 -9999.0 -9999.0 -9999.0 -9999.0 -9999.0 -9999.0 -9999.0 -9999.0 -9999.0 -9999.0 -9999.0 -9999.0 -9999.0 -9999.0 -9999.0 -9999.0 -9999.0 -9999.0 -9999.0 -9999.0 -9999.0 -9999.0 -9999.0 -9999.0 -9999.0 -9999.0 -9999.0 -9999.0 -9999.0 -9999.0 -9999.0 -9999.0 -9999.0 -9999.0 -9999.0 -9999.0 -9999.0 -9999.0 -9999.0 -9999.0 -9999.0 -9999.0 -9999.0 -9999.0 -9999.0 -9999.0 -9999.0 -9999.0 -9999.0 -9999.0 -9999.0 -9999.0 -9999.0 -9999.0 -9999.0 -9999.0 -9999.0 -9999.0 -9999.0 -9999.0 -9999.0 -9999.0 -9999.0 -9999.0 -9999.0 -9999.0 -9999.0 -9999.0 -9999.0 -9999.0 -9999.0 -9999.0 -9999.0 -9999.0 -9999.0 -9999.0 -9999.0 -9999.0 -9999.0 -9999.0 -9999.0 -9999.0 -9999.0 -9999.0 -9999.0 -9999.0 -9999.0 -9999.0 -9999.0 -9999.0 -9999.0 -9999.0 -9999.0 -9999.0 -9999.0 -9999.0 -9999.0 -9999.0 -9999.0 -9999.0 -9999.0 -9999.0 -9999.0 -9999.0 -9999.0 -9999.0 -9999.0 -9999.0 -9999.0 -9999.0 -9999.0 -9999.0 -9999.0 -9999.0 -9999.0 -9999.0 -9999.0 -9999.0 -9999.0 -9999.0 -9999.0 -9999.0 -9999.0 -9999.0 -9999.0 -9999.0 -9999.0 -9999.0 -9999.0 -9999.0 -9999.0 -9999.0 -9999.0 -9999.0 -9999.0 -9999.0 -9999.0 -9999.0 -9999.0 -9999.0 -9999.0 -9999.0 -9999.0 -9999.0 -9999.0 -9999.0 -9999.0 -9999.0 -9999.0 -9999.0 -9999.0 -9999.0 -9999.0 -9999.0 -9999.0 -9999.0 -9999.0 -9999.0 -9999.0 -9999.0 -9999.0 -9999.0 -9999.0 -9999.0 -9999.0 -9999.0 -9999.0 -9999.0 -9999.0 -9999.0 -9999.0 -9999.0 -9999.0 -9999.0 -9999.0 -9999.0 -9999.0 -9999.0 -9999.0 -9999.0 -9999.0 -9999.0 -9999.0 -9999.0 -9999.0 -9999.0 -9999.0 -9999.0 -9999.0 -9999.0 -9999.0 -9999.0 -9999.0 -9999.0 -9999.0 -9999.0 -9999.0 -9999.0 -9999.0 -9999.0 -9999.0 -9999.0 -9999.0 -9999.0 -9999.0 -9999.0 -9999.0 -9999.0 -9999.0 -9999.0 -9999.0 -9999.0 -9999.0 -9999.0 -9999.0 -9999.0 -9999.0 -9999.0 -9999.0 -9999.0 -9999.0 -9999.0 -9999.0 -9999.0 -9999.0 -9999.0 -9999.0 -9999.0 -9999.0 -9999.0 -9999.0 -9999.0 -9999.0 -9999.0 -9999.0 -9999.0 -9999.0 -9999.0 -9999.0 -9999.0 -9999.0 -9999.0 -9999.0 -9999.0 -9999.0 -9999.0 -9999.0 -9999.0 -9999.0 -9999.0 -9999.0 -9999.0 -9999.0 -9999.0 -9999.0 -9999.0 -9999.0 -9999.0 -9999.0 -9999.0 -9999.0 -9999.0 -9999.0 -9999.0 -9999.0 -9999.0 -9999.0 -9999.0 -9999.0 -9999.0 -9999.0 -9999.0 -9999.0 -9999.0 -9999.0 -9999.0 -9999.0 -9999.0 -9999.0 -9999.0 -9999.0 -9999.0 -9999.0 -9999.0 -9999.0 -9999.0 -9999.0 -9999.0 -9999.0 -9999.0 -9999.0 -9999.0 -9999.0 -9999.0 -9999.0 -9999.0 -9999.0 -9999.0 -9999.0 -9999.0 -9999.0 -9999.0 -9999.0 -9999.0 -9999.0 -9999.0 -9999.0 -9999.0 -9999.0 -9999.0 -9999.0 -9999.0 -9999.0 -9999.0 -9999.0 -9999.0 -9999.0 -9999.0 -9999.0 -9999.0 -9999.0 -9999.0 -9999.0 2029.27 2029.56 2029.81 2030.18 2030.99 2032.18 2032.34 2032.56 2033.48 2034.4 2035.33 2036.28 2037.32 2038.16 2038.43 2039.79 2041.92 2042.84 2043.48 2045.39 2046.12 2046.49 2047.03 2047.74 2048.45 2049.17 2049.88 2050.6 2051.31 2052.11 2053.11 2053.7 2054.13 2054.17 2054.4 2054.59 2054.69 2054.6 2056.14 2057.79 2059.45 2062.14 2063.52 2066.26 2069.05 2071.55 2074.08 2076.27 2077.15 2078.52 2080.07 2081.62 2083.17 2084.63 2085.84 2087.06 2088.27 2089.49 2090.7 2092.13 2093.75 2095.47 2096.33 2097.5 2098.83 2100.19 2101.54 2102.86 2104.12 2105.7 2107.28 2109.03 2111.08 2112.64 2114.07 2115.75 2116.44 2119.3 2121.17 2123.04 2125.19 2127.08 2129.52 2131.96 2134.41 2136.7 2137.56 2138.1 2140.17 2142.67 2145 2147.32 2150.04 2153.09 2155.72 2158.48 2161.33 2163.27 2165.52 2168.27 2170.78 2173.13 2174.92 2176.64 2178.46 2180.51 2182.12 2183.61 2184.88 2186.37 2187.87 2189.37 2190.86 2191.85 2192.75 2193.41 2194.02 2194.47 2194.78 2194.96 2195.03 2194.86 2194.5 2194.14 2193.77 2193.41 2193.05 2192.6 2192.01 2191.66 2191.04 2189.67 2188.95 2188.32 2188.26 2188.28 2188.21 2187.96 2187.51 2187.06 2186.46 2185.82 2185.19 2184.56 2184.12 2183.88 2183.63 2183.17 2182.57 2182.09 2181.67 2180.5 2179.26 2178.02 2176.78 2175.54 2174.3 2173.04 2171.67 2170.69 2170.61 2170.3 2169.56 2168.05 2165.73 2163.11 2160.5 2157.92 2155.68 2153.61 2151.6 2149.9 2148.6 2147.31 2146.02 2143.69 2142.88 2142.03 2141.79 2141.68 2141.79 2141.77 2141.45 2141.02 2139.6 2139.53 2139.8 2140.34 2142.96 2144.27 2145.68 2147.23 2148.71 2150.83 2152.93 2154.98 2156.91 2158.76 2160.98 2162.88 2164.24 2165.59 2166.83 2168.03 2169.22 2170.31 2171.37 2171.75 2172.45 2173.14 2173.83 2174.49 2174.63 2175.69 2176.37 2177.05 2177.74 2178.44 2179.14 2179.65 2179.85 2180.11 2180.56 2181.19 2181.68 2182.35 2182.87 2184.52 2186.02 2187.67 2189.31 2190.87 
-9999.0 -9999.0 -9999.0 -9999.0 -9999.0 -9999.0 -9999.0 -9999.0 -9999.0 -9999.0 -9999.0 -9999.0 -9999.0 -9999.0 -9999.0 -9999.0 -9999.0 -9999.0 -9999.0 -9999.0 -9999.0 -9999.0 -9999.0 -9999.0 -9999.0 -9999.0 -9999.0 -9999.0 -9999.0 -9999.0 -9999.0 -9999.0 -9999.0 -9999.0 -9999.0 -9999.0 -9999.0 -9999.0 -9999.0 -9999.0 -9999.0 -9999.0 -9999.0 -9999.0 -9999.0 -9999.0 -9999.0 -9999.0 -9999.0 -9999.0 -9999.0 -9999.0 -9999.0 -9999.0 -9999.0 -9999.0 -9999.0 -9999.0 -9999.0 -9999.0 -9999.0 -9999.0 -9999.0 -9999.0 -9999.0 -9999.0 -9999.0 -9999.0 -9999.0 -9999.0 -9999.0 -9999.0 -9999.0 -9999.0 -9999.0 -9999.0 -9999.0 -9999.0 -9999.0 -9999.0 -9999.0 -9999.0 -9999.0 -9999.0 -9999.0 -9999.0 -9999.0 -9999.0 -9999.0 -9999.0 -9999.0 -9999.0 -9999.0 -9999.0 -9999.0 -9999.0 -9999.0 -9999.0 -9999.0 -9999.0 -9999.0 -9999.0 -9999.0 -9999.0 -9999.0 -9999.0 -9999.0 -9999.0 -9999.0 -9999.0 -9999.0 -9999.0 -9999.0 -9999.0 -9999.0 -9999.0 -9999.0 -9999.0 -9999.0 -9999.0 -9999.0 -9999.0 -9999.0 -9999.0 -9999.0 -9999.0 -9999.0 -9999.0 -9999.0 -9999.0 -9999.0 -9999.0 -9999.0 -9999.0 -9999.0 -9999.0 -9999.0 -9999.0 -9999.0 -9999.0 -9999.0 -9999.0 -9999.0 -9999.0 -9999.0 -9999.0 -9999.0 -9999.0 -9999.0 -9999.0 -9999.0 -9999.0 -9999.0 -9999.0 -9999.0 -9999.0 -9999.0 -9999.0 -9999.0 -9999.0 -9999.0 -9999.0 -9999.0 -9999.0 -9999.0 -9999.0 -9999.0 -9999.0 -9999.0 -9999.0 -9999.0 -9999.0 -9999.0 -9999.0 -9999.0 -9999.0 -9999.0 -9999.0 -9999.0 -9999.0 -9999.0 -9999.0 -9999.0 -9999.0 -9999.0 -9999.0 -9999.0 -9999.0 -9999.0 -9999.0 -9999.0 -9999.0 -9999.0 -9999.0 -9999.0 -9999.0 -9999.0 -9999.0 -9999.0 -9999.0 -9999.0 -9999.0 -9999.0 -9999.0 -9999.0 -9999.0 -9999.0 -9999.0 -9999.0 -9999.0 -9999.0 -9999.0 -9999.0 -9999.0 -9999.0 -9999.0 -9999.0 -9999.0 -9999.0 -9999.0 -9999.0 -9999.0 -9999.0 -9999.0 -9999.0 -9999.0 -9999.0 -9999.0 -9999.0 -9999.0 -9999.0 -9999.0 -9999.0 -9999.0 -9999.0 -9999.0 -9999.0 -9999.0 -9999.0 -9999.0 -9999.0 -9999.0 -9999.0 -9999.0 -9999.0 -9999.0 -9999.0 -9999.0 -9999.0 -9999.0 -9999.0 -9999.0 -9999.0 -9999.0 -9999.0 -9999.0 -9999.0 -9999.0 -9999.0 -9999.0 -9999.0 -9999.0 -9999.0 -9999.0 -9999.0 -9999.0 -9999.0 -9999.0 -9999.0 -9999.0 -9999.0 -9999.0 -9999.0 -9999.0 -9999.0 -9999.0 -9999.0 -9999.0 -9999.0 -9999.0 -9999.0 -9999.0 -9999.0 -9999.0 -9999.0 -9999.0 -9999.0 -9999.0 -9999.0 -9999.0 -9999.0 -9999.0 -9999.0 -9999.0 -9999.0 -9999.0 -9999.0 -9999.0 -9999.0 -9999.0 -9999.0 -9999.0 -9999.0 -9999.0 -9999.0 -9999.0 -9999.0 -9999.0 -9999.0 -9999.0 -9999.0 -9999.0 -9999.0 -9999.0 -9999.0 -9999.0 -9999.0 -9999.0 -9999.0 -9999.0 -9999.0 -9999.0 -9999.0 -9999.0 -9999.0 -9999.0 -9999.0 -9999.0 -9999.0 -9999.0 -9999.0 -9999.0 -9999.0 -9999.0 -9999.0 -9999.0 -9999.0 -9999.0 -9999.0 -9999.0 -9999.0 -9999.0 -9999.0 -9999.0 -9999.0 -9999.0 -9999.0 -9999.0 -9999.0 -9999.0 -9999.0 -9999.0 -9999.0 -9999.0 -9999.0 -9999.0 -9999.0 -9999.0 -9999.0 -9999.0 -9999.0 -9999.0 -9999.0 -9999.0 -9999.0 -9999.0 -9999.0 -9999.0 -9999.0 -9999.0 -9999.0 -9999.0 -9999.0 -9999.0 -9999.0 -9999.0 -9999.0 -9999.0 -9999.0 -9999.0 -9999.0 -9999.0 -9999.0 -9999.0 -9999.0 -9999.0 -9999.0 -9999.0 -9999.0 -9999.0 -9999.0 -9999.0 -9999.0 -9999.0 -9999.0 -9999.0 -9999.0 -9999.0 -9999.0 -9999.0 -9999.0 -9999.0 -9999.0 -9999.0 -9999.0 -9999.0 -9999.0 -9999.0 -9999.0 -9999.0 -9999.0 -9999.0 -9999.0 -9999.0 -9999.0 -9999.0 -9999.0 -9999.0 -9999.0 -9999.0 -9999.0 -9999.0 -9999.0 -9999.0 -9999.0 -9999.0 -9999.0 -9999.0 -9999.0 -9999.0 -9999.0 -9999.0 -9999.0 -9999.0 -9999.0 -9999.0 -9999.0 -9999.0 -9999.0 -9999.0 -9999.0 -9999.0 -9999.0 -9999.0 -9999.0 -9999.0 -9999.0 -9999.0 -9999.0 -9999.0 -9999.0 -9999.0 -9999.0 -9999.0 -9999.0 -9999.0 -9999.0 -9999.0 -9999.0 -9999.0 -9999.0 -9999.0 -9999.0 -9999.0 -9999.0 -9999.0 -9999.0 -9999.0 -9999.0 -9999.0 -9999.0 -9999.0 -9999.0 -9999.0 -9999.0 -9999.0 -9999.0 -9999.0 -9999.0 -9999.0 -9999.0 -9999.0 2031.44 2031.76 2032.01 2032.29 2032.65 2033.31 2034.5 2035.54 2035.47 2036.28 2037.21 2038.13 2039.13 2040.14 2040.41 2040.67 2041.35 2044.96 2045.34 2045.33 2047.11 2048.14 2048.3 2049.04 2049.75 2050.47 2051.18 2051.89 2052.5 2053.23 2054.27 2054.91 2055.43 2056.23 2056.46 2056.71 2056.95 2057.08 2056.97 2057.8 2059.44 2061.07 2062.48 2064.21 2067.14 2069.99 2072.66 2074.53 2076.59 2077.79 2079.34 2080.89 2082.44 2083.99 2085.54 2087.05 2088.26 2089.48 2090.69 2092.1 2093.71 2095.33 2096.91 2097.73 2098.68 2100.16 2101.57 2102.92 2104.27 2105.8 2107.45 2109.1 2110.75 2112.65 2113.92 2115.81 2117.39 2118.81 2120.15 2122.16 2124.36 2126.57 2128.85 2131.21 2133.52 2135.83 2138 2139.57 2140.1 2141.27 2143.66 2146.25 2148.67 2151.5 2154.03 2156.93 2159.68 2162.1 2164.01 2166.14 2168.74 2171.14 2173.4 2175.58 2177.34 2179.07 2181.02 2182.97 2184.86 2186.5 2187.92 2189.34 2190.76 2192.24 2193.51 2194.21 2194.83 2195.44 2195.92 2196.31 2196.7 2196.65 2196.44 2196.07 2195.71 2195.34 2194.96 2194.57 2194.19 2193.69 2193.1 2192.72 2191.94 2191.72 2191.21 2191.2 2191.28 2191.2 2190.9 2190.45 2189.87 2189.24 2188.6 2187.97 2187.34 2186.7 2186.34 2186.09 2185.53 2184.93 2184.42 2183.93 2182.69 2181.45 2180.21 2178.97 2177.73 2176.46 2175.18 2173.62 2172.24 2172.23 2172.19 2171.38 2170 2168.14 2165.53 2162.89 2160.42 2157.96 2155.51 2154.18 2152.21 2150.57 2149.28 2147.2 2144.57 2144.07 2143.6 2143.47 2143.57 2143.69 2143.74 2143.35 2142.98 2142.04 2142.42 2142.38 2142.62 2145.45 2146.52 2147.72 2149.19 2150.45 2151.87 2154.31 2156.8 2158.7 2160.73 2162.89 2164.81 2166.45 2167.69 2168.88 2170.08 2171.28 2172.47 2173.81 2174.39 2175.08 2175.78 2176.47 2177.16 2177.56 2178.4 2179.08 2179.78 2180.48 2181.17 2181.87 2182.37 2182.66 2182.99 2183.38 2183.9 2184.21 2184.72 2185.52 2186.89 2188.25 2189.75 2191.33 2192.91 
-9999.0 -9999.0 -9999.0 -9999.0 -9999.0 -9999.0 -9999.0 -9999.0 -9999.0 -9999.0 -9999.0 -9999.0 -9999.0 -9999.0 -9999.0 -9999.0 -9999.0 -9999.0 -9999.0 -9999.0 -9999.0 -9999.0 -9999.0 -9999.0 -9999.0 -9999.0 -9999.0 -9999.0 -9999.0 -9999.0 -9999.0 -9999.0 -9999.0 -9999.0 -9999.0 -9999.0 -9999.0 -9999.0 -9999.0 -9999.0 -9999.0 -9999.0 -9999.0 -9999.0 -9999.0 -9999.0 -9999.0 -9999.0 -9999.0 -9999.0 -9999.0 -9999.0 -9999.0 -9999.0 -9999.0 -9999.0 -9999.0 -9999.0 -9999.0 -9999.0 -9999.0 -9999.0 -9999.0 -9999.0 -9999.0 -9999.0 -9999.0 -9999.0 -9999.0 -9999.0 -9999.0 -9999.0 -9999.0 -9999.0 -9999.0 -9999.0 -9999.0 -9999.0 -9999.0 -9999.0 -9999.0 -9999.0 -9999.0 -9999.0 -9999.0 -9999.0 -9999.0 -9999.0 -9999.0 -9999.0 -9999.0 -9999.0 -9999.0 -9999.0 -9999.0 -9999.0 -9999.0 -9999.0 -9999.0 -9999.0 -9999.0 -9999.0 -9999.0 -9999.0 -9999.0 -9999.0 -9999.0 -9999.0 -9999.0 -9999.0 -9999.0 -9999.0 -9999.0 -9999.0 -9999.0 -9999.0 -9999.0 -9999.0 -9999.0 -9999.0 -9999.0 -9999.0 -9999.0 -9999.0 -9999.0 -9999.0 -9999.0 -9999.0 -9999.0 -9999.0 -9999.0 -9999.0 -9999.0 -9999.0 -9999.0 -9999.0 -9999.0 -9999.0 -9999.0 -9999.0 -9999.0 -9999.0 -9999.0 -9999.0 -9999.0 -9999.0 -9999.0 -9999.0 -9999.0 -9999.0 -9999.0 -9999.0 -9999.0 -9999.0 -9999.0 -9999.0 -9999.0 -9999.0 -9999.0 -9999.0 -9999.0 -9999.0 -9999.0 -9999.0 -9999.0 -9999.0 -9999.0 -9999.0 -9999.0 -9999.0 -9999.0 -9999.0 -9999.0 -9999.0 -9999.0 -9999.0 -9999.0 -9999.0 -9999.0 -9999.0 -9999.0 -9999.0 -9999.0 -9999.0 -9999.0 -9999.0 -9999.0 -9999.0 -9999.0 -9999.0 -9999.0 -9999.0 -9999.0 -9999.0 -9999.0 -9999.0 -9999.0 -9999.0 -9999.0 -9999.0 -9999.0 -9999.0 -9999.0 -9999.0 -9999.0 -9999.0 -9999.0 -9999.0 -9999.0 -9999.0 -9999.0 -9999.0 -9999.0 -9999.0 -9999.0 -9999.0 -9999.0 -9999.0 -9999.0 -9999.0 -9999.0 -9999.0 -9999.0 -9999.0 -9999.0 -9999.0 -9999.0 -9999.0 -9999.0 -9999.0 -9999.0 -9999.0 -9999.0 -9999.0 -9999.0 -9999.0 -9999.0 -9999.0 -9999.0 -9999.0 -9999.0 -9999.0 -9999.0 -9999.0 -9999.0 -9999.0 -9999.0 -9999.0 -9999.0 -9999.0 -9999.0 -9999.0 -9999.0 -9999.0 -9999.0 -9999.0 -9999.0 -9999.0 -9999.0 -9999.0 -9999.0 -9999.0 -9999.0 -9999.0 -9999.0 -9999.0 -9999.0 -9999.0 -9999.0 -9999.0 -9999.0 -9999.0 -9999.0 -9999.0 -9999.0 -9999.0 -9999.0 -9999.0 -9999.0 -9999.0 -9999.0 -9999.0 -9999.0 -9999.0 -9999.0 -9999.0 -9999.0 -9999.0 -9999.0 -9999.0 -9999.0 -9999.0 -9999.0 -9999.0 -9999.0 -9999.0 -9999.0 -9999.0 -9999.0 -9999.0 -9999.0 -9999.0 -9999.0 -9999.0 -9999.0 -9999.0 -9999.0 -9999.0 -9999.0 -9999.0 -9999.0 -9999.0 -9999.0 -9999.0 -9999.0 -9999.0 -9999.0 -9999.0 -9999.0 -9999.0 -9999.0 -9999.0 -9999.0 -9999.0 -9999.0 -9999.0 -9999.0 -9999.0 -9999.0 -9999.0 -9999.0 -9999.0 -9999.0 -9999.0 -9999.0 -9999.0 -9999.0 -9999.0 -9999.0 -9999.0 -9999.0 -9999.0 -9999.0 -9999.0 -9999.0 -9999.0 -9999.0 -9999.0 -9999.0 -9999.0 -9999.0 -9999.0 -9999.0 -9999.0 -9999.0 -9999.0 -9999.0 -9999.0 -9999.0 -9999.0 -9999.0 -9999.0 -9999.0 -9999.0 -9999.0 -9999.0 -9999.0 -9999.0 -9999.0 -9999.0 -9999.0 -9999.0 -9999.0 -9999.0 -9999.0 -9999.0 -9999.0 -9999.0 -9999.0 -9999.0 -9999.0 -9999.0 -9999.0 -9999.0 -9999.0 -9999.0 -9999.0 -9999.0 -9999.0 -9999.0 -9999.0 -9999.0 -9999.0 -9999.0 -9999.0 -9999.0 -9999.0 -9999.0 -9999.0 -9999.0 -9999.0 -9999.0 -9999.0 -9999.0 -9999.0 -9999.0 -9999.0 -9999.0 -9999.0 -9999.0 -9999.0 -9999.0 -9999.0 -9999.0 -9999.0 -9999.0 -9999.0 -9999.0 -9999.0 -9999.0 -9999.0 -9999.0 -9999.0 -9999.0 -9999.0 -9999.0 -9999.0 -9999.0 -9999.0 -9999.0 -9999.0 -9999.0 -9999.0 -9999.0 -9999.0 -9999.0 -9999.0 -9999.0 -9999.0 -9999.0 -9999.0 -9999.0 -9999.0 -9999.0 -9999.0 -9999.0 -9999.0 -9999.0 -9999.0 -9999.0 -9999.0 -9999.0 -9999.0 -9999.0 -9999.0 -9999.0 -9999.0 -9999.0 -9999.0 -9999.0 -9999.0 -9999.0 -9999.0 -9999.0 -9999.0 -9999.0 -9999.0 -9999.0 -9999.0 -9999.0 -9999.0 -9999.0 -9999.0 -9999.0 -9999.0 -9999.0 -9999.0 -9999.0 -9999.0 -9999.0 2036.6 2033.61 2033.96 2034.21 2034.46 2034.76 2035.13 2035.64 2036.82 2038.01 2038.67 2039.09 2040.01 2040.94 2041.98 2042.39 2042.66 2042.92 2043.19 2046.31 2047.63 2047.23 2048.47 2049.53 2050.3 2051.05 2051.76 2052.48 2053.16 2053.61 2054.34 2055.38 2056.42 2057.13 2057.57 2057.8 2058.67 2059.01 2059.25 2059.47 2059.41 2059.54 2061.21 2062.77 2063.05 2065.08 2067.91 2070.79 2072.88 2075.05 2077.2 2078.73 2080.22 2081.71 2083.26 2084.81 2086.36 2087.91 2089.46 2090.68 2092.06 2093.68 2095.29 2096.9 2098.1 2098.87 2099.85 2101.33 2102.82 2104.3 2105.69 2107.21 2109.04 2110.81 2112.43 2113.76 2115.2 2117.11 2118.92 2120.33 2121.69 2123.3 2125.74 2128.13 2130.08 2132.38 2134.69 2136.99 2138.89 2140.67 2142.11 2142.64 2144.59 2147.16 2149.75 2152.34 2154.9 2157.45 2160 2162.56 2164.14 2166.7 2168.84 2171.01 2173.34 2175.74 2178.11 2179.91 2181.91 2184.12 2186.14 2188.12 2189.9 2191.32 2192.74 2194.18 2194.95 2195.63 2196.24 2196.86 2197.36 2198.06 2198.52 2198.53 2198.21 2197.77 2197.34 2196.9 2196.47 2196.03 2195.59 2195.17 2194.69 2194.26 2193.91 2193.88 2194.06 2194.1 2194.2 2194.2 2193.84 2193.28 2192.65 2192.02 2191.38 2190.75 2190.12 2189.48 2188.85 2188.48 2187.9 2187.29 2186.74 2186.12 2184.88 2183.64 2182.4 2181.15 2179.87 2178.6 2177.22 2175.57 2173.92 2173.62 2173.77 2173.06 2171.76 2170.15 2167.9 2165.39 2162.92 2160.43 2158.2 2157.31 2155.03 2152.73 2151.27 2149.22 2147.42 2146.5 2145.9 2145.41 2145.46 2145.59 2145.71 2145.85 2145.95 2145.51 2145.14 2145.16 2145.79 2147.72 2148.79 2149.64 2150.5 2150.92 2152.87 2155.57 2158.66 2160.57 2162.88 2164.97 2166.84 2168.49 2169.69 2170.88 2172.08 2173.25 2174.25 2175.7 2177.06 2177.72 2178.41 2179.1 2179.8 2180.49 2181.12 2181.81 2182.51 2183.15 2183.69 2184.23 2185.59 2185.7 2185.83 2186.17 2186.61 2186.92 2187.22 2188.11 2189.37 2190.62 2191.99 2193.53 2195.11 
-9999.0 -9999.0 -9999.0 -9999.0 -9999.0 -9999.0 -9999.0 -9999.0 -9999.0 -9999.0 -9999.0 -9999.0 -9999.0 -9999.0 -9999.0 -9999.0 -9999.0 -9999.0 -9999.0 -9999.0 -9999.0 -9999.0 -9999.0 -9999.0 -9999.0 -9999.0 -9999.0 -9999.0 -9999.0 -9999.0 -9999.0 -9999.0 -9999.0 -9999.0 -9999.0 -9999.0 -9999.0 -9999.0 -9999.0 -9999.0 -9999.0 -9999.0 -9999.0 -9999.0 -9999.0 -9999.0 -9999.0 -9999.0 -9999.0 -9999.0 -9999.0 -9999.0 -9999.0 -9999.0 -9999.0 -9999.0 -9999.0 -9999.0 -9999.0 -9999.0 -9999.0 -9999.0 -9999.0 -9999.0 -9999.0 -9999.0 -9999.0 -9999.0 -9999.0 -9999.0 -9999.0 -9999.0 -9999.0 -9999.0 -9999.0 -9999.0 -9999.0 -9999.0 -9999.0 -9999.0 -9999.0 -9999.0 -9999.0 -9999.0 -9999.0 -9999.0 -9999.0 -9999.0 -9999.0 -9999.0 -9999.0 -9999.0 -9999.0 -9999.0 -9999.0 -9999.0 -9999.0 -9999.0 -9999.0 -9999.0 -9999.0 -9999.0 -9999.0 -9999.0 -9999.0 -9999.0 -9999.0 -9999.0 -9999.0 -9999.0 -9999.0 -9999.0 -9999.0 -9999.0 -9999.0 -9999.0 -9999.0 -9999.0 -9999.0 -9999.0 -9999.0 -9999.0 -9999.0 -9999.0 -9999.0 -9999.0 -9999.0 -9999.0 -9999.0 -9999.0 -9999.0 -9999.0 -9999.0 -9999.0 -9999.0 -9999.0 -9999.0 -9999.0 -9999.0 -9999.0 -9999.0 -9999.0 -9999.0 -9999.0 -9999.0 -9999.0 -9999.0 -9999.0 -9999.0 -9999.0 -9999.0 -9999.0 -9999.0 -9999.0 -9999.0 -9999.0 -9999.0 -9999.0 -9999.0 -9999.0 -9999.0 -9999.0 -9999.0 -9999.0 -9999.0 -9999.0 -9999.0 -9999.0 -9999.0 -9999.0 -9999.0 -9999.0 -9999.0 -9999.0 -9999.0 -9999.0 -9999.0 -9999.0 -9999.0 -9999.0 -9999.0 -9999.0 -9999.0 -9999.0 -9999.0 -9999.0 -9999.0 -9999.0 -9999.0 -9999.0 -9999.0 -9999.0 -9999.0 -9999.0 -9999.0 -9999.0 -9999.0 -9999.0 -9999.0 -9999.0 -9999.0 -9999.0 -9999.0 -9999.0 -9999.0 -9999.0 -9999.0 -9999.0 -9999.0 -9999.0 -9999.0 -9999.0 -9999.0 -9999.0 -9999.0 -9999.0 -9999.0 -9999.0 -9999.0 -9999.0 -9999.0 -9999.0 -9999.0 -9999.0 -9999.0 -9999.0 -9999.0 -9999.0 -9999.0 -9999.0 -9999.0 -9999.0 -9999.0 -9999.0 -9999.0 -9999.0 -9999.0 -9999.0 -9999.0 -9999.0 -9999.0 -9999.0 -9999.0 -9999.0 -9999.0 -9999.0 -9999.0 -9999.0 -9999.0 -9999.0 -9999.0 -9999.0 -9999.0 -9999.0 -9999.0 -9999.0 -9999.0 -9999.0 -9999.0 -9999.0 -9999.0 -9999.0 -9999.0 -9999.0 -9999.0 -9999.0 -9999.0 -9999.0 -9999.0 -9999.0 -9999.0 -9999.0 -9999.0 -9999.0 -9999.0 -9999.0 -9999.0 -9999.0 -9999.0 -9999.0 -9999.0 -9999.0 -9999.0 -9999.0 -9999.0 -9999.0 -9999.0 -9999.0 -9999.0 -9999.0 -9999.0 -9999.0 -9999.0 -9999.0 -9999.0 -9999.0 -9999.0 -9999.0 -9999.0 -9999.0 -9999.0 -9999.0 -9999.0 -9999.0 -9999.0 -9999.0 -9999.0 -9999.0 -9999.0 -9999.0 -9999.0 -9999.0 -9999.0 -9999.0 -9999.0 -9999.0 -9999.0 -9999.0 -9999.0 -9999.0 -9999.0 -9999.0 -9999.0 -9999.0 -9999.0 -9999.0 -9999.0 -9999.0 -9999.0 -9999.0 -9999.0 -9999.0 -9999.0 -9999.0 -9999.0 -9999.0 -9999.0 -9999.0 -9999.0 -9999.0 -9999.0 -9999.0 -9999.0 -9999.0 -9999.0 -9999.0 -9999.0 -9999.0 -9999.0 -9999.0 -9999.0 -9999.0 -9999.0 -9999.0 -9999.0 -9999.0 -9999.0 -9999.0 -9999.0 -9999.0 -9999.0 -9999.0 -9999.0 -9999.0 -9999.0 -9999.0 -9999.0 -9999.0 -9999.0 -9999.0 -9999.0 -9999.0 -9999.0 -9999.0 -9999.0 -9999.0 -9999.0 -9999.0 -9999.0 -9999.0 -9999.0 -9999.0 -9999.0 -9999.0 -9999.0 -9999.0 -9999.0 -9999.0 -9999.0 -9999.0 -9999.0 -9999.0 -9999.0 -9999.0 -9999.0 -9999.0 -9999.0 -9999.0 -9999.0 -9999.0 -9999.0 -9999.0 -9999.0 -9999.0 -9999.0 -9999.0 -9999.0 -9999.0 -9999.0 -9999.0 -9999.0 -9999.0 -9999.0 -9999.0 -9999.0 -9999.0 -9999.0 -9999.0 -9999.0 -9999.0 -9999.0 -9999.0 -9999.0 -9999.0 -9999.0 -9999.0 -9999.0 -9999.0 -9999.0 -9999.0 -9999.0 -9999.0 -9999.0 -9999.0 -9999.0 -9999.0 -9999.0 -9999.0 -9999.0 -9999.0 -9999.0 -9999.0 -9999.0 -9999.0 -9999.0 -9999.0 -9999.0 -9999.0 -9999.0 -9999.0 -9999.0 -9999.0 -9999.0 -9999.0 -9999.0 -9999.0 -9999.0 -9999.0 -9999.0 -9999.0 -9999.0 -9999.0 -9999.0 -9999.0 -9999.0 -9999.0 -9999.0 -9999.0 -9999.0 -9999.0 -9999.0 -9999.0 -9999.0 -9999.0 -9999.0 -9999.0 -9999.0 -9999.0 -9999.0 2039.05 2036.53 2036.03 2036.41 2036.66 2036.91 2037.24 2037.61 2037.97 2039.15 2040.33 2041.52 2041.89 2042.81 2043.78 2044.37 2044.64 2044.91 2045.18 2045.45 2047.1 2047.82 2049.17 2050.03 2051.14 2052.2 2053.06 2053.78 2054.28 2054.72 2055.45 2056.49 2057.53 2058.57 2059.57 2059.72 2060.21 2060.46 2060.9 2061.34 2061.76 2062.13 2062.34 2063.07 2063.57 2064.05 2066.65 2069.27 2071.82 2073.97 2076.13 2078.28 2080.08 2081.51 2083 2084.49 2085.98 2087.47 2088.96 2090.45 2091.89 2093.28 2094.74 2096.21 2097.67 2099.1 2099.9 2101.02 2102.5 2103.99 2105.47 2106.96 2108.57 2110.41 2112.14 2113.76 2115.11 2116.47 2118.43 2120.46 2122.22 2123.98 2125.08 2127.52 2129.64 2131.34 2133.55 2135.86 2138.16 2139.8 2141.58 2143.36 2144.65 2145.7 2148.06 2150.65 2153.11 2155.73 2158.29 2160.84 2163.47 2165.78 2167.51 2169.35 2171.43 2173.85 2176.27 2178.67 2180.64 2182.99 2185.19 2187.22 2189.24 2191.27 2193.28 2194.4 2195.15 2195.91 2196.66 2197.42 2198.17 2198.89 2199.52 2200.14 2200.26 2199.87 2199.43 2198.97 2198.45 2197.92 2197.4 2196.88 2196.38 2195.95 2195.62 2196.35 2197.08 2197.37 2197.35 2197.15 2197.19 2196.7 2196.06 2195.43 2194.8 2194.16 2193.54 2192.91 2192.29 2191.51 2190.85 2190.26 2189.65 2189.07 2188.31 2187.07 2185.83 2184.56 2183.29 2182.01 2180.73 2179.17 2177.52 2175.88 2175.21 2175.16 2174.36 2173.07 2171.82 2170.32 2167.83 2165.34 2162.85 2161.08 2160.48 2158.49 2156.01 2153.53 2151.94 2150.73 2149.67 2148.9 2148.2 2148.73 2148.55 2148.25 2148.33 2148.39 2148.21 2148.04 2147.95 2148.46 2149.25 2150.08 2151 2151.99 2153.25 2154.43 2157.52 2160.58 2162.67 2164.69 2166.75 2168.79 2170.31 2171.62 2172.78 2173.95 2175.15 2176.35 2177.77 2179.38 2180.72 2181.35 2181.95 2182.55 2183.15 2183.53 2184.1 2184.64 2185.18 2185.71 2187.12 2189.21 2189.05 2188.69 2188.96 2189.32 2189.65 2189.87 2190.4 2191.64 2192.92 2194.32 2195.73 2197.28 
-9999.0 -9999.0 -9999.0 -9999.0 -9999.0 -9999.0 -9999.0 -9999.0 -9999.0 -9999.0 -9999.0 -9999.0 -9999.0 -9999.0 -9999.0 -9999.0 -9999.0 -9999.0 -9999.0 -9999.0 -9999.0 -9999.0 -9999.0 -9999.0 -9999.0 -9999.0 -9999.0 -9999.0 -9999.0 -9999.0 -9999.0 -9999.0 -9999.0 -9999.0 -9999.0 -9999.0 -9999.0 -9999.0 -9999.0 -9999.0 -9999.0 -9999.0 -9999.0 -9999.0 -9999.0 -9999.0 -9999.0 -9999.0 -9999.0 -9999.0 -9999.0 -9999.0 -9999.0 -9999.0 -9999.0 -9999.0 -9999.0 -9999.0 -9999.0 -9999.0 -9999.0 -9999.0 -9999.0 -9999.0 -9999.0 -9999.0 -9999.0 -9999.0 -9999.0 -9999.0 -9999.0 -9999.0 -9999.0 -9999.0 -9999.0 -9999.0 -9999.0 -9999.0 -9999.0 -9999.0 -9999.0 -9999.0 -9999.0 -9999.0 -9999.0 -9999.0 -9999.0 -9999.0 -9999.0 -9999.0 -9999.0 -9999.0 -9999.0 -9999.0 -9999.0 -9999.0 -9999.0 -9999.0 -9999.0 -9999.0 -9999.0 -9999.0 -9999.0 -9999.0 -9999.0 -9999.0 -9999.0 -9999.0 -9999.0 -9999.0 -9999.0 -9999.0 -9999.0 -9999.0 -9999.0 -9999.0 -9999.0 -9999.0 -9999.0 -9999.0 -9999.0 -9999.0 -9999.0 -9999.0 -9999.0 -9999.0 -9999.0 -9999.0 -9999.0 -9999.0 -9999.0 -9999.0 -9999.0 -9999.0 -9999.0 -9999.0 -9999.0 -9999.0 -9999.0 -9999.0 -9999.0 -9999.0 -9999.0 -9999.0 -9999.0 -9999.0 -9999.0 -9999.0 -9999.0 -9999.0 -9999.0 -9999.0 -9999.0 -9999.0 -9999.0 -9999.0 -9999.0 -9999.0 -9999.0 -9999.0 -9999.0 -9999.0 -9999.0 -9999.0 -9999.0 -9999.0 -9999.0 -9999.0 -9999.0 -9999.0 -9999.0 -9999.0 -9999.0 -9999.0 -9999.0 -9999.0 -9999.0 -9999.0 -9999.0 -9999.0 -9999.0 -9999.0 -9999.0 -9999.0 -9999.0 -9999.0 -9999.0 -9999.0 -9999.0 -9999.0 -9999.0 -9999.0 -9999.0 -9999.0 -9999.0 -9999.0 -9999.0 -9999.0 -9999.0 -9999.0 -9999.0 -9999.0 -9999.0 -9999.0 -9999.0 -9999.0 -9999.0 -9999.0 -9999.0 -9999.0 -9999.0 -9999.0 -9999.0 -9999.0 -9999.0 -9999.0 -9999.0 -9999.0 -9999.0 -9999.0 -9999.0 -9999.0 -9999.0 -9999.0 -9999.0 -9999.0 -9999.0 -9999.0 -9999.0 -9999.0 -9999.0 -9999.0 -9999.0 -9999.0 -9999.0 -9999.0 -9999.0 -9999.0 -9999.0 -9999.0 -9999.0 -9999.0 -9999.0 -9999.0 -9999.0 -9999.0 -9999.0 -9999.0 -9999.0 -9999.0 -9999.0 -9999.0 -9999.0 -9999.0 -9999.0 -9999.0 -9999.0 -9999.0 -9999.0 -9999.0 -9999.0 -9999.0 -9999.0 -9999.0 -9999.0 -9999.0 -9999.0 -9999.0 -9999.0 -9999.0 -9999.0 -9999.0 -9999.0 -9999.0 -9999.0 -9999.0 -9999.0 -9999.0 -9999.0 -9999.0 -9999.0 -9999.0 -9999.0 -9999.0 -9999.0 -9999.0 -9999.0 -9999.0 -9999.0 -9999.0 -9999.0 -9999.0 -9999.0 -9999.0 -9999.0 -9999.0 -9999.0 -9999.0 -9999.0 -9999.0 -9999.0 -9999.0 -9999.0 -9999.0 -9999.0 -9999.0 -9999.0 -9999.0 -9999.0 -9999.0 -9999.0 -9999.0 -9999.0 -9999.0 -9999.0 -9999.0 -9999.0 -9999.0 -9999.0 -9999.0 -9999.0 -9999.0 -9999.0 -9999.0 -9999.0 -9999.0 -9999.0 -9999.0 -9999.0 -9999.0 -9999.0 -9999.0 -9999.0 -9999.0 -9999.0 -9999.0 -9999.0 -9999.0 -9999.0 -9999.0 -9999.0 -9999.0 -9999.0 -9999.0 -9999.0 -9999.0 -9999.0 -9999.0 -9999.0 -9999.0 -9999.0 -9999.0 -9999.0 -9999.0 -9999.0 -9999.0 -9999.0 -9999.0 -9999.0 -9999.0 -9999.0 -9999.0 -9999.0 -9999.0 -9999.0 -9999.0 -9999.0 -9999.0 -9999.0 -9999.0 -9999.0 -9999.0 -9999.0 -9999.0 -9999.0 -9999.0 -9999.0 -9999.0 -9999.0 -9999.0 -9999.0 -9999.0 -9999.0 -9999.0 -9999.0 -9999.0 -9999.0 -9999.0 -9999.0 -9999.0 -9999.0 -9999.0 -9999.0 -9999.0 -9999.0 -9999.0 -9999.0 -9999.0 -9999.0 -9999.0 -9999.0 -9999.0 -9999.0 -9999.0 -9999.0 -9999.0 -9999.0 -9999.0 -9999.0 -9999.0 -9999.0 -9999.0 -9999.0 -9999.0 -9999.0 -9999.0 -9999.0 -9999.0 -9999.0 -9999.0 -9999.0 -9999.0 -9999.0 -9999.0 -9999.0 -9999.0 -9999.0 -9999.0 -9999.0 -9999.0 -9999.0 -9999.0 -9999.0 -9999.0 -9999.0 -9999.0 -9999.0 -9999.0 -9999.0 -9999.0 -9999.0 -9999.0 -9999.0 -9999.0 -9999.0 -9999.0 -9999.0 -9999.0 -9999.0 -9999.0 -9999.0 -9999.0 -9999.0 -9999.0 -9999.0 -9999.0 -9999.0 -9999.0 -9999.0 -9999.0 -9999.0 -9999.0 -9999.0 -9999.0 -9999.0 -9999.0 -9999.0 -9999.0 -9999.0 -9999.0 -9999.0 -9999.0 -9999.0 -9999.0 -9999.0 -9999.0 -9999.0 -9999.0 2041.51 2039.86 2039.7 2039.6 2038.89 2039.11 2039.36 2039.72 2040.08 2040.45 2041.47 2042.66 2043.85 2045 2045.61 2046.35 2046.62 2046.89 2047.16 2047.43 2047.7 2048.62 2049.59 2050.84 2051.74 2052.8 2053.88 2054.91 2055.39 2055.84 2056.56 2057.6 2058.65 2059.69 2060.73 2061.77 2062.16 2062.74 2063.1 2063.27 2063.68 2064.2 2064.72 2064.79 2065.07 2065.27 2066.37 2069.15 2071.93 2073.52 2075.05 2077.21 2079.36 2081.5 2082.88 2084.29 2085.78 2087.27 2088.76 2090.25 2091.74 2093.06 2094.32 2095.58 2096.98 2098.44 2099.89 2100.91 2102.19 2103.67 2105.16 2106.65 2108.13 2109.87 2111.61 2113.39 2115 2116.44 2118.09 2119.92 2121.76 2123.89 2125.88 2127.39 2129.29 2131.16 2132.73 2134.72 2137.02 2139.28 2140.72 2142.49 2144.27 2146.05 2147.18 2149 2151.55 2153.82 2156.57 2159.12 2161.81 2164.28 2166.61 2167.92 2169.83 2172.12 2174.45 2176.79 2179.2 2181.37 2184 2186.27 2188.29 2190.32 2192.34 2194.3 2195.57 2196.33 2197.09 2197.85 2198.61 2199.37 2200.43 2201.14 2201.62 2201.83 2201.4 2200.86 2200.31 2199.77 2199.22 2198.68 2198.14 2198.13 2198.42 2198.71 2199.23 2199.79 2200.36 2200.52 2200.28 2200.05 2199.53 2198.91 2198.28 2197.66 2197.04 2196.42 2195.5 2194.58 2193.63 2193.1 2192.57 2192.01 2191.41 2190.5 2189.25 2187.97 2186.7 2185.42 2184.15 2182.77 2181.12 2179.48 2177.83 2176.79 2176.59 2175.79 2174.5 2173.26 2171.46 2169.63 2167.76 2165.27 2163.96 2162.85 2160.67 2158.11 2156.41 2155 2153.85 2153.03 2152.1 2151.26 2151.44 2151.39 2151.14 2150.66 2150.82 2150.76 2150.69 2150.71 2150.05 2150.63 2151 2151.92 2152.95 2154.31 2156.66 2159.34 2162.61 2164.4 2166.27 2168.28 2170.58 2172.28 2173.53 2174.99 2176.41 2177.61 2178.81 2180.2 2181.75 2183.02 2183.83 2184.49 2185 2185.17 2185.73 2186.38 2186.96 2187.54 2188.13 2189.47 2191.59 2191.96 2191.26 2191.78 2192.08 2192.35 2192.44 2192.94 2193.92 2195.25 2196.55 2197.82 2199.32 
-9999.0 -9999.0 -9999.0 -9999.0 -9999.0 -9999.0 -9999.0 -9999.0 -9999.0 -9999.0 -9999.0 -9999.0 -9999.0 -9999.0 -9999.0 -9999.0 -9999.0 -9999.0 -9999.0 -9999.0 -9999.0 -9999.0 -9999.0 -9999.0 -9999.0 -9999.0 -9999.0 -9999.0 -9999.0 -9999.0 -9999.0 -9999.0 -9999.0 -9999.0 -9999.0 -9999.0 -9999.0 -9999.0 -9999.0 -9999.0 -9999.0 -9999.0 -9999.0 -9999.0 -9999.0 -9999.0 -9999.0 -9999.0 -9999.0 -9999.0 -9999.0 -9999.0 -9999.0 -9999.0 -9999.0 -9999.0 -9999.0 -9999.0 -9999.0 -9999.0 -9999.0 -9999.0 -9999.0 -9999.0 -9999.0 -9999.0 -9999.0 -9999.0 -9999.0 -9999.0 -9999.0 -9999.0 -9999.0 -9999.0 -9999.0 -9999.0 -9999.0 -9999.0 -9999.0 -9999.0 -9999.0 -9999.0 -9999.0 -9999.0 -9999.0 -9999.0 -9999.0 -9999.0 -9999.0 -9999.0 -9999.0 -9999.0 -9999.0 -9999.0 -9999.0 -9999.0 -9999.0 -9999.0 -9999.0 -9999.0 -9999.0 -9999.0 -9999.0 -9999.0 -9999.0 -9999.0 -9999.0 -9999.0 -9999.0 -9999.0 -9999.0 -9999.0 -9999.0 -9999.0 -9999.0 -9999.0 -9999.0 -9999.0 -9999.0 -9999.0 -9999.0 -9999.0 -9999.0 -9999.0 -9999.0 -9999.0 -9999.0 -9999.0 -9999.0 -9999.0 -9999.0 -9999.0 -9999.0 -9999.0 -9999.0 -9999.0 -9999.0 -9999.0 -9999.0 -9999.0 -9999.0 -9999.0 -9999.0 -9999.0 -9999.0 -9999.0 -9999.0 -9999.0 -9999.0 -9999.0 -9999.0 -9999.0 -9999.0 -9999.0 -9999.0 -9999.0 -9999.0 -9999.0 -9999.0 -9999.0 -9999.0 -9999.0 -9999.0 -9999.0 -9999.0 -9999.0 -9999.0 -9999.0 -9999.0 -9999.0 -9999.0 -9999.0 -9999.0 -9999.0 -9999.0 -9999.0 -9999.0 -9999.0 -9999.0 -9999.0 -9999.0 -9999.0 -9999.0 -9999.0 -9999.0 -9999.0 -9999.0 -9999.0 -9999.0 -9999.0 -9999.0 -9999.0 -9999.0 -9999.0 -9999.0 -9999.0 -9999.0 -9999.0 -9999.0 -9999.0 -9999.0 -9999.0 -9999.0 -9999.0 -9999.0 -9999.0 -9999.0 -9999.0 -9999.0 -9999.0 -9999.0 -9999.0 -9999.0 -9999.0 -9999.0 -9999.0 -9999.0 -9999.0 -9999.0 -9999.0 -9999.0 -9999.0 -9999.0 -9999.0 -9999.0 -9999.0 -9999.0 -9999.0 -9999.0 -9999.0 -9999.0 -9999.0 -9999.0 -9999.0 -9999.0 -9999.0 -9999.0 -9999.0 -9999.0 -9999.0 -9999.0 -9999.0 -9999.0 -9999.0 -9999.0 -9999.0 -9999.0 -9999.0 -9999.0 -9999.0 -9999.0 -9999.0 -9999.0 -9999.0 -9999.0 -9999.0 -9999.0 -9999.0 -9999.0 -9999.0 -9999.0 -9999.0 -9999.0 -9999.0 -9999.0 -9999.0 -9999.0 -9999.0 -9999.0 -9999.0 -9999.0 -9999.0 -9999.0 -9999.0 -9999.0 -9999.0 -9999.0 -9999.0 -9999.0 -9999.0 -9999.0 -9999.0 -9999.0 -9999.0 -9999.0 -9999.0 -9999.0 -9999.0 -9999.0 -9999.0 -9999.0 -9999.0 -9999.0 -9999.0 -9999.0 -9999.0 -9999.0 -9999.0 -9999.0 -9999.0 -9999.0 -9999.0 -9999.0 -9999.0 -9999.0 -9999.0 -9999.0 -9999.0 -9999.0 -9999.0 -9999.0 -9999.0 -9999.0 -9999.0 -9999.0 -9999.0 -9999.0 -9999.0 -9999.0 -9999.0 -9999.0 -9999.0 -9999.0 -9999.0 -9999.0 -9999.0 -9999.0 -9999.0 -9999.0 -9999.0 -9999.0 -9999.0 -9999.0 -9999.0 -9999.0 -9999.0 -9999.0 -9999.0 -9999.0 -9999.0 -9999.0 -9999.0 -9999.0 -9999.0 -9999.0 -9999.0 -9999.0 -9999.0 -9999.0 -9999.0 -9999.0 -9999.0 -9999.0 -9999.0 -9999.0 -9999.0 -9999.0 -9999.0 -9999.0 -9999.0 -9999.0 -9999.0 -9999.0 -9999.0 -9999.0 -9999.0 -9999.0 -9999.0 -9999.0 -9999.0 -9999.0 -9999.0 -9999.0 -9999.0 -9999.0 -9999.0 -9999.0 -9999.0 -9999.0 -9999.0 -9999.0 -9999.0 -9999.0 -9999.0 -9999.0 -9999.0 -9999.0 -9999.0 -9999.0 -9999.0 -9999.0 -9999.0 -9999.0 -9999.0 -9999.0 -9999.0 -9999.0 -9999.0 -9999.0 -9999.0 -9999.0 -9999.0 -9999.0 -9999.0 -9999.0 -9999.0 -9999.0 -9999.0 -9999.0 -9999.0 -9999.0 -9999.0 -9999.0 -9999.0 -9999.0 -9999.0 -9999.0 -9999.0 -9999.0 -9999.0 -9999.0 -9999.0 -9999.0 -9999.0 -9999.0 -9999.0 -9999.0 -9999.0 -9999.0 -9999.0 -9999.0 -9999.0 -9999.0 -9999.0 -9999.0 -9999.0 -9999.0 -9999.0 -9999.0 -9999.0 -9999.0 -9999.0 -9999.0 -9999.0 -9999.0 -9999.0 -9999.0 -9999.0 -9999.0 -9999.0 -9999.0 -9999.0 -9999.0 -9999.0 -9999.0 -9999.0 -9999.0 -9999.0 -9999.0 -9999.0 -9999.0 -9999.0 -9999.0 -9999.0 -9999.0 -9999.0 -9999.0 -9999.0 -9999.0 -9999.0 -9999.0 -9999.0 -9999.0 -9999.0 -9999.0 -9999.0 -9999.0 2043.96 2043.19 2043.03 2042.86 2042.42 2041.73 2041.56 2041.83 2042.19 2042.56 2042.93 2043.8 2044.98 2046.17 2047.36 2048.33 2048.6 2048.87 2049.14 2049.41 2049.68 2049.95 2050.49 2051.5 2052.5 2053.65 2054.87 2055.87 2056.41 2056.94 2057.68 2058.72 2059.76 2060.8 2061.84 2062.88 2063.92 2064.7 2065.04 2065.56 2065.88 2066.08 2066.64 2067.27 2067.66 2067.74 2068.13 2069.25 2072.03 2074.81 2075.49 2076.59 2078.28 2080.44 2082.59 2084.3 2085.68 2087.07 2088.56 2090.06 2091.55 2093.04 2094.24 2095.5 2096.72 2097.82 2099.23 2100.63 2102.01 2103.44 2104.9 2106.36 2107.82 2109.45 2111.21 2112.97 2114.71 2116.22 2118 2119.69 2121.25 2122.79 2124.84 2127.22 2129.27 2131.07 2132.67 2134.18 2136.09 2138.19 2140.15 2141.63 2143.41 2145.18 2146.96 2148.74 2150.15 2152.45 2154.65 2157.42 2160.12 2162.69 2164.91 2166.56 2168.14 2170.75 2173.14 2175.43 2177.72 2180.01 2182.34 2184.95 2187.34 2189.37 2191.34 2193.31 2195.27 2196.77 2197.53 2198.29 2199.05 2199.81 2200.67 2201.84 2202.94 2203.43 2203.49 2203.08 2202.59 2202.1 2201.61 2201.12 2200.64 2200.37 2200.77 2201.5 2201.9 2202.34 2202.86 2202.98 2203.05 2202.96 2202.76 2202.41 2201.79 2201.16 2200.41 2199.49 2198.57 2197.66 2196.74 2195.78 2195.31 2194.79 2194.27 2193.75 2192.66 2191.39 2190.11 2188.84 2187.56 2186.29 2184.72 2183.08 2181.43 2179.78 2178.38 2178.18 2176.99 2175.91 2174.85 2172.83 2170.82 2168.96 2167.14 2165.97 2164.69 2162.48 2160.71 2159.42 2158.14 2157.12 2156.25 2155.04 2154.03 2154.18 2154.1 2154.01 2154.01 2153.55 2153.47 2153.4 2153.17 2152.47 2151.9 2152.42 2152.83 2153.96 2156.37 2159.16 2161.51 2163.47 2165.97 2167.85 2169.99 2172.39 2174.23 2175.41 2176.88 2178.46 2180.03 2181.27 2182.64 2183.92 2185.1 2186.18 2186.54 2186.9 2187.52 2188.54 2189.42 2190 2190.58 2191.21 2191.76 2192.98 2194.31 2194.08 2194.61 2194.96 2194.95 2195.01 2195.49 2196.32 2197.43 2198.7 2199.97 2201.24 
-9999.0 -9999.0 -9999.0 -9999.0 -9999.0 -9999.0 -9999.0 -9999.0 -9999.0 -9999.0 -9999.0 -9999.0 -9999.0 -9999.0 -9999.0 -9999.0 -9999.0 -9999.0 -9999.0 -9999.0 -9999.0 -9999.0 -9999.0 -9999.0 -9999.0 -9999.0 -9999.0 -9999.0 -9999.0 -9999.0 -9999.0 -9999.0 -9999.0 -9999.0 -9999.0 -9999.0 -9999.0 -9999.0 -9999.0 -9999.0 -9999.0 -9999.0 -9999.0 -9999.0 -9999.0 -9999.0 -9999.0 -9999.0 -9999.0 -9999.0 -9999.0 -9999.0 -9999.0 -9999.0 -9999.0 -9999.0 -9999.0 -9999.0 -9999.0 -9999.0 -9999.0 -9999.0 -9999.0 -9999.0 -9999.0 -9999.0 -9999.0 -9999.0 -9999.0 -9999.0 -9999.0 -9999.0 -9999.0 -9999.0 -9999.0 -9999.0 -9999.0 -9999.0 -9999.0 -9999.0 -9999.0 -9999.0 -9999.0 -9999.0 -9999.0 -9999.0 -9999.0 -9999.0 -9999.0 -9999.0 -9999.0 -9999.0 -9999.0 -9999.0 -9999.0 -9999.0 -9999.0 -9999.0 -9999.0 -9999.0 -9999.0 -9999.0 -9999.0 -9999.0 -9999.0 -9999.0 -9999.0 -9999.0 -9999.0 -9999.0 -9999.0 -9999.0 -9999.0 -9999.0 -9999.0 -9999.0 -9999.0 -9999.0 -9999.0 -9999.0 -9999.0 -9999.0 -9999.0 -9999.0 -9999.0 -9999.0 -9999.0 -9999.0 -9999.0 -9999.0 -9999.0 -9999.0 -9999.0 -9999.0 -9999.0 -9999.0 -9999.0 -9999.0 -9999.0 -9999.0 -9999.0 -9999.0 -9999.0 -9999.0 -9999.0 -9999.0 -9999.0 -9999.0 -9999.0 -9999.0 -9999.0 -9999.0 -9999.0 -9999.0 -9999.0 -9999.0 -9999.0 -9999.0 -9999.0 -9999.0 -9999.0 -9999.0 -9999.0 -9999.0 -9999.0 -9999.0 -9999.0 -9999.0 -9999.0 -9999.0 -9999.0 -9999.0 -9999.0 -9999.0 -9999.0 -9999.0 -9999.0 -9999.0 -9999.0 -9999.0 -9999.0 -9999.0 -9999.0 -9999.0 -9999.0 -9999.0 -9999.0 -9999.0 -9999.0 -9999.0 -9999.0 -9999.0 -9999.0 -9999.0 -9999.0 -9999.0 -9999.0 -9999.0 -9999.0 -9999.0 -9999.0 -9999.0 -9999.0 -9999.0 -9999.0 -9999.0 -9999.0 -9999.0 -9999.0 -9999.0 -9999.0 -9999.0 -9999.0 -9999.0 -9999.0 -9999.0 -9999.0 -9999.0 -9999.0 -9999.0 -9999.0 -9999.0 -9999.0 -9999.0 -9999.0 -9999.0 -9999.0 -9999.0 -9999.0 -9999.0 -9999.0 -9999.0 -9999.0 -9999.0 -9999.0 -9999.0 -9999.0 -9999.0 -9999.0 -9999.0 -9999.0 -9999.0 -9999.0 -9999.0 -9999.0 -9999.0 -9999.0 -9999.0 -9999.0 -9999.0 -9999.0 -9999.0 -9999.0 -9999.0 -9999.0 -9999.0 -9999.0 -9999.0 -9999.0 -9999.0 -9999.0 -9999.0 -9999.0 -9999.0 -9999.0 -9999.0 -9999.0 -9999.0 -9999.0 -9999.0 -9999.0 -9999.0 -9999.0 -9999.0 -9999.0 -9999.0 -9999.0 -9999.0 -9999.0 -9999.0 -9999.0 -9999.0 -9999.0 -9999.0 -9999.0 -9999.0 -9999.0 -9999.0 -9999.0 -9999.0 -9999.0 -9999.0 -9999.0 -9999.0 -9999.0 -9999.0 -9999.0 -9999.0 -9999.0 -9999.0 -9999.0 -9999.0 -9999.0 -9999.0 -9999.0 -9999.0 -9999.0 -9999.0 -9999.0 -9999.0 -9999.0 -9999.0 -9999.0 -9999.0 -9999.0 -9999.0 -9999.0 -9999.0 -9999.0 -9999.0 -9999.0 -9999.0 -9999.0 -9999.0 -9999.0 -9999.0 -9999.0 -9999.0 -9999.0 -9999.0 -9999.0 -9999.0 -9999.0 -9999.0 -9999.0 -9999.0 -9999.0 -9999.0 -9999.0 -9999.0 -9999.0 -9999.0 -9999.0 -9999.0 -9999.0 -9999.0 -9999.0 -9999.0 -9999.0 -9999.0 -9999.0 -9999.0 -9999.0 -9999.0 -9999.0 -9999.0 -9999.0 -9999.0 -9999.0 -9999.0 -9999.0 -9999.0 -9999.0 -9999.0 -9999.0 -9999.0 -9999.0 -9999.0 -9999.0 -9999.0 -9999.0 -9999.0 -9999.0 -9999.0 -9999.0 -9999.0 -9999.0 -9999.0 -9999.0 -9999.0 -9999.0 -9999.0 -9999.0 -9999.0 -9999.0 -9999.0 -9999.0 -9999.0 -9999.0 -9999.0 -9999.0 -9999.0 -9999.0 -9999.0 -9999.0 -9999.0 -9999.0 -9999.0 -9999.0 -9999.0 -9999.0 -9999.0 -9999.0 -9999.0 -9999.0 -9999.0 -9999.0 -9999.0 -9999.0 -9999.0 -9999.0 -9999.0 -9999.0 -9999.0 -9999.0 -9999.0 -9999.0 -9999.0 -9999.0 -9999.0 -9999.0 -9999.0 -9999.0 -9999.0 -9999.0 -9999.0 -9999.0 -9999.0 -9999.0 -9999.0 -9999.0 -9999.0 -9999.0 -9999.0 -9999.0 -9999.0 -9999.0 -9999.0 -9999.0 -9999.0 -9999.0 -9999.0 -9999.0 -9999.0 -9999.0 -9999.0 -9999.0 -9999.0 -9999.0 -9999.0 -9999.0 -9999.0 -9999.0 -9999.0 -9999.0 -9999.0 -9999.0 -9999.0 -9999.0 -9999.0 -9999.0 -9999.0 -9999.0 -9999.0 -9999.0 -9999.0 -9999.0 -9999.0 -9999.0 -9999.0 -9999.0 -9999.0 -9999.0 -9999.0 -9999.0 -9999.0 2046.69 2046.52 2046.36 2046.19 2045.8 2045.65 2045.03 2044.46 2044.3 2044.67 2045.04 2045.4 2046.12 2047.31 2048.4 2051.05 2051.24 2050.96 2051.23 2051.5 2051.77 2052.05 2052.76 2052.81 2053.77 2054.78 2055.85 2056.84 2057.37 2058.15 2059.36 2060.54 2061.57 2062.59 2063.62 2064.65 2065.68 2066.71 2067.18 2067.35 2067.86 2068.38 2068.77 2069.25 2069.92 2070.59 2070.69 2070.98 2072.13 2074.91 2076.69 2077.45 2078.56 2079.67 2081.51 2083.67 2085.73 2087.1 2088.48 2089.86 2091.35 2092.84 2094.33 2095.42 2096.67 2097.81 2098.94 2100.22 2101.95 2103.69 2105.05 2106.41 2107.77 2109.13 2110.93 2112.7 2114.46 2116.16 2117.62 2119.49 2121.05 2122.61 2124.14 2125.89 2128.28 2130.75 2132.54 2134.15 2135.69 2137.48 2139.45 2141.02 2142.54 2144.32 2146.09 2147.87 2149.65 2151.43 2153.68 2156.37 2158.99 2161.07 2162.72 2164.61 2167.36 2169.43 2171.85 2174.33 2176.62 2178.9 2181.19 2183.55 2186.06 2188.39 2190.35 2192.31 2194.27 2196.24 2197.98 2198.73 2199.49 2200.25 2201.01 2202.08 2203.26 2204.43 2205.23 2205.32 2205.08 2204.59 2204.11 2203.62 2203.13 2202.64 2202.98 2203.28 2203.99 2204.72 2205.27 2205.39 2205.52 2205.56 2205.58 2205.46 2205.29 2204.4 2203.48 2202.57 2201.65 2200.73 2199.81 2198.86 2198.04 2197.52 2197 2196.48 2195.49 2194.68 2193.53 2192.25 2190.98 2189.7 2188.32 2186.67 2185.03 2183.38 2181.74 2180.09 2179.45 2178.53 2177.48 2176.44 2174.34 2172.22 2170.2 2168.32 2166.96 2166.52 2165 2163.54 2162.07 2161.12 2160.25 2159.24 2158.17 2157.09 2157.24 2157.37 2157.4 2156.56 2156.6 2156.17 2156.11 2155.59 2154.89 2154.18 2153.93 2153.77 2155.54 2158.47 2161.13 2162.88 2164.53 2166.93 2169.64 2171.9 2174.11 2175.89 2177.29 2178.77 2180.35 2181.92 2183.5 2184.75 2185.75 2187.02 2188 2189.07 2189.33 2190.32 2191.36 2192.38 2193.04 2193.63 2194.29 2194.84 2195.58 2196.78 2197.07 2197.57 2197.83 2197.79 2197.83 2197.99 2198.8 2199.61 2200.86 2202.12 2203.39 
-9999.0 -9999.0 -9999.0 -9999.0 -9999.0 -9999.0 -9999.0 -9999.0 -9999.0 -9999.0 -9999.0 -9999.0 -9999.0 -9999.0 -9999.0 -9999.0 -9999.0 -9999.0 -9999.0 -9999.0 -9999.0 -9999.0 -9999.0 -9999.0 -9999.0 -9999.0 -9999.0 -9999.0 -9999.0 -9999.0 -9999.0 -9999.0 -9999.0 -9999.0 -9999.0 -9999.0 -9999.0 -9999.0 -9999.0 -9999.0 -9999.0 -9999.0 -9999.0 -9999.0 -9999.0 -9999.0 -9999.0 -9999.0 -9999.0 -9999.0 -9999.0 -9999.0 -9999.0 -9999.0 -9999.0 -9999.0 -9999.0 -9999.0 -9999.0 -9999.0 -9999.0 -9999.0 -9999.0 -9999.0 -9999.0 -9999.0 -9999.0 -9999.0 -9999.0 -9999.0 -9999.0 -9999.0 -9999.0 -9999.0 -9999.0 -9999.0 -9999.0 -9999.0 -9999.0 -9999.0 -9999.0 -9999.0 -9999.0 -9999.0 -9999.0 -9999.0 -9999.0 -9999.0 -9999.0 -9999.0 -9999.0 -9999.0 -9999.0 -9999.0 -9999.0 -9999.0 -9999.0 -9999.0 -9999.0 -9999.0 -9999.0 -9999.0 -9999.0 -9999.0 -9999.0 -9999.0 -9999.0 -9999.0 -9999.0 -9999.0 -9999.0 -9999.0 -9999.0 -9999.0 -9999.0 -9999.0 -9999.0 -9999.0 -9999.0 -9999.0 -9999.0 -9999.0 -9999.0 -9999.0 -9999.0 -9999.0 -9999.0 -9999.0 -9999.0 -9999.0 -9999.0 -9999.0 -9999.0 -9999.0 -9999.0 -9999.0 -9999.0 -9999.0 -9999.0 -9999.0 -9999.0 -9999.0 -9999.0 -9999.0 -9999.0 -9999.0 -9999.0 -9999.0 -9999.0 -9999.0 -9999.0 -9999.0 -9999.0 -9999.0 -9999.0 -9999.0 -9999.0 -9999.0 -9999.0 -9999.0 -9999.0 -9999.0 -9999.0 -9999.0 -9999.0 -9999.0 -9999.0 -9999.0 -9999.0 -9999.0 -9999.0 -9999.0 -9999.0 -9999.0 -9999.0 -9999.0 -9999.0 -9999.0 -9999.0 -9999.0 -9999.0 -9999.0 -9999.0 -9999.0 -9999.0 -9999.0 -9999.0 -9999.0 -9999.0 -9999.0 -9999.0 -9999.0 -9999.0 -9999.0 -9999.0 -9999.0 -9999.0 -9999.0 -9999.0 -9999.0 -9999.0 -9999.0 -9999.0 -9999.0 -9999.0 -9999.0 -9999.0 -9999.0 -9999.0 -9999.0 -9999.0 -9999.0 -9999.0 -9999.0 -9999.0 -9999.0 -9999.0 -9999.0 -9999.0 -9999.0 -9999.0 -9999.0 -9999.0 -9999.0 -9999.0 -9999.0 -9999.0 -9999.0 -9999.0 -9999.0 -9999.0 -9999.0 -9999.0 -9999.0 -9999.0 -9999.0 -9999.0 -9999.0 -9999.0 -9999.0 -9999.0 -9999.0 -9999.0 -9999.0 -9999.0 -9999.0 -9999.0 -9999.0 -9999.0 -9999.0 -9999.0 -9999.0 -9999.0 -9999.0 -9999.0 -9999.0 -9999.0 -9999.0 -9999.0 -9999.0 -9999.0 -9999.0 -9999.0 -9999.0 -9999.0 -9999.0 -9999.0 -9999.0 -9999.0 -9999.0 -9999.0 -9999.0 -9999.0 -9999.0 -9999.0 -9999.0 -9999.0 -9999.0 -9999.0 -9999.0 -9999.0 -9999.0 -9999.0 -9999.0 -9999.0 -9999.0 -9999.0 -9999.0 -9999.0 -9999.0 -9999.0 -9999.0 -9999.0 -9999.0 -9999.0 -9999.0 -9999.0 -9999.0 -9999.0 -9999.0 -9999.0 -9999.0 -9999.0 -9999.0 -9999.0 -9999.0 -9999.0 -9999.0 -9999.0 -9999.0 -9999.0 -9999.0 -9999.0 -9999.0 -9999.0 -9999.0 -9999.0 -9999.0 -9999.0 -9999.0 -9999.0 -9999.0 -9999.0 -9999.0 -9999.0 -9999.0 -9999.0 -9999.0 -9999.0 -9999.0 -9999.0 -9999.0 -9999.0 -9999.0 -9999.0 -9999.0 -9999.0 -9999.0 -9999.0 -9999.0 -9999.0 -9999.0 -9999.0 -9999.0 -9999.0 -9999.0 -9999.0 -9999.0 -9999.0 -9999.0 -9999.0 -9999.0 -9999.0 -9999.0 -9999.0 -9999.0 -9999.0 -9999.0 -9999.0 -9999.0 -9999.0 -9999.0 -9999.0 -9999.0 -9999.0 -9999.0 -9999.0 -9999.0 -9999.0 -9999.0 -9999.0 -9999.0 -9999.0 -9999.0 -9999.0 -9999.0 -9999.0 -9999.0 -9999.0 -9999.0 -9999.0 -9999.0 -9999.0 -9999.0 -9999.0 -9999.0 -9999.0 -9999.0 -9999.0 -9999.0 -9999.0 -9999.0 -9999.0 -9999.0 -9999.0 -9999.0 -9999.0 -9999.0 -9999.0 -9999.0 -9999.0 -9999.0 -9999.0 -9999.0 -9999.0 -9999.0 -9999.0 -9999.0 -9999.0 -9999.0 -9999.0 -9999.0 -9999.0 -9999.0 -9999.0 -9999.0 -9999.0 -9999.0 -9999.0 -9999.0 -9999.0 -9999.0 -9999.0 -9999.0 -9999.0 -9999.0 -9999.0 -9999.0 -9999.0 -9999.0 -9999.0 -9999.0 -9999.0 -9999.0 -9999.0 -9999.0 -9999.0 -9999.0 -9999.0 -9999.0 -9999.0 -9999.0 -9999.0 -9999.0 -9999.0 -9999.0 -9999.0 -9999.0 -9999.0 -9999.0 -9999.0 -9999.0 -9999.0 -9999.0 -9999.0 -9999.0 -9999.0 -9999.0 -9999.0 -9999.0 -9999.0 -9999.0 -9999.0 -9999.0 -9999.0 -9999.0 -9999.0 -9999.0 -9999.0 -9999.0 -9999.0 -9999.0 -9999.0 -9999.0 -9999.0 2050.02 2049.86 2049.51 2048.96 2048.42 2048.28 2048.41 2047.42 2048.35 2047.87 2047.42 2047.31 2047.76 2048.36 2049.88 2051.82 2053.45 2053.58 2053.72 2053.59 2053.87 2054.46 2055.18 2055.49 2055.4 2056.12 2056.93 2057.87 2058.82 2059.6 2061.44 2062.12 2062.97 2064.65 2065.68 2066.71 2067.73 2068.76 2069.79 2069.9 2070.09 2070.6 2071.22 2071.92 2072.09 2072.56 2073.23 2073.63 2073.84 2075.01 2077.79 2078.45 2079.41 2080.52 2081.63 2082.74 2084.75 2086.9 2088.53 2089.9 2091.28 2092.65 2094.13 2095.62 2096.61 2098 2099.63 2100.76 2102 2103.46 2105.19 2106.68 2107.9 2109.11 2110.39 2112.14 2114.2 2115.97 2117.53 2119.21 2120.79 2122.39 2123.97 2125.73 2127.47 2129.68 2132.08 2133.81 2135.39 2136.96 2138.53 2140.31 2141.91 2143.68 2145.47 2147.29 2149.11 2150.92 2152.79 2155.12 2157.35 2159.93 2161.96 2163.83 2165.92 2168.59 2170.8 2173.12 2175.44 2177.8 2180.09 2182.38 2184.77 2187.25 2189.37 2191.32 2193.28 2195.24 2197.21 2199.17 2199.94 2200.7 2201.46 2202.31 2203.49 2204.67 2205.84 2207.02 2207.26 2207.09 2206.6 2206.11 2205.62 2205.04 2205.25 2205.58 2205.88 2206.48 2207.21 2207.62 2207.92 2208.03 2208.06 2208.01 2207.72 2207.18 2206.56 2205.64 2204.72 2203.81 2202.89 2201.97 2200.93 2200.26 2199.74 2199.16 2198.15 2197.13 2196.11 2195.67 2194.39 2193.12 2191.84 2190.27 2188.63 2186.98 2185.33 2183.69 2182.04 2180.93 2179.92 2179.07 2178.03 2175.87 2173.62 2171.67 2170.5 2169.37 2168.64 2167.34 2166.09 2165.19 2164.29 2163.45 2162.31 2161.24 2160.14 2160.27 2160.24 2160.21 2159.92 2159.46 2158.9 2158.71 2158.01 2157.31 2156.44 2155.88 2156.63 2157.64 2160.08 2162.4 2164.31 2166.13 2168.97 2171.23 2173.45 2175.6 2177.3 2178.98 2180.57 2182.09 2183.61 2185.13 2186.58 2187.4 2188.7 2189.82 2191.07 2191.93 2192.99 2194.13 2195.19 2196.09 2196.67 2197.36 2197.93 2198.45 2199.22 2199.84 2200.5 2200.85 2201.01 2201.1 2201.2 2201.44 2202.09 2203.04 2204.3 2205.56 
-9999.0 -9999.0 -9999.0 -9999.0 -9999.0 -9999.0 -9999.0 -9999.0 -9999.0 -9999.0 -9999.0 -9999.0 -9999.0 -9999.0 -9999.0 -9999.0 -9999.0 -9999.0 -9999.0 -9999.0 -9999.0 -9999.0 -9999.0 -9999.0 -9999.0 -9999.0 -9999.0 -9999.0 -9999.0 -9999.0 -9999.0 -9999.0 -9999.0 -9999.0 -9999.0 -9999.0 -9999.0 -9999.0 -9999.0 -9999.0 -9999.0 -9999.0 -9999.0 -9999.0 -9999.0 -9999.0 -9999.0 -9999.0 -9999.0 -9999.0 -9999.0 -9999.0 -9999.0 -9999.0 -9999.0 -9999.0 -9999.0 -9999.0 -9999.0 -9999.0 -9999.0 -9999.0 -9999.0 -9999.0 -9999.0 -9999.0 -9999.0 -9999.0 -9999.0 -9999.0 -9999.0 -9999.0 -9999.0 -9999.0 -9999.0 -9999.0 -9999.0 -9999.0 -9999.0 -9999.0 -9999.0 -9999.0 -9999.0 -9999.0 -9999.0 -9999.0 -9999.0 -9999.0 -9999.0 -9999.0 -9999.0 -9999.0 -9999.0 -9999.0 -9999.0 -9999.0 -9999.0 -9999.0 -9999.0 -9999.0 -9999.0 -9999.0 -9999.0 -9999.0 -9999.0 -9999.0 -9999.0 -9999.0 -9999.0 -9999.0 -9999.0 -9999.0 -9999.0 -9999.0 -9999.0 -9999.0 -9999.0 -9999.0 -9999.0 -9999.0 -9999.0 -9999.0 -9999.0 -9999.0 -9999.0 -9999.0 -9999.0 -9999.0 -9999.0 -9999.0 -9999.0 -9999.0 -9999.0 -9999.0 -9999.0 -9999.0 -9999.0 -9999.0 -9999.0 -9999.0 -9999.0 -9999.0 -9999.0 -9999.0 -9999.0 -9999.0 -9999.0 -9999.0 -9999.0 -9999.0 -9999.0 -9999.0 -9999.0 -9999.0 -9999.0 -9999.0 -9999.0 -9999.0 -9999.0 -9999.0 -9999.0 -9999.0 -9999.0 -9999.0 -9999.0 -9999.0 -9999.0 -9999.0 -9999.0 -9999.0 -9999.0 -9999.0 -9999.0 -9999.0 -9999.0 -9999.0 -9999.0 -9999.0 -9999.0 -9999.0 -9999.0 -9999.0 -9999.0 -9999.0 -9999.0 -9999.0 -9999.0 -9999.0 -9999.0 -9999.0 -9999.0 -9999.0 -9999.0 -9999.0 -9999.0 -9999.0 -9999.0 -9999.0 -9999.0 -9999.0 -9999.0 -9999.0 -9999.0 -9999.0 -9999.0 -9999.0 -9999.0 -9999.0 -9999.0 -9999.0 -9999.0 -9999.0 -9999.0 -9999.0 -9999.0 -9999.0 -9999.0 -9999.0 -9999.0 -9999.0 -9999.0 -9999.0 -9999.0 -9999.0 -9999.0 -9999.0 -9999.0 -9999.0 -9999.0 -9999.0 -9999.0 -9999.0 -9999.0 -9999.0 -9999.0 -9999.0 -9999.0 -9999.0 -9999.0 -9999.0 -9999.0 -9999.0 -9999.0 -9999.0 -9999.0 -9999.0 -9999.0 -9999.0 -9999.0 -9999.0 -9999.0 -9999.0 -9999.0 -9999.0 -9999.0 -9999.0 -9999.0 -9999.0 -9999.0 -9999.0 -9999.0 -9999.0 -9999.0 -9999.0 -9999.0 -9999.0 -9999.0 -9999.0 -9999.0 -9999.0 -9999.0 -9999.0 -9999.0 -9999.0 -9999.0 -9999.0 -9999.0 -9999.0 -9999.0 -9999.0 -9999.0 -9999.0 -9999.0 -9999.0 -9999.0 -9999.0 -9999.0 -9999.0 -9999.0 -9999.0 -9999.0 -9999.0 -9999.0 -9999.0 -9999.0 -9999.0 -9999.0 -9999.0 -9999.0 -9999.0 -9999.0 -9999.0 -9999.0 -9999.0 -9999.0 -9999.0 -9999.0 -9999.0 -9999.0 -9999.0 -9999.0 -9999.0 -9999.0 -9999.0 -9999.0 -9999.0 -9999.0 -9999.0 -9999.0 -9999.0 -9999.0 -9999.0 -9999.0 -9999.0 -9999.0 -9999.0 -9999.0 -9999.0 -9999.0 -9999.0 -9999.0 -9999.0 -9999.0 -9999.0 -9999.0 -9999.0 -9999.0 -9999.0 -9999.0 -9999.0 -9999.0 -9999.0 -9999.0 -9999.0 -9999.0 -9999.0 -9999.0 -9999.0 -9999.0 -9999.0 -9999.0 -9999.0 -9999.0 -9999.0 -9999.0 -9999.0 -9999.0 -9999.0 -9999.0 -9999.0 -9999.0 -9999.0 -9999.0 -9999.0 -9999.0 -9999.0 -9999.0 -9999.0 -9999.0 -9999.0 -9999.0 -9999.0 -9999.0 -9999.0 -9999.0 -9999.0 -9999.0 -9999.0 -9999.0 -9999.0 -9999.0 -9999.0 -9999.0 -9999.0 -9999.0 -9999.0 -9999.0 -9999.0 -9999.0 -9999.0 -9999.0 -9999.0 -9999.0 -9999.0 -9999.0 -9999.0 -9999.0 -9999.0 -9999.0 -9999.0 -9999.0 -9999.0 -9999.0 -9999.0 -9999.0 -9999.0 -9999.0 -9999.0 -9999.0 -9999.0 -9999.0 -9999.0 -9999.0 -9999.0 -9999.0 -9999.0 -9999.0 -9999.0 -9999.0 -9999.0 -9999.0 -9999.0 -9999.0 -9999.0 -9999.0 -9999.0 -9999.0 -9999.0 -9999.0 -9999.0 -9999.0 -9999.0 -9999.0 -9999.0 -9999.0 -9999.0 -9999.0 -9999.0 -9999.0 -9999.0 -9999.0 -9999.0 -9999.0 -9999.0 -9999.0 -9999.0 -9999.0 -9999.0 -9999.0 -9999.0 -9999.0 -9999.0 -9999.0 -9999.0 -9999.0 -9999.0 -9999.0 -9999.0 -9999.0 -9999.0 -9999.0 -9999.0 -9999.0 -9999.0 -9999.0 -9999.0 -9999.0 -9999.0 -9999.0 -9999.0 -9999.0 -9999.0 -9999.0 -9999.0 2053.23 2052.93 2052.63 2052.33 2052.03 2051.73 2051.64 2051.4 2050.77 2051.92 2051.6 2051.03 2050.46 2051.05 2051.73 2052.48 2054.62 2055.45 2055.58 2055.74 2056.24 2056.88 2057.59 2058.23 2058.14 2058.06 2058.46 2059 2059.25 2061.06 2063.31 2064.2 2064.88 2065.56 2067.21 2068.76 2069.79 2070.82 2071.85 2072.61 2072.32 2072.83 2073.45 2074.15 2074.85 2075.29 2075.41 2075.87 2076.54 2076.7 2077.89 2080.28 2080.27 2081.38 2082.49 2083.6 2084.7 2085.82 2087.98 2089.96 2091.33 2092.7 2094.08 2095.45 2096.91 2098.13 2099.99 2101.41 2102.65 2103.89 2105.13 2106.69 2108.33 2109.56 2110.78 2111.99 2113.49 2115.53 2117.36 2118.96 2120.25 2121.81 2123.4 2125.02 2127.06 2128.99 2131.05 2133.15 2134.93 2136.51 2137.94 2139.5 2141.27 2143.29 2145.09 2146.88 2148.67 2150.46 2152.26 2154.33 2156.62 2158.78 2160.9 2163.05 2165.14 2167.23 2169.82 2172.18 2174.49 2176.54 2178.93 2181.27 2183.56 2185.99 2188.32 2190.35 2192.3 2194.25 2196.21 2198.17 2200.14 2201.14 2201.9 2202.66 2203.73 2204.9 2206.08 2207.25 2208.47 2209.2 2209.09 2208.6 2208.1 2207.52 2207.51 2207.86 2208.18 2208.48 2208.97 2209.7 2209.95 2210.25 2210.3 2210.18 2209.98 2209.55 2208.94 2208.33 2207.72 2206.88 2205.96 2205.05 2204.08 2203 2202.47 2201.82 2200.8 2199.78 2198.76 2197.74 2196.9 2196.53 2195.25 2193.87 2192.23 2190.58 2188.93 2187.84 2186.94 2185.55 2184.3 2182.97 2181.58 2179.93 2177.64 2174.8 2174.05 2172.97 2172.24 2171.1 2170.19 2169.3 2168.42 2167.64 2166.96 2165.91 2164.74 2163.3 2163.11 2163.02 2162.94 2162.59 2162.05 2161.7 2160.93 2160.01 2159.1 2158.64 2158.53 2157.87 2158.46 2162.31 2163.88 2166.28 2168.04 2170.4 2172.66 2174.91 2177.1 2178.73 2180.38 2182.04 2183.7 2185.22 2186.73 2188.24 2189.19 2190.19 2191.77 2193.12 2194.41 2195.59 2196.8 2197.94 2199.03 2199.73 2200.44 2201.03 2201.3 2201.9 2203.32 2203.93 2204.17 2204.3 2204.35 2204.41 2204.65 2204.89 2205.38 2206.47 2207.73 
-9999.0 -9999.0 -9999.0 -9999.0 -9999.0 -9999.0 -9999.0 -9999.0 -9999.0 -9999.0 -9999.0 -9999.0 -9999.0 -9999.0 -9999.0 -9999.0 -9999.0 -9999.0 -9999.0 -9999.0 -9999.0 -9999.0 -9999.0 -9999.0 -9999.0 -9999.0 -9999.0 -9999.0 -9999.0 -9999.0 -9999.0 -9999.0 -9999.0 -9999.0 -9999.0 -9999.0 -9999.0 -9999.0 -9999.0 -9999.0 -9999.0 -9999.0 -9999.0 -9999.0 -9999.0 -9999.0 -9999.0 -9999.0 -9999.0 -9999.0 -9999.0 -9999.0 -9999.0 -9999.0 -9999.0 -9999.0 -9999.0 -9999.0 -9999.0 -9999.0 -9999.0 -9999.0 -9999.0 -9999.0 -9999.0 -9999.0 -9999.0 -9999.0 -9999.0 -9999.0 -9999.0 -9999.0 -9999.0 -9999.0 -9999.0 -9999.0 -9999.0 -9999.0 -9999.0 -9999.0 -9999.0 -9999.0 -9999.0 -9999.0 -9999.0 -9999.0 -9999.0 -9999.0 -9999.0 -9999.0 -9999.0 -9999.0 -9999.0 -9999.0 -9999.0 -9999.0 -9999.0 -9999.0 -9999.0 -9999.0 -9999.0 -9999.0 -9999.0 -9999.0 -9999.0 -9999.0 -9999.0 -9999.0 -9999.0 -9999.0 -9999.0 -9999.0 -9999.0 -9999.0 -9999.0 -9999.0 -9999.0 -9999.0 -9999.0 -9999.0 -9999.0 -9999.0 -9999.0 -9999.0 -9999.0 -9999.0 -9999.0 -9999.0 -9999.0 -9999.0 -9999.0 -9999.0 -9999.0 -9999.0 -9999.0 -9999.0 -9999.0 -9999.0 -9999.0 -9999.0 -9999.0 -9999.0 -9999.0 -9999.0 -9999.0 -9999.0 -9999.0 -9999.0 -9999.0 -9999.0 -9999.0 -9999.0 -9999.0 -9999.0 -9999.0 -9999.0 -9999.0 -9999.0 -9999.0 -9999.0 -9999.0 -9999.0 -9999.0 -9999.0 -9999.0 -9999.0 -9999.0 -9999.0 -9999.0 -9999.0 -9999.0 -9999.0 -9999.0 -9999.0 -9999.0 -9999.0 -9999.0 -9999.0 -9999.0 -9999.0 -9999.0 -9999.0 -9999.0 -9999.0 -9999.0 -9999.0 -9999.0 -9999.0 -9999.0 -9999.0 -9999.0 -9999.0 -9999.0 -9999.0 -9999.0 -9999.0 -9999.0 -9999.0 -9999.0 -9999.0 -9999.0 -9999.0 -9999.0 -9999.0 -9999.0 -9999.0 -9999.0 -9999.0 -9999.0 -9999.0 -9999.0 -9999.0 -9999.0 -9999.0 -9999.0 -9999.0 -9999.0 -9999.0 -9999.0 -9999.0 -9999.0 -9999.0 -9999.0 -9999.0 -9999.0 -9999.0 -9999.0 -9999.0 -9999.0 -9999.0 -9999.0 -9999.0 -9999.0 -9999.0 -9999.0 -9999.0 -9999.0 -9999.0 -9999.0 -9999.0 -9999.0 -9999.0 -9999.0 -9999.0 -9999.0 -9999.0 -9999.0 -9999.0 -9999.0 -9999.0 -9999.0 -9999.0 -9999.0 -9999.0 -9999.0 -9999.0 -9999.0 -9999.0 -9999.0 -9999.0 -9999.0 -9999.0 -9999.0 -9999.0 -9999.0 -9999.0 -9999.0 -9999.0 -9999.0 -9999.0 -9999.0 -9999.0 -9999.0 -9999.0 -9999.0 -9999.0 -9999.0 -9999.0 -9999.0 -9999.0 -9999.0 -9999.0 -9999.0 -9999.0 -9999.0 -9999.0 -9999.0 -9999.0 -9999.0 -9999.0 -9999.0 -9999.0 -9999.0 -9999.0 -9999.0 -9999.0 -9999.0 -9999.0 -9999.0 -9999.0 -9999.0 -9999.0 -9999.0 -9999.0 -9999.0 -9999.0 -9999.0 -9999.0 -9999.0 -9999.0 -9999.0 -9999.0 -9999.0 -9999.0 -9999.0 -9999.0 -9999.0 -9999.0 -9999.0 -9999.0 -9999.0 -9999.0 -9999.0 -9999.0 -9999.0 -9999.0 -9999.0 -9999.0 -9999.0 -9999.0 -9999.0 -9999.0 -9999.0 -9999.0 -9999.0 -9999.0 -9999.0 -9999.0 -9999.0 -9999.0 -9999.0 -9999.0 -9999.0 -9999.0 -9999.0 -9999.0 -9999.0 -9999.0 -9999.0 -9999.0 -9999.0 -9999.0 -9999.0 -9999.0 -9999.0 -9999.0 -9999.0 -9999.0 -9999.0 -9999.0 -9999.0 -9999.0 -9999.0 -9999.0 -9999.0 -9999.0 -9999.0 -9999.0 -9999.0 -9999.0 -9999.0 -9999.0 -9999.0 -9999.0 -9999.0 -9999.0 -9999.0 -9999.0 -9999.0 -9999.0 -9999.0 -9999.0 -9999.0 -9999.0 -9999.0 -9999.0 -9999.0 -9999.0 -9999.0 -9999.0 -9999.0 -9999.0 -9999.0 -9999.0 -9999.0 -9999.0 -9999.0 -9999.0 -9999.0 -9999.0 -9999.0 -9999.0 -9999.0 -9999.0 -9999.0 -9999.0 -9999.0 -9999.0 -9999.0 -9999.0 -9999.0 -9999.0 -9999.0 -9999.0 -9999.0 -9999.0 -9999.0 -9999.0 -9999.0 -9999.0 -9999.0 -9999.0 -9999.0 -9999.0 -9999.0 -9999.0 -9999.0 -9999.0 -9999.0 -9999.0 -9999.0 -9999.0 -9999.0 -9999.0 -9999.0 -9999.0 -9999.0 -9999.0 -9999.0 -9999.0 -9999.0 -9999.0 -9999.0 -9999.0 -9999.0 -9999.0 -9999.0 -9999.0 -9999.0 -9999.0 -9999.0 -9999.0 -9999.0 -9999.0 -9999.0 -9999.0 -9999.0 -9999.0 -9999.0 -9999.0 -9999.0 -9999.0 -9999.0 -9999.0 -9999.0 -9999.0 -9999.0 -9999.0 -9999.0 -9999.0 -9999.0 -9999.0 -9999.0 2055.97 2056.68 2055.99 2055.69 2055.38 2055.08 2055.25 2054.97 2054.72 2054.82 2055.11 2054.59 2054.02 2054.16 2055.05 2055.94 2056.31 2057.1 2057.63 2058.03 2058.81 2059.62 2060 2060.72 2060.89 2060.8 2060.72 2060.8 2061.25 2061.84 2063.7 2066.28 2066.95 2067.63 2068.32 2069.61 2071.44 2072.87 2073.9 2074.93 2074.98 2075.06 2075.69 2076.38 2077.08 2077.78 2078.48 2078.65 2078.75 2079.19 2079.61 2080.77 2082.04 2082.23 2083.34 2084.45 2085.56 2086.67 2087.78 2089.06 2091.21 2092.76 2094.13 2095.5 2096.88 2098.27 2099.79 2101.64 2103.18 2104.55 2105.79 2107.03 2108.27 2109.93 2111.23 2112.45 2113.82 2115.36 2116.86 2118.32 2119.86 2121.33 2122.83 2124.41 2126.07 2128.18 2130.13 2132.12 2134.17 2135.9 2137.49 2138.93 2140.56 2142.65 2144.69 2146.51 2148.3 2150.08 2151.87 2153.71 2155.84 2158.12 2160.31 2162.36 2164.26 2166.41 2168.55 2170.94 2173.07 2175.19 2177.42 2179.87 2182.33 2184.75 2187.09 2189.38 2191.33 2193.28 2195.23 2197.18 2199.14 2201.11 2202.34 2203.1 2203.96 2205.14 2206.31 2207.49 2208.76 2210.19 2211.05 2211.09 2210.57 2210 2209.78 2210.12 2210.46 2210.78 2211.07 2211.47 2211.97 2212.27 2212.3 2212.21 2212.16 2211.86 2211.3 2210.69 2210.09 2209.48 2208.87 2208.12 2207.2 2206.15 2205.21 2204.47 2203.45 2202.43 2201.41 2200.4 2199.38 2198.36 2197.99 2197.39 2195.83 2194.65 2193.78 2192.9 2191.84 2190.45 2189.06 2187.47 2185.91 2184.35 2182.77 2180.72 2178.61 2177.35 2175.95 2175 2174.02 2173.29 2172.52 2171.83 2171.31 2170.46 2169.22 2167.93 2166.45 2166.08 2165.71 2165.34 2164.75 2164.17 2163.06 2162.79 2161.71 2161 2160.81 2161.02 2161.67 2162.83 2164.88 2166.9 2168.74 2170.75 2172.43 2174.6 2176.76 2178.75 2180.26 2181.92 2183.58 2185.19 2186.59 2188.12 2189.58 2190.72 2192.09 2193.7 2195.24 2196.72 2197.9 2199.09 2200.35 2201.6 2202.56 2203.1 2203.53 2203.65 2204.21 2205.55 2205.99 2206.04 2207.29 2207.6 2207.65 2207.86 2208.1 2208.35 2208.67 2209.97 
-9999.0 -9999.0 -9999.0 -9999.0 -9999.0 -9999.0 -9999.0 -9999.0 -9999.0 -9999.0 -9999.0 -9999.0 -9999.0 -9999.0 -9999.0 -9999.0 -9999.0 -9999.0 -9999.0 -9999.0 -9999.0 -9999.0 -9999.0 -9999.0 -9999.0 -9999.0 -9999.0 -9999.0 -9999.0 -9999.0 -9999.0 -9999.0 -9999.0 -9999.0 -9999.0 -9999.0 -9999.0 -9999.0 -9999.0 -9999.0 -9999.0 -9999.0 -9999.0 -9999.0 -9999.0 -9999.0 -9999.0 -9999.0 -9999.0 -9999.0 -9999.0 -9999.0 -9999.0 -9999.0 -9999.0 -9999.0 -9999.0 -9999.0 -9999.0 -9999.0 -9999.0 -9999.0 -9999.0 -9999.0 -9999.0 -9999.0 -9999.0 -9999.0 -9999.0 -9999.0 -9999.0 -9999.0 -9999.0 -9999.0 -9999.0 -9999.0 -9999.0 -9999.0 -9999.0 -9999.0 -9999.0 -9999.0 -9999.0 -9999.0 -9999.0 -9999.0 -9999.0 -9999.0 -9999.0 -9999.0 -9999.0 -9999.0 -9999.0 -9999.0 -9999.0 -9999.0 -9999.0 -9999.0 -9999.0 -9999.0 -9999.0 -9999.0 -9999.0 -9999.0 -9999.0 -9999.0 -9999.0 -9999.0 -9999.0 -9999.0 -9999.0 -9999.0 -9999.0 -9999.0 -9999.0 -9999.0 -9999.0 -9999.0 -9999.0 -9999.0 -9999.0 -9999.0 -9999.0 -9999.0 -9999.0 -9999.0 -9999.0 -9999.0 -9999.0 -9999.0 -9999.0 -9999.0 -9999.0 -9999.0 -9999.0 -9999.0 -9999.0 -9999.0 -9999.0 -9999.0 -9999.0 -9999.0 -9999.0 -9999.0 -9999.0 -9999.0 -9999.0 -9999.0 -9999.0 -9999.0 -9999.0 -9999.0 -9999.0 -9999.0 -9999.0 -9999.0 -9999.0 -9999.0 -9999.0 -9999.0 -9999.0 -9999.0 -9999.0 -9999.0 -9999.0 -9999.0 -9999.0 -9999.0 -9999.0 -9999.0 -9999.0 -9999.0 -9999.0 -9999.0 -9999.0 -9999.0 -9999.0 -9999.0 -9999.0 -9999.0 -9999.0 -9999.0 -9999.0 -9999.0 -9999.0 -9999.0 -9999.0 -9999.0 -9999.0 -9999.0 -9999.0 -9999.0 -9999.0 -9999.0 -9999.0 -9999.0 -9999.0 -9999.0 -9999.0 -9999.0 -9999.0 -9999.0 -9999.0 -9999.0 -9999.0 -9999.0 -9999.0 -9999.0 -9999.0 -9999.0 -9999.0 -9999.0 -9999.0 -9999.0 -9999.0 -9999.0 -9999.0 -9999.0 -9999.0 -9999.0 -9999.0 -9999.0 -9999.0 -9999.0 -9999.0 -9999.0 -9999.0 -9999.0 -9999.0 -9999.0 -9999.0 -9999.0 -9999.0 -9999.0 -9999.0 -9999.0 -9999.0 -9999.0 -9999.0 -9999.0 -9999.0 -9999.0 -9999.0 -9999.0 -9999.0 -9999.0 -9999.0 -9999.0 -9999.0 -9999.0 -9999.0 -9999.0 -9999.0 -9999.0 -9999.0 -9999.0 -9999.0 -9999.0 -9999.0 -9999.0 -9999.0 -9999.0 -9999.0 -9999.0 -9999.0 -9999.0 -9999.0 -9999.0 -9999.0 -9999.0 -9999.0 -9999.0 -9999.0 -9999.0 -9999.0 -9999.0 -9999.0 -9999.0 -9999.0 -9999.0 -9999.0 -9999.0 -9999.0 -9999.0 -9999.0 -9999.0 -9999.0 -9999.0 -9999.0 -9999.0 -9999.0 -9999.0 -9999.0 -9999.0 -9999.0 -9999.0 -9999.0 -9999.0 -9999.0 -9999.0 -9999.0 -9999.0 -9999.0 -9999.0 -9999.0 -9999.0 -9999.0 -9999.0 -9999.0 -9999.0 -9999.0 -9999.0 -9999.0 -9999.0 -9999.0 -9999.0 -9999.0 -9999.0 -9999.0 -9999.0 -9999.0 -9999.0 -9999.0 -9999.0 -9999.0 -9999.0 -9999.0 -9999.0 -9999.0 -9999.0 -9999.0 -9999.0 -9999.0 -9999.0 -9999.0 -9999.0 -9999.0 -9999.0 -9999.0 -9999.0 -9999.0 -9999.0 -9999.0 -9999.0 -9999.0 -9999.0 -9999.0 -9999.0 -9999.0 -9999.0 -9999.0 -9999.0 -9999.0 -9999.0 -9999.0 -9999.0 -9999.0 -9999.0 -9999.0 -9999.0 -9999.0 -9999.0 -9999.0 -9999.0 -9999.0 -9999.0 -9999.0 -9999.0 -9999.0 -9999.0 -9999.0 -9999.0 -9999.0 -9999.0 -9999.0 -9999.0 -9999.0 -9999.0 -9999.0 -9999.0 -9999.0 -9999.0 -9999.0 -9999.0 -9999.0 -9999.0 -9999.0 -9999.0 -9999.0 -9999.0 -9999.0 -9999.0 -9999.0 -9999.0 -9999.0 -9999.0 -9999.0 -9999.0 -9999.0 -9999.0 -9999.0 -9999.0 -9999.0 -9999.0 -9999.0 -9999.0 -9999.0 -9999.0 -9999.0 -9999.0 -9999.0 -9999.0 -9999.0 -9999.0 -9999.0 -9999.0 -9999.0 -9999.0 -9999.0 -9999.0 -9999.0 -9999.0 -9999.0 -9999.0 -9999.0 -9999.0 -9999.0 -9999.0 -9999.0 -9999.0 -9999.0 -9999.0 -9999.0 -9999.0 -9999.0 -9999.0 -9999.0 -9999.0 -9999.0 -9999.0 -9999.0 -9999.0 -9999.0 -9999.0 -9999.0 -9999.0 -9999.0 -9999.0 -9999.0 -9999.0 -9999.0 -9999.0 -9999.0 -9999.0 -9999.0 -9999.0 -9999.0 -9999.0 -9999.0 -9999.0 -9999.0 -9999.0 -9999.0 -9999.0 -9999.0 -9999.0 -9999.0 -9999.0 -9999.0 -9999.0 -9999.0 2058.43 2057.99 2058.81 2060.02 2059.81 2058.91 2058.57 2058.75 2058.92 2058.53 2058.07 2057.97 2058.15 2057.58 2057.27 2058.16 2058.88 2059.04 2059.26 2059.84 2060.55 2061.38 2062.22 2062.94 2063.27 2063.64 2063.55 2063.38 2063.16 2063.2 2063.75 2064.23 2066.31 2068.63 2069.71 2070.39 2071.07 2072.01 2073.85 2075.68 2076.99 2078.01 2077.28 2077.92 2078.62 2079.32 2080.01 2080.71 2081.41 2081.9 2082 2082.11 2082.5 2083.65 2083.81 2084.2 2085.31 2086.42 2087.52 2088.63 2089.74 2090.85 2092.29 2094.18 2095.56 2096.93 2098.34 2099.78 2101.25 2103.08 2104.61 2106.01 2107.42 2108.83 2110.16 2111.43 2112.89 2114.2 2115.69 2117.22 2118.37 2119.59 2121.13 2122.55 2123.97 2125.41 2127.12 2129.2 2131.26 2133.15 2135.12 2136.84 2138.37 2140.05 2142 2144.02 2146.09 2147.92 2149.71 2151.52 2153.38 2155.29 2157.47 2159.65 2161.82 2163.6 2165.4 2167.55 2169.63 2171.62 2174 2176.28 2178.43 2180.87 2183.34 2185.79 2188.11 2190.52 2192.32 2194.26 2196.21 2198.16 2200.11 2202.08 2203.55 2204.31 2205.37 2206.55 2207.76 2209.05 2210.46 2211.9 2212.7 2213.05 2212.48 2212.05 2212.39 2212.73 2213.07 2213.37 2213.67 2213.97 2214.29 2214.3 2214.27 2214.18 2213.82 2213.67 2213 2212.38 2211.77 2211.17 2210.57 2209.96 2209.2 2208.13 2207.15 2206.14 2205.12 2204.1 2203.08 2202.06 2201.04 2200.03 2198.89 2198.38 2198.19 2197.77 2197.25 2196.39 2194.66 2192.94 2191.21 2190.08 2188.52 2186.96 2185.36 2183.68 2181.87 2181.27 2181.16 2178.75 2177.69 2176.38 2175.62 2175.07 2174.64 2173.54 2172.25 2170.95 2169.59 2168.67 2168.23 2167.66 2166.81 2166.04 2165.54 2164.55 2163.33 2162.79 2162.96 2163.3 2164.45 2165.82 2167.34 2169.16 2171.68 2173.89 2175.03 2177.12 2179.01 2180.62 2182.3 2183.84 2185.36 2186.56 2187.74 2189.21 2190.85 2192.36 2193.7 2195.33 2196.98 2198.51 2199.9 2201.29 2202.53 2203.66 2204.21 2204.88 2205.59 2205.73 2206.48 2207.23 2207.89 2208.95 2210 2210.52 2210.9 2211.07 2211.32 2211.46 2211.47 2212.5 
-9999.0 -9999.0 -9999.0 -9999.0 -9999.0 -9999.0 -9999.0 -9999.0 -9999.0 -9999.0 -9999.0 -9999.0 -9999.0 -9999.0 -9999.0 -9999.0 -9999.0 -9999.0 -9999.0 -9999.0 -9999.0 -9999.0 -9999.0 -9999.0 -9999.0 -9999.0 -9999.0 -9999.0 -9999.0 -9999.0 -9999.0 -9999.0 -9999.0 -9999.0 -9999.0 -9999.0 -9999.0 -9999.0 -9999.0 -9999.0 -9999.0 -9999.0 -9999.0 -9999.0 -9999.0 -9999.0 -9999.0 -9999.0 -9999.0 -9999.0 -9999.0 -9999.0 -9999.0 -9999.0 -9999.0 -9999.0 -9999.0 -9999.0 -9999.0 -9999.0 -9999.0 -9999.0 -9999.0 -9999.0 -9999.0 -9999.0 -9999.0 -9999.0 -9999.0 -9999.0 -9999.0 -9999.0 -9999.0 -9999.0 -9999.0 -9999.0 -9999.0 -9999.0 -9999.0 -9999.0 -9999.0 -9999.0 -9999.0 -9999.0 -9999.0 -9999.0 -9999.0 -9999.0 -9999.0 -9999.0 -9999.0 -9999.0 -9999.0 -9999.0 -9999.0 -9999.0 -9999.0 -9999.0 -9999.0 -9999.0 -9999.0 -9999.0 -9999.0 -9999.0 -9999.0 -9999.0 -9999.0 -9999.0 -9999.0 -9999.0 -9999.0 -9999.0 -9999.0 -9999.0 -9999.0 -9999.0 -9999.0 -9999.0 -9999.0 -9999.0 -9999.0 -9999.0 -9999.0 -9999.0 -9999.0 -9999.0 -9999.0 -9999.0 -9999.0 -9999.0 -9999.0 -9999.0 -9999.0 -9999.0 -9999.0 -9999.0 -9999.0 -9999.0 -9999.0 -9999.0 -9999.0 -9999.0 -9999.0 -9999.0 -9999.0 -9999.0 -9999.0 -9999.0 -9999.0 -9999.0 -9999.0 -9999.0 -9999.0 -9999.0 -9999.0 -9999.0 -9999.0 -9999.0 -9999.0 -9999.0 -9999.0 -9999.0 -9999.0 -9999.0 -9999.0 -9999.0 -9999.0 -9999.0 -9999.0 -9999.0 -9999.0 -9999.0 -9999.0 -9999.0 -9999.0 -9999.0 -9999.0 -9999.0 -9999.0 -9999.0 -9999.0 -9999.0 -9999.0 -9999.0 -9999.0 -9999.0 -9999.0 -9999.0 -9999.0 -9999.0 -9999.0 -9999.0 -9999.0 -9999.0 -9999.0 -9999.0 -9999.0 -9999.0 -9999.0 -9999.0 -9999.0 -9999.0 -9999.0 -9999.0 -9999.0 -9999.0 -9999.0 -9999.0 -9999.0 -9999.0 -9999.0 -9999.0 -9999.0 -9999.0 -9999.0 -9999.0 -9999.0 -9999.0 -9999.0 -9999.0 -9999.0 -9999.0 -9999.0 -9999.0 -9999.0 -9999.0 -9999.0 -9999.0 -9999.0 -9999.0 -9999.0 -9999.0 -9999.0 -9999.0 -9999.0 -9999.0 -9999.0 -9999.0 -9999.0 -9999.0 -9999.0 -9999.0 -9999.0 -9999.0 -9999.0 -9999.0 -9999.0 -9999.0 -9999.0 -9999.0 -9999.0 -9999.0 -9999.0 -9999.0 -9999.0 -9999.0 -9999.0 -9999.0 -9999.0 -9999.0 -9999.0 -9999.0 -9999.0 -9999.0 -9999.0 -9999.0 -9999.0 -9999.0 -9999.0 -9999.0 -9999.0 -9999.0 -9999.0 -9999.0 -9999.0 -9999.0 -9999.0 -9999.0 -9999.0 -9999.0 -9999.0 -9999.0 -9999.0 -9999.0 -9999.0 -9999.0 -9999.0 -9999.0 -9999.0 -9999.0 -9999.0 -9999.0 -9999.0 -9999.0 -9999.0 -9999.0 -9999.0 -9999.0 -9999.0 -9999.0 -9999.0 -9999.0 -9999.0 -9999.0 -9999.0 -9999.0 -9999.0 -9999.0 -9999.0 -9999.0 -9999.0 -9999.0 -9999.0 -9999.0 -9999.0 -9999.0 -9999.0 -9999.0 -9999.0 -9999.0 -9999.0 -9999.0 -9999.0 -9999.0 -9999.0 -9999.0 -9999.0 -9999.0 -9999.0 -9999.0 -9999.0 -9999.0 -9999.0 -9999.0 -9999.0 -9999.0 -9999.0 -9999.0 -9999.0 -9999.0 -9999.0 -9999.0 -9999.0 -9999.0 -9999.0 -9999.0 -9999.0 -9999.0 -9999.0 -9999.0 -9999.0 -9999.0 -9999.0 -9999.0 -9999.0 -9999.0 -9999.0 -9999.0 -9999.0 -9999.0 -9999.0 -9999.0 -9999.0 -9999.0 -9999.0 -9999.0 -9999.0 -9999.0 -9999.0 -9999.0 -9999.0 -9999.0 -9999.0 -9999.0 -9999.0 -9999.0 -9999.0 -9999.0 -9999.0 -9999.0 -9999.0 -9999.0 -9999.0 -9999.0 -9999.0 -9999.0 -9999.0 -9999.0 -9999.0 -9999.0 -9999.0 -9999.0 -9999.0 -9999.0 -9999.0 -9999.0 -9999.0 -9999.0 -9999.0 -9999.0 -9999.0 -9999.0 -9999.0 -9999.0 -9999.0 -9999.0 -9999.0 -9999.0 -9999.0 -9999.0 -9999.0 -9999.0 -9999.0 -9999.0 -9999.0 -9999.0 -9999.0 -9999.0 -9999.0 -9999.0 -9999.0 -9999.0 -9999.0 -9999.0 -9999.0 -9999.0 -9999.0 -9999.0 -9999.0 -9999.0 -9999.0 -9999.0 -9999.0 -9999.0 -9999.0 -9999.0 -9999.0 -9999.0 -9999.0 -9999.0 -9999.0 -9999.0 -9999.0 -9999.0 -9999.0 -9999.0 -9999.0 -9999.0 -9999.0 -9999.0 -9999.0 -9999.0 -9999.0 -9999.0 -9999.0 -9999.0 -9999.0 -9999.0 -9999.0 -9999.0 -9999.0 -9999.0 -9999.0 -9999.0 -9999.0 -9999.0 -9999.0 -9999.0 -9999.0 -9999.0 2060.56 2060.13 2060.4 2061.65 2062.9 2063.13 2062.26 2061.86 2062.02 2062.06 2061.79 2061.33 2061.07 2061.14 2060.57 2061.27 2061.8 2061.99 2062.31 2062.63 2063.38 2064.52 2064.79 2065.63 2066.25 2066.46 2066.19 2065.88 2065.6 2065.33 2065.73 2066.11 2066.57 2069.28 2070.55 2071.76 2072.95 2073.83 2074.51 2076.25 2078.08 2079.91 2079.72 2080.15 2080.85 2081.55 2082.25 2082.95 2083.64 2084.34 2085.04 2085.26 2085.36 2085.46 2085.63 2085.57 2086.16 2087.27 2088.38 2089.49 2090.6 2091.71 2092.81 2093.92 2095.52 2096.98 2098.36 2099.9 2101.32 2102.71 2104.44 2105.98 2107.44 2108.85 2110.25 2111.66 2113.07 2114.32 2115.65 2117.29 2118.72 2119.74 2120.85 2122.35 2123.77 2125.19 2126.61 2128.2 2130.26 2132.32 2134.29 2136.09 2137.79 2139.66 2141.6 2143.55 2145.49 2147.49 2149.33 2151.19 2153.05 2154.91 2156.92 2159.1 2161.21 2163.23 2164.91 2166.61 2168.5 2170.3 2172.54 2175.11 2177.52 2179.65 2181.92 2184.38 2186.79 2189.27 2191.73 2193.86 2195.68 2197.35 2199.14 2201.09 2203.04 2204.75 2205.61 2206.78 2208.06 2209.35 2210.74 2212.18 2213.62 2214.34 2214.67 2214.38 2214.66 2215 2215.34 2215.68 2215.97 2216.27 2216.49 2216.35 2216.31 2216.28 2216.06 2215.67 2215.43 2214.77 2214.1 2213.43 2212.75 2212.05 2211.35 2210.57 2209.5 2208.7 2207.74 2206.79 2205.83 2204.87 2203.92 2202.91 2201.9 2200.72 2199.55 2198.52 2198.56 2198.18 2197.46 2196.46 2194.98 2193.77 2192.65 2191.13 2189.57 2187.94 2186.29 2184.93 2185.05 2182.84 2183.29 2181.47 2179.83 2178.74 2178.23 2177.77 2176.58 2175.26 2173.95 2172.64 2171.4 2170.96 2170.18 2169.37 2168.57 2167.85 2166.7 2165.33 2164.87 2164.95 2165.85 2166.87 2168.03 2169.26 2171.24 2173.64 2176.01 2177.67 2179.29 2180.85 2182.43 2184 2185.53 2186.88 2187.97 2189.3 2190.9 2192.54 2193.95 2195.27 2197.01 2198.7 2200.18 2201.52 2202.85 2204.2 2205.34 2205.98 2206.97 2207.82 2208.29 2209.19 2210.06 2210.79 2211.55 2212.19 2212.85 2213.52 2214.07 2214.15 2214.17 2214.1 2215.33 
-9999.0 -9999.0 -9999.0 -9999.0 -9999.0 -9999.0 -9999.0 -9999.0 -9999.0 -9999.0 -9999.0 -9999.0 -9999.0 -9999.0 -9999.0 -9999.0 -9999.0 -9999.0 -9999.0 -9999.0 -9999.0 -9999.0 -9999.0 -9999.0 -9999.0 -9999.0 -9999.0 -9999.0 -9999.0 -9999.0 -9999.0 -9999.0 -9999.0 -9999.0 -9999.0 -9999.0 -9999.0 -9999.0 -9999.0 -9999.0 -9999.0 -9999.0 -9999.0 -9999.0 -9999.0 -9999.0 -9999.0 -9999.0 -9999.0 -9999.0 -9999.0 -9999.0 -9999.0 -9999.0 -9999.0 -9999.0 -9999.0 -9999.0 -9999.0 -9999.0 -9999.0 -9999.0 -9999.0 -9999.0 -9999.0 -9999.0 -9999.0 -9999.0 -9999.0 -9999.0 -9999.0 -9999.0 -9999.0 -9999.0 -9999.0 -9999.0 -9999.0 -9999.0 -9999.0 -9999.0 -9999.0 -9999.0 -9999.0 -9999.0 -9999.0 -9999.0 -9999.0 -9999.0 -9999.0 -9999.0 -9999.0 -9999.0 -9999.0 -9999.0 -9999.0 -9999.0 -9999.0 -9999.0 -9999.0 -9999.0 -9999.0 -9999.0 -9999.0 -9999.0 -9999.0 -9999.0 -9999.0 -9999.0 -9999.0 -9999.0 -9999.0 -9999.0 -9999.0 -9999.0 -9999.0 -9999.0 -9999.0 -9999.0 -9999.0 -9999.0 -9999.0 -9999.0 -9999.0 -9999.0 -9999.0 -9999.0 -9999.0 -9999.0 -9999.0 -9999.0 -9999.0 -9999.0 -9999.0 -9999.0 -9999.0 -9999.0 -9999.0 -9999.0 -9999.0 -9999.0 -9999.0 -9999.0 -9999.0 -9999.0 -9999.0 -9999.0 -9999.0 -9999.0 -9999.0 -9999.0 -9999.0 -9999.0 -9999.0 -9999.0 -9999.0 -9999.0 -9999.0 -9999.0 -9999.0 -9999.0 -9999.0 -9999.0 -9999.0 -9999.0 -9999.0 -9999.0 -9999.0 -9999.0 -9999.0 -9999.0 -9999.0 -9999.0 -9999.0 -9999.0 -9999.0 -9999.0 -9999.0 -9999.0 -9999.0 -9999.0 -9999.0 -9999.0 -9999.0 -9999.0 -9999.0 -9999.0 -9999.0 -9999.0 -9999.0 -9999.0 -9999.0 -9999.0 -9999.0 -9999.0 -9999.0 -9999.0 -9999.0 -9999.0 -9999.0 -9999.0 -9999.0 -9999.0 -9999.0 -9999.0 -9999.0 -9999.0 -9999.0 -9999.0 -9999.0 -9999.0 -9999.0 -9999.0 -9999.0 -9999.0 -9999.0 -9999.0 -9999.0 -9999.0 -9999.0 -9999.0 -9999.0 -9999.0 -9999.0 -9999.0 -9999.0 -9999.0 -9999.0 -9999.0 -9999.0 -9999.0 -9999.0 -9999.0 -9999.0 -9999.0 -9999.0 -9999.0 -9999.0 -9999.0 -9999.0 -9999.0 -9999.0 -9999.0 -9999.0 -9999.0 -9999.0 -9999.0 -9999.0 -9999.0 -9999.0 -9999.0 -9999.0 -9999.0 -9999.0 -9999.0 -9999.0 -9999.0 -9999.0 -9999.0 -9999.0 -9999.0 -9999.0 -9999.0 -9999.0 -9999.0 -9999.0 -9999.0 -9999.0 -9999.0 -9999.0 -9999.0 -9999.0 -9999.0 -9999.0 -9999.0 -9999.0 -9999.0 -9999.0 -9999.0 -9999.0 -9999.0 -9999.0 -9999.0 -9999.0 -9999.0 -9999.0 -9999.0 -9999.0 -9999.0 -9999.0 -9999.0 -9999.0 -9999.0 -9999.0 -9999.0 -9999.0 -9999.0 -9999.0 -9999.0 -9999.0 -9999.0 -9999.0 -9999.0 -9999.0 -9999.0 -9999.0 -9999.0 -9999.0 -9999.0 -9999.0 -9999.0 -9999.0 -9999.0 -9999.0 -9999.0 -9999.0 -9999.0 -9999.0 -9999.0 -9999.0 -9999.0 -9999.0 -9999.0 -9999.0 -9999.0 -9999.0 -9999.0 -9999.0 -9999.0 -9999.0 -9999.0 -9999.0 -9999.0 -9999.0 -9999.0 -9999.0 -9999.0 -9999.0 -9999.0 -9999.0 -9999.0 -9999.0 -9999.0 -9999.0 -9999.0 -9999.0 -9999.0 -9999.0 -9999.0 -9999.0 -9999.0 -9999.0 -9999.0 -9999.0 -9999.0 -9999.0 -9999.0 -9999.0 -9999.0 -9999.0 -9999.0 -9999.0 -9999.0 -9999.0 -9999.0 -9999.0 -9999.0 -9999.0 -9999.0 -9999.0 -9999.0 -9999.0 -9999.0 -9999.0 -9999.0 -9999.0 -9999.0 -9999.0 -9999.0 -9999.0 -9999.0 -9999.0 -9999.0 -9999.0 -9999.0 -9999.0 -9999.0 -9999.0 -9999.0 -9999.0 -9999.0 -9999.0 -9999.0 -9999.0 -9999.0 -9999.0 -9999.0 -9999.0 -9999.0 -9999.0 -9999.0 -9999.0 -9999.0 -9999.0 -9999.0 -9999.0 -9999.0 -9999.0 -9999.0 -9999.0 -9999.0 -9999.0 -9999.0 -9999.0 -9999.0 -9999.0 -9999.0 -9999.0 -9999.0 -9999.0 -9999.0 -9999.0 -9999.0 -9999.0 -9999.0 -9999.0 -9999.0 -9999.0 -9999.0 -9999.0 -9999.0 -9999.0 -9999.0 -9999.0 -9999.0 -9999.0 -9999.0 -9999.0 -9999.0 -9999.0 -9999.0 -9999.0 -9999.0 -9999.0 -9999.0 -9999.0 -9999.0 -9999.0 -9999.0 -9999.0 -9999.0 -9999.0 -9999.0 -9999.0 -9999.0 -9999.0 -9999.0 -9999.0 -9999.0 -9999.0 -9999.0 -9999.0 -9999.0 -9999.0 -9999.0 -9999.0 -9999.0 -9999.0 -9999.0 -9999.0 2062.7 2062.27 2062.45 2063.24 2064.49 2065.28 2066.2 2065.72 2065.15 2065.29 2065.19 2065.03 2064.6 2064.21 2064.13 2064.37 2064.73 2065.04 2065.37 2065.69 2066.01 2067.1 2068.55 2069.26 2069.17 2069.33 2069.16 2068.85 2068.54 2068.24 2068.09 2068.92 2068.82 2069.09 2070.81 2071.9 2073.55 2074.93 2076.08 2077.22 2078.65 2080.41 2082.44 2082.64 2082.83 2083.66 2084.48 2085.18 2085.88 2086.58 2087.27 2087.97 2088.51 2088.62 2088.33 2087.7 2087.34 2088.13 2089.24 2090.34 2091.45 2092.56 2093.67 2094.78 2095.89 2097 2098.41 2099.87 2101.25 2102.83 2104.19 2105.81 2107.35 2108.87 2110.27 2111.68 2113.09 2114.35 2115.57 2117.07 2118.71 2120.06 2121.15 2122.14 2123.58 2125.02 2126.15 2127.52 2129.38 2131.38 2133.28 2135.19 2137.16 2139.26 2141.26 2143.26 2145.26 2147.26 2149.26 2150.98 2152.85 2154.63 2156.43 2158.48 2160.57 2162.66 2164.74 2166.46 2167.9 2169.18 2171.08 2173.65 2176.23 2178.77 2180.87 2182.97 2185.42 2187.81 2190.66 2192.93 2195.18 2197.16 2199 2200.7 2202.37 2204.03 2205.95 2207.06 2208.35 2209.64 2211.02 2212.46 2213.9 2215.28 2215.72 2215.8 2216.24 2216.73 2217.58 2217.95 2218.27 2218.5 2218.63 2218.63 2218.28 2218.14 2217.96 2217.72 2217.53 2216.89 2216.1 2215.41 2214.71 2214.01 2213.31 2212.59 2211.77 2210.91 2210.2 2209.3 2208.34 2207.38 2206.43 2205.47 2204.51 2203.59 2202.82 2201.74 2200.62 2199.87 2199.39 2198.96 2198.13 2196.95 2196.34 2195.21 2193.74 2192.15 2190.53 2188.9 2187.66 2186.84 2186.95 2185.96 2185.25 2183.59 2181.2 2182.35 2180.76 2179.17 2178.09 2176.95 2175.63 2174.29 2173.7 2172.71 2171.84 2171.15 2170.35 2169.54 2168.17 2167.12 2166.74 2167.91 2168.9 2170.19 2171.32 2173.24 2175.61 2177.95 2179.5 2181.12 2182.73 2184.33 2185.8 2187.2 2188.46 2189.69 2191.08 2192.6 2194.2 2195.5 2196.83 2198.57 2200.32 2201.75 2203.08 2204.41 2205.74 2206.53 2207.77 2208.75 2209.86 2210.71 2211.44 2212.17 2212.9 2213.66 2214.44 2215.07 2215.85 2216.46 2216.84 2216.75 2216.83 2217.7 
-9999.0 -9999.0 -9999.0 -9999.0 -9999.0 -9999.0 -9999.0 -9999.0 -9999.0 -9999.0 -9999.0 -9999.0 -9999.0 -9999.0 -9999.0 -9999.0 -9999.0 -9999.0 -9999.0 -9999.0 -9999.0 -9999.0 -9999.0 -9999.0 -9999.0 -9999.0 -9999.0 -9999.0 -9999.0 -9999.0 -9999.0 -9999.0 -9999.0 -9999.0 -9999.0 -9999.0 -9999.0 -9999.0 -9999.0 -9999.0 -9999.0 -9999.0 -9999.0 -9999.0 -9999.0 -9999.0 -9999.0 -9999.0 -9999.0 -9999.0 -9999.0 -9999.0 -9999.0 -9999.0 -9999.0 -9999.0 -9999.0 -9999.0 -9999.0 -9999.0 -9999.0 -9999.0 -9999.0 -9999.0 -9999.0 -9999.0 -9999.0 -9999.0 -9999.0 -9999.0 -9999.0 -9999.0 -9999.0 -9999.0 -9999.0 -9999.0 -9999.0 -9999.0 -9999.0 -9999.0 -9999.0 -9999.0 -9999.0 -9999.0 -9999.0 -9999.0 -9999.0 -9999.0 -9999.0 -9999.0 -9999.0 -9999.0 -9999.0 -9999.0 -9999.0 -9999.0 -9999.0 -9999.0 -9999.0 -9999.0 -9999.0 -9999.0 -9999.0 -9999.0 -9999.0 -9999.0 -9999.0 -9999.0 -9999.0 -9999.0 -9999.0 -9999.0 -9999.0 -9999.0 -9999.0 -9999.0 -9999.0 -9999.0 -9999.0 -9999.0 -9999.0 -9999.0 -9999.0 -9999.0 -9999.0 -9999.0 -9999.0 -9999.0 -9999.0 -9999.0 -9999.0 -9999.0 -9999.0 -9999.0 -9999.0 -9999.0 -9999.0 -9999.0 -9999.0 -9999.0 -9999.0 -9999.0 -9999.0 -9999.0 -9999.0 -9999.0 -9999.0 -9999.0 -9999.0 -9999.0 -9999.0 -9999.0 -9999.0 -9999.0 -9999.0 -9999.0 -9999.0 -9999.0 -9999.0 -9999.0 -9999.0 -9999.0 -9999.0 -9999.0 -9999.0 -9999.0 -9999.0 -9999.0 -9999.0 -9999.0 -9999.0 -9999.0 -9999.0 -9999.0 -9999.0 -9999.0 -9999.0 -9999.0 -9999.0 -9999.0 -9999.0 -9999.0 -9999.0 -9999.0 -9999.0 -9999.0 -9999.0 -9999.0 -9999.0 -9999.0 -9999.0 -9999.0 -9999.0 -9999.0 -9999.0 -9999.0 -9999.0 -9999.0 -9999.0 -9999.0 -9999.0 -9999.0 -9999.0 -9999.0 -9999.0 -9999.0 -9999.0 -9999.0 -9999.0 -9999.0 -9999.0 -9999.0 -9999.0 -9999.0 -9999.0 -9999.0 -9999.0 -9999.0 -9999.0 -9999.0 -9999.0 -9999.0 -9999.0 -9999.0 -9999.0 -9999.0 -9999.0 -9999.0 -9999.0 -9999.0 -9999.0 -9999.0 -9999.0 -9999.0 -9999.0 -9999.0 -9999.0 -9999.0 -9999.0 -9999.0 -9999.0 -9999.0 -9999.0 -9999.0 -9999.0 -9999.0 -9999.0 -9999.0 -9999.0 -9999.0 -9999.0 -9999.0 -9999.0 -9999.0 -9999.0 -9999.0 -9999.0 -9999.0 -9999.0 -9999.0 -9999.0 -9999.0 -9999.0 -9999.0 -9999.0 -9999.0 -9999.0 -9999.0 -9999.0 -9999.0 -9999.0 -9999.0 -9999.0 -9999.0 -9999.0 -9999.0 -9999.0 -9999.0 -9999.0 -9999.0 -9999.0 -9999.0 -9999.0 -9999.0 -9999.0 -9999.0 -9999.0 -9999.0 -9999.0 -9999.0 -9999.0 -9999.0 -9999.0 -9999.0 -9999.0 -9999.0 -9999.0 -9999.0 -9999.0 -9999.0 -9999.0 -9999.0 -9999.0 -9999.0 -9999.0 -9999.0 -9999.0 -9999.0 -9999.0 -9999.0 -9999.0 -9999.0 -9999.0 -9999.0 -9999.0 -9999.0 -9999.0 -9999.0 -9999.0 -9999.0 -9999.0 -9999.0 -9999.0 -9999.0 -9999.0 -9999.0 -9999.0 -9999.0 -9999.0 -9999.0 -9999.0 -9999.0 -9999.0 -9999.0 -9999.0 -9999.0 -9999.0 -9999.0 -9999.0 -9999.0 -9999.0 -9999.0 -9999.0 -9999.0 -9999.0 -9999.0 -9999.0 -9999.0 -9999.0 -9999.0 -9999.0 -9999.0 -9999.0 -9999.0 -9999.0 -9999.0 -9999.0 -9999.0 -9999.0 -9999.0 -9999.0 -9999.0 -9999.0 -9999.0 -9999.0 -9999.0 -9999.0 -9999.0 -9999.0 -9999.0 -9999.0 -9999.0 -9999.0 -9999.0 -9999.0 -9999.0 -9999.0 -9999.0 -9999.0 -9999.0 -9999.0 -9999.0 -9999.0 -9999.0 -9999.0 -9999.0 -9999.0 -9999.0 -9999.0 -9999.0 -9999.0 -9999.0 -9999.0 -9999.0 -9999.0 -9999.0 -9999.0 -9999.0 -9999.0 -9999.0 -9999.0 -9999.0 -9999.0 -9999.0 -9999.0 -9999.0 -9999.0 -9999.0 -9999.0 -9999.0 -9999.0 -9999.0 -9999.0 -9999.0 -9999.0 -9999.0 -9999.0 -9999.0 -9999.0 -9999.0 -9999.0 -9999.0 -9999.0 -9999.0 -9999.0 -9999.0 -9999.0 -9999.0 -9999.0 -9999.0 -9999.0 -9999.0 -9999.0 -9999.0 -9999.0 -9999.0 -9999.0 -9999.0 -9999.0 -9999.0 -9999.0 -9999.0 -9999.0 -9999.0 -9999.0 -9999.0 -9999.0 -9999.0 -9999.0 -9999.0 -9999.0 -9999.0 -9999.0 -9999.0 -9999.0 -9999.0 -9999.0 -9999.0 -9999.0 -9999.0 -9999.0 -9999.0 -9999.0 -9999.0 -9999.0 -9999.0 -9999.0 2065.36 2064.84 2064.41 2064.59 2064.82 2066.07 2066.88 2067.93 2069.2 2069.01 2068.62 2068.51 2068.32 2068.13 2067.86 2067.48 2067.48 2067.77 2068.1 2068.44 2068.84 2069.24 2069.63 2070.6 2071.63 2072.74 2072.14 2071.76 2071.81 2071.64 2071.49 2071.34 2071.2 2072.05 2071.53 2072.63 2074.92 2075.37 2075.51 2076.84 2077.75 2078.67 2080.52 2081.99 2084.27 2086.29 2085.63 2085.88 2086.55 2087.36 2088.19 2089.02 2089.85 2090.69 2091.52 2091.27 2090.65 2090.03 2089.49 2089.76 2090.85 2091.94 2093.03 2094.12 2095.21 2096.3 2097.39 2098.48 2099.75 2101.12 2102.5 2104.02 2105.67 2107.18 2108.72 2110.25 2111.7 2113.1 2114.38 2115.61 2116.92 2118.53 2119.99 2121.35 2122.65 2123.85 2125.11 2126.31 2127.35 2128.57 2130.79 2133.01 2135.23 2137.45 2139.67 2141.7 2143.35 2145.35 2147.35 2149.35 2151.35 2152.84 2154.6 2156.48 2158.37 2160.24 2162.04 2164.1 2166.18 2167.88 2169.13 2170.42 2172.34 2174.8 2177.34 2179.92 2182.08 2184.06 2186.46 2189.21 2191.9 2194.14 2196.38 2198.61 2200.45 2202.29 2204.06 2205.73 2207.16 2208.65 2209.94 2211.3 2212.74 2214.18 2215.57 2216.6 2216.98 2217.46 2217.96 2218.45 2218.95 2219.45 2220.06 2220.09 2220.12 2219.94 2219.52 2219.5 2219.58 2219.51 2219.08 2218.3 2217.47 2216.67 2215.97 2215.27 2214.57 2213.76 2212.94 2212.35 2211.64 2210.85 2209.89 2208.94 2207.98 2207.06 2206.18 2205.53 2204.75 2203.84 2202.76 2201.72 2201.03 2200.44 2199.92 2199.27 2198.67 2197.77 2196.35 2194.73 2193.11 2191.49 2189.89 2188.78 2188.55 2188.49 2188.01 2187.07 2185.98 2184.78 2183.55 2181.99 2180.4 2179.27 2178.31 2177.31 2176.25 2175.13 2174.15 2173.43 2172.63 2171.74 2170.43 2169.62 2168.87 2169.49 2170.86 2172.15 2173.54 2175.31 2177.64 2179.73 2181.31 2182.93 2184.51 2186.1 2187.43 2188.55 2189.88 2191.3 2192.78 2194.32 2195.72 2197.04 2198.38 2200.15 2201.89 2203.42 2204.81 2206.2 2207.59 2208.64 2209.7 2210.66 2211.7 2212.81 2213.54 2214.27 2215 2215.77 2216.55 2217.32 2217.98 2219.07 2218.93 2218.84 2219.3 2220.04 
-9999.0 -9999.0 -9999.0 -9999.0 -9999.0 -9999.0 -9999.0 -9999.0 -9999.0 -9999.0 -9999.0 -9999.0 -9999.0 -9999.0 -9999.0 -9999.0 -9999.0 -9999.0 -9999.0 -9999.0 -9999.0 -9999.0 -9999.0 -9999.0 -9999.0 -9999.0 -9999.0 -9999.0 -9999.0 -9999.0 -9999.0 -9999.0 -9999.0 -9999.0 -9999.0 -9999.0 -9999.0 -9999.0 -9999.0 -9999.0 -9999.0 -9999.0 -9999.0 -9999.0 -9999.0 -9999.0 -9999.0 -9999.0 -9999.0 -9999.0 -9999.0 -9999.0 -9999.0 -9999.0 -9999.0 -9999.0 -9999.0 -9999.0 -9999.0 -9999.0 -9999.0 -9999.0 -9999.0 -9999.0 -9999.0 -9999.0 -9999.0 -9999.0 -9999.0 -9999.0 -9999.0 -9999.0 -9999.0 -9999.0 -9999.0 -9999.0 -9999.0 -9999.0 -9999.0 -9999.0 -9999.0 -9999.0 -9999.0 -9999.0 -9999.0 -9999.0 -9999.0 -9999.0 -9999.0 -9999.0 -9999.0 -9999.0 -9999.0 -9999.0 -9999.0 -9999.0 -9999.0 -9999.0 -9999.0 -9999.0 -9999.0 -9999.0 -9999.0 -9999.0 -9999.0 -9999.0 -9999.0 -9999.0 -9999.0 -9999.0 -9999.0 -9999.0 -9999.0 -9999.0 -9999.0 -9999.0 -9999.0 -9999.0 -9999.0 -9999.0 -9999.0 -9999.0 -9999.0 -9999.0 -9999.0 -9999.0 -9999.0 -9999.0 -9999.0 -9999.0 -9999.0 -9999.0 -9999.0 -9999.0 -9999.0 -9999.0 -9999.0 -9999.0 -9999.0 -9999.0 -9999.0 -9999.0 -9999.0 -9999.0 -9999.0 -9999.0 -9999.0 -9999.0 -9999.0 -9999.0 -9999.0 -9999.0 -9999.0 -9999.0 -9999.0 -9999.0 -9999.0 -9999.0 -9999.0 -9999.0 -9999.0 -9999.0 -9999.0 -9999.0 -9999.0 -9999.0 -9999.0 -9999.0 -9999.0 -9999.0 -9999.0 -9999.0 -9999.0 -9999.0 -9999.0 -9999.0 -9999.0 -9999.0 -9999.0 -9999.0 -9999.0 -9999.0 -9999.0 -9999.0 -9999.0 -9999.0 -9999.0 -9999.0 -9999.0 -9999.0 -9999.0 -9999.0 -9999.0 -9999.0 -9999.0 -9999.0 -9999.0 -9999.0 -9999.0 -9999.0 -9999.0 -9999.0 -9999.0 -9999.0 -9999.0 -9999.0 -9999.0 -9999.0 -9999.0 -9999.0 -9999.0 -9999.0 -9999.0 -9999.0 -9999.0 -9999.0 -9999.0 -9999.0 -9999.0 -9999.0 -9999.0 -9999.0 -9999.0 -9999.0 -9999.0 -9999.0 -9999.0 -9999.0 -9999.0 -9999.0 -9999.0 -9999.0 -9999.0 -9999.0 -9999.0 -9999.0 -9999.0 -9999.0 -9999.0 -9999.0 -9999.0 -9999.0 -9999.0 -9999.0 -9999.0 -9999.0 -9999.0 -9999.0 -9999.0 -9999.0 -9999.0 -9999.0 -9999.0 -9999.0 -9999.0 -9999.0 -9999.0 -9999.0 -9999.0 -9999.0 -9999.0 -9999.0 -9999.0 -9999.0 -9999.0 -9999.0 -9999.0 -9999.0 -9999.0 -9999.0 -9999.0 -9999.0 -9999.0 -9999.0 -9999.0 -9999.0 -9999.0 -9999.0 -9999.0 -9999.0 -9999.0 -9999.0 -9999.0 -9999.0 -9999.0 -9999.0 -9999.0 -9999.0 -9999.0 -9999.0 -9999.0 -9999.0 -9999.0 -9999.0 -9999.0 -9999.0 -9999.0 -9999.0 -9999.0 -9999.0 -9999.0 -9999.0 -9999.0 -9999.0 -9999.0 -9999.0 -9999.0 -9999.0 -9999.0 -9999.0 -9999.0 -9999.0 -9999.0 -9999.0 -9999.0 -9999.0 -9999.0 -9999.0 -9999.0 -9999.0 -9999.0 -9999.0 -9999.0 -9999.0 -9999.0 -9999.0 -9999.0 -9999.0 -9999.0 -9999.0 -9999.0 -9999.0 -9999.0 -9999.0 -9999.0 -9999.0 -9999.0 -9999.0 -9999.0 -9999.0 -9999.0 -9999.0 -9999.0 -9999.0 -9999.0 -9999.0 -9999.0 -9999.0 -9999.0 -9999.0 -9999.0 -9999.0 -9999.0 -9999.0 -9999.0 -9999.0 -9999.0 -9999.0 -9999.0 -9999.0 -9999.0 -9999.0 -9999.0 -9999.0 -9999.0 -9999.0 -9999.0 -9999.0 -9999.0 -9999.0 -9999.0 -9999.0 -9999.0 -9999.0 -9999.0 -9999.0 -9999.0 -9999.0 -9999.0 -9999.0 -9999.0 -9999.0 -9999.0 -9999.0 -9999.0 -9999.0 -9999.0 -9999.0 -9999.0 -9999.0 -9999.0 -9999.0 -9999.0 -9999.0 -9999.0 -9999.0 -9999.0 -9999.0 -9999.0 -9999.0 -9999.0 -9999.0 -9999.0 -9999.0 -9999.0 -9999.0 -9999.0 -9999.0 -9999.0 -9999.0 -9999.0 -9999.0 -9999.0 -9999.0 -9999.0 -9999.0 -9999.0 -9999.0 -9999.0 -9999.0 -9999.0 -9999.0 -9999.0 -9999.0 -9999.0 -9999.0 -9999.0 -9999.0 -9999.0 -9999.0 -9999.0 -9999.0 -9999.0 -9999.0 -9999.0 -9999.0 -9999.0 -9999.0 -9999.0 -9999.0 -9999.0 -9999.0 -9999.0 -9999.0 -9999.0 -9999.0 -9999.0 -9999.0 -9999.0 -9999.0 -9999.0 -9999.0 -9999.0 -9999.0 -9999.0 -9999.0 -9999.0 -9999.0 -9999.0 -9999.0 -9999.0 -9999.0 -9999.0 -9999.0 -9999.0 -9999.0 2068.27 2066.98 2066.55 2066.73 2066.92 2067.66 2068.59 2069.64 2070.69 2071.78 2071.68 2071.6 2071.63 2071.44 2071.24 2071.18 2070.98 2071.08 2071.52 2071.94 2072.34 2072.73 2073.13 2073.53 2074.34 2074.65 2074.61 2074.31 2073.3 2074.07 2074.8 2074.65 2074.5 2074.97 2074.72 2075.09 2078.38 2078.07 2079.41 2079.3 2078.74 2079.09 2080.67 2082.52 2083.9 2085.07 2086.83 2088.6 2088.61 2088.96 2089.63 2090.3 2091.06 2091.89 2092.72 2093.44 2093.65 2093.03 2092.48 2092.34 2092.42 2092.83 2093.25 2094.09 2095.18 2096.27 2097.36 2098.44 2099.14 2100.87 2102.4 2103.93 2105.56 2107.13 2108.62 2110.12 2111.62 2113.12 2114.4 2115.7 2117.06 2118.44 2120.02 2121.52 2123.04 2124.61 2125.71 2127.1 2128.29 2129.6 2131.27 2133.3 2135.52 2137.74 2139.96 2142.18 2144.09 2145.54 2147.43 2149.43 2151.43 2153.43 2154.9 2156.32 2158.21 2160.1 2162 2163.89 2165.78 2167.67 2169.27 2170.69 2172.11 2174.15 2176.47 2178.92 2181.38 2183.63 2185.73 2188.02 2190.6 2193.11 2195.35 2197.59 2199.83 2201.9 2203.74 2205.56 2207.02 2208.46 2209.96 2211.48 2212.87 2214.29 2215.71 2216.93 2217.73 2218.26 2218.99 2219.51 2220.02 2220.52 2221.03 2221.13 2221.3 2221.62 2221.39 2220.84 2220.71 2220.97 2220.9 2220.48 2219.75 2218.87 2218.04 2217.23 2216.53 2215.76 2215.13 2214.62 2214.07 2213.19 2212.4 2211.45 2210.52 2209.65 2208.77 2208.03 2207.53 2206.69 2205.77 2204.85 2203.87 2203.18 2202.5 2201.77 2201.03 2200.35 2199.66 2198.55 2197.16 2195.51 2193.86 2192.98 2192.24 2191.64 2191.05 2190.3 2189.16 2188.02 2186.81 2185.79 2184.56 2183.21 2181.64 2180.45 2179.49 2178.4 2177.39 2176.5 2175.73 2174.93 2173.75 2172.18 2171.36 2171.04 2171.08 2172.61 2173.56 2175.73 2177.64 2179.68 2181.43 2182.99 2184.56 2186.14 2187.7 2189.21 2190.3 2191.61 2192.94 2194.35 2195.62 2196.92 2198.32 2199.78 2201.55 2203.42 2205.41 2206.8 2208.18 2209.44 2210.6 2211.72 2212.69 2213.65 2214.78 2215.64 2216.37 2217.1 2217.87 2218.66 2219.45 2220.2 2221.03 2220.91 2221.37 2221.82 2222.39 
-9999.0 -9999.0 -9999.0 -9999.0 -9999.0 -9999.0 -9999.0 -9999.0 -9999.0 -9999.0 -9999.0 -9999.0 -9999.0 -9999.0 -9999.0 -9999.0 -9999.0 -9999.0 -9999.0 -9999.0 -9999.0 -9999.0 -9999.0 -9999.0 -9999.0 -9999.0 -9999.0 -9999.0 -9999.0 -9999.0 -9999.0 -9999.0 -9999.0 -9999.0 -9999.0 -9999.0 -9999.0 -9999.0 -9999.0 -9999.0 -9999.0 -9999.0 -9999.0 -9999.0 -9999.0 -9999.0 -9999.0 -9999.0 -9999.0 -9999.0 -9999.0 -9999.0 -9999.0 -9999.0 -9999.0 -9999.0 -9999.0 -9999.0 -9999.0 -9999.0 -9999.0 -9999.0 -9999.0 -9999.0 -9999.0 -9999.0 -9999.0 -9999.0 -9999.0 -9999.0 -9999.0 -9999.0 -9999.0 -9999.0 -9999.0 -9999.0 -9999.0 -9999.0 -9999.0 -9999.0 -9999.0 -9999.0 -9999.0 -9999.0 -9999.0 -9999.0 -9999.0 -9999.0 -9999.0 -9999.0 -9999.0 -9999.0 -9999.0 -9999.0 -9999.0 -9999.0 -9999.0 -9999.0 -9999.0 -9999.0 -9999.0 -9999.0 -9999.0 -9999.0 -9999.0 -9999.0 -9999.0 -9999.0 -9999.0 -9999.0 -9999.0 -9999.0 -9999.0 -9999.0 -9999.0 -9999.0 -9999.0 -9999.0 -9999.0 -9999.0 -9999.0 -9999.0 -9999.0 -9999.0 -9999.0 -9999.0 -9999.0 -9999.0 -9999.0 -9999.0 -9999.0 -9999.0 -9999.0 -9999.0 -9999.0 -9999.0 -9999.0 -9999.0 -9999.0 -9999.0 -9999.0 -9999.0 -9999.0 -9999.0 -9999.0 -9999.0 -9999.0 -9999.0 -9999.0 -9999.0 -9999.0 -9999.0 -9999.0 -9999.0 -9999.0 -9999.0 -9999.0 -9999.0 -9999.0 -9999.0 -9999.0 -9999.0 -9999.0 -9999.0 -9999.0 -9999.0 -9999.0 -9999.0 -9999.0 -9999.0 -9999.0 -9999.0 -9999.0 -9999.0 -9999.0 -9999.0 -9999.0 -9999.0 -9999.0 -9999.0 -9999.0 -9999.0 -9999.0 -9999.0 -9999.0 -9999.0 -9999.0 -9999.0 -9999.0 -9999.0 -9999.0 -9999.0 -9999.0 -9999.0 -9999.0 -9999.0 -9999.0 -9999.0 -9999.0 -9999.0 -9999.0 -9999.0 -9999.0 -9999.0 -9999.0 -9999.0 -9999.0 -9999.0 -9999.0 -9999.0 -9999.0 -9999.0 -9999.0 -9999.0 -9999.0 -9999.0 -9999.0 -9999.0 -9999.0 -9999.0 -9999.0 -9999.0 -9999.0 -9999.0 -9999.0 -9999.0 -9999.0 -9999.0 -9999.0 -9999.0 -9999.0 -9999.0 -9999.0 -9999.0 -9999.0 -9999.0 -9999.0 -9999.0 -9999.0 -9999.0 -9999.0 -9999.0 -9999.0 -9999.0 -9999.0 -9999.0 -9999.0 -9999.0 -9999.0 -9999.0 -9999.0 -9999.0 -9999.0 -9999.0 -9999.0 -9999.0 -9999.0 -9999.0 -9999.0 -9999.0 -9999.0 -9999.0 -9999.0 -9999.0 -9999.0 -9999.0 -9999.0 -9999.0 -9999.0 -9999.0 -9999.0 -9999.0 -9999.0 -9999.0 -9999.0 -9999.0 -9999.0 -9999.0 -9999.0 -9999.0 -9999.0 -9999.0 -9999.0 -9999.0 -9999.0 -9999.0 -9999.0 -9999.0 -9999.0 -9999.0 -9999.0 -9999.0 -9999.0 -9999.0 -9999.0 -9999.0 -9999.0 -9999.0 -9999.0 -9999.0 -9999.0 -9999.0 -9999.0 -9999.0 -9999.0 -9999.0 -9999.0 -9999.0 -9999.0 -9999.0 -9999.0 -9999.0 -9999.0 -9999.0 -9999.0 -9999.0 -9999.0 -9999.0 -9999.0 -9999.0 -9999.0 -9999.0 -9999.0 -9999.0 -9999.0 -9999.0 -9999.0 -9999.0 -9999.0 -9999.0 -9999.0 -9999.0 -9999.0 -9999.0 -9999.0 -9999.0 -9999.0 -9999.0 -9999.0 -9999.0 -9999.0 -9999.0 -9999.0 -9999.0 -9999.0 -9999.0 -9999.0 -9999.0 -9999.0 -9999.0 -9999.0 -9999.0 -9999.0 -9999.0 -9999.0 -9999.0 -9999.0 -9999.0 -9999.0 -9999.0 -9999.0 -9999.0 -9999.0 -9999.0 -9999.0 -9999.0 -9999.0 -9999.0 -9999.0 -9999.0 -9999.0 -9999.0 -9999.0 -9999.0 -9999.0 -9999.0 -9999.0 -9999.0 -9999.0 -9999.0 -9999.0 -9999.0 -9999.0 -9999.0 -9999.0 -9999.0 -9999.0 -9999.0 -9999.0 -9999.0 -9999.0 -9999.0 -9999.0 -9999.0 -9999.0 -9999.0 -9999.0 -9999.0 -9999.0 -9999.0 -9999.0 -9999.0 -9999.0 -9999.0 -9999.0 -9999.0 -9999.0 -9999.0 -9999.0 -9999.0 -9999.0 -9999.0 -9999.0 -9999.0 -9999.0 -9999.0 -9999.0 -9999.0 -9999.0 -9999.0 -9999.0 -9999.0 -9999.0 -9999.0 -9999.0 -9999.0 -9999.0 -9999.0 -9999.0 -9999.0 -9999.0 -9999.0 -9999.0 -9999.0 -9999.0 -9999.0 -9999.0 -9999.0 -9999.0 -9999.0 -9999.0 -9999.0 -9999.0 -9999.0 -9999.0 -9999.0 -9999.0 -9999.0 -9999.0 -9999.0 -9999.0 -9999.0 -9999.0 -9999.0 -9999.0 -9999.0 -9999.0 -9999.0 -9999.0 -9999.0 -9999.0 -9999.0 -9999.0 -9999.0 2066.68 2070.41 2069.12 2068.69 2068.87 2069.06 2069.25 2070.29 2071.34 2072.39 2073.44 2073.16 2074.3 2074.4 2074.48 2074.54 2074.35 2074.33 2074.81 2074.82 2075.25 2075.69 2076.13 2076.56 2077 2077.42 2077.8 2077.59 2077.4 2075.92 2076.67 2076.32 2076.83 2077.51 2077.68 2077.21 2077.16 2078.34 2080.1 2080.73 2082.15 2082.17 2081.55 2082.49 2084.1 2085.46 2085.92 2087.28 2088.25 2089.22 2090.91 2091.6 2092.03 2092.71 2093.38 2094.05 2094.75 2095.33 2095.84 2095.48 2095.34 2095.24 2095 2095.44 2095.88 2096.32 2096.75 2097.33 2098.35 2099.31 2100.51 2102.16 2103.82 2105.45 2107.04 2108.57 2110.07 2111.57 2113.16 2114.93 2116.27 2117.61 2118.7 2120.2 2121.79 2123.28 2124.79 2126.41 2127.95 2129.31 2130.69 2132.36 2134.02 2135.81 2138.03 2140.25 2142.47 2144.69 2146.47 2147.93 2149.51 2151.51 2153.52 2155.52 2156.96 2158.34 2159.94 2161.84 2163.74 2165.63 2167.5 2169.27 2170.96 2172.38 2173.8 2175.96 2178.29 2180.61 2183 2185.13 2187.21 2189.82 2192.18 2194.31 2196.56 2198.8 2201.04 2203.28 2205.19 2206.75 2208.25 2209.82 2211.38 2212.92 2214.18 2215.54 2216.78 2218.01 2218.97 2219.6 2220.32 2221.04 2221.56 2222.06 2222.45 2222.53 2222.8 2223.01 2222.43 2222.15 2222.15 2222.15 2222.28 2221.92 2221.53 2220.6 2219.67 2218.74 2217.93 2217.41 2216.9 2216.4 2215.73 2214.86 2213.99 2213.11 2212.23 2211.36 2210.54 2210.04 2209.54 2208.62 2207.7 2206.79 2205.93 2205.13 2204.39 2203.61 2202.73 2201.89 2201.22 2200.23 2198.99 2197.76 2196.22 2196.51 2195.91 2194.84 2193.71 2192.41 2191.19 2190.05 2188.84 2187.83 2186.81 2185.58 2184.23 2182.87 2181.63 2180.62 2179.74 2178.86 2178.02 2177.23 2175.76 2174.19 2173.03 2173.17 2173.47 2174.81 2176.39 2178.03 2179.64 2181.46 2183.1 2184.63 2186.19 2187.8 2189.3 2190.81 2192.23 2193.54 2194.75 2195.96 2197.16 2198.29 2199.96 2201.44 2203.08 2204.95 2207.4 2208.79 2210.07 2211.21 2212.32 2213.43 2214.71 2215.68 2216.65 2217.74 2218.47 2219.2 2219.98 2220.77 2221.56 2222.35 2222.98 2223.44 2223.89 2224.35 2224.81 
-9999.0 -9999.0 -9999.0 -9999.0 -9999.0 -9999.0 -9999.0 -9999.0 -9999.0 -9999.0 -9999.0 -9999.0 -9999.0 -9999.0 -9999.0 -9999.0 -9999.0 -9999.0 -9999.0 -9999.0 -9999.0 -9999.0 -9999.0 -9999.0 -9999.0 -9999.0 -9999.0 -9999.0 -9999.0 -9999.0 -9999.0 -9999.0 -9999.0 -9999.0 -9999.0 -9999.0 -9999.0 -9999.0 -9999.0 -9999.0 -9999.0 -9999.0 -9999.0 -9999.0 -9999.0 -9999.0 -9999.0 -9999.0 -9999.0 -9999.0 -9999.0 -9999.0 -9999.0 -9999.0 -9999.0 -9999.0 -9999.0 -9999.0 -9999.0 -9999.0 -9999.0 -9999.0 -9999.0 -9999.0 -9999.0 -9999.0 -9999.0 -9999.0 -9999.0 -9999.0 -9999.0 -9999.0 -9999.0 -9999.0 -9999.0 -9999.0 -9999.0 -9999.0 -9999.0 -9999.0 -9999.0 -9999.0 -9999.0 -9999.0 -9999.0 -9999.0 -9999.0 -9999.0 -9999.0 -9999.0 -9999.0 -9999.0 -9999.0 -9999.0 -9999.0 -9999.0 -9999.0 -9999.0 -9999.0 -9999.0 -9999.0 -9999.0 -9999.0 -9999.0 -9999.0 -9999.0 -9999.0 -9999.0 -9999.0 -9999.0 -9999.0 -9999.0 -9999.0 -9999.0 -9999.0 -9999.0 -9999.0 -9999.0 -9999.0 -9999.0 -9999.0 -9999.0 -9999.0 -9999.0 -9999.0 -9999.0 -9999.0 -9999.0 -9999.0 -9999.0 -9999.0 -9999.0 -9999.0 -9999.0 -9999.0 -9999.0 -9999.0 -9999.0 -9999.0 -9999.0 -9999.0 -9999.0 -9999.0 -9999.0 -9999.0 -9999.0 -9999.0 -9999.0 -9999.0 -9999.0 -9999.0 -9999.0 -9999.0 -9999.0 -9999.0 -9999.0 -9999.0 -9999.0 -9999.0 -9999.0 -9999.0 -9999.0 -9999.0 -9999.0 -9999.0 -9999.0 -9999.0 -9999.0 -9999.0 -9999.0 -9999.0 -9999.0 -9999.0 -9999.0 -9999.0 -9999.0 -9999.0 -9999.0 -9999.0 -9999.0 -9999.0 -9999.0 -9999.0 -9999.0 -9999.0 -9999.0 -9999.0 -9999.0 -9999.0 -9999.0 -9999.0 -9999.0 -9999.0 -9999.0 -9999.0 -9999.0 -9999.0 -9999.0 -9999.0 -9999.0 -9999.0 -9999.0 -9999.0 -9999.0 -9999.0 -9999.0 -9999.0 -9999.0 -9999.0 -9999.0 -9999.0 -9999.0 -9999.0 -9999.0 -9999.0 -9999.0 -9999.0 -9999.0 -9999.0 -9999.0 -9999.0 -9999.0 -9999.0 -9999.0 -9999.0 -9999.0 -9999.0 -9999.0 -9999.0 -9999.0 -9999.0 -9999.0 -9999.0 -9999.0 -9999.0 -9999.0 -9999.0 -9999.0 -9999.0 -9999.0 -9999.0 -9999.0 -9999.0 -9999.0 -9999.0 -9999.0 -9999.0 -9999.0 -9999.0 -9999.0 -9999.0 -9999.0 -9999.0 -9999.0 -9999.0 -9999.0 -9999.0 -9999.0 -9999.0 -9999.0 -9999.0 -9999.0 -9999.0 -9999.0 -9999.0 -9999.0 -9999.0 -9999.0 -9999.0 -9999.0 -9999.0 -9999.0 -9999.0 -9999.0 -9999.0 -9999.0 -9999.0 -9999.0 -9999.0 -9999.0 -9999.0 -9999.0 -9999.0 -9999.0 -9999.0 -9999.0 -9999.0 -9999.0 -9999.0 -9999.0 -9999.0 -9999.0 -9999.0 -9999.0 -9999.0 -9999.0 -9999.0 -9999.0 -9999.0 -9999.0 -9999.0 -9999.0 -9999.0 -9999.0 -9999.0 -9999.0 -9999.0 -9999.0 -9999.0 -9999.0 -9999.0 -9999.0 -9999.0 -9999.0 -9999.0 -9999.0 -9999.0 -9999.0 -9999.0 -9999.0 -9999.0 -9999.0 -9999.0 -9999.0 -9999.0 -9999.0 -9999.0 -9999.0 -9999.0 -9999.0 -9999.0 -9999.0 -9999.0 -9999.0 -9999.0 -9999.0 -9999.0 -9999.0 -9999.0 -9999.0 -9999.0 -9999.0 -9999.0 -9999.0 -9999.0 -9999.0 -9999.0 -9999.0 -9999.0 -9999.0 -9999.0 -9999.0 -9999.0 -9999.0 -9999.0 -9999.0 -9999.0 -9999.0 -9999.0 -9999.0 -9999.0 -9999.0 -9999.0 -9999.0 -9999.0 -9999.0 -9999.0 -9999.0 -9999.0 -9999.0 -9999.0 -9999.0 -9999.0 -9999.0 -9999.0 -9999.0 -9999.0 -9999.0 -9999.0 -9999.0 -9999.0 -9999.0 -9999.0 -9999.0 -9999.0 -9999.0 -9999.0 -9999.0 -9999.0 -9999.0 -9999.0 -9999.0 -9999.0 -9999.0 -9999.0 -9999.0 -9999.0 -9999.0 -9999.0 -9999.0 -9999.0 -9999.0 -9999.0 -9999.0 -9999.0 -9999.0 -9999.0 -9999.0 -9999.0 -9999.0 -9999.0 -9999.0 -9999.0 -9999.0 -9999.0 -9999.0 -9999.0 -9999.0 -9999.0 -9999.0 -9999.0 -9999.0 -9999.0 -9999.0 -9999.0 -9999.0 -9999.0 -9999.0 -9999.0 -9999.0 -9999.0 -9999.0 -9999.0 -9999.0 -9999.0 -9999.0 -9999.0 -9999.0 -9999.0 -9999.0 -9999.0 -9999.0 -9999.0 -9999.0 -9999.0 -9999.0 -9999.0 -9999.0 -9999.0 -9999.0 -9999.0 -9999.0 -9999.0 -9999.0 -9999.0 -9999.0 -9999.0 -9999.0 -9999.0 -9999.0 -9999.0 -9999.0 -9999.0 2071.43 2072.55 2071.26 2070.83 2071.03 2071.24 2071.44 2072.18 2073.1 2074.11 2075.17 2076.25 2077 2077.1 2077.18 2077.25 2077.33 2077.41 2077.48 2078.06 2078.56 2078.97 2079.33 2079.69 2080.05 2080.4 2080.76 2080.95 2080.74 2080.52 2080.01 2080.59 2080.06 2079.76 2080.27 2081.11 2080.47 2080.67 2081.75 2082.57 2083.04 2085.24 2084.91 2086.62 2086.71 2086.85 2087.89 2088.85 2089.52 2090.48 2091.44 2092.41 2093.38 2094.59 2095.11 2095.78 2096.37 2096.92 2097.31 2097.56 2098.1 2098.34 2097.62 2097.47 2097.91 2098.36 2098.8 2099.24 2099.77 2100.36 2101.04 2102.33 2103.22 2105.4 2106.94 2108.5 2110.02 2111.55 2113.36 2115.17 2116.89 2118.25 2119.58 2120.87 2122.16 2123.42 2124.98 2126.57 2128.32 2130.17 2131.77 2133.44 2135.11 2136.78 2138.44 2140.54 2142.76 2144.98 2147.19 2148.86 2150.31 2151.77 2153.6 2155.6 2157.6 2159.02 2160.4 2161.7 2163.58 2165.48 2167.27 2169.04 2170.82 2172.57 2174.06 2175.48 2177.78 2180.1 2182.43 2184.27 2186.29 2188.68 2191.35 2193.91 2195.56 2197.74 2199.98 2202.23 2204.49 2206.44 2208.04 2209.58 2211.12 2212.71 2214.31 2215.64 2216.71 2217.79 2218.91 2220.14 2220.93 2221.65 2222.38 2223.1 2223.61 2223.78 2224.03 2224.2 2224.03 2223.77 2223.66 2223.66 2223.65 2223.65 2223.52 2223.2 2222.39 2221.49 2220.64 2219.82 2219.35 2218.81 2218.27 2217.72 2216.97 2216.1 2214.82 2213.94 2213.07 2212.55 2212.05 2211.47 2210.55 2209.64 2208.8 2207.96 2207.05 2206.27 2205.43 2204.55 2203.67 2202.8 2201.91 2200.67 2199.71 2199.59 2199.41 2198.27 2197.14 2196 2194.75 2193.28 2192.08 2190.91 2189.86 2188.84 2187.83 2186.59 2185.24 2183.84 2182.97 2182.09 2181.21 2180.32 2179.33 2177.74 2176.07 2174.77 2175.14 2175.56 2177.11 2178.49 2179.9 2181.46 2183.23 2184.77 2186.34 2188.07 2189.76 2191.3 2192.7 2193.92 2195.51 2196.81 2198.25 2199.1 2200.37 2202.08 2203.62 2205.04 2206.48 2209.22 2210.71 2211.82 2212.93 2214.04 2215.16 2216.27 2217.62 2218.67 2219.7 2220.57 2221.3 2222.09 2222.88 2223.67 2224.46 2225.28 2225.79 2226.27 2226.75 2227.19 
-9999.0 -9999.0 -9999.0 -9999.0 -9999.0 -9999.0 -9999.0 -9999.0 -9999.0 -9999.0 -9999.0 -9999.0 -9999.0 -9999.0 -9999.0 -9999.0 -9999.0 -9999.0 -9999.0 -9999.0 -9999.0 -9999.0 -9999.0 -9999.0 -9999.0 -9999.0 -9999.0 -9999.0 -9999.0 -9999.0 -9999.0 -9999.0 -9999.0 -9999.0 -9999.0 -9999.0 -9999.0 -9999.0 -9999.0 -9999.0 -9999.0 -9999.0 -9999.0 -9999.0 -9999.0 -9999.0 -9999.0 -9999.0 -9999.0 -9999.0 -9999.0 -9999.0 -9999.0 -9999.0 -9999.0 -9999.0 -9999.0 -9999.0 -9999.0 -9999.0 -9999.0 -9999.0 -9999.0 -9999.0 -9999.0 -9999.0 -9999.0 -9999.0 -9999.0 -9999.0 -9999.0 -9999.0 -9999.0 -9999.0 -9999.0 -9999.0 -9999.0 -9999.0 -9999.0 -9999.0 -9999.0 -9999.0 -9999.0 -9999.0 -9999.0 -9999.0 -9999.0 -9999.0 -9999.0 -9999.0 -9999.0 -9999.0 -9999.0 -9999.0 -9999.0 -9999.0 -9999.0 -9999.0 -9999.0 -9999.0 -9999.0 -9999.0 -9999.0 -9999.0 -9999.0 -9999.0 -9999.0 -9999.0 -9999.0 -9999.0 -9999.0 -9999.0 -9999.0 -9999.0 -9999.0 -9999.0 -9999.0 -9999.0 -9999.0 -9999.0 -9999.0 -9999.0 -9999.0 -9999.0 -9999.0 -9999.0 -9999.0 -9999.0 -9999.0 -9999.0 -9999.0 -9999.0 -9999.0 -9999.0 -9999.0 -9999.0 -9999.0 -9999.0 -9999.0 -9999.0 -9999.0 -9999.0 -9999.0 -9999.0 -9999.0 -9999.0 -9999.0 -9999.0 -9999.0 -9999.0 -9999.0 -9999.0 -9999.0 -9999.0 -9999.0 -9999.0 -9999.0 -9999.0 -9999.0 -9999.0 -9999.0 -9999.0 -9999.0 -9999.0 -9999.0 -9999.0 -9999.0 -9999.0 -9999.0 -9999.0 -9999.0 -9999.0 -9999.0 -9999.0 -9999.0 -9999.0 -9999.0 -9999.0 -9999.0 -9999.0 -9999.0 -9999.0 -9999.0 -9999.0 -9999.0 -9999.0 -9999.0 -9999.0 -9999.0 -9999.0 -9999.0 -9999.0 -9999.0 -9999.0 -9999.0 -9999.0 -9999.0 -9999.0 -9999.0 -9999.0 -9999.0 -9999.0 -9999.0 -9999.0 -9999.0 -9999.0 -9999.0 -9999.0 -9999.0 -9999.0 -9999.0 -9999.0 -9999.0 -9999.0 -9999.0 -9999.0 -9999.0 -9999.0 -9999.0 -9999.0 -9999.0 -9999.0 -9999.0 -9999.0 -9999.0 -9999.0 -9999.0 -9999.0 -9999.0 -9999.0 -9999.0 -9999.0 -9999.0 -9999.0 -9999.0 -9999.0 -9999.0 -9999.0 -9999.0 -9999.0 -9999.0 -9999.0 -9999.0 -9999.0 -9999.0 -9999.0 -9999.0 -9999.0 -9999.0 -9999.0 -9999.0 -9999.0 -9999.0 -9999.0 -9999.0 -9999.0 -9999.0 -9999.0 -9999.0 -9999.0 -9999.0 -9999.0 -9999.0 -9999.0 -9999.0 -9999.0 -9999.0 -9999.0 -9999.0 -9999.0 -9999.0 -9999.0 -9999.0 -9999.0 -9999.0 -9999.0 -9999.0 -9999.0 -9999.0 -9999.0 -9999.0 -9999.0 -9999.0 -9999.0 -9999.0 -9999.0 -9999.0 -9999.0 -9999.0 -9999.0 -9999.0 -9999.0 -9999.0 -9999.0 -9999.0 -9999.0 -9999.0 -9999.0 -9999.0 -9999.0 -9999.0 -9999.0 -9999.0 -9999.0 -9999.0 -9999.0 -9999.0 -9999.0 -9999.0 -9999.0 -9999.0 -9999.0 -9999.0 -9999.0 -9999.0 -9999.0 -9999.0 -9999.0 -9999.0 -9999.0 -9999.0 -9999.0 -9999.0 -9999.0 -9999.0 -9999.0 -9999.0 -9999.0 -9999.0 -9999.0 -9999.0 -9999.0 -9999.0 -9999.0 -9999.0 -9999.0 -9999.0 -9999.0 -9999.0 -9999.0 -9999.0 -9999.0 -9999.0 -9999.0 -9999.0 -9999.0 -9999.0 -9999.0 -9999.0 -9999.0 -9999.0 -9999.0 -9999.0 -9999.0 -9999.0 -9999.0 -9999.0 -9999.0 -9999.0 -9999.0 -9999.0 -9999.0 -9999.0 -9999.0 -9999.0 -9999.0 -9999.0 -9999.0 -9999.0 -9999.0 -9999.0 -9999.0 -9999.0 -9999.0 -9999.0 -9999.0 -9999.0 -9999.0 -9999.0 -9999.0 -9999.0 -9999.0 -9999.0 -9999.0 -9999.0 -9999.0 -9999.0 -9999.0 -9999.0 -9999.0 -9999.0 -9999.0 -9999.0 -9999.0 -9999.0 -9999.0 -9999.0 -9999.0 -9999.0 -9999.0 -9999.0 -9999.0 -9999.0 -9999.0 -9999.0 -9999.0 -9999.0 -9999.0 -9999.0 -9999.0 -9999.0 -9999.0 -9999.0 -9999.0 -9999.0 -9999.0 -9999.0 -9999.0 -9999.0 -9999.0 -9999.0 -9999.0 -9999.0 -9999.0 -9999.0 -9999.0 -9999.0 -9999.0 -9999.0 -9999.0 -9999.0 -9999.0 -9999.0 -9999.0 -9999.0 -9999.0 -9999.0 -9999.0 -9999.0 -9999.0 -9999.0 -9999.0 -9999.0 -9999.0 -9999.0 -9999.0 -9999.0 -9999.0 -9999.0 -9999.0 -9999.0 -9999.0 -9999.0 -9999.0 -9999.0 -9999.0 -9999.0 -9999.0 -9999.0 -9999.0 -9999.0 -9999.0 2075.97 2074.68 2073.72 2073.86 2074.02 2074.25 2074.48 2074.72 2075.25 2075.92 2076.89 2077.81 2078.84 2079.41 2079.48 2079.55 2079.62 2079.69 2080.23 2080.83 2081.47 2081.86 2082 2082.14 2082.47 2082.8 2083.14 2083.49 2083.85 2083.86 2083.65 2083.75 2084.09 2084.02 2083.39 2083.26 2083.6 2082.95 2083.64 2084.85 2085.26 2086.2 2087.37 2088 2089 2089.06 2089.45 2089.99 2091 2091.29 2092.75 2093.71 2094.67 2095.63 2096.59 2097.42 2097.97 2098.51 2099.06 2099.59 2099.77 2099.99 2100.54 2099.94 2099.95 2100.39 2100.83 2101.28 2101.85 2102.51 2103.16 2103.34 2104.08 2105.22 2106.68 2108.71 2110.13 2111.68 2113.5 2115.31 2117.12 2118.67 2119.95 2121.23 2122.45 2123.93 2125.27 2126.86 2128.33 2130.18 2132.01 2134.29 2136.19 2137.86 2139.53 2141.2 2143.05 2145.27 2147.49 2149.67 2151.24 2152.69 2154.15 2155.68 2157.68 2159.68 2161.08 2162.46 2163.84 2165.39 2167.04 2168.81 2170.58 2172.36 2174.11 2175.75 2177.28 2179.6 2181.86 2183.67 2185.47 2187.47 2190.14 2192.81 2195.48 2197.52 2199.07 2201.32 2203.58 2205.64 2207.31 2208.98 2210.67 2212.38 2214.01 2215.61 2217.05 2218.12 2219.19 2220.27 2221.34 2222.14 2222.88 2223.63 2224.38 2225 2225.04 2225.3 2225.44 2225.41 2225.17 2225.17 2225.16 2225.09 2225.01 2224.92 2224.71 2224.19 2223.29 2222.17 2221.57 2220.97 2220.46 2220.14 2219.64 2219.03 2218.06 2216.67 2215.65 2215.06 2214.56 2214.06 2213.4 2212.49 2211.65 2210.83 2209.99 2209.11 2208.1 2207.33 2206.48 2205.63 2204.78 2203.94 2203.14 2202.19 2201.97 2201.18 2200.4 2199.43 2198.29 2197.09 2195.62 2194.14 2192.97 2191.89 2190.88 2189.86 2188.84 2187.6 2186.04 2185.24 2184.42 2183.54 2182.67 2181.17 2179.45 2177.88 2177.11 2177.45 2177.95 2179.57 2180.84 2182.12 2183.39 2184.96 2186.61 2188.22 2190.01 2191.84 2193.28 2194.56 2195.89 2197.01 2198.6 2199.75 2200.7 2202.09 2204.04 2205.81 2207.24 2208.69 2211.32 2212.43 2213.54 2214.66 2215.77 2216.88 2217.99 2219.11 2220.51 2221.66 2222.68 2223.41 2224.19 2224.98 2225.79 2226.61 2227.42 2227.97 2228.4 2228.95 2229.7 
-9999.0 -9999.0 -9999.0 -9999.0 -9999.0 -9999.0 -9999.0 -9999.0 -9999.0 -9999.0 -9999.0 -9999.0 -9999.0 -9999.0 -9999.0 -9999.0 -9999.0 -9999.0 -9999.0 -9999.0 -9999.0 -9999.0 -9999.0 -9999.0 -9999.0 -9999.0 -9999.0 -9999.0 -9999.0 -9999.0 -9999.0 -9999.0 -9999.0 -9999.0 -9999.0 -9999.0 -9999.0 -9999.0 -9999.0 -9999.0 -9999.0 -9999.0 -9999.0 -9999.0 -9999.0 -9999.0 -9999.0 -9999.0 -9999.0 -9999.0 -9999.0 -9999.0 -9999.0 -9999.0 -9999.0 -9999.0 -9999.0 -9999.0 -9999.0 -9999.0 -9999.0 -9999.0 -9999.0 -9999.0 -9999.0 -9999.0 -9999.0 -9999.0 -9999.0 -9999.0 -9999.0 -9999.0 -9999.0 -9999.0 -9999.0 -9999.0 -9999.0 -9999.0 -9999.0 -9999.0 -9999.0 -9999.0 -9999.0 -9999.0 -9999.0 -9999.0 -9999.0 -9999.0 -9999.0 -9999.0 -9999.0 -9999.0 -9999.0 -9999.0 -9999.0 -9999.0 -9999.0 -9999.0 -9999.0 -9999.0 -9999.0 -9999.0 -9999.0 -9999.0 -9999.0 -9999.0 -9999.0 -9999.0 -9999.0 -9999.0 -9999.0 -9999.0 -9999.0 -9999.0 -9999.0 -9999.0 -9999.0 -9999.0 -9999.0 -9999.0 -9999.0 -9999.0 -9999.0 -9999.0 -9999.0 -9999.0 -9999.0 -9999.0 -9999.0 -9999.0 -9999.0 -9999.0 -9999.0 -9999.0 -9999.0 -9999.0 -9999.0 -9999.0 -9999.0 -9999.0 -9999.0 -9999.0 -9999.0 -9999.0 -9999.0 -9999.0 -9999.0 -9999.0 -9999.0 -9999.0 -9999.0 -9999.0 -9999.0 -9999.0 -9999.0 -9999.0 -9999.0 -9999.0 -9999.0 -9999.0 -9999.0 -9999.0 -9999.0 -9999.0 -9999.0 -9999.0 -9999.0 -9999.0 -9999.0 -9999.0 -9999.0 -9999.0 -9999.0 -9999.0 -9999.0 -9999.0 -9999.0 -9999.0 -9999.0 -9999.0 -9999.0 -9999.0 -9999.0 -9999.0 -9999.0 -9999.0 -9999.0 -9999.0 -9999.0 -9999.0 -9999.0 -9999.0 -9999.0 -9999.0 -9999.0 -9999.0 -9999.0 -9999.0 -9999.0 -9999.0 -9999.0 -9999.0 -9999.0 -9999.0 -9999.0 -9999.0 -9999.0 -9999.0 -9999.0 -9999.0 -9999.0 -9999.0 -9999.0 -9999.0 -9999.0 -9999.0 -9999.0 -9999.0 -9999.0 -9999.0 -9999.0 -9999.0 -9999.0 -9999.0 -9999.0 -9999.0 -9999.0 -9999.0 -9999.0 -9999.0 -9999.0 -9999.0 -9999.0 -9999.0 -9999.0 -9999.0 -9999.0 -9999.0 -9999.0 -9999.0 -9999.0 -9999.0 -9999.0 -9999.0 -9999.0 -9999.0 -9999.0 -9999.0 -9999.0 -9999.0 -9999.0 -9999.0 -9999.0 -9999.0 -9999.0 -9999.0 -9999.0 -9999.0 -9999.0 -9999.0 -9999.0 -9999.0 -9999.0 -9999.0 -9999.0 -9999.0 -9999.0 -9999.0 -9999.0 -9999.0 -9999.0 -9999.0 -9999.0 -9999.0 -9999.0 -9999.0 -9999.0 -9999.0 -9999.0 -9999.0 -9999.0 -9999.0 -9999.0 -9999.0 -9999.0 -9999.0 -9999.0 -9999.0 -9999.0 -9999.0 -9999.0 -9999.0 -9999.0 -9999.0 -9999.0 -9999.0 -9999.0 -9999.0 -9999.0 -9999.0 -9999.0 -9999.0 -9999.0 -9999.0 -9999.0 -9999.0 -9999.0 -9999.0 -9999.0 -9999.0 -9999.0 -9999.0 -9999.0 -9999.0 -9999.0 -9999.0 -9999.0 -9999.0 -9999.0 -9999.0 -9999.0 -9999.0 -9999.0 -9999.0 -9999.0 -9999.0 -9999.0 -9999.0 -9999.0 -9999.0 -9999.0 -9999.0 -9999.0 -9999.0 -9999.0 -9999.0 -9999.0 -9999.0 -9999.0 -9999.0 -9999.0 -9999.0 -9999.0 -9999.0 -9999.0 -9999.0 -9999.0 -9999.0 -9999.0 -9999.0 -9999.0 -9999.0 -9999.0 -9999.0 -9999.0 -9999.0 -9999.0 -9999.0 -9999.0 -9999.0 -9999.0 -9999.0 -9999.0 -9999.0 -9999.0 -9999.0 -9999.0 -9999.0 -9999.0 -9999.0 -9999.0 -9999.0 -9999.0 -9999.0 -9999.0 -9999.0 -9999.0 -9999.0 -9999.0 -9999.0 -9999.0 -9999.0 -9999.0 -9999.0 -9999.0 -9999.0 -9999.0 -9999.0 -9999.0 -9999.0 -9999.0 -9999.0 -9999.0 -9999.0 -9999.0 -9999.0 -9999.0 -9999.0 -9999.0 -9999.0 -9999.0 -9999.0 -9999.0 -9999.0 -9999.0 -9999.0 -9999.0 -9999.0 -9999.0 -9999.0 -9999.0 -9999.0 -9999.0 -9999.0 -9999.0 -9999.0 -9999.0 -9999.0 -9999.0 -9999.0 -9999.0 -9999.0 -9999.0 -9999.0 -9999.0 -9999.0 -9999.0 -9999.0 -9999.0 -9999.0 -9999.0 -9999.0 -9999.0 -9999.0 -9999.0 -9999.0 -9999.0 -9999.0 -9999.0 -9999.0 -9999.0 -9999.0 -9999.0 -9999.0 -9999.0 -9999.0 -9999.0 -9999.0 -9999.0 -9999.0 -9999.0 -9999.0 -9999.0 -9999.0 -9999.0 -9999.0 -9999.0 -9999.0 -9999.0 -9999.0 2072.76 2078.11 2076.82 2077.02 2077.11 2077.2 2077.3 2077.54 2077.77 2078.01 2078.57 2079.16 2079.76 2080.47 2080.78 2081.38 2081.48 2082.04 2082.59 2083.15 2083.7 2084.31 2084.96 2085.15 2085.29 2085.43 2085.56 2085.7 2085.96 2086.29 2086.62 2086.7 2086.13 2086.25 2088.17 2087.07 2085.93 2085.88 2086.41 2087.34 2087.22 2087.84 2088.27 2089.47 2090.91 2090.26 2090.59 2090.6 2092.15 2093.41 2094.61 2094.15 2095.03 2095.99 2096.94 2098.17 2099.44 2099.49 2100.04 2100.58 2101.13 2101.52 2101.88 2102.24 2102.52 2102.37 2102.42 2102.87 2103.31 2103.94 2104.59 2105.22 2105.67 2105.26 2106.15 2107.32 2108.48 2110.33 2112.2 2113.63 2115.37 2117.05 2118.73 2120.28 2121.68 2122.67 2124.13 2125.76 2127.16 2128.64 2130.19 2132.03 2133.93 2136.26 2138.58 2140.61 2142.28 2143.95 2145.62 2147.78 2150 2152.16 2153.62 2155.08 2156.53 2157.99 2159.77 2161.77 2163.14 2164.52 2165.79 2167 2168.71 2170.41 2172.13 2173.9 2175.65 2177.39 2179.09 2181.27 2183.08 2184.88 2186.69 2188.91 2191.53 2194.15 2196.78 2199.35 2200.74 2202.95 2205.2 2207.2 2208.87 2210.54 2212.18 2213.72 2215.25 2216.9 2218.4 2219.48 2220.55 2221.62 2222.46 2223.18 2223.9 2224.65 2225.39 2226 2225.98 2226.01 2226.55 2226.76 2226.68 2226.6 2226.52 2226.44 2226.37 2226.29 2226.07 2225.5 2224.7 2223.93 2223.32 2222.72 2222.12 2221.52 2221.18 2220.87 2219.85 2218.48 2217.52 2217.07 2216.56 2216.06 2215.34 2214.5 2213.68 2212.87 2212.02 2210.93 2209.73 2209.13 2208.47 2207.78 2206.93 2206.08 2205.32 2204.55 2203.69 2202.91 2202.12 2201.34 2200.53 2199.44 2197.96 2196.48 2195.01 2193.93 2192.91 2191.89 2190.82 2189.71 2188.24 2187.07 2186.72 2185.65 2184.49 2182.85 2181.1 2179.95 2178.75 2179.1 2180.53 2181.81 2183.06 2184.32 2185.72 2187.42 2188.94 2190.45 2191.82 2193.48 2195.21 2196.68 2198.01 2199.04 2200.18 2201.39 2202.35 2204.34 2206.3 2208.05 2210.08 2211.78 2212.82 2214.03 2215.25 2216.38 2217.49 2218.61 2219.72 2220.83 2221.94 2223.4 2224.65 2225.51 2226.3 2227.11 2227.92 2228.72 2229.51 2230.06 2230.71 2231.46 2232.2 
-9999.0 -9999.0 -9999.0 -9999.0 -9999.0 -9999.0 -9999.0 -9999.0 -9999.0 -9999.0 -9999.0 -9999.0 -9999.0 -9999.0 -9999.0 -9999.0 -9999.0 -9999.0 -9999.0 -9999.0 -9999.0 -9999.0 -9999.0 -9999.0 -9999.0 -9999.0 -9999.0 -9999.0 -9999.0 -9999.0 -9999.0 -9999.0 -9999.0 -9999.0 -9999.0 -9999.0 -9999.0 -9999.0 -9999.0 -9999.0 -9999.0 -9999.0 -9999.0 -9999.0 -9999.0 -9999.0 -9999.0 -9999.0 -9999.0 -9999.0 -9999.0 -9999.0 -9999.0 -9999.0 -9999.0 -9999.0 -9999.0 -9999.0 -9999.0 -9999.0 -9999.0 -9999.0 -9999.0 -9999.0 -9999.0 -9999.0 -9999.0 -9999.0 -9999.0 -9999.0 -9999.0 -9999.0 -9999.0 -9999.0 -9999.0 -9999.0 -9999.0 -9999.0 -9999.0 -9999.0 -9999.0 -9999.0 -9999.0 -9999.0 -9999.0 -9999.0 -9999.0 -9999.0 -9999.0 -9999.0 -9999.0 -9999.0 -9999.0 -9999.0 -9999.0 -9999.0 -9999.0 -9999.0 -9999.0 -9999.0 -9999.0 -9999.0 -9999.0 -9999.0 -9999.0 -9999.0 -9999.0 -9999.0 -9999.0 -9999.0 -9999.0 -9999.0 -9999.0 -9999.0 -9999.0 -9999.0 -9999.0 -9999.0 -9999.0 -9999.0 -9999.0 -9999.0 -9999.0 -9999.0 -9999.0 -9999.0 -9999.0 -9999.0 -9999.0 -9999.0 -9999.0 -9999.0 -9999.0 -9999.0 -9999.0 -9999.0 -9999.0 -9999.0 -9999.0 -9999.0 -9999.0 -9999.0 -9999.0 -9999.0 -9999.0 -9999.0 -9999.0 -9999.0 -9999.0 -9999.0 -9999.0 -9999.0 -9999.0 -9999.0 -9999.0 -9999.0 -9999.0 -9999.0 -9999.0 -9999.0 -9999.0 -9999.0 -9999.0 -9999.0 -9999.0 -9999.0 -9999.0 -9999.0 -9999.0 -9999.0 -9999.0 -9999.0 -9999.0 -9999.0 -9999.0 -9999.0 -9999.0 -9999.0 -9999.0 -9999.0 -9999.0 -9999.0 -9999.0 -9999.0 -9999.0 -9999.0 -9999.0 -9999.0 -9999.0 -9999.0 -9999.0 -9999.0 -9999.0 -9999.0 -9999.0 -9999.0 -9999.0 -9999.0 -9999.0 -9999.0 -9999.0 -9999.0 -9999.0 -9999.0 -9999.0 -9999.0 -9999.0 -9999.0 -9999.0 -9999.0 -9999.0 -9999.0 -9999.0 -9999.0 -9999.0 -9999.0 -9999.0 -9999.0 -9999.0 -9999.0 -9999.0 -9999.0 -9999.0 -9999.0 -9999.0 -9999.0 -9999.0 -9999.0 -9999.0 -9999.0 -9999.0 -9999.0 -9999.0 -9999.0 -9999.0 -9999.0 -9999.0 -9999.0 -9999.0 -9999.0 -9999.0 -9999.0 -9999.0 -9999.0 -9999.0 -9999.0 -9999.0 -9999.0 -9999.0 -9999.0 -9999.0 -9999.0 -9999.0 -9999.0 -9999.0 -9999.0 -9999.0 -9999.0 -9999.0 -9999.0 -9999.0 -9999.0 -9999.0 -9999.0 -9999.0 -9999.0 -9999.0 -9999.0 -9999.0 -9999.0 -9999.0 -9999.0 -9999.0 -9999.0 -9999.0 -9999.0 -9999.0 -9999.0 -9999.0 -9999.0 -9999.0 -9999.0 -9999.0 -9999.0 -9999.0 -9999.0 -9999.0 -9999.0 -9999.0 -9999.0 -9999.0 -9999.0 -9999.0 -9999.0 -9999.0 -9999.0 -9999.0 -9999.0 -9999.0 -9999.0 -9999.0 -9999.0 -9999.0 -9999.0 -9999.0 -9999.0 -9999.0 -9999.0 -9999.0 -9999.0 -9999.0 -9999.0 -9999.0 -9999.0 -9999.0 -9999.0 -9999.0 -9999.0 -9999.0 -9999.0 -9999.0 -9999.0 -9999.0 -9999.0 -9999.0 -9999.0 -9999.0 -9999.0 -9999.0 -9999.0 -9999.0 -9999.0 -9999.0 -9999.0 -9999.0 -9999.0 -9999.0 -9999.0 -9999.0 -9999.0 -9999.0 -9999.0 -9999.0 -9999.0 -9999.0 -9999.0 -9999.0 -9999.0 -9999.0 -9999.0 -9999.0 -9999.0 -9999.0 -9999.0 -9999.0 -9999.0 -9999.0 -9999.0 -9999.0 -9999.0 -9999.0 -9999.0 -9999.0 -9999.0 -9999.0 -9999.0 -9999.0 -9999.0 -9999.0 -9999.0 -9999.0 -9999.0 -9999.0 -9999.0 -9999.0 -9999.0 -9999.0 -9999.0 -9999.0 -9999.0 -9999.0 -9999.0 -9999.0 -9999.0 -9999.0 -9999.0 -9999.0 -9999.0 -9999.0 -9999.0 -9999.0 -9999.0 -9999.0 -9999.0 -9999.0 -9999.0 -9999.0 -9999.0 -9999.0 -9999.0 -9999.0 -9999.0 -9999.0 -9999.0 -9999.0 -9999.0 -9999.0 -9999.0 -9999.0 -9999.0 -9999.0 -9999.0 -9999.0 -9999.0 -9999.0 -9999.0 -9999.0 -9999.0 -9999.0 -9999.0 -9999.0 -9999.0 -9999.0 -9999.0 -9999.0 -9999.0 -9999.0 -9999.0 -9999.0 -9999.0 -9999.0 -9999.0 -9999.0 -9999.0 -9999.0 -9999.0 -9999.0 -9999.0 -9999.0 -9999.0 -9999.0 -9999.0 -9999.0 -9999.0 -9999.0 -9999.0 -9999.0 -9999.0 -9999.0 -9999.0 -9999.0 -9999.0 -9999.0 -9999.0 -9999.0 -9999.0 -9999.0 -9999.0 -9999.0 2077.51 2080.25 2079.98 2080.27 2080.36 2080.45 2080.53 2080.62 2080.83 2081.06 2081.3 2081.9 2082.49 2083.08 2083.51 2083.83 2084.01 2084.57 2085.23 2085.88 2086.53 2087.17 2087.72 2088.21 2088.45 2088.58 2088.72 2088.86 2088.99 2089.13 2089.27 2089.45 2089.33 2088.91 2089.34 2090.78 2088.9 2088.51 2088.38 2090.13 2089.9 2089.08 2089.76 2090.57 2092.03 2092.23 2092.29 2092.65 2093.08 2093.94 2095.97 2096.78 2096.6 2097.3 2098.49 2099.95 2101.65 2101.4 2101.56 2102.11 2102.66 2103.09 2103.44 2103.8 2104.16 2104.53 2104.8 2104.9 2105.37 2106.02 2106.55 2107 2107.46 2107.91 2107.85 2108.83 2109.69 2110.58 2112.17 2114.2 2115.69 2117.31 2118.87 2120.43 2122.08 2123.5 2124.54 2125.92 2127.52 2129.04 2130.28 2132.04 2133.86 2135.89 2138.22 2140.55 2142.88 2145.03 2146.7 2148.37 2150.29 2152.51 2154.55 2156.01 2157.46 2158.92 2160.37 2161.85 2163.83 2165.2 2166.49 2167.7 2168.91 2170.11 2171.81 2173.66 2175.44 2177.2 2178.93 2180.67 2182.46 2184.25 2186.29 2188.31 2190.32 2192.74 2195.4 2198.02 2200.65 2202.64 2204.62 2206.83 2208.76 2210.37 2211.9 2213.44 2214.98 2216.51 2218.18 2219.7 2220.84 2221.91 2222.79 2223.51 2224.23 2224.95 2225.67 2226.41 2227.03 2226.94 2227 2227.22 2227.87 2227.96 2227.92 2227.85 2227.77 2227.7 2227.63 2227.38 2226.83 2226.28 2225.68 2225.08 2224.47 2223.87 2223.27 2222.67 2222.23 2221.24 2220.2 2219.23 2218.78 2218.46 2218.03 2217.31 2216.49 2215.68 2214.87 2213.77 2212.41 2211.36 2210.77 2210.16 2209.49 2208.83 2208.16 2207.11 2206.06 2205.26 2204.48 2203.69 2202.91 2201.86 2200.42 2199.18 2197.93 2196.65 2195.77 2194.59 2193.39 2192.29 2191.2 2189.86 2188.81 2188.52 2187.46 2186.24 2184.56 2182.74 2181.64 2180.58 2181.43 2182.65 2183.98 2185.25 2186.51 2188.12 2189.82 2191.48 2193 2194.35 2195.77 2197.26 2199.15 2200.27 2201.28 2202.1 2203.56 2204.77 2206.61 2208.98 2211.21 2212.2 2213.18 2214.23 2215.45 2216.66 2217.88 2219.09 2220.31 2221.44 2222.56 2223.67 2224.81 2226.29 2227.62 2228.42 2229.22 2230.01 2230.81 2231.61 2232.11 2232.62 2233.51 2234.43 
-9999.0 -9999.0 -9999.0 -9999.0 -9999.0 -9999.0 -9999.0 -9999.0 -9999.0 -9999.0 -9999.0 -9999.0 -9999.0 -9999.0 -9999.0 -9999.0 -9999.0 -9999.0 -9999.0 -9999.0 -9999.0 -9999.0 -9999.0 -9999.0 -9999.0 -9999.0 -9999.0 -9999.0 -9999.0 -9999.0 -9999.0 -9999.0 -9999.0 -9999.0 -9999.0 -9999.0 -9999.0 -9999.0 -9999.0 -9999.0 -9999.0 -9999.0 -9999.0 -9999.0 -9999.0 -9999.0 -9999.0 -9999.0 -9999.0 -9999.0 -9999.0 -9999.0 -9999.0 -9999.0 -9999.0 -9999.0 -9999.0 -9999.0 -9999.0 -9999.0 -9999.0 -9999.0 -9999.0 -9999.0 -9999.0 -9999.0 -9999.0 -9999.0 -9999.0 -9999.0 -9999.0 -9999.0 -9999.0 -9999.0 -9999.0 -9999.0 -9999.0 -9999.0 -9999.0 -9999.0 -9999.0 -9999.0 -9999.0 -9999.0 -9999.0 -9999.0 -9999.0 -9999.0 -9999.0 -9999.0 -9999.0 -9999.0 -9999.0 -9999.0 -9999.0 -9999.0 -9999.0 -9999.0 -9999.0 -9999.0 -9999.0 -9999.0 -9999.0 -9999.0 -9999.0 -9999.0 -9999.0 -9999.0 -9999.0 -9999.0 -9999.0 -9999.0 -9999.0 -9999.0 -9999.0 -9999.0 -9999.0 -9999.0 -9999.0 -9999.0 -9999.0 -9999.0 -9999.0 -9999.0 -9999.0 -9999.0 -9999.0 -9999.0 -9999.0 -9999.0 -9999.0 -9999.0 -9999.0 -9999.0 -9999.0 -9999.0 -9999.0 -9999.0 -9999.0 -9999.0 -9999.0 -9999.0 -9999.0 -9999.0 -9999.0 -9999.0 -9999.0 -9999.0 -9999.0 -9999.0 -9999.0 -9999.0 -9999.0 -9999.0 -9999.0 -9999.0 -9999.0 -9999.0 -9999.0 -9999.0 -9999.0 -9999.0 -9999.0 -9999.0 -9999.0 -9999.0 -9999.0 -9999.0 -9999.0 -9999.0 -9999.0 -9999.0 -9999.0 -9999.0 -9999.0 -9999.0 -9999.0 -9999.0 -9999.0 -9999.0 -9999.0 -9999.0 -9999.0 -9999.0 -9999.0 -9999.0 -9999.0 -9999.0 -9999.0 -9999.0 -9999.0 -9999.0 -9999.0 -9999.0 -9999.0 -9999.0 -9999.0 -9999.0 -9999.0 -9999.0 -9999.0 -9999.0 -9999.0 -9999.0 -9999.0 -9999.0 -9999.0 -9999.0 -9999.0 -9999.0 -9999.0 -9999.0 -9999.0 -9999.0 -9999.0 -9999.0 -9999.0 -9999.0 -9999.0 -9999.0 -9999.0 -9999.0 -9999.0 -9999.0 -9999.0 -9999.0 -9999.0 -9999.0 -9999.0 -9999.0 -9999.0 -9999.0 -9999.0 -9999.0 -9999.0 -9999.0 -9999.0 -9999.0 -9999.0 -9999.0 -9999.0 -9999.0 -9999.0 -9999.0 -9999.0 -9999.0 -9999.0 -9999.0 -9999.0 -9999.0 -9999.0 -9999.0 -9999.0 -9999.0 -9999.0 -9999.0 -9999.0 -9999.0 -9999.0 -9999.0 -9999.0 -9999.0 -9999.0 -9999.0 -9999.0 -9999.0 -9999.0 -9999.0 -9999.0 -9999.0 -9999.0 -9999.0 -9999.0 -9999.0 -9999.0 -9999.0 -9999.0 -9999.0 -9999.0 -9999.0 -9999.0 -9999.0 -9999.0 -9999.0 -9999.0 -9999.0 -9999.0 -9999.0 -9999.0 -9999.0 -9999.0 -9999.0 -9999.0 -9999.0 -9999.0 -9999.0 -9999.0 -9999.0 -9999.0 -9999.0 -9999.0 -9999.0 -9999.0 -9999.0 -9999.0 -9999.0 -9999.0 -9999.0 -9999.0 -9999.0 -9999.0 -9999.0 -9999.0 -9999.0 -9999.0 -9999.0 -9999.0 -9999.0 -9999.0 -9999.0 -9999.0 -9999.0 -9999.0 -9999.0 -9999.0 -9999.0 -9999.0 -9999.0 -9999.0 -9999.0 -9999.0 -9999.0 -9999.0 -9999.0 -9999.0 -9999.0 -9999.0 -9999.0 -9999.0 -9999.0 -9999.0 -9999.0 -9999.0 -9999.0 -9999.0 -9999.0 -9999.0 -9999.0 -9999.0 -9999.0 -9999.0 -9999.0 -9999.0 -9999.0 -9999.0 -9999.0 -9999.0 -9999.0 -9999.0 -9999.0 -9999.0 -9999.0 -9999.0 -9999.0 -9999.0 -9999.0 -9999.0 -9999.0 -9999.0 -9999.0 -9999.0 -9999.0 -9999.0 -9999.0 -9999.0 -9999.0 -9999.0 -9999.0 -9999.0 -9999.0 -9999.0 -9999.0 -9999.0 -9999.0 -9999.0 -9999.0 -9999.0 -9999.0 -9999.0 -9999.0 -9999.0 -9999.0 -9999.0 -9999.0 -9999.0 -9999.0 -9999.0 -9999.0 -9999.0 -9999.0 -9999.0 -9999.0 -9999.0 -9999.0 -9999.0 -9999.0 -9999.0 -9999.0 -9999.0 -9999.0 -9999.0 -9999.0 -9999.0 -9999.0 -9999.0 -9999.0 -9999.0 -9999.0 -9999.0 -9999.0 -9999.0 -9999.0 -9999.0 -9999.0 -9999.0 -9999.0 -9999.0 -9999.0 -9999.0 -9999.0 -9999.0 -9999.0 -9999.0 -9999.0 -9999.0 -9999.0 -9999.0 -9999.0 -9999.0 -9999.0 -9999.0 -9999.0 -9999.0 -9999.0 -9999.0 -9999.0 -9999.0 -9999.0 -9999.0 -9999.0 -9999.0 -9999.0 -9999.0 -9999.0 -9999.0 -9999.0 -9999.0 -9999.0 2082.26 2082.64 2083.43 2083.52 2083.61 2083.69 2083.78 2083.87 2083.96 2084.11 2084.35 2084.63 2085.22 2085.81 2086.37 2086.6 2086.63 2086.93 2087.31 2087.87 2088.52 2089.18 2089.81 2090.3 2091.01 2091.25 2091.43 2091.93 2092.16 2092.29 2092.43 2092.57 2092.71 2092.41 2091.89 2093.31 2092.57 2090.19 2091.23 2091.34 2092.49 2092.47 2092.16 2092.87 2094.1 2095.26 2095.44 2094.83 2095.33 2095.83 2096.61 2098.67 2098.68 2099.06 2099.13 2101.47 2103.83 2103.61 2103.36 2103.63 2104.18 2104.66 2105.01 2105.37 2105.72 2106.08 2106.45 2106.99 2107.43 2107.87 2108.3 2108.73 2109.16 2109.59 2110.23 2110.89 2111.57 2112.41 2113.28 2114.13 2115.73 2117.29 2118.76 2120.29 2122.19 2123.83 2125.83 2126.41 2127.71 2129.3 2130.69 2132.05 2133.87 2135.69 2137.86 2140.19 2142.51 2144.84 2147.17 2149.45 2151.12 2152.8 2155.02 2156.93 2158.39 2159.84 2161.3 2162.76 2164.21 2165.89 2167.19 2168.39 2169.6 2170.81 2172.02 2173.22 2174.92 2176.77 2178.42 2179.85 2181.72 2183.79 2185.87 2187.94 2190.01 2192.04 2194.06 2196.5 2199.27 2201.89 2204.3 2206.29 2208.31 2210.02 2211.63 2213.16 2214.7 2216.24 2217.77 2219.29 2220.99 2222.24 2223.11 2223.83 2224.55 2225.27 2225.99 2226.71 2227.43 2228.06 2228.14 2228.32 2228.63 2229.1 2229.14 2229.11 2229.08 2229.04 2228.99 2228.91 2228.84 2228.31 2227.79 2227.26 2226.71 2226.12 2225.53 2224.95 2224.36 2223.77 2223.02 2222.05 2221.08 2220.35 2220.04 2219.72 2218.95 2218.04 2217.05 2216.08 2215.12 2213.9 2212.99 2212.4 2211.82 2211.18 2210.51 2209.63 2208.62 2207.61 2206.83 2206.05 2205.27 2204.5 2203.14 2201.66 2200.28 2198.91 2197.63 2196.75 2196.29 2195.46 2194.17 2192.8 2191.42 2190.66 2190.11 2189.06 2187.62 2185.47 2183.73 2183.24 2183 2183.56 2184.8 2186.14 2187.44 2188.81 2190.51 2192.21 2193.92 2195.54 2196.9 2198.32 2199.62 2201.16 2202.44 2203.56 2204.38 2205.61 2207.04 2208.37 2210.85 2212.56 2213.6 2214.59 2215.65 2216.87 2218.08 2219.29 2220.51 2221.72 2222.94 2224.15 2225.37 2226.51 2227.7 2229.1 2230.3 2231.2 2232.09 2232.91 2233.71 2234.14 2234.49 2235.16 2236.16 
-9999.0 -9999.0 -9999.0 -9999.0 -9999.0 -9999.0 -9999.0 -9999.0 -9999.0 -9999.0 -9999.0 -9999.0 -9999.0 -9999.0 -9999.0 -9999.0 -9999.0 -9999.0 -9999.0 -9999.0 -9999.0 -9999.0 -9999.0 -9999.0 -9999.0 -9999.0 -9999.0 -9999.0 -9999.0 -9999.0 -9999.0 -9999.0 -9999.0 -9999.0 -9999.0 -9999.0 -9999.0 -9999.0 -9999.0 -9999.0 -9999.0 -9999.0 -9999.0 -9999.0 -9999.0 -9999.0 -9999.0 -9999.0 -9999.0 -9999.0 -9999.0 -9999.0 -9999.0 -9999.0 -9999.0 -9999.0 -9999.0 -9999.0 -9999.0 -9999.0 -9999.0 -9999.0 -9999.0 -9999.0 -9999.0 -9999.0 -9999.0 -9999.0 -9999.0 -9999.0 -9999.0 -9999.0 -9999.0 -9999.0 -9999.0 -9999.0 -9999.0 -9999.0 -9999.0 -9999.0 -9999.0 -9999.0 -9999.0 -9999.0 -9999.0 -9999.0 -9999.0 -9999.0 -9999.0 -9999.0 -9999.0 -9999.0 -9999.0 -9999.0 -9999.0 -9999.0 -9999.0 -9999.0 -9999.0 -9999.0 -9999.0 -9999.0 -9999.0 -9999.0 -9999.0 -9999.0 -9999.0 -9999.0 -9999.0 -9999.0 -9999.0 -9999.0 -9999.0 -9999.0 -9999.0 -9999.0 -9999.0 -9999.0 -9999.0 -9999.0 -9999.0 -9999.0 -9999.0 -9999.0 -9999.0 -9999.0 -9999.0 -9999.0 -9999.0 -9999.0 -9999.0 -9999.0 -9999.0 -9999.0 -9999.0 -9999.0 -9999.0 -9999.0 -9999.0 -9999.0 -9999.0 -9999.0 -9999.0 -9999.0 -9999.0 -9999.0 -9999.0 -9999.0 -9999.0 -9999.0 -9999.0 -9999.0 -9999.0 -9999.0 -9999.0 -9999.0 -9999.0 -9999.0 -9999.0 -9999.0 -9999.0 -9999.0 -9999.0 -9999.0 -9999.0 -9999.0 -9999.0 -9999.0 -9999.0 -9999.0 -9999.0 -9999.0 -9999.0 -9999.0 -9999.0 -9999.0 -9999.0 -9999.0 -9999.0 -9999.0 -9999.0 -9999.0 -9999.0 -9999.0 -9999.0 -9999.0 -9999.0 -9999.0 -9999.0 -9999.0 -9999.0 -9999.0 -9999.0 -9999.0 -9999.0 -9999.0 -9999.0 -9999.0 -9999.0 -9999.0 -9999.0 -9999.0 -9999.0 -9999.0 -9999.0 -9999.0 -9999.0 -9999.0 -9999.0 -9999.0 -9999.0 -9999.0 -9999.0 -9999.0 -9999.0 -9999.0 -9999.0 -9999.0 -9999.0 -9999.0 -9999.0 -9999.0 -9999.0 -9999.0 -9999.0 -9999.0 -9999.0 -9999.0 -9999.0 -9999.0 -9999.0 -9999.0 -9999.0 -9999.0 -9999.0 -9999.0 -9999.0 -9999.0 -9999.0 -9999.0 -9999.0 -9999.0 -9999.0 -9999.0 -9999.0 -9999.0 -9999.0 -9999.0 -9999.0 -9999.0 -9999.0 -9999.0 -9999.0 -9999.0 -9999.0 -9999.0 -9999.0 -9999.0 -9999.0 -9999.0 -9999.0 -9999.0 -9999.0 -9999.0 -9999.0 -9999.0 -9999.0 -9999.0 -9999.0 -9999.0 -9999.0 -9999.0 -9999.0 -9999.0 -9999.0 -9999.0 -9999.0 -9999.0 -9999.0 -9999.0 -9999.0 -9999.0 -9999.0 -9999.0 -9999.0 -9999.0 -9999.0 -9999.0 -9999.0 -9999.0 -9999.0 -9999.0 -9999.0 -9999.0 -9999.0 -9999.0 -9999.0 -9999.0 -9999.0 -9999.0 -9999.0 -9999.0 -9999.0 -9999.0 -9999.0 -9999.0 -9999.0 -9999.0 -9999.0 -9999.0 -9999.0 -9999.0 -9999.0 -9999.0 -9999.0 -9999.0 -9999.0 -9999.0 -9999.0 -9999.0 -9999.0 -9999.0 -9999.0 -9999.0 -9999.0 -9999.0 -9999.0 -9999.0 -9999.0 -9999.0 -9999.0 -9999.0 -9999.0 -9999.0 -9999.0 -9999.0 -9999.0 -9999.0 -9999.0 -9999.0 -9999.0 -9999.0 -9999.0 -9999.0 -9999.0 -9999.0 -9999.0 -9999.0 -9999.0 -9999.0 -9999.0 -9999.0 -9999.0 -9999.0 -9999.0 -9999.0 -9999.0 -9999.0 -9999.0 -9999.0 -9999.0 -9999.0 -9999.0 -9999.0 -9999.0 -9999.0 -9999.0 -9999.0 -9999.0 -9999.0 -9999.0 -9999.0 -9999.0 -9999.0 -9999.0 -9999.0 -9999.0 -9999.0 -9999.0 -9999.0 -9999.0 -9999.0 -9999.0 -9999.0 -9999.0 -9999.0 -9999.0 -9999.0 -9999.0 -9999.0 -9999.0 -9999.0 -9999.0 -9999.0 -9999.0 -9999.0 -9999.0 -9999.0 -9999.0 -9999.0 -9999.0 -9999.0 -9999.0 -9999.0 -9999.0 -9999.0 -9999.0 -9999.0 -9999.0 -9999.0 -9999.0 -9999.0 -9999.0 -9999.0 -9999.0 -9999.0 -9999.0 -9999.0 -9999.0 -9999.0 -9999.0 -9999.0 -9999.0 -9999.0 -9999.0 -9999.0 -9999.0 -9999.0 -9999.0 -9999.0 -9999.0 -9999.0 -9999.0 -9999.0 -9999.0 -9999.0 -9999.0 -9999.0 -9999.0 -9999.0 -9999.0 -9999.0 -9999.0 -9999.0 -9999.0 -9999.0 -9999.0 -9999.0 -9999.0 -9999.0 -9999.0 -9999.0 -9999.0 -9999.0 -9999.0 -9999.0 2078.83 2085.81 2086.24 2086.68 2086.77 2086.85 2086.94 2087.03 2087.12 2087.2 2087.29 2087.4 2087.64 2087.95 2088.54 2089.13 2089.44 2089.63 2089.6 2089.88 2090.23 2090.61 2091.17 2091.79 2092.42 2093.05 2093.77 2094.31 2094.29 2094.28 2094.76 2095.25 2095.73 2095.87 2096.01 2095.78 2095.36 2095.82 2095.73 2094.68 2094.29 2093.83 2094.7 2095.39 2095.74 2096.22 2097.52 2098.29 2098.7 2098.42 2098.2 2098.76 2099.43 2101.63 2101.5 2102.11 2102.32 2105.06 2105.81 2105.56 2105.31 2105.7 2106.23 2106.58 2106.94 2107.29 2107.65 2108.01 2108.37 2108.89 2109.58 2109.97 2110.4 2110.83 2111.26 2111.81 2112.59 2113.41 2114.31 2115.11 2115.98 2116.83 2117.67 2118.63 2120.42 2122.02 2123.98 2125.62 2127.75 2128.47 2129.42 2130.86 2132.13 2133.9 2135.7 2137.52 2139.83 2142.15 2144.48 2146.81 2149.13 2151.46 2153.79 2155.54 2157.53 2159.32 2160.77 2162.23 2163.68 2165.14 2166.61 2167.96 2169.14 2170.31 2171.51 2172.71 2173.92 2175.13 2176.33 2178.02 2179.45 2181.28 2183.36 2185.43 2187.51 2189.58 2191.65 2193.71 2195.78 2197.79 2200.25 2203.02 2205.6 2207.44 2209.36 2211 2212.65 2214.3 2215.94 2217.49 2219.02 2220.55 2221.81 2222.86 2224.21 2224.92 2225.64 2226.36 2227.07 2227.79 2228.51 2229.21 2229.46 2229.63 2229.86 2230.34 2230.32 2230.29 2230.26 2230.22 2230.19 2230.16 2230.13 2229.8 2229.28 2228.76 2228.24 2227.71 2227.14 2226.55 2225.97 2225.38 2224.61 2223.82 2222.94 2221.97 2221.61 2221.1 2220.25 2219.36 2218.44 2217.41 2216.37 2215.33 2214.62 2214.03 2213.44 2212.86 2212.1 2211.1 2210.1 2209.17 2208.38 2207.6 2206.82 2205.86 2204.59 2203.07 2201.69 2200.31 2199.1 2198.2 2197.58 2196.94 2196.32 2194.7 2193.18 2192.58 2191.82 2190.65 2189.25 2187.35 2185.86 2185.29 2185.02 2185.81 2186.99 2188.31 2189.63 2191.2 2192.9 2194.61 2196.3 2197.89 2199.41 2200.68 2201.96 2203.23 2204.58 2205.82 2206.8 2207.76 2208.94 2210.23 2212.2 2213.77 2215.01 2215.99 2217.07 2218.28 2219.5 2220.71 2221.93 2223.14 2224.35 2225.57 2226.78 2228 2229.29 2230.48 2231.71 2232.94 2233.84 2234.73 2235.52 2235.98 2236.65 2237.33 2238.17 
-9999.0 -9999.0 -9999.0 -9999.0 -9999.0 -9999.0 -9999.0 -9999.0 -9999.0 -9999.0 -9999.0 -9999.0 -9999.0 -9999.0 -9999.0 -9999.0 -9999.0 -9999.0 -9999.0 -9999.0 -9999.0 -9999.0 -9999.0 -9999.0 -9999.0 -9999.0 -9999.0 -9999.0 -9999.0 -9999.0 -9999.0 -9999.0 -9999.0 -9999.0 -9999.0 -9999.0 -9999.0 -9999.0 -9999.0 -9999.0 -9999.0 -9999.0 -9999.0 -9999.0 -9999.0 -9999.0 -9999.0 -9999.0 -9999.0 -9999.0 -9999.0 -9999.0 -9999.0 -9999.0 -9999.0 -9999.0 -9999.0 -9999.0 -9999.0 -9999.0 -9999.0 -9999.0 -9999.0 -9999.0 -9999.0 -9999.0 -9999.0 -9999.0 -9999.0 -9999.0 -9999.0 -9999.0 -9999.0 -9999.0 -9999.0 -9999.0 -9999.0 -9999.0 -9999.0 -9999.0 -9999.0 -9999.0 -9999.0 -9999.0 -9999.0 -9999.0 -9999.0 -9999.0 -9999.0 -9999.0 -9999.0 -9999.0 -9999.0 -9999.0 -9999.0 -9999.0 -9999.0 -9999.0 -9999.0 -9999.0 -9999.0 -9999.0 -9999.0 -9999.0 -9999.0 -9999.0 -9999.0 -9999.0 -9999.0 -9999.0 -9999.0 -9999.0 -9999.0 -9999.0 -9999.0 -9999.0 -9999.0 -9999.0 -9999.0 -9999.0 -9999.0 -9999.0 -9999.0 -9999.0 -9999.0 -9999.0 -9999.0 -9999.0 -9999.0 -9999.0 -9999.0 -9999.0 -9999.0 -9999.0 -9999.0 -9999.0 -9999.0 -9999.0 -9999.0 -9999.0 -9999.0 -9999.0 -9999.0 -9999.0 -9999.0 -9999.0 -9999.0 -9999.0 -9999.0 -9999.0 -9999.0 -9999.0 -9999.0 -9999.0 -9999.0 -9999.0 -9999.0 -9999.0 -9999.0 -9999.0 -9999.0 -9999.0 -9999.0 -9999.0 -9999.0 -9999.0 -9999.0 -9999.0 -9999.0 -9999.0 -9999.0 -9999.0 -9999.0 -9999.0 -9999.0 -9999.0 -9999.0 -9999.0 -9999.0 -9999.0 -9999.0 -9999.0 -9999.0 -9999.0 -9999.0 -9999.0 -9999.0 -9999.0 -9999.0 -9999.0 -9999.0 -9999.0 -9999.0 -9999.0 -9999.0 -9999.0 -9999.0 -9999.0 -9999.0 -9999.0 -9999.0 -9999.0 -9999.0 -9999.0 -9999.0 -9999.0 -9999.0 -9999.0 -9999.0 -9999.0 -9999.0 -9999.0 -9999.0 -9999.0 -9999.0 -9999.0 -9999.0 -9999.0 -9999.0 -9999.0 -9999.0 -9999.0 -9999.0 -9999.0 -9999.0 -9999.0 -9999.0 -9999.0 -9999.0 -9999.0 -9999.0 -9999.0 -9999.0 -9999.0 -9999.0 -9999.0 -9999.0 -9999.0 -9999.0 -9999.0 -9999.0 -9999.0 -9999.0 -9999.0 -9999.0 -9999.0 -9999.0 -9999.0 -9999.0 -9999.0 -9999.0 -9999.0 -9999.0 -9999.0 -9999.0 -9999.0 -9999.0 -9999.0 -9999.0 -9999.0 -9999.0 -9999.0 -9999.0 -9999.0 -9999.0 -9999.0 -9999.0 -9999.0 -9999.0 -9999.0 -9999.0 -9999.0 -9999.0 -9999.0 -9999.0 -9999.0 -9999.0 -9999.0 -9999.0 -9999.0 -9999.0 -9999.0 -9999.0 -9999.0 -9999.0 -9999.0 -9999.0 -9999.0 -9999.0 -9999.0 -9999.0 -9999.0 -9999.0 -9999.0 -9999.0 -9999.0 -9999.0 -9999.0 -9999.0 -9999.0 -9999.0 -9999.0 -9999.0 -9999.0 -9999.0 -9999.0 -9999.0 -9999.0 -9999.0 -9999.0 -9999.0 -9999.0 -9999.0 -9999.0 -9999.0 -9999.0 -9999.0 -9999.0 -9999.0 -9999.0 -9999.0 -9999.0 -9999.0 -9999.0 -9999.0 -9999.0 -9999.0 -9999.0 -9999.0 -9999.0 -9999.0 -9999.0 -9999.0 -9999.0 -9999.0 -9999.0 -9999.0 -9999.0 -9999.0 -9999.0 -9999.0 -9999.0 -9999.0 -9999.0 -9999.0 -9999.0 -9999.0 -9999.0 -9999.0 -9999.0 -9999.0 -9999.0 -9999.0 -9999.0 -9999.0 -9999.0 -9999.0 -9999.0 -9999.0 -9999.0 -9999.0 -9999.0 -9999.0 -9999.0 -9999.0 -9999.0 -9999.0 -9999.0 -9999.0 -9999.0 -9999.0 -9999.0 -9999.0 -9999.0 -9999.0 -9999.0 -9999.0 -9999.0 -9999.0 -9999.0 -9999.0 -9999.0 -9999.0 -9999.0 -9999.0 -9999.0 -9999.0 -9999.0 -9999.0 -9999.0 -9999.0 -9999.0 -9999.0 -9999.0 -9999.0 -9999.0 -9999.0 -9999.0 -9999.0 -9999.0 -9999.0 -9999.0 -9999.0 -9999.0 -9999.0 -9999.0 -9999.0 -9999.0 -9999.0 -9999.0 -9999.0 -9999.0 -9999.0 -9999.0 -9999.0 -9999.0 -9999.0 -9999.0 -9999.0 -9999.0 -9999.0 -9999.0 -9999.0 -9999.0 -9999.0 -9999.0 -9999.0 -9999.0 -9999.0 -9999.0 -9999.0 -9999.0 -9999.0 -9999.0 -9999.0 -9999.0 -9999.0 -9999.0 -9999.0 -9999.0 -9999.0 -9999.0 -9999.0 -9999.0 -9999.0 -9999.0 -9999.0 -9999.0 -9999.0 -9999.0 -9999.0 -9999.0 -9999.0 -9999.0 -9999.0 2083.58 2088.84 2089.83 2089.92 2090.01 2090.1 2090.19 2090.28 2090.36 2090.45 2090.54 2090.63 2090.72 2090.92 2091.27 2091.86 2092.31 2092.51 2092.6 2092.73 2093 2093.32 2093.65 2093.98 2094.41 2095.09 2095.8 2096.52 2097.23 2097.35 2097.33 2097.32 2097.59 2098.08 2098.58 2099.07 2098.78 2097.94 2098.07 2097.25 2096.56 2095.93 2096.5 2097.62 2098.41 2098.85 2099.29 2098.75 2099.7 2100.54 2101.3 2101.09 2102.28 2103.46 2104.23 2106.46 2106.01 2106.15 2106.52 2107.49 2107.52 2107.27 2107.77 2108.15 2108.51 2108.86 2109.22 2109.58 2109.93 2110.29 2110.91 2111.57 2112.1 2112.53 2112.93 2113.4 2114.18 2114.93 2115.64 2116.42 2117.14 2118.22 2119.46 2120.41 2121.17 2122.95 2124.31 2125.65 2127.41 2128.65 2129.93 2131.14 2132.6 2133.99 2135.77 2137.55 2139.46 2141.79 2144.12 2146.44 2148.77 2151.1 2153.43 2155.75 2158.08 2160.04 2161.7 2163.16 2164.67 2166.24 2167.61 2168.65 2170.14 2171.32 2172.49 2173.67 2174.84 2176.02 2177.2 2178.37 2179.57 2181.47 2183.23 2185 2187.07 2189.15 2191.22 2193.29 2195.36 2197.42 2199.49 2201.53 2204 2206.55 2208.46 2210.38 2212.05 2213.72 2215.39 2217.06 2218.71 2219.94 2221.27 2222.47 2223.73 2225.18 2226.02 2226.74 2227.45 2228.17 2228.89 2229.59 2230.28 2230.78 2230.94 2231.11 2231.53 2231.5 2231.47 2231.44 2231.4 2231.37 2231.33 2231.25 2231.07 2230.72 2230.28 2229.74 2229.21 2228.69 2228.16 2227.57 2226.95 2226.17 2225.38 2224.6 2223.82 2223.15 2222.4 2221.55 2220.68 2219.82 2218.8 2217.76 2217.04 2216.44 2215.83 2215.23 2214.56 2213.82 2212.85 2211.74 2210.76 2209.94 2209.12 2207.99 2206.96 2205.92 2204.51 2203.19 2202.11 2201.03 2200.08 2199.46 2198.83 2197.88 2196.23 2195.36 2194.67 2193.56 2192.35 2191.06 2189.72 2188.38 2187.38 2187.25 2188.28 2189.38 2190.63 2191.9 2193.53 2195.2 2196.81 2198.34 2199.89 2201.28 2202.66 2203.93 2205.2 2206.47 2207.7 2208.74 2209.64 2210.62 2212.1 2213.83 2215.12 2216.22 2217.4 2218.48 2219.7 2220.91 2222.13 2223.34 2224.61 2225.9 2227.19 2228.53 2229.88 2231.24 2232.43 2233.5 2234.57 2235.58 2236.36 2237.03 2237.72 2238.53 2239.4 2240.4 
-9999.0 -9999.0 -9999.0 -9999.0 -9999.0 -9999.0 -9999.0 -9999.0 -9999.0 -9999.0 -9999.0 -9999.0 -9999.0 -9999.0 -9999.0 -9999.0 -9999.0 -9999.0 -9999.0 -9999.0 -9999.0 -9999.0 -9999.0 -9999.0 -9999.0 -9999.0 -9999.0 -9999.0 -9999.0 -9999.0 -9999.0 -9999.0 -9999.0 -9999.0 -9999.0 -9999.0 -9999.0 -9999.0 -9999.0 -9999.0 -9999.0 -9999.0 -9999.0 -9999.0 -9999.0 -9999.0 -9999.0 -9999.0 -9999.0 -9999.0 -9999.0 -9999.0 -9999.0 -9999.0 -9999.0 -9999.0 -9999.0 -9999.0 -9999.0 -9999.0 -9999.0 -9999.0 -9999.0 -9999.0 -9999.0 -9999.0 -9999.0 -9999.0 -9999.0 -9999.0 -9999.0 -9999.0 -9999.0 -9999.0 -9999.0 -9999.0 -9999.0 -9999.0 -9999.0 -9999.0 -9999.0 -9999.0 -9999.0 -9999.0 -9999.0 -9999.0 -9999.0 -9999.0 -9999.0 -9999.0 -9999.0 -9999.0 -9999.0 -9999.0 -9999.0 -9999.0 -9999.0 -9999.0 -9999.0 -9999.0 -9999.0 -9999.0 -9999.0 -9999.0 -9999.0 -9999.0 -9999.0 -9999.0 -9999.0 -9999.0 -9999.0 -9999.0 -9999.0 -9999.0 -9999.0 -9999.0 -9999.0 -9999.0 -9999.0 -9999.0 -9999.0 -9999.0 -9999.0 -9999.0 -9999.0 -9999.0 -9999.0 -9999.0 -9999.0 -9999.0 -9999.0 -9999.0 -9999.0 -9999.0 -9999.0 -9999.0 -9999.0 -9999.0 -9999.0 -9999.0 -9999.0 -9999.0 -9999.0 -9999.0 -9999.0 -9999.0 -9999.0 -9999.0 -9999.0 -9999.0 -9999.0 -9999.0 -9999.0 -9999.0 -9999.0 -9999.0 -9999.0 -9999.0 -9999.0 -9999.0 -9999.0 -9999.0 -9999.0 -9999.0 -9999.0 -9999.0 -9999.0 -9999.0 -9999.0 -9999.0 -9999.0 -9999.0 -9999.0 -9999.0 -9999.0 -9999.0 -9999.0 -9999.0 -9999.0 -9999.0 -9999.0 -9999.0 -9999.0 -9999.0 -9999.0 -9999.0 -9999.0 -9999.0 -9999.0 -9999.0 -9999.0 -9999.0 -9999.0 -9999.0 -9999.0 -9999.0 -9999.0 -9999.0 -9999.0 -9999.0 -9999.0 -9999.0 -9999.0 -9999.0 -9999.0 -9999.0 -9999.0 -9999.0 -9999.0 -9999.0 -9999.0 -9999.0 -9999.0 -9999.0 -9999.0 -9999.0 -9999.0 -9999.0 -9999.0 -9999.0 -9999.0 -9999.0 -9999.0 -9999.0 -9999.0 -9999.0 -9999.0 -9999.0 -9999.0 -9999.0 -9999.0 -9999.0 -9999.0 -9999.0 -9999.0 -9999.0 -9999.0 -9999.0 -9999.0 -9999.0 -9999.0 -9999.0 -9999.0 -9999.0 -9999.0 -9999.0 -9999.0 -9999.0 -9999.0 -9999.0 -9999.0 -9999.0 -9999.0 -9999.0 -9999.0 -9999.0 -9999.0 -9999.0 -9999.0 -9999.0 -9999.0 -9999.0 -9999.0 -9999.0 -9999.0 -9999.0 -9999.0 -9999.0 -9999.0 -9999.0 -9999.0 -9999.0 -9999.0 -9999.0 -9999.0 -9999.0 -9999.0 -9999.0 -9999.0 -9999.0 -9999.0 -9999.0 -9999.0 -9999.0 -9999.0 -9999.0 -9999.0 -9999.0 -9999.0 -9999.0 -9999.0 -9999.0 -9999.0 -9999.0 -9999.0 -9999.0 -9999.0 -9999.0 -9999.0 -9999.0 -9999.0 -9999.0 -9999.0 -9999.0 -9999.0 -9999.0 -9999.0 -9999.0 -9999.0 -9999.0 -9999.0 -9999.0 -9999.0 -9999.0 -9999.0 -9999.0 -9999.0 -9999.0 -9999.0 -9999.0 -9999.0 -9999.0 -9999.0 -9999.0 -9999.0 -9999.0 -9999.0 -9999.0 -9999.0 -9999.0 -9999.0 -9999.0 -9999.0 -9999.0 -9999.0 -9999.0 -9999.0 -9999.0 -9999.0 -9999.0 -9999.0 -9999.0 -9999.0 -9999.0 -9999.0 -9999.0 -9999.0 -9999.0 -9999.0 -9999.0 -9999.0 -9999.0 -9999.0 -9999.0 -9999.0 -9999.0 -9999.0 -9999.0 -9999.0 -9999.0 -9999.0 -9999.0 -9999.0 -9999.0 -9999.0 -9999.0 -9999.0 -9999.0 -9999.0 -9999.0 -9999.0 -9999.0 -9999.0 -9999.0 -9999.0 -9999.0 -9999.0 -9999.0 -9999.0 -9999.0 -9999.0 -9999.0 -9999.0 -9999.0 -9999.0 -9999.0 -9999.0 -9999.0 -9999.0 -9999.0 -9999.0 -9999.0 -9999.0 -9999.0 -9999.0 -9999.0 -9999.0 -9999.0 -9999.0 -9999.0 -9999.0 -9999.0 -9999.0 -9999.0 -9999.0 -9999.0 -9999.0 -9999.0 -9999.0 -9999.0 -9999.0 -9999.0 -9999.0 -9999.0 -9999.0 -9999.0 -9999.0 -9999.0 -9999.0 -9999.0 -9999.0 -9999.0 -9999.0 -9999.0 -9999.0 -9999.0 -9999.0 -9999.0 -9999.0 -9999.0 -9999.0 -9999.0 -9999.0 -9999.0 -9999.0 -9999.0 -9999.0 -9999.0 -9999.0 -9999.0 -9999.0 -9999.0 -9999.0 -9999.0 -9999.0 -9999.0 -9999.0 -9999.0 -9999.0 -9999.0 -9999.0 -9999.0 -9999.0 -9999.0 2087.53 2089.68 2091.6 2092.59 2092.9 2093.17 2093.44 2093.52 2093.61 2093.7 2093.79 2093.88 2093.96 2094.05 2094.21 2094.59 2095.18 2095.38 2095.59 2095.65 2095.87 2096.12 2096.44 2096.77 2097.11 2097.42 2097.8 2098.56 2099.27 2099.99 2100.4 2100.39 2100.37 2100.36 2100.42 2100.92 2101.41 2100.71 2100.24 2099.84 2099.45 2098.92 2098.49 2098.79 2099.26 2099.83 2100.43 2101.04 2101.01 2101.77 2102.52 2103.37 2104.32 2106.34 2108.16 2108.44 2108.63 2108.47 2108.05 2108.21 2109.07 2109.33 2109.3 2109.72 2110.08 2110.43 2110.79 2111.14 2111.5 2111.86 2112.21 2112.7 2113.28 2113.9 2114.44 2114.98 2115.71 2116.46 2117.18 2117.85 2118.66 2119.48 2120.45 2121.62 2122.63 2123.67 2125.02 2126.27 2127.11 2128.59 2129.88 2131.16 2132.68 2134.25 2135.67 2138.29 2140.2 2142.25 2144.77 2147.04 2149.3 2151.55 2153.81 2156.07 2158.32 2160.58 2162.68 2164.3 2165.87 2167.37 2168.41 2169.45 2170.86 2172.33 2173.5 2174.67 2175.85 2177.02 2178.2 2179.38 2180.54 2181.59 2183.48 2185.23 2186.89 2188.71 2190.79 2192.86 2194.94 2197 2199.06 2201.13 2203.19 2205.26 2207.52 2209.46 2211.46 2213.32 2214.99 2216.65 2218.35 2219.74 2220.93 2221.99 2223.14 2224.6 2226.06 2227.12 2227.83 2228.55 2229.27 2229.96 2230.64 2231.23 2231.78 2232.25 2232.42 2232.71 2232.68 2232.65 2232.62 2232.55 2232.47 2232.39 2232.31 2232.16 2231.81 2231.46 2231.11 2230.75 2230.24 2229.7 2229.16 2228.53 2227.76 2227 2226.23 2225.47 2224.51 2223.7 2222.86 2222 2221.14 2220.2 2219.46 2218.89 2218.28 2217.68 2216.94 2216.16 2215.43 2214.52 2213.19 2212.37 2211.55 2210.67 2209.66 2208.57 2207.44 2206.25 2204.98 2203.91 2202.84 2202.05 2201.34 2200.42 2199.28 2198.27 2197.53 2196.47 2195.35 2194.2 2193.24 2192.44 2191.16 2190.21 2190.39 2190.88 2191.96 2193.03 2194.34 2195.59 2197.19 2198.87 2200.43 2201.99 2203.25 2204.41 2205.66 2206.91 2208.16 2209.35 2210.38 2211.33 2212.45 2213.77 2215.2 2216.49 2217.5 2218.58 2219.96 2221.28 2222.61 2223.94 2225.27 2226.59 2227.92 2229.25 2230.57 2231.9 2233.16 2234.43 2235.43 2236.23 2236.98 2237.75 2238.52 2239.66 2240.3 2241.06 2242.19 
-9999.0 -9999.0 -9999.0 -9999.0 -9999.0 -9999.0 -9999.0 -9999.0 -9999.0 -9999.0 -9999.0 -9999.0 -9999.0 -9999.0 -9999.0 -9999.0 -9999.0 -9999.0 -9999.0 -9999.0 -9999.0 -9999.0 -9999.0 -9999.0 -9999.0 -9999.0 -9999.0 -9999.0 -9999.0 -9999.0 -9999.0 -9999.0 -9999.0 -9999.0 -9999.0 -9999.0 -9999.0 -9999.0 -9999.0 -9999.0 -9999.0 -9999.0 -9999.0 -9999.0 -9999.0 -9999.0 -9999.0 -9999.0 -9999.0 -9999.0 -9999.0 -9999.0 -9999.0 -9999.0 -9999.0 -9999.0 -9999.0 -9999.0 -9999.0 -9999.0 -9999.0 -9999.0 -9999.0 -9999.0 -9999.0 -9999.0 -9999.0 -9999.0 -9999.0 -9999.0 -9999.0 -9999.0 -9999.0 -9999.0 -9999.0 -9999.0 -9999.0 -9999.0 -9999.0 -9999.0 -9999.0 -9999.0 -9999.0 -9999.0 -9999.0 -9999.0 -9999.0 -9999.0 -9999.0 -9999.0 -9999.0 -9999.0 -9999.0 -9999.0 -9999.0 -9999.0 -9999.0 -9999.0 -9999.0 -9999.0 -9999.0 -9999.0 -9999.0 -9999.0 -9999.0 -9999.0 -9999.0 -9999.0 -9999.0 -9999.0 -9999.0 -9999.0 -9999.0 -9999.0 -9999.0 -9999.0 -9999.0 -9999.0 -9999.0 -9999.0 -9999.0 -9999.0 -9999.0 -9999.0 -9999.0 -9999.0 -9999.0 -9999.0 -9999.0 -9999.0 -9999.0 -9999.0 -9999.0 -9999.0 -9999.0 -9999.0 -9999.0 -9999.0 -9999.0 -9999.0 -9999.0 -9999.0 -9999.0 -9999.0 -9999.0 -9999.0 -9999.0 -9999.0 -9999.0 -9999.0 -9999.0 -9999.0 -9999.0 -9999.0 -9999.0 -9999.0 -9999.0 -9999.0 -9999.0 -9999.0 -9999.0 -9999.0 -9999.0 -9999.0 -9999.0 -9999.0 -9999.0 -9999.0 -9999.0 -9999.0 -9999.0 -9999.0 -9999.0 -9999.0 -9999.0 -9999.0 -9999.0 -9999.0 -9999.0 -9999.0 -9999.0 -9999.0 -9999.0 -9999.0 -9999.0 -9999.0 -9999.0 -9999.0 -9999.0 -9999.0 -9999.0 -9999.0 -9999.0 -9999.0 -9999.0 -9999.0 -9999.0 -9999.0 -9999.0 -9999.0 -9999.0 -9999.0 -9999.0 -9999.0 -9999.0 -9999.0 -9999.0 -9999.0 -9999.0 -9999.0 -9999.0 -9999.0 -9999.0 -9999.0 -9999.0 -9999.0 -9999.0 -9999.0 -9999.0 -9999.0 -9999.0 -9999.0 -9999.0 -9999.0 -9999.0 -9999.0 -9999.0 -9999.0 -9999.0 -9999.0 -9999.0 -9999.0 -9999.0 -9999.0 -9999.0 -9999.0 -9999.0 -9999.0 -9999.0 -9999.0 -9999.0 -9999.0 -9999.0 -9999.0 -9999.0 -9999.0 -9999.0 -9999.0 -9999.0 -9999.0 -9999.0 -9999.0 -9999.0 -9999.0 -9999.0 -9999.0 -9999.0 -9999.0 -9999.0 -9999.0 -9999.0 -9999.0 -9999.0 -9999.0 -9999.0 -9999.0 -9999.0 -9999.0 -9999.0 -9999.0 -9999.0 -9999.0 -9999.0 -9999.0 -9999.0 -9999.0 -9999.0 -9999.0 -9999.0 -9999.0 -9999.0 -9999.0 -9999.0 -9999.0 -9999.0 -9999.0 -9999.0 -9999.0 -9999.0 -9999.0 -9999.0 -9999.0 -9999.0 -9999.0 -9999.0 -9999.0 -9999.0 -9999.0 -9999.0 -9999.0 -9999.0 -9999.0 -9999.0 -9999.0 -9999.0 -9999.0 -9999.0 -9999.0 -9999.0 -9999.0 -9999.0 -9999.0 -9999.0 -9999.0 -9999.0 -9999.0 -9999.0 -9999.0 -9999.0 -9999.0 -9999.0 -9999.0 -9999.0 -9999.0 -9999.0 -9999.0 -9999.0 -9999.0 -9999.0 -9999.0 -9999.0 -9999.0 -9999.0 -9999.0 -9999.0 -9999.0 -9999.0 -9999.0 -9999.0 -9999.0 -9999.0 -9999.0 -9999.0 -9999.0 -9999.0 -9999.0 -9999.0 -9999.0 -9999.0 -9999.0 -9999.0 -9999.0 -9999.0 -9999.0 -9999.0 -9999.0 -9999.0 -9999.0 -9999.0 -9999.0 -9999.0 -9999.0 -9999.0 -9999.0 -9999.0 -9999.0 -9999.0 -9999.0 -9999.0 -9999.0 -9999.0 -9999.0 -9999.0 -9999.0 -9999.0 -9999.0 -9999.0 -9999.0 -9999.0 -9999.0 -9999.0 -9999.0 -9999.0 -9999.0 -9999.0 -9999.0 -9999.0 -9999.0 -9999.0 -9999.0 -9999.0 -9999.0 -9999.0 -9999.0 -9999.0 -9999.0 -9999.0 -9999.0 -9999.0 -9999.0 -9999.0 -9999.0 -9999.0 -9999.0 -9999.0 -9999.0 -9999.0 -9999.0 -9999.0 -9999.0 -9999.0 -9999.0 -9999.0 -9999.0 -9999.0 -9999.0 -9999.0 -9999.0 -9999.0 -9999.0 -9999.0 -9999.0 -9999.0 -9999.0 -9999.0 -9999.0 -9999.0 -9999.0 -9999.0 -9999.0 -9999.0 -9999.0 -9999.0 -9999.0 -9999.0 -9999.0 -9999.0 -9999.0 -9999.0 -9999.0 -9999.0 -9999.0 -9999.0 -9999.0 -9999.0 -9999.0 -9999.0 -9999.0 -9999.0 -9999.0 -9999.0 -9999.0 2084.91 2087.96 2090.15 2092.35 2094.43 2095.26 2095.62 2095.91 2096.18 2096.45 2096.73 2097 2097.12 2097.21 2097.3 2097.39 2097.5 2097.91 2098.25 2098.45 2098.58 2098.79 2099.01 2099.24 2099.56 2099.9 2100.17 2100.39 2100.6 2101.06 2102.03 2102.74 2103.45 2103.44 2103.43 2103.41 2103.4 2103.39 2103.4 2102.9 2102.27 2101.93 2101.96 2101.59 2100.95 2100.93 2101.49 2102.11 2102.17 2102.88 2103.74 2104.56 2105.48 2106.4 2107.33 2108.89 2110.76 2109.89 2110.39 2110.25 2110.06 2110.21 2110.63 2111.11 2111.31 2111.89 2112.29 2112.69 2113.09 2113.49 2113.89 2114.3 2114.67 2114.95 2115.23 2115.87 2116.55 2117.38 2118.14 2118.69 2119.25 2119.82 2120.49 2121.8 2122.83 2123.58 2124.44 2125.74 2127.11 2127.84 2128.45 2129.65 2131.13 2132.45 2134.15 2135.4 2138.13 2141.31 2143.21 2145.22 2147.74 2150.26 2152.73 2154.99 2157.24 2159.5 2161.75 2163.73 2165.08 2166.52 2168.2 2169.34 2170.36 2171.37 2173.13 2174.51 2175.68 2176.85 2178.03 2179.21 2180.38 2181.54 2182.71 2183.64 2185.48 2187.22 2188.95 2190.47 2192.43 2194.5 2196.58 2198.64 2200.71 2202.77 2204.84 2206.9 2208.73 2211.01 2212.5 2214.56 2216.25 2217.96 2219.59 2220.78 2221.98 2223.06 2224.42 2225.47 2226.93 2228.21 2228.93 2229.64 2230.32 2230.92 2231.52 2232.09 2232.63 2233.17 2233.7 2233.9 2233.86 2233.78 2233.7 2233.62 2233.54 2233.46 2233.38 2233.26 2232.91 2232.55 2232.2 2231.85 2231.5 2231.15 2230.75 2230.19 2229.49 2228.73 2227.96 2227.05 2226.05 2225.05 2224.18 2223.32 2222.47 2221.59 2221.58 2220.74 2220.1 2219.32 2218.54 2217.76 2217.01 2215.85 2214.79 2213.87 2212.94 2212.17 2211.15 2210.1 2209.06 2208.02 2206.8 2205.62 2204.73 2204.14 2203.28 2202.41 2201.35 2200.35 2199.32 2198.33 2197.22 2196.14 2195.16 2194.4 2193.65 2193.25 2193.25 2193.22 2193.78 2194.81 2195.69 2196.8 2198.2 2200.04 2201.88 2203.92 2204.81 2205.79 2207.01 2208.27 2209.53 2210.79 2211.88 2213.16 2214.55 2215.87 2217.08 2218.04 2218.88 2219.93 2221.68 2223.01 2224.33 2225.66 2226.99 2228.32 2229.64 2230.97 2232.3 2233.46 2234.59 2236.01 2236.75 2237.5 2238.24 2239.01 2239.9 2240.95 2241.81 2243.01 2244.12 
-9999.0 -9999.0 -9999.0 -9999.0 -9999.0 -9999.0 -9999.0 -9999.0 -9999.0 -9999.0 -9999.0 -9999.0 -9999.0 -9999.0 -9999.0 -9999.0 -9999.0 -9999.0 -9999.0 -9999.0 -9999.0 -9999.0 -9999.0 -9999.0 -9999.0 -9999.0 -9999.0 -9999.0 -9999.0 -9999.0 -9999.0 -9999.0 -9999.0 -9999.0 -9999.0 -9999.0 -9999.0 -9999.0 -9999.0 -9999.0 -9999.0 -9999.0 -9999.0 -9999.0 -9999.0 -9999.0 -9999.0 -9999.0 -9999.0 -9999.0 -9999.0 -9999.0 -9999.0 -9999.0 -9999.0 -9999.0 -9999.0 -9999.0 -9999.0 -9999.0 -9999.0 -9999.0 -9999.0 -9999.0 -9999.0 -9999.0 -9999.0 -9999.0 -9999.0 -9999.0 -9999.0 -9999.0 -9999.0 -9999.0 -9999.0 -9999.0 -9999.0 -9999.0 -9999.0 -9999.0 -9999.0 -9999.0 -9999.0 -9999.0 -9999.0 -9999.0 -9999.0 -9999.0 -9999.0 -9999.0 -9999.0 -9999.0 -9999.0 -9999.0 -9999.0 -9999.0 -9999.0 -9999.0 -9999.0 -9999.0 -9999.0 -9999.0 -9999.0 -9999.0 -9999.0 -9999.0 -9999.0 -9999.0 -9999.0 -9999.0 -9999.0 -9999.0 -9999.0 -9999.0 -9999.0 -9999.0 -9999.0 -9999.0 -9999.0 -9999.0 -9999.0 -9999.0 -9999.0 -9999.0 -9999.0 -9999.0 -9999.0 -9999.0 -9999.0 -9999.0 -9999.0 -9999.0 -9999.0 -9999.0 -9999.0 -9999.0 -9999.0 -9999.0 -9999.0 -9999.0 -9999.0 -9999.0 -9999.0 -9999.0 -9999.0 -9999.0 -9999.0 -9999.0 -9999.0 -9999.0 -9999.0 -9999.0 -9999.0 -9999.0 -9999.0 -9999.0 -9999.0 -9999.0 -9999.0 -9999.0 -9999.0 -9999.0 -9999.0 -9999.0 -9999.0 -9999.0 -9999.0 -9999.0 -9999.0 -9999.0 -9999.0 -9999.0 -9999.0 -9999.0 -9999.0 -9999.0 -9999.0 -9999.0 -9999.0 -9999.0 -9999.0 -9999.0 -9999.0 -9999.0 -9999.0 -9999.0 -9999.0 -9999.0 -9999.0 -9999.0 -9999.0 -9999.0 -9999.0 -9999.0 -9999.0 -9999.0 -9999.0 -9999.0 -9999.0 -9999.0 -9999.0 -9999.0 -9999.0 -9999.0 -9999.0 -9999.0 -9999.0 -9999.0 -9999.0 -9999.0 -9999.0 -9999.0 -9999.0 -9999.0 -9999.0 -9999.0 -9999.0 -9999.0 -9999.0 -9999.0 -9999.0 -9999.0 -9999.0 -9999.0 -9999.0 -9999.0 -9999.0 -9999.0 -9999.0 -9999.0 -9999.0 -9999.0 -9999.0 -9999.0 -9999.0 -9999.0 -9999.0 -9999.0 -9999.0 -9999.0 -9999.0 -9999.0 -9999.0 -9999.0 -9999.0 -9999.0 -9999.0 -9999.0 -9999.0 -9999.0 -9999.0 -9999.0 -9999.0 -9999.0 -9999.0 -9999.0 -9999.0 -9999.0 -9999.0 -9999.0 -9999.0 -9999.0 -9999.0 -9999.0 -9999.0 -9999.0 -9999.0 -9999.0 -9999.0 -9999.0 -9999.0 -9999.0 -9999.0 -9999.0 -9999.0 -9999.0 -9999.0 -9999.0 -9999.0 -9999.0 -9999.0 -9999.0 -9999.0 -9999.0 -9999.0 -9999.0 -9999.0 -9999.0 -9999.0 -9999.0 -9999.0 -9999.0 -9999.0 -9999.0 -9999.0 -9999.0 -9999.0 -9999.0 -9999.0 -9999.0 -9999.0 -9999.0 -9999.0 -9999.0 -9999.0 -9999.0 -9999.0 -9999.0 -9999.0 -9999.0 -9999.0 -9999.0 -9999.0 -9999.0 -9999.0 -9999.0 -9999.0 -9999.0 -9999.0 -9999.0 -9999.0 -9999.0 -9999.0 -9999.0 -9999.0 -9999.0 -9999.0 -9999.0 -9999.0 -9999.0 -9999.0 -9999.0 -9999.0 -9999.0 -9999.0 -9999.0 -9999.0 -9999.0 -9999.0 -9999.0 -9999.0 -9999.0 -9999.0 -9999.0 -9999.0 -9999.0 -9999.0 -9999.0 -9999.0 -9999.0 -9999.0 -9999.0 -9999.0 -9999.0 -9999.0 -9999.0 -9999.0 -9999.0 -9999.0 -9999.0 -9999.0 -9999.0 -9999.0 -9999.0 -9999.0 -9999.0 -9999.0 -9999.0 -9999.0 -9999.0 -9999.0 -9999.0 -9999.0 -9999.0 -9999.0 -9999.0 -9999.0 -9999.0 -9999.0 -9999.0 -9999.0 -9999.0 -9999.0 -9999.0 -9999.0 -9999.0 -9999.0 -9999.0 -9999.0 -9999.0 -9999.0 -9999.0 -9999.0 -9999.0 -9999.0 -9999.0 -9999.0 -9999.0 -9999.0 -9999.0 -9999.0 -9999.0 -9999.0 -9999.0 -9999.0 -9999.0 -9999.0 -9999.0 -9999.0 -9999.0 -9999.0 -9999.0 -9999.0 -9999.0 -9999.0 -9999.0 -9999.0 -9999.0 -9999.0 -9999.0 -9999.0 -9999.0 -9999.0 -9999.0 -9999.0 -9999.0 -9999.0 -9999.0 -9999.0 -9999.0 -9999.0 -9999.0 -9999.0 -9999.0 -9999.0 -9999.0 -9999.0 -9999.0 -9999.0 -9999.0 -9999.0 -9999.0 -9999.0 -9999.0 -9999.0 -9999.0 -9999.0 -9999.0 -9999.0 -9999.0 -9999.0 2086.79 2089.54 2091.56 2093.42 2095.27 2097.02 2097.71 2098.19 2098.49 2098.79 2099.09 2099.39 2099.69 2099.99 2100.28 2100.56 2100.72 2100.81 2101.13 2101.32 2101.52 2101.71 2101.93 2102.15 2102.37 2102.69 2102.92 2103.14 2103.35 2103.57 2103.79 2104.32 2105.49 2106.21 2106.49 2106.48 2106.47 2106.45 2106.31 2105.99 2105.56 2105 2104.52 2104.71 2103.22 2103.3 2103.42 2103.65 2104.34 2105.06 2105.75 2106.67 2107.59 2108.51 2109.44 2110.36 2111.51 2112 2111.68 2112.67 2112.83 2112.45 2112.35 2112.7 2113.8 2114.12 2113.73 2114.61 2115.26 2115.66 2116.06 2116.46 2116.86 2117.14 2117.41 2117.64 2117.99 2118.83 2119.7 2120.23 2120.68 2121.16 2121.73 2122.47 2123.65 2124.7 2125.46 2126.27 2127.63 2128.8 2129.28 2129.8 2130.83 2132.22 2133.66 2135.17 2137.27 2140.59 2143.9 2146.22 2148.19 2150.71 2153.22 2155.74 2158.26 2160.67 2162.93 2164.78 2166.35 2167.47 2168.7 2170.1 2171.45 2172.46 2173.79 2175.29 2176.69 2177.86 2179.03 2180.21 2181.38 2182.54 2183.71 2184.88 2185.72 2187.48 2189.21 2190.94 2192.63 2194.07 2196.14 2198.22 2200.29 2202.35 2204.42 2206.48 2208.38 2210.13 2211.9 2214.04 2215.77 2217.52 2219.27 2220.63 2221.82 2223.01 2224.45 2225.97 2226.91 2228 2229.26 2230.01 2230.61 2231.21 2231.8 2232.39 2232.95 2233.48 2234.02 2234.56 2235.02 2234.93 2234.85 2234.77 2234.69 2234.61 2234.53 2234.45 2234.35 2234 2233.65 2233.3 2232.95 2232.59 2232.34 2232.13 2231.75 2231.22 2230.45 2229.58 2228.58 2227.56 2226.51 2225.46 2224.59 2223.89 2223.51 2223.13 2222.49 2221.71 2220.93 2220.15 2219.37 2218.59 2217.29 2216.17 2215.25 2214.43 2213.67 2212.63 2211.59 2210.55 2209.84 2209.3 2207.58 2206.83 2206.25 2205.24 2204.28 2203.13 2201.94 2201.08 2200.1 2199.19 2198.16 2197.08 2196.25 2195.55 2194.96 2194.7 2194.88 2195.48 2196.26 2197.14 2198.03 2199.2 2201.04 2202.92 2205.44 2206.21 2206.96 2208.24 2209.6 2211.02 2212.44 2213.86 2215.32 2216.64 2217.6 2218.43 2219.34 2220.44 2221.58 2223.28 2224.73 2226.06 2227.38 2228.71 2230.04 2231.36 2232.63 2233.76 2234.89 2236.01 2237.28 2238.02 2238.76 2239.51 2240.29 2241.32 2242.41 2243.52 2244.15 2245.11 
-9999.0 -9999.0 -9999.0 -9999.0 -9999.0 -9999.0 -9999.0 -9999.0 -9999.0 -9999.0 -9999.0 -9999.0 -9999.0 -9999.0 -9999.0 -9999.0 -9999.0 -9999.0 -9999.0 -9999.0 -9999.0 -9999.0 -9999.0 -9999.0 -9999.0 -9999.0 -9999.0 -9999.0 -9999.0 -9999.0 -9999.0 -9999.0 -9999.0 -9999.0 -9999.0 -9999.0 -9999.0 -9999.0 -9999.0 -9999.0 -9999.0 -9999.0 -9999.0 -9999.0 -9999.0 -9999.0 -9999.0 -9999.0 -9999.0 -9999.0 -9999.0 -9999.0 -9999.0 -9999.0 -9999.0 -9999.0 -9999.0 -9999.0 -9999.0 -9999.0 -9999.0 -9999.0 -9999.0 -9999.0 -9999.0 -9999.0 -9999.0 -9999.0 -9999.0 -9999.0 -9999.0 -9999.0 -9999.0 -9999.0 -9999.0 -9999.0 -9999.0 -9999.0 -9999.0 -9999.0 -9999.0 -9999.0 -9999.0 -9999.0 -9999.0 -9999.0 -9999.0 -9999.0 -9999.0 -9999.0 -9999.0 -9999.0 -9999.0 -9999.0 -9999.0 -9999.0 -9999.0 -9999.0 -9999.0 -9999.0 -9999.0 -9999.0 -9999.0 -9999.0 -9999.0 -9999.0 -9999.0 -9999.0 -9999.0 -9999.0 -9999.0 -9999.0 -9999.0 -9999.0 -9999.0 -9999.0 -9999.0 -9999.0 -9999.0 -9999.0 -9999.0 -9999.0 -9999.0 -9999.0 -9999.0 -9999.0 -9999.0 -9999.0 -9999.0 -9999.0 -9999.0 -9999.0 -9999.0 -9999.0 -9999.0 -9999.0 -9999.0 -9999.0 -9999.0 -9999.0 -9999.0 -9999.0 -9999.0 -9999.0 -9999.0 -9999.0 -9999.0 -9999.0 -9999.0 -9999.0 -9999.0 -9999.0 -9999.0 -9999.0 -9999.0 -9999.0 -9999.0 -9999.0 -9999.0 -9999.0 -9999.0 -9999.0 -9999.0 -9999.0 -9999.0 -9999.0 -9999.0 -9999.0 -9999.0 -9999.0 -9999.0 -9999.0 -9999.0 -9999.0 -9999.0 -9999.0 -9999.0 -9999.0 -9999.0 -9999.0 -9999.0 -9999.0 -9999.0 -9999.0 -9999.0 -9999.0 -9999.0 -9999.0 -9999.0 -9999.0 -9999.0 -9999.0 -9999.0 -9999.0 -9999.0 -9999.0 -9999.0 -9999.0 -9999.0 -9999.0 -9999.0 -9999.0 -9999.0 -9999.0 -9999.0 -9999.0 -9999.0 -9999.0 -9999.0 -9999.0 -9999.0 -9999.0 -9999.0 -9999.0 -9999.0 -9999.0 -9999.0 -9999.0 -9999.0 -9999.0 -9999.0 -9999.0 -9999.0 -9999.0 -9999.0 -9999.0 -9999.0 -9999.0 -9999.0 -9999.0 -9999.0 -9999.0 -9999.0 -9999.0 -9999.0 -9999.0 -9999.0 -9999.0 -9999.0 -9999.0 -9999.0 -9999.0 -9999.0 -9999.0 -9999.0 -9999.0 -9999.0 -9999.0 -9999.0 -9999.0 -9999.0 -9999.0 -9999.0 -9999.0 -9999.0 -9999.0 -9999.0 -9999.0 -9999.0 -9999.0 -9999.0 -9999.0 -9999.0 -9999.0 -9999.0 -9999.0 -9999.0 -9999.0 -9999.0 -9999.0 -9999.0 -9999.0 -9999.0 -9999.0 -9999.0 -9999.0 -9999.0 -9999.0 -9999.0 -9999.0 -9999.0 -9999.0 -9999.0 -9999.0 -9999.0 -9999.0 -9999.0 -9999.0 -9999.0 -9999.0 -9999.0 -9999.0 -9999.0 -9999.0 -9999.0 -9999.0 -9999.0 -9999.0 -9999.0 -9999.0 -9999.0 -9999.0 -9999.0 -9999.0 -9999.0 -9999.0 -9999.0 -9999.0 -9999.0 -9999.0 -9999.0 -9999.0 -9999.0 -9999.0 -9999.0 -9999.0 -9999.0 -9999.0 -9999.0 -9999.0 -9999.0 -9999.0 -9999.0 -9999.0 -9999.0 -9999.0 -9999.0 -9999.0 -9999.0 -9999.0 -9999.0 -9999.0 -9999.0 -9999.0 -9999.0 -9999.0 -9999.0 -9999.0 -9999.0 -9999.0 -9999.0 -9999.0 -9999.0 -9999.0 -9999.0 -9999.0 -9999.0 -9999.0 -9999.0 -9999.0 -9999.0 -9999.0 -9999.0 -9999.0 -9999.0 -9999.0 -9999.0 -9999.0 -9999.0 -9999.0 -9999.0 -9999.0 -9999.0 -9999.0 -9999.0 -9999.0 -9999.0 -9999.0 -9999.0 -9999.0 -9999.0 -9999.0 -9999.0 -9999.0 -9999.0 -9999.0 -9999.0 -9999.0 -9999.0 -9999.0 -9999.0 -9999.0 -9999.0 -9999.0 -9999.0 -9999.0 -9999.0 -9999.0 -9999.0 -9999.0 -9999.0 -9999.0 -9999.0 -9999.0 -9999.0 -9999.0 -9999.0 -9999.0 -9999.0 -9999.0 -9999.0 -9999.0 -9999.0 -9999.0 -9999.0 -9999.0 -9999.0 -9999.0 -9999.0 -9999.0 -9999.0 -9999.0 -9999.0 -9999.0 -9999.0 -9999.0 -9999.0 -9999.0 -9999.0 -9999.0 -9999.0 -9999.0 -9999.0 -9999.0 -9999.0 -9999.0 -9999.0 -9999.0 -9999.0 -9999.0 -9999.0 -9999.0 -9999.0 -9999.0 -9999.0 -9999.0 -9999.0 -9999.0 -9999.0 -9999.0 -9999.0 -9999.0 -9999.0 -9999.0 -9999.0 -9999.0 -9999.0 -9999.0 -9999.0 -9999.0 2087.92 2090.01 2092.11 2093.94 2095.74 2097.59 2098.96 2100.16 2100.72 2101.07 2101.36 2101.66 2101.96 2102.26 2102.56 2102.86 2103.16 2103.46 2103.76 2104.1 2104.37 2104.58 2104.8 2104.98 2105.16 2105.34 2105.62 2105.89 2106.11 2106.32 2106.54 2106.76 2106.98 2107.57 2108.96 2109.54 2109.53 2109.46 2109.27 2109.07 2108.77 2108.31 2107.69 2107.05 2106.98 2105.81 2105.91 2106.04 2106.27 2106.5 2106.99 2108.08 2109.14 2110.21 2111.27 2112.33 2113.39 2114.31 2114.43 2114.03 2114.71 2115.6 2114.7 2114.64 2114.73 2115.38 2116.05 2116.11 2116.18 2117.05 2117.93 2118.63 2119.03 2119.33 2119.56 2119.79 2120.02 2120.25 2121.09 2121.75 2122.21 2122.68 2123.13 2123.63 2124.2 2125.42 2126.56 2127.32 2127.89 2128.93 2129.97 2130.73 2131.28 2131.93 2133.1 2134.77 2136.42 2139.73 2143.04 2146.35 2149.24 2151.16 2153.68 2156.19 2158.71 2161.23 2163.74 2165.6 2167.4 2168.88 2169.86 2170.91 2172.13 2173.51 2174.74 2176.17 2177.49 2178.82 2180.04 2181.21 2182.38 2183.54 2184.71 2185.88 2186.99 2187.81 2189.47 2191.2 2192.93 2194.66 2196.21 2197.78 2199.86 2201.93 2203.99 2206.06 2208.06 2209.77 2211.53 2213.3 2215.08 2217.01 2219.04 2220.46 2221.6 2222.82 2224.14 2225.71 2227.41 2228.46 2229.37 2230.33 2230.9 2231.49 2232.09 2232.68 2233.26 2233.8 2234.33 2234.95 2235.65 2236.14 2236.04 2235.95 2235.85 2235.76 2235.68 2235.6 2235.52 2235.44 2235.1 2234.75 2234.39 2234.18 2233.97 2233.76 2233.55 2233.34 2232.74 2232.11 2231.07 2230.02 2228.97 2227.92 2226.89 2226.03 2225.56 2225.09 2224.63 2224 2223.23 2222.46 2221.69 2220.92 2220.26 2218.81 2217.56 2216.7 2215.93 2215.16 2214.12 2213.08 2212.22 2211.68 2211.11 2210.3 2209.06 2208.45 2207.34 2206.04 2204.74 2203.46 2202.46 2201.48 2200.5 2199.6 2198.69 2198.01 2197.54 2197.23 2196.16 2196.54 2196.83 2197.6 2198.56 2199.49 2200.4 2202.05 2204.45 2206.77 2207.05 2208.45 2210.02 2211.59 2213.16 2214.61 2216.03 2217.32 2218.13 2218.94 2219.78 2220.65 2221.75 2222.94 2224.86 2226.45 2227.78 2229.11 2230.43 2231.76 2232.93 2234.06 2235.19 2236.31 2237.44 2238.56 2239.3 2240.04 2240.82 2241.77 2242.86 2243.94 2245.05 2246.17 2247.29 
-9999.0 -9999.0 -9999.0 -9999.0 -9999.0 -9999.0 -9999.0 -9999.0 -9999.0 -9999.0 -9999.0 -9999.0 -9999.0 -9999.0 -9999.0 -9999.0 -9999.0 -9999.0 -9999.0 -9999.0 -9999.0 -9999.0 -9999.0 -9999.0 -9999.0 -9999.0 -9999.0 -9999.0 -9999.0 -9999.0 -9999.0 -9999.0 -9999.0 -9999.0 -9999.0 -9999.0 -9999.0 -9999.0 -9999.0 -9999.0 -9999.0 -9999.0 -9999.0 -9999.0 -9999.0 -9999.0 -9999.0 -9999.0 -9999.0 -9999.0 -9999.0 -9999.0 -9999.0 -9999.0 -9999.0 -9999.0 -9999.0 -9999.0 -9999.0 -9999.0 -9999.0 -9999.0 -9999.0 -9999.0 -9999.0 -9999.0 -9999.0 -9999.0 -9999.0 -9999.0 -9999.0 -9999.0 -9999.0 -9999.0 -9999.0 -9999.0 -9999.0 -9999.0 -9999.0 -9999.0 -9999.0 -9999.0 -9999.0 -9999.0 -9999.0 -9999.0 -9999.0 -9999.0 -9999.0 -9999.0 -9999.0 -9999.0 -9999.0 -9999.0 -9999.0 -9999.0 -9999.0 -9999.0 -9999.0 -9999.0 -9999.0 -9999.0 -9999.0 -9999.0 -9999.0 -9999.0 -9999.0 -9999.0 -9999.0 -9999.0 -9999.0 -9999.0 -9999.0 -9999.0 -9999.0 -9999.0 -9999.0 -9999.0 -9999.0 -9999.0 -9999.0 -9999.0 -9999.0 -9999.0 -9999.0 -9999.0 -9999.0 -9999.0 -9999.0 -9999.0 -9999.0 -9999.0 -9999.0 -9999.0 -9999.0 -9999.0 -9999.0 -9999.0 -9999.0 -9999.0 -9999.0 -9999.0 -9999.0 -9999.0 -9999.0 -9999.0 -9999.0 -9999.0 -9999.0 -9999.0 -9999.0 -9999.0 -9999.0 -9999.0 -9999.0 -9999.0 -9999.0 -9999.0 -9999.0 -9999.0 -9999.0 -9999.0 -9999.0 -9999.0 -9999.0 -9999.0 -9999.0 -9999.0 -9999.0 -9999.0 -9999.0 -9999.0 -9999.0 -9999.0 -9999.0 -9999.0 -9999.0 -9999.0 -9999.0 -9999.0 -9999.0 -9999.0 -9999.0 -9999.0 -9999.0 -9999.0 -9999.0 -9999.0 -9999.0 -9999.0 -9999.0 -9999.0 -9999.0 -9999.0 -9999.0 -9999.0 -9999.0 -9999.0 -9999.0 -9999.0 -9999.0 -9999.0 -9999.0 -9999.0 -9999.0 -9999.0 -9999.0 -9999.0 -9999.0 -9999.0 -9999.0 -9999.0 -9999.0 -9999.0 -9999.0 -9999.0 -9999.0 -9999.0 -9999.0 -9999.0 -9999.0 -9999.0 -9999.0 -9999.0 -9999.0 -9999.0 -9999.0 -9999.0 -9999.0 -9999.0 -9999.0 -9999.0 -9999.0 -9999.0 -9999.0 -9999.0 -9999.0 -9999.0 -9999.0 -9999.0 -9999.0 -9999.0 -9999.0 -9999.0 -9999.0 -9999.0 -9999.0 -9999.0 -9999.0 -9999.0 -9999.0 -9999.0 -9999.0 -9999.0 -9999.0 -9999.0 -9999.0 -9999.0 -9999.0 -9999.0 -9999.0 -9999.0 -9999.0 -9999.0 -9999.0 -9999.0 -9999.0 -9999.0 -9999.0 -9999.0 -9999.0 -9999.0 -9999.0 -9999.0 -9999.0 -9999.0 -9999.0 -9999.0 -9999.0 -9999.0 -9999.0 -9999.0 -9999.0 -9999.0 -9999.0 -9999.0 -9999.0 -9999.0 -9999.0 -9999.0 -9999.0 -9999.0 -9999.0 -9999.0 -9999.0 -9999.0 -9999.0 -9999.0 -9999.0 -9999.0 -9999.0 -9999.0 -9999.0 -9999.0 -9999.0 -9999.0 -9999.0 -9999.0 -9999.0 -9999.0 -9999.0 -9999.0 -9999.0 -9999.0 -9999.0 -9999.0 -9999.0 -9999.0 -9999.0 -9999.0 -9999.0 -9999.0 -9999.0 -9999.0 -9999.0 -9999.0 -9999.0 -9999.0 -9999.0 -9999.0 -9999.0 -9999.0 -9999.0 -9999.0 -9999.0 -9999.0 -9999.0 -9999.0 -9999.0 -9999.0 -9999.0 -9999.0 -9999.0 -9999.0 -9999.0 -9999.0 -9999.0 -9999.0 -9999.0 -9999.0 -9999.0 -9999.0 -9999.0 -9999.0 -9999.0 -9999.0 -9999.0 -9999.0 -9999.0 -9999.0 -9999.0 -9999.0 -9999.0 -9999.0 -9999.0 -9999.0 -9999.0 -9999.0 -9999.0 -9999.0 -9999.0 -9999.0 -9999.0 -9999.0 -9999.0 -9999.0 -9999.0 -9999.0 -9999.0 -9999.0 -9999.0 -9999.0 -9999.0 -9999.0 -9999.0 -9999.0 -9999.0 -9999.0 -9999.0 -9999.0 -9999.0 -9999.0 -9999.0 -9999.0 -9999.0 -9999.0 -9999.0 -9999.0 -9999.0 -9999.0 -9999.0 -9999.0 -9999.0 -9999.0 -9999.0 -9999.0 -9999.0 -9999.0 -9999.0 -9999.0 -9999.0 -9999.0 -9999.0 -9999.0 -9999.0 -9999.0 -9999.0 -9999.0 -9999.0 -9999.0 -9999.0 -9999.0 -9999.0 -9999.0 -9999.0 -9999.0 -9999.0 -9999.0 -9999.0 -9999.0 -9999.0 -9999.0 -9999.0 -9999.0 -9999.0 -9999.0 -9999.0 -9999.0 -9999.0 -9999.0 -9999.0 -9999.0 -9999.0 -9999.0 -9999.0 -9999.0 -9999.0 -9999.0 -9999.0 2088.11 2090.43 2092.71 2094.89 2096.85 2098.31 2099.54 2100.89 2102.25 2103.17 2103.64 2103.94 2104.24 2104.54 2104.83 2105.13 2105.43 2105.73 2106.03 2106.43 2106.79 2107.07 2107.31 2107.46 2107.64 2107.82 2108 2108.28 2108.58 2108.89 2109.19 2109.49 2109.73 2109.95 2110.17 2110.83 2112.22 2112.28 2112.09 2111.89 2111.7 2111.47 2110.92 2110.39 2109.53 2108.89 2108.57 2108.52 2108.66 2108.89 2109.12 2109.46 2110.22 2111.31 2112.37 2113.44 2114.5 2115.56 2116.54 2116.7 2116.36 2116.92 2117.38 2117.2 2117.25 2117.57 2117.83 2117.94 2118.08 2118.34 2119 2119.86 2120.72 2121.35 2121.64 2121.93 2122.17 2122.4 2122.63 2123.27 2123.74 2124.2 2124.66 2125.13 2125.59 2126.1 2127.09 2128.37 2129.03 2129.54 2130.58 2131.57 2132.28 2132.92 2133.47 2134.45 2136.07 2139.11 2142.19 2145.5 2148.81 2152.12 2154.15 2156.65 2159.16 2161.68 2164.12 2165.56 2167.19 2169.37 2171.17 2172.39 2173.45 2174.56 2175.67 2176.76 2178.09 2179.42 2180.74 2182.17 2183.25 2184.55 2185.71 2186.88 2188.04 2189.07 2189.9 2191.46 2193.19 2194.92 2196.65 2198.37 2199.8 2201.5 2203.57 2205.64 2207.7 2209.45 2211.16 2212.93 2214.7 2216.33 2217.9 2219.65 2221.4 2222.94 2224.12 2225.31 2226.62 2228.28 2229.49 2230.57 2231.32 2232.03 2232.39 2232.97 2233.55 2234.12 2234.65 2235.34 2236.05 2236.75 2237.25 2237.16 2237.06 2236.97 2236.87 2236.78 2236.69 2236.59 2236.51 2236.23 2236.02 2235.81 2235.6 2235.39 2235.18 2234.97 2234.75 2234.35 2233.54 2232.49 2231.45 2230.48 2229.51 2228.54 2227.6 2226.99 2226.49 2226.02 2225.47 2224.7 2223.93 2223.16 2222.63 2221.86 2220.23 2218.97 2218.2 2217.43 2216.65 2215.61 2214.61 2214.06 2213.38 2212.53 2211.94 2211.24 2210.31 2209 2207.69 2206.39 2205.08 2203.93 2202.89 2201.88 2200.91 2200.1 2199.51 2198.85 2198.3 2197.67 2197.76 2198.06 2198.83 2199.87 2200.82 2201.77 2203.1 2205.24 2207.37 2207.67 2209.74 2211.31 2212.88 2214.45 2216.01 2217.58 2218.63 2219.46 2220.29 2221.13 2221.96 2223.16 2224.36 2225.55 2228.13 2229.5 2230.83 2232.1 2233.23 2234.36 2235.48 2236.61 2237.74 2238.86 2239.9 2240.75 2241.59 2242.43 2243.35 2244.39 2245.48 2246.58 2247.7 2248.82 
-9999.0 -9999.0 -9999.0 -9999.0 -9999.0 -9999.0 -9999.0 -9999.0 -9999.0 -9999.0 -9999.0 -9999.0 -9999.0 -9999.0 -9999.0 -9999.0 -9999.0 -9999.0 -9999.0 -9999.0 -9999.0 -9999.0 -9999.0 -9999.0 -9999.0 -9999.0 -9999.0 -9999.0 -9999.0 -9999.0 -9999.0 -9999.0 -9999.0 -9999.0 -9999.0 -9999.0 -9999.0 -9999.0 -9999.0 -9999.0 -9999.0 -9999.0 -9999.0 -9999.0 -9999.0 -9999.0 -9999.0 -9999.0 -9999.0 -9999.0 -9999.0 -9999.0 -9999.0 -9999.0 -9999.0 -9999.0 -9999.0 -9999.0 -9999.0 -9999.0 -9999.0 -9999.0 -9999.0 -9999.0 -9999.0 -9999.0 -9999.0 -9999.0 -9999.0 -9999.0 -9999.0 -9999.0 -9999.0 -9999.0 -9999.0 -9999.0 -9999.0 -9999.0 -9999.0 -9999.0 -9999.0 -9999.0 -9999.0 -9999.0 -9999.0 -9999.0 -9999.0 -9999.0 -9999.0 -9999.0 -9999.0 -9999.0 -9999.0 -9999.0 -9999.0 -9999.0 -9999.0 -9999.0 -9999.0 -9999.0 -9999.0 -9999.0 -9999.0 -9999.0 -9999.0 -9999.0 -9999.0 -9999.0 -9999.0 -9999.0 -9999.0 -9999.0 -9999.0 -9999.0 -9999.0 -9999.0 -9999.0 -9999.0 -9999.0 -9999.0 -9999.0 -9999.0 -9999.0 -9999.0 -9999.0 -9999.0 -9999.0 -9999.0 -9999.0 -9999.0 -9999.0 -9999.0 -9999.0 -9999.0 -9999.0 -9999.0 -9999.0 -9999.0 -9999.0 -9999.0 -9999.0 -9999.0 -9999.0 -9999.0 -9999.0 -9999.0 -9999.0 -9999.0 -9999.0 -9999.0 -9999.0 -9999.0 -9999.0 -9999.0 -9999.0 -9999.0 -9999.0 -9999.0 -9999.0 -9999.0 -9999.0 -9999.0 -9999.0 -9999.0 -9999.0 -9999.0 -9999.0 -9999.0 -9999.0 -9999.0 -9999.0 -9999.0 -9999.0 -9999.0 -9999.0 -9999.0 -9999.0 -9999.0 -9999.0 -9999.0 -9999.0 -9999.0 -9999.0 -9999.0 -9999.0 -9999.0 -9999.0 -9999.0 -9999.0 -9999.0 -9999.0 -9999.0 -9999.0 -9999.0 -9999.0 -9999.0 -9999.0 -9999.0 -9999.0 -9999.0 -9999.0 -9999.0 -9999.0 -9999.0 -9999.0 -9999.0 -9999.0 -9999.0 -9999.0 -9999.0 -9999.0 -9999.0 -9999.0 -9999.0 -9999.0 -9999.0 -9999.0 -9999.0 -9999.0 -9999.0 -9999.0 -9999.0 -9999.0 -9999.0 -9999.0 -9999.0 -9999.0 -9999.0 -9999.0 -9999.0 -9999.0 -9999.0 -9999.0 -9999.0 -9999.0 -9999.0 -9999.0 -9999.0 -9999.0 -9999.0 -9999.0 -9999.0 -9999.0 -9999.0 -9999.0 -9999.0 -9999.0 -9999.0 -9999.0 -9999.0 -9999.0 -9999.0 -9999.0 -9999.0 -9999.0 -9999.0 -9999.0 -9999.0 -9999.0 -9999.0 -9999.0 -9999.0 -9999.0 -9999.0 -9999.0 -9999.0 -9999.0 -9999.0 -9999.0 -9999.0 -9999.0 -9999.0 -9999.0 -9999.0 -9999.0 -9999.0 -9999.0 -9999.0 -9999.0 -9999.0 -9999.0 -9999.0 -9999.0 -9999.0 -9999.0 -9999.0 -9999.0 -9999.0 -9999.0 -9999.0 -9999.0 -9999.0 -9999.0 -9999.0 -9999.0 -9999.0 -9999.0 -9999.0 -9999.0 -9999.0 -9999.0 -9999.0 -9999.0 -9999.0 -9999.0 -9999.0 -9999.0 -9999.0 -9999.0 -9999.0 -9999.0 -9999.0 -9999.0 -9999.0 -9999.0 -9999.0 -9999.0 -9999.0 -9999.0 -9999.0 -9999.0 -9999.0 -9999.0 -9999.0 -9999.0 -9999.0 -9999.0 -9999.0 -9999.0 -9999.0 -9999.0 -9999.0 -9999.0 -9999.0 -9999.0 -9999.0 -9999.0 -9999.0 -9999.0 -9999.0 -9999.0 -9999.0 -9999.0 -9999.0 -9999.0 -9999.0 -9999.0 -9999.0 -9999.0 -9999.0 -9999.0 -9999.0 -9999.0 -9999.0 -9999.0 -9999.0 -9999.0 -9999.0 -9999.0 -9999.0 -9999.0 -9999.0 -9999.0 -9999.0 -9999.0 -9999.0 -9999.0 -9999.0 -9999.0 -9999.0 -9999.0 -9999.0 -9999.0 -9999.0 -9999.0 -9999.0 -9999.0 -9999.0 -9999.0 -9999.0 -9999.0 -9999.0 -9999.0 -9999.0 -9999.0 -9999.0 -9999.0 -9999.0 -9999.0 -9999.0 -9999.0 -9999.0 -9999.0 -9999.0 -9999.0 -9999.0 -9999.0 -9999.0 -9999.0 -9999.0 -9999.0 -9999.0 -9999.0 -9999.0 -9999.0 -9999.0 -9999.0 -9999.0 -9999.0 -9999.0 -9999.0 -9999.0 -9999.0 -9999.0 -9999.0 -9999.0 -9999.0 -9999.0 -9999.0 -9999.0 -9999.0 -9999.0 -9999.0 -9999.0 -9999.0 -9999.0 -9999.0 -9999.0 -9999.0 -9999.0 -9999.0 -9999.0 -9999.0 -9999.0 -9999.0 -9999.0 -9999.0 -9999.0 -9999.0 -9999.0 -9999.0 -9999.0 -9999.0 -9999.0 -9999.0 -9999.0 -9999.0 -9999.0 2087.96 2090.58 2092.85 2095.13 2097.41 2099.58 2100.56 2101.59 2102.83 2104.18 2105.54 2106.18 2106.51 2106.81 2107.11 2107.41 2107.71 2108.01 2108.3 2108.68 2109.11 2109.48 2109.76 2110.09 2110.11 2110.29 2110.47 2110.65 2110.94 2111.25 2111.55 2111.85 2112.15 2112.46 2112.76 2113.06 2113.35 2113.89 2113.73 2113.64 2113.55 2113.47 2113.38 2112.94 2112.62 2112.06 2111.58 2111.32 2111.14 2111.28 2111.51 2111.82 2112.21 2112.52 2113.47 2114.54 2115.6 2116.66 2117.73 2118.5 2118.76 2118.58 2118.64 2118.77 2119.11 2119.46 2119.8 2120.13 2120.45 2120.83 2121.15 2121.57 2122.12 2122.92 2123.44 2123.73 2124.02 2124.31 2124.6 2124.89 2125.16 2125.66 2126.19 2126.65 2127.11 2127.58 2128.04 2128.73 2129.72 2130.68 2131.21 2132.19 2133.11 2133.76 2134.42 2135.08 2136.1 2138.35 2141.81 2145.04 2148.06 2151.27 2154.58 2157.16 2159.61 2162.13 2164.29 2165.73 2167.18 2168.78 2170.87 2172.89 2174.09 2175.34 2176.6 2177.81 2178.54 2179.87 2181.19 2182.64 2184.14 2185.24 2186.14 2187.32 2188.68 2190.03 2191.16 2191.98 2193.45 2195.18 2196.91 2198.65 2200.38 2201.96 2203.38 2205.21 2207.28 2209.13 2210.84 2212.55 2214.32 2215.98 2217.54 2219.21 2220.96 2222.72 2223.96 2225.17 2226.36 2227.61 2229.14 2230.24 2231.25 2232.31 2233.06 2233.56 2233.91 2234.42 2235.03 2235.73 2236.44 2237.14 2237.84 2238.34 2238.27 2238.18 2238.08 2237.99 2237.89 2237.8 2237.73 2237.79 2237.61 2237.37 2237.16 2236.94 2236.73 2236.52 2236.3 2236.09 2236.01 2235.03 2234.06 2233.1 2232.13 2231.16 2230.19 2229.22 2228.49 2227.95 2227.42 2226.95 2226.18 2225.48 2225 2224.52 2223.44 2221.66 2220.53 2219.7 2218.93 2218.14 2217.1 2216.45 2215.65 2214.72 2214.06 2213.45 2212.66 2211.75 2210.79 2209.34 2208.03 2206.73 2205.43 2204.4 2203.36 2202.33 2201.45 2200.83 2200.4 2199.81 2199.23 2199.08 2199.28 2200.07 2201.1 2202.14 2203.05 2203.99 2205.83 2207.97 2208.72 2210.79 2212.59 2214.16 2215.73 2217.3 2218.62 2219.67 2220.88 2221.72 2222.56 2223.43 2224.71 2226.03 2226.97 2228.91 2231.22 2232.4 2233.53 2234.61 2235.69 2236.78 2237.86 2238.94 2240.11 2241.36 2242.36 2243.2 2244.04 2244.97 2245.95 2247.01 2248.11 2249.23 2250.03 
-9999.0 -9999.0 -9999.0 -9999.0 -9999.0 -9999.0 -9999.0 -9999.0 -9999.0 -9999.0 -9999.0 -9999.0 -9999.0 -9999.0 -9999.0 -9999.0 -9999.0 -9999.0 -9999.0 -9999.0 -9999.0 -9999.0 -9999.0 -9999.0 -9999.0 -9999.0 -9999.0 -9999.0 -9999.0 -9999.0 -9999.0 -9999.0 -9999.0 -9999.0 -9999.0 -9999.0 -9999.0 -9999.0 -9999.0 -9999.0 -9999.0 -9999.0 -9999.0 -9999.0 -9999.0 -9999.0 -9999.0 -9999.0 -9999.0 -9999.0 -9999.0 -9999.0 -9999.0 -9999.0 -9999.0 -9999.0 -9999.0 -9999.0 -9999.0 -9999.0 -9999.0 -9999.0 -9999.0 -9999.0 -9999.0 -9999.0 -9999.0 -9999.0 -9999.0 -9999.0 -9999.0 -9999.0 -9999.0 -9999.0 -9999.0 -9999.0 -9999.0 -9999.0 -9999.0 -9999.0 -9999.0 -9999.0 -9999.0 -9999.0 -9999.0 -9999.0 -9999.0 -9999.0 -9999.0 -9999.0 -9999.0 -9999.0 -9999.0 -9999.0 -9999.0 -9999.0 -9999.0 -9999.0 -9999.0 -9999.0 -9999.0 -9999.0 -9999.0 -9999.0 -9999.0 -9999.0 -9999.0 -9999.0 -9999.0 -9999.0 -9999.0 -9999.0 -9999.0 -9999.0 -9999.0 -9999.0 -9999.0 -9999.0 -9999.0 -9999.0 -9999.0 -9999.0 -9999.0 -9999.0 -9999.0 -9999.0 -9999.0 -9999.0 -9999.0 -9999.0 -9999.0 -9999.0 -9999.0 -9999.0 -9999.0 -9999.0 -9999.0 -9999.0 -9999.0 -9999.0 -9999.0 -9999.0 -9999.0 -9999.0 -9999.0 -9999.0 -9999.0 -9999.0 -9999.0 -9999.0 -9999.0 -9999.0 -9999.0 -9999.0 -9999.0 -9999.0 -9999.0 -9999.0 -9999.0 -9999.0 -9999.0 -9999.0 -9999.0 -9999.0 -9999.0 -9999.0 -9999.0 -9999.0 -9999.0 -9999.0 -9999.0 -9999.0 -9999.0 -9999.0 -9999.0 -9999.0 -9999.0 -9999.0 -9999.0 -9999.0 -9999.0 -9999.0 -9999.0 -9999.0 -9999.0 -9999.0 -9999.0 -9999.0 -9999.0 -9999.0 -9999.0 -9999.0 -9999.0 -9999.0 -9999.0 -9999.0 -9999.0 -9999.0 -9999.0 -9999.0 -9999.0 -9999.0 -9999.0 -9999.0 -9999.0 -9999.0 -9999.0 -9999.0 -9999.0 -9999.0 -9999.0 -9999.0 -9999.0 -9999.0 -9999.0 -9999.0 -9999.0 -9999.0 -9999.0 -9999.0 -9999.0 -9999.0 -9999.0 -9999.0 -9999.0 -9999.0 -9999.0 -9999.0 -9999.0 -9999.0 -9999.0 -9999.0 -9999.0 -9999.0 -9999.0 -9999.0 -9999.0 -9999.0 -9999.0 -9999.0 -9999.0 -9999.0 -9999.0 -9999.0 -9999.0 -9999.0 -9999.0 -9999.0 -9999.0 -9999.0 -9999.0 -9999.0 -9999.0 -9999.0 -9999.0 -9999.0 -9999.0 -9999.0 -9999.0 -9999.0 -9999.0 -9999.0 -9999.0 -9999.0 -9999.0 -9999.0 -9999.0 -9999.0 -9999.0 -9999.0 -9999.0 -9999.0 -9999.0 -9999.0 -9999.0 -9999.0 -9999.0 -9999.0 -9999.0 -9999.0 -9999.0 -9999.0 -9999.0 -9999.0 -9999.0 -9999.0 -9999.0 -9999.0 -9999.0 -9999.0 -9999.0 -9999.0 -9999.0 -9999.0 -9999.0 -9999.0 -9999.0 -9999.0 -9999.0 -9999.0 -9999.0 -9999.0 -9999.0 -9999.0 -9999.0 -9999.0 -9999.0 -9999.0 -9999.0 -9999.0 -9999.0 -9999.0 -9999.0 -9999.0 -9999.0 -9999.0 -9999.0 -9999.0 -9999.0 -9999.0 -9999.0 -9999.0 -9999.0 -9999.0 -9999.0 -9999.0 -9999.0 -9999.0 -9999.0 -9999.0 -9999.0 -9999.0 -9999.0 -9999.0 -9999.0 -9999.0 -9999.0 -9999.0 -9999.0 -9999.0 -9999.0 -9999.0 -9999.0 -9999.0 -9999.0 -9999.0 -9999.0 -9999.0 -9999.0 -9999.0 -9999.0 -9999.0 -9999.0 -9999.0 -9999.0 -9999.0 -9999.0 -9999.0 -9999.0 -9999.0 -9999.0 -9999.0 -9999.0 -9999.0 -9999.0 -9999.0 -9999.0 -9999.0 -9999.0 -9999.0 -9999.0 -9999.0 -9999.0 -9999.0 -9999.0 -9999.0 -9999.0 -9999.0 -9999.0 -9999.0 -9999.0 -9999.0 -9999.0 -9999.0 -9999.0 -9999.0 -9999.0 -9999.0 -9999.0 -9999.0 -9999.0 -9999.0 -9999.0 -9999.0 -9999.0 -9999.0 -9999.0 -9999.0 -9999.0 -9999.0 -9999.0 -9999.0 -9999.0 -9999.0 -9999.0 -9999.0 -9999.0 -9999.0 -9999.0 -9999.0 -9999.0 -9999.0 -9999.0 -9999.0 -9999.0 -9999.0 -9999.0 -9999.0 -9999.0 -9999.0 -9999.0 -9999.0 -9999.0 -9999.0 -9999.0 -9999.0 -9999.0 -9999.0 -9999.0 -9999.0 -9999.0 -9999.0 -9999.0 -9999.0 -9999.0 -9999.0 -9999.0 -9999.0 -9999.0 -9999.0 -9999.0 -9999.0 -9999.0 -9999.0 -9999.0 -9999.0 2084.71 2087.82 2090.56 2093 2095.28 2097.56 2099.83 2101.53 2102.7 2103.68 2104.94 2106.12 2107.47 2108.63 2109.08 2109.38 2109.68 2109.98 2110.28 2110.58 2110.93 2111.36 2111.78 2112.17 2112.45 2112.86 2112.84 2112.94 2113.12 2113.3 2113.61 2113.91 2114.21 2114.51 2114.82 2115.12 2115.42 2115.72 2115.78 2115.71 2115.57 2115.45 2115.36 2115.28 2115.19 2114.97 2114.64 2114.57 2114.33 2114.08 2113.82 2113.9 2114.16 2114.59 2114.97 2115.28 2115.61 2116.7 2117.76 2118.83 2119.68 2120.45 2120.82 2120.66 2120.75 2121.14 2121.56 2121.8 2122.04 2122.34 2122.68 2123.03 2123.48 2123.87 2124.32 2125.12 2125.53 2125.82 2126.11 2126.4 2126.68 2126.58 2126.53 2127.2 2127.77 2128.19 2128.73 2129.27 2129.8 2130.34 2130.74 2131.89 2132.76 2133.76 2134.59 2135.25 2136.09 2137.12 2137.8 2140.9 2144.26 2147.73 2151 2153.98 2157.03 2160.18 2162.58 2164.46 2165.91 2167.42 2168.97 2170.62 2172.35 2174.42 2175.97 2177 2178.3 2179.37 2180.39 2181.65 2183.12 2184.61 2186.11 2187.35 2188.27 2189.17 2190.28 2191.54 2192.8 2194.07 2195.37 2197.14 2198.9 2200.64 2202.37 2204.1 2205.54 2206.96 2208.81 2210.52 2212.22 2213.95 2215.63 2217.22 2218.82 2220.52 2222.27 2224.11 2225.13 2225.96 2227.33 2228.67 2229.77 2230.8 2232.04 2232.95 2233.87 2234.72 2235.06 2235.41 2236.09 2236.83 2237.53 2238.23 2238.93 2239.41 2239.39 2239.29 2239.2 2239.1 2239.01 2239.09 2239.19 2239.15 2239.01 2238.77 2238.53 2238.29 2238.07 2237.85 2237.64 2237.48 2237.16 2236.6 2235.71 2234.74 2233.78 2232.81 2231.84 2230.87 2230.09 2229.45 2228.91 2228.36 2227.85 2227.37 2226.89 2226.4 2225 2223.14 2221.97 2221.24 2220.43 2219.63 2218.83 2217.92 2216.99 2216.17 2215.56 2214.9 2214.08 2213.18 2212.3 2211.2 2209.71 2208.37 2207.06 2205.9 2204.86 2203.81 2202.5 2202.34 2201.94 2201.37 2200.83 2200.16 2200.46 2201.36 2202.38 2203.36 2204.32 2205.22 2206.43 2208.56 2209.77 2211.84 2213.88 2215.45 2217.01 2218.58 2219.66 2220.94 2222.28 2223.17 2224.01 2224.92 2226.29 2227.52 2229 2230.43 2232.52 2233.6 2234.69 2235.77 2236.85 2237.93 2239.01 2240.18 2241.43 2242.69 2243.91 2244.81 2245.65 2246.59 2247.56 2248.55 2249.64 2250.73 2251.09 
-9999.0 -9999.0 -9999.0 -9999.0 -9999.0 -9999.0 -9999.0 -9999.0 -9999.0 -9999.0 -9999.0 -9999.0 -9999.0 -9999.0 -9999.0 -9999.0 -9999.0 -9999.0 -9999.0 -9999.0 -9999.0 -9999.0 -9999.0 -9999.0 -9999.0 -9999.0 -9999.0 -9999.0 -9999.0 -9999.0 -9999.0 -9999.0 -9999.0 -9999.0 -9999.0 -9999.0 -9999.0 -9999.0 -9999.0 -9999.0 -9999.0 -9999.0 -9999.0 -9999.0 -9999.0 -9999.0 -9999.0 -9999.0 -9999.0 -9999.0 -9999.0 -9999.0 -9999.0 -9999.0 -9999.0 -9999.0 -9999.0 -9999.0 -9999.0 -9999.0 -9999.0 -9999.0 -9999.0 -9999.0 -9999.0 -9999.0 -9999.0 -9999.0 -9999.0 -9999.0 -9999.0 -9999.0 -9999.0 -9999.0 -9999.0 -9999.0 -9999.0 -9999.0 -9999.0 -9999.0 -9999.0 -9999.0 -9999.0 -9999.0 -9999.0 -9999.0 -9999.0 -9999.0 -9999.0 -9999.0 -9999.0 -9999.0 -9999.0 -9999.0 -9999.0 -9999.0 -9999.0 -9999.0 -9999.0 -9999.0 -9999.0 -9999.0 -9999.0 -9999.0 -9999.0 -9999.0 -9999.0 -9999.0 -9999.0 -9999.0 -9999.0 -9999.0 -9999.0 -9999.0 -9999.0 -9999.0 -9999.0 -9999.0 -9999.0 -9999.0 -9999.0 -9999.0 -9999.0 -9999.0 -9999.0 -9999.0 -9999.0 -9999.0 -9999.0 -9999.0 -9999.0 -9999.0 -9999.0 -9999.0 -9999.0 -9999.0 -9999.0 -9999.0 -9999.0 -9999.0 -9999.0 -9999.0 -9999.0 -9999.0 -9999.0 -9999.0 -9999.0 -9999.0 -9999.0 -9999.0 -9999.0 -9999.0 -9999.0 -9999.0 -9999.0 -9999.0 -9999.0 -9999.0 -9999.0 -9999.0 -9999.0 -9999.0 -9999.0 -9999.0 -9999.0 -9999.0 -9999.0 -9999.0 -9999.0 -9999.0 -9999.0 -9999.0 -9999.0 -9999.0 -9999.0 -9999.0 -9999.0 -9999.0 -9999.0 -9999.0 -9999.0 -9999.0 -9999.0 -9999.0 -9999.0 -9999.0 -9999.0 -9999.0 -9999.0 -9999.0 -9999.0 -9999.0 -9999.0 -9999.0 -9999.0 -9999.0 -9999.0 -9999.0 -9999.0 -9999.0 -9999.0 -9999.0 -9999.0 -9999.0 -9999.0 -9999.0 -9999.0 -9999.0 -9999.0 -9999.0 -9999.0 -9999.0 -9999.0 -9999.0 -9999.0 -9999.0 -9999.0 -9999.0 -9999.0 -9999.0 -9999.0 -9999.0 -9999.0 -9999.0 -9999.0 -9999.0 -9999.0 -9999.0 -9999.0 -9999.0 -9999.0 -9999.0 -9999.0 -9999.0 -9999.0 -9999.0 -9999.0 -9999.0 -9999.0 -9999.0 -9999.0 -9999.0 -9999.0 -9999.0 -9999.0 -9999.0 -9999.0 -9999.0 -9999.0 -9999.0 -9999.0 -9999.0 -9999.0 -9999.0 -9999.0 -9999.0 -9999.0 -9999.0 -9999.0 -9999.0 -9999.0 -9999.0 -9999.0 -9999.0 -9999.0 -9999.0 -9999.0 -9999.0 -9999.0 -9999.0 -9999.0 -9999.0 -9999.0 -9999.0 -9999.0 -9999.0 -9999.0 -9999.0 -9999.0 -9999.0 -9999.0 -9999.0 -9999.0 -9999.0 -9999.0 -9999.0 -9999.0 -9999.0 -9999.0 -9999.0 -9999.0 -9999.0 -9999.0 -9999.0 -9999.0 -9999.0 -9999.0 -9999.0 -9999.0 -9999.0 -9999.0 -9999.0 -9999.0 -9999.0 -9999.0 -9999.0 -9999.0 -9999.0 -9999.0 -9999.0 -9999.0 -9999.0 -9999.0 -9999.0 -9999.0 -9999.0 -9999.0 -9999.0 -9999.0 -9999.0 -9999.0 -9999.0 -9999.0 -9999.0 -9999.0 -9999.0 -9999.0 -9999.0 -9999.0 -9999.0 -9999.0 -9999.0 -9999.0 -9999.0 -9999.0 -9999.0 -9999.0 -9999.0 -9999.0 -9999.0 -9999.0 -9999.0 -9999.0 -9999.0 -9999.0 -9999.0 -9999.0 -9999.0 -9999.0 -9999.0 -9999.0 -9999.0 -9999.0 -9999.0 -9999.0 -9999.0 -9999.0 -9999.0 -9999.0 -9999.0 -9999.0 -9999.0 -9999.0 -9999.0 -9999.0 -9999.0 -9999.0 -9999.0 -9999.0 -9999.0 -9999.0 -9999.0 -9999.0 -9999.0 -9999.0 -9999.0 -9999.0 -9999.0 -9999.0 -9999.0 -9999.0 -9999.0 -9999.0 -9999.0 -9999.0 -9999.0 -9999.0 -9999.0 -9999.0 -9999.0 -9999.0 -9999.0 -9999.0 -9999.0 -9999.0 -9999.0 -9999.0 -9999.0 -9999.0 -9999.0 -9999.0 -9999.0 -9999.0 -9999.0 -9999.0 -9999.0 -9999.0 -9999.0 -9999.0 -9999.0 -9999.0 -9999.0 -9999.0 -9999.0 -9999.0 -9999.0 -9999.0 -9999.0 -9999.0 -9999.0 -9999.0 -9999.0 -9999.0 -9999.0 -9999.0 -9999.0 -9999.0 -9999.0 -9999.0 -9999.0 -9999.0 -9999.0 -9999.0 -9999.0 -9999.0 -9999.0 -9999.0 -9999.0 -9999.0 -9999.0 -9999.0 -9999.0 -9999.0 -9999.0 -9999.0 2084.53 2087.68 2090.42 2093.16 2095.43 2097.7 2099.98 2101.86 2103.48 2104.84 2105.76 2107.05 2108.26 2109.41 2110.76 2111.64 2111.95 2112.25 2112.55 2112.85 2113.18 2113.6 2114.03 2114.46 2114.86 2115.15 2115.63 2115.61 2115.6 2115.77 2115.97 2116.27 2116.57 2116.88 2117.18 2117.48 2117.77 2117.77 2117.78 2117.78 2117.66 2117.52 2117.38 2117.24 2117.1 2117 2116.92 2116.65 2116.59 2116.93 2116.85 2116.57 2116.52 2116.93 2117.36 2117.72 2118.03 2118.34 2118.86 2119.93 2120.86 2121.64 2122.41 2122.88 2122.81 2123.13 2123.52 2123.95 2124.41 2124.77 2125.01 2125.25 2125.49 2125.9 2126.18 2126.58 2127.32 2127.62 2127.91 2128.19 2128.47 2128.37 2128.26 2128.16 2128.55 2129.22 2129.89 2130.37 2130.8 2131.26 2131.8 2132.5 2133.51 2134.08 2135.16 2136.16 2136.92 2137.59 2138.16 2140.56 2143.8 2147.04 2150.29 2153.64 2156.96 2159.94 2162.92 2164.75 2166.31 2167.87 2169.43 2171 2172.71 2174.43 2176.1 2177.43 2178.51 2179.81 2180.83 2181.97 2183.51 2185.09 2186.64 2188.17 2189.3 2190.08 2191.32 2192.57 2193.83 2195.09 2196.33 2197.45 2198.99 2200.77 2202.54 2204.32 2206.09 2207.7 2209.08 2210.69 2212.09 2213.61 2215.3 2216.9 2218.5 2220.1 2221.83 2223.65 2225.5 2226.31 2227.1 2228.12 2229.45 2230.8 2232.09 2233.39 2234.4 2235.31 2235.8 2236.16 2236.66 2237.27 2237.89 2238.6 2239.32 2240.02 2240.48 2240.5 2240.41 2240.31 2240.35 2240.45 2240.54 2240.56 2240.52 2240.4 2240.17 2239.93 2239.69 2239.45 2239.21 2238.98 2238.7 2238.15 2237.59 2237.03 2236.39 2235.43 2234.46 2233.49 2232.52 2231.69 2230.98 2230.41 2229.89 2229.22 2228.47 2228 2227.28 2226.22 2224.5 2223.36 2222.53 2221.84 2221.13 2220.19 2219.26 2218.33 2217.68 2217.02 2216.36 2215.51 2214.62 2213.74 2212.85 2211.62 2210.12 2208.71 2207.4 2206.37 2205.16 2204.51 2204.11 2203.73 2203.07 2202.5 2202.36 2202.46 2202.79 2203.58 2204.56 2205.54 2206.48 2207.55 2209.16 2210.82 2212.89 2214.95 2216.73 2218.3 2219.65 2220.88 2222.21 2223.55 2224.62 2225.47 2226.41 2227.85 2229.18 2230.4 2232.03 2233.66 2234.76 2235.84 2236.92 2238 2239.09 2240.26 2241.51 2242.76 2244.02 2245.27 2246.42 2247.26 2248.2 2249.18 2250.16 2251.17 2251.88 2252.57 
-9999.0 -9999.0 -9999.0 -9999.0 -9999.0 -9999.0 -9999.0 -9999.0 -9999.0 -9999.0 -9999.0 -9999.0 -9999.0 -9999.0 -9999.0 -9999.0 -9999.0 -9999.0 -9999.0 -9999.0 -9999.0 -9999.0 -9999.0 -9999.0 -9999.0 -9999.0 -9999.0 -9999.0 -9999.0 -9999.0 -9999.0 -9999.0 -9999.0 -9999.0 -9999.0 -9999.0 -9999.0 -9999.0 -9999.0 -9999.0 -9999.0 -9999.0 -9999.0 -9999.0 -9999.0 -9999.0 -9999.0 -9999.0 -9999.0 -9999.0 -9999.0 -9999.0 -9999.0 -9999.0 -9999.0 -9999.0 -9999.0 -9999.0 -9999.0 -9999.0 -9999.0 -9999.0 -9999.0 -9999.0 -9999.0 -9999.0 -9999.0 -9999.0 -9999.0 -9999.0 -9999.0 -9999.0 -9999.0 -9999.0 -9999.0 -9999.0 -9999.0 -9999.0 -9999.0 -9999.0 -9999.0 -9999.0 -9999.0 -9999.0 -9999.0 -9999.0 -9999.0 -9999.0 -9999.0 -9999.0 -9999.0 -9999.0 -9999.0 -9999.0 -9999.0 -9999.0 -9999.0 -9999.0 -9999.0 -9999.0 -9999.0 -9999.0 -9999.0 -9999.0 -9999.0 -9999.0 -9999.0 -9999.0 -9999.0 -9999.0 -9999.0 -9999.0 -9999.0 -9999.0 -9999.0 -9999.0 -9999.0 -9999.0 -9999.0 -9999.0 -9999.0 -9999.0 -9999.0 -9999.0 -9999.0 -9999.0 -9999.0 -9999.0 -9999.0 -9999.0 -9999.0 -9999.0 -9999.0 -9999.0 -9999.0 -9999.0 -9999.0 -9999.0 -9999.0 -9999.0 -9999.0 -9999.0 -9999.0 -9999.0 -9999.0 -9999.0 -9999.0 -9999.0 -9999.0 -9999.0 -9999.0 -9999.0 -9999.0 -9999.0 -9999.0 -9999.0 -9999.0 -9999.0 -9999.0 -9999.0 -9999.0 -9999.0 -9999.0 -9999.0 -9999.0 -9999.0 -9999.0 -9999.0 -9999.0 -9999.0 -9999.0 -9999.0 -9999.0 -9999.0 -9999.0 -9999.0 -9999.0 -9999.0 -9999.0 -9999.0 -9999.0 -9999.0 -9999.0 -9999.0 -9999.0 -9999.0 -9999.0 -9999.0 -9999.0 -9999.0 -9999.0 -9999.0 -9999.0 -9999.0 -9999.0 -9999.0 -9999.0 -9999.0 -9999.0 -9999.0 -9999.0 -9999.0 -9999.0 -9999.0 -9999.0 -9999.0 -9999.0 -9999.0 -9999.0 -9999.0 -9999.0 -9999.0 -9999.0 -9999.0 -9999.0 -9999.0 -9999.0 -9999.0 -9999.0 -9999.0 -9999.0 -9999.0 -9999.0 -9999.0 -9999.0 -9999.0 -9999.0 -9999.0 -9999.0 -9999.0 -9999.0 -9999.0 -9999.0 -9999.0 -9999.0 -9999.0 -9999.0 -9999.0 -9999.0 -9999.0 -9999.0 -9999.0 -9999.0 -9999.0 -9999.0 -9999.0 -9999.0 -9999.0 -9999.0 -9999.0 -9999.0 -9999.0 -9999.0 -9999.0 -9999.0 -9999.0 -9999.0 -9999.0 -9999.0 -9999.0 -9999.0 -9999.0 -9999.0 -9999.0 -9999.0 -9999.0 -9999.0 -9999.0 -9999.0 -9999.0 -9999.0 -9999.0 -9999.0 -9999.0 -9999.0 -9999.0 -9999.0 -9999.0 -9999.0 -9999.0 -9999.0 -9999.0 -9999.0 -9999.0 -9999.0 -9999.0 -9999.0 -9999.0 -9999.0 -9999.0 -9999.0 -9999.0 -9999.0 -9999.0 -9999.0 -9999.0 -9999.0 -9999.0 -9999.0 -9999.0 -9999.0 -9999.0 -9999.0 -9999.0 -9999.0 -9999.0 -9999.0 -9999.0 -9999.0 -9999.0 -9999.0 -9999.0 -9999.0 -9999.0 -9999.0 -9999.0 -9999.0 -9999.0 -9999.0 -9999.0 -9999.0 -9999.0 -9999.0 -9999.0 -9999.0 -9999.0 -9999.0 -9999.0 -9999.0 -9999.0 -9999.0 -9999.0 -9999.0 -9999.0 -9999.0 -9999.0 -9999.0 -9999.0 -9999.0 -9999.0 -9999.0 -9999.0 -9999.0 -9999.0 -9999.0 -9999.0 -9999.0 -9999.0 -9999.0 -9999.0 -9999.0 -9999.0 -9999.0 -9999.0 -9999.0 -9999.0 -9999.0 -9999.0 -9999.0 -9999.0 -9999.0 -9999.0 -9999.0 -9999.0 -9999.0 -9999.0 -9999.0 -9999.0 -9999.0 -9999.0 -9999.0 -9999.0 -9999.0 -9999.0 -9999.0 -9999.0 -9999.0 -9999.0 -9999.0 -9999.0 -9999.0 -9999.0 -9999.0 -9999.0 -9999.0 -9999.0 -9999.0 -9999.0 -9999.0 -9999.0 -9999.0 -9999.0 -9999.0 -9999.0 -9999.0 -9999.0 -9999.0 -9999.0 -9999.0 -9999.0 -9999.0 -9999.0 -9999.0 -9999.0 -9999.0 -9999.0 -9999.0 -9999.0 -9999.0 -9999.0 -9999.0 -9999.0 -9999.0 -9999.0 -9999.0 -9999.0 -9999.0 -9999.0 -9999.0 -9999.0 -9999.0 -9999.0 -9999.0 -9999.0 -9999.0 -9999.0 -9999.0 -9999.0 -9999.0 -9999.0 -9999.0 -9999.0 -9999.0 -9999.0 -9999.0 -9999.0 -9999.0 -9999.0 -9999.0 -9999.0 -9999.0 -9999.0 -9999.0 -9999.0 2084.36 2087.54 2090.28 2093.02 2095.6 2097.85 2100.13 2102.19 2103.81 2105.43 2106.94 2107.85 2109.13 2110.42 2111.57 2112.7 2114.05 2114.52 2114.82 2115.12 2115.42 2115.85 2116.28 2116.71 2117.13 2117.56 2117.89 2118.41 2118.38 2118.36 2118.43 2118.63 2118.93 2119.24 2119.54 2119.77 2119.77 2119.77 2119.78 2119.78 2119.75 2119.61 2119.47 2119.33 2119.19 2119.05 2118.91 2118.77 2118.79 2118.89 2119.04 2119.49 2119.21 2119.23 2119.7 2120.13 2120.47 2120.79 2121.1 2121.41 2122.05 2122.82 2123.59 2124.36 2124.94 2125.13 2125.52 2125.9 2126.29 2126.75 2127.22 2127.68 2127.97 2128.21 2128.21 2128.4 2128.9 2129.42 2129.71 2129.99 2130.25 2130.15 2130.05 2129.94 2129.84 2129.91 2130.58 2131.25 2131.92 2132.56 2132.98 2133.4 2134.33 2135.1 2135.5 2136.05 2137.47 2138.02 2138.55 2140.21 2143.45 2146.7 2149.94 2153.18 2156.43 2159.67 2162.93 2165.2 2167.05 2168.57 2170.09 2171.63 2172.93 2174.53 2176.18 2177.42 2178.2 2179.66 2180.8 2181.91 2183.49 2185.04 2186.65 2188.26 2189.87 2191.14 2192.37 2193.61 2194.85 2196.12 2197.38 2198.58 2199.7 2200.84 2202.62 2204.39 2206.17 2207.94 2209.79 2211.13 2213.08 2214.42 2215.3 2216.64 2218.18 2219.78 2221.39 2223.19 2225.04 2226.69 2227.49 2228.28 2229.07 2230.64 2232.08 2233.38 2234.69 2235.84 2236.53 2237.07 2237.75 2237.99 2238.61 2239.23 2239.85 2240.48 2241.11 2241.54 2241.61 2241.62 2241.71 2241.8 2241.9 2241.96 2241.92 2241.88 2241.8 2241.56 2241.33 2241.09 2240.85 2240.66 2240.37 2239.89 2239.21 2238.58 2238.02 2237.46 2236.91 2236.11 2235.14 2234.17 2233.3 2232.58 2231.94 2231.44 2230.89 2229.99 2229.05 2228.04 2227.05 2225.76 2224.79 2224.05 2223.45 2222.62 2221.55 2220.6 2219.8 2219.14 2218.48 2217.82 2216.94 2216.06 2215.18 2214.29 2213.41 2212.03 2210.54 2209.05 2207.87 2207.11 2206.64 2206.16 2205.77 2205.07 2204.38 2204.58 2204.92 2205.27 2205.63 2206 2206.69 2207.71 2208.78 2209.93 2211.87 2213.94 2216 2218.01 2219.58 2220.82 2222.15 2223.49 2224.82 2226.07 2226.92 2227.91 2229.4 2230.89 2231.94 2233.43 2234.75 2235.91 2237 2238.08 2239.16 2240.34 2241.59 2242.84 2244.09 2245.34 2246.6 2247.84 2248.88 2249.82 2250.8 2251.63 2252.46 2253.26 2253.99 
-9999.0 -9999.0 -9999.0 -9999.0 -9999.0 -9999.0 -9999.0 -9999.0 -9999.0 -9999.0 -9999.0 -9999.0 -9999.0 -9999.0 -9999.0 -9999.0 -9999.0 -9999.0 -9999.0 -9999.0 -9999.0 -9999.0 -9999.0 -9999.0 -9999.0 -9999.0 -9999.0 -9999.0 -9999.0 -9999.0 -9999.0 -9999.0 -9999.0 -9999.0 -9999.0 -9999.0 -9999.0 -9999.0 -9999.0 -9999.0 -9999.0 -9999.0 -9999.0 -9999.0 -9999.0 -9999.0 -9999.0 -9999.0 -9999.0 -9999.0 -9999.0 -9999.0 -9999.0 -9999.0 -9999.0 -9999.0 -9999.0 -9999.0 -9999.0 -9999.0 -9999.0 -9999.0 -9999.0 -9999.0 -9999.0 -9999.0 -9999.0 -9999.0 -9999.0 -9999.0 -9999.0 -9999.0 -9999.0 -9999.0 -9999.0 -9999.0 -9999.0 -9999.0 -9999.0 -9999.0 -9999.0 -9999.0 -9999.0 -9999.0 -9999.0 -9999.0 -9999.0 -9999.0 -9999.0 -9999.0 -9999.0 -9999.0 -9999.0 -9999.0 -9999.0 -9999.0 -9999.0 -9999.0 -9999.0 -9999.0 -9999.0 -9999.0 -9999.0 -9999.0 -9999.0 -9999.0 -9999.0 -9999.0 -9999.0 -9999.0 -9999.0 -9999.0 -9999.0 -9999.0 -9999.0 -9999.0 -9999.0 -9999.0 -9999.0 -9999.0 -9999.0 -9999.0 -9999.0 -9999.0 -9999.0 -9999.0 -9999.0 -9999.0 -9999.0 -9999.0 -9999.0 -9999.0 -9999.0 -9999.0 -9999.0 -9999.0 -9999.0 -9999.0 -9999.0 -9999.0 -9999.0 -9999.0 -9999.0 -9999.0 -9999.0 -9999.0 -9999.0 -9999.0 -9999.0 -9999.0 -9999.0 -9999.0 -9999.0 -9999.0 -9999.0 -9999.0 -9999.0 -9999.0 -9999.0 -9999.0 -9999.0 -9999.0 -9999.0 -9999.0 -9999.0 -9999.0 -9999.0 -9999.0 -9999.0 -9999.0 -9999.0 -9999.0 -9999.0 -9999.0 -9999.0 -9999.0 -9999.0 -9999.0 -9999.0 -9999.0 -9999.0 -9999.0 -9999.0 -9999.0 -9999.0 -9999.0 -9999.0 -9999.0 -9999.0 -9999.0 -9999.0 -9999.0 -9999.0 -9999.0 -9999.0 -9999.0 -9999.0 -9999.0 -9999.0 -9999.0 -9999.0 -9999.0 -9999.0 -9999.0 -9999.0 -9999.0 -9999.0 -9999.0 -9999.0 -9999.0 -9999.0 -9999.0 -9999.0 -9999.0 -9999.0 -9999.0 -9999.0 -9999.0 -9999.0 -9999.0 -9999.0 -9999.0 -9999.0 -9999.0 -9999.0 -9999.0 -9999.0 -9999.0 -9999.0 -9999.0 -9999.0 -9999.0 -9999.0 -9999.0 -9999.0 -9999.0 -9999.0 -9999.0 -9999.0 -9999.0 -9999.0 -9999.0 -9999.0 -9999.0 -9999.0 -9999.0 -9999.0 -9999.0 -9999.0 -9999.0 -9999.0 -9999.0 -9999.0 -9999.0 -9999.0 -9999.0 -9999.0 -9999.0 -9999.0 -9999.0 -9999.0 -9999.0 -9999.0 -9999.0 -9999.0 -9999.0 -9999.0 -9999.0 -9999.0 -9999.0 -9999.0 -9999.0 -9999.0 -9999.0 -9999.0 -9999.0 -9999.0 -9999.0 -9999.0 -9999.0 -9999.0 -9999.0 -9999.0 -9999.0 -9999.0 -9999.0 -9999.0 -9999.0 -9999.0 -9999.0 -9999.0 -9999.0 -9999.0 -9999.0 -9999.0 -9999.0 -9999.0 -9999.0 -9999.0 -9999.0 -9999.0 -9999.0 -9999.0 -9999.0 -9999.0 -9999.0 -9999.0 -9999.0 -9999.0 -9999.0 -9999.0 -9999.0 -9999.0 -9999.0 -9999.0 -9999.0 -9999.0 -9999.0 -9999.0 -9999.0 -9999.0 -9999.0 -9999.0 -9999.0 -9999.0 -9999.0 -9999.0 -9999.0 -9999.0 -9999.0 -9999.0 -9999.0 -9999.0 -9999.0 -9999.0 -9999.0 -9999.0 -9999.0 -9999.0 -9999.0 -9999.0 -9999.0 -9999.0 -9999.0 -9999.0 -9999.0 -9999.0 -9999.0 -9999.0 -9999.0 -9999.0 -9999.0 -9999.0 -9999.0 -9999.0 -9999.0 -9999.0 -9999.0 -9999.0 -9999.0 -9999.0 -9999.0 -9999.0 -9999.0 -9999.0 -9999.0 -9999.0 -9999.0 -9999.0 -9999.0 -9999.0 -9999.0 -9999.0 -9999.0 -9999.0 -9999.0 -9999.0 -9999.0 -9999.0 -9999.0 -9999.0 -9999.0 -9999.0 -9999.0 -9999.0 -9999.0 -9999.0 -9999.0 -9999.0 -9999.0 -9999.0 -9999.0 -9999.0 -9999.0 -9999.0 -9999.0 -9999.0 -9999.0 -9999.0 -9999.0 -9999.0 -9999.0 -9999.0 -9999.0 -9999.0 -9999.0 -9999.0 -9999.0 -9999.0 -9999.0 -9999.0 -9999.0 -9999.0 -9999.0 -9999.0 -9999.0 -9999.0 -9999.0 -9999.0 -9999.0 -9999.0 -9999.0 -9999.0 -9999.0 -9999.0 -9999.0 -9999.0 -9999.0 -9999.0 -9999.0 -9999.0 -9999.0 -9999.0 -9999.0 -9999.0 -9999.0 -9999.0 -9999.0 -9999.0 -9999.0 -9999.0 -9999.0 -9999.0 2084.18 2087.4 2090.14 2092.87 2095.61 2098.02 2100.28 2102.52 2104.14 2105.76 2107.38 2108.9 2109.93 2111.22 2112.51 2113.79 2114.89 2115.99 2117.09 2117.39 2117.69 2118.1 2118.53 2118.95 2119.38 2119.81 2120.23 2120.63 2121.17 2121.16 2121.13 2121.11 2121.29 2121.6 2121.76 2121.76 2121.77 2121.77 2121.77 2121.78 2121.78 2121.7 2121.56 2121.42 2121.28 2121.14 2121 2121.19 2121.19 2121.25 2121.39 2121.48 2121.57 2121.72 2121.88 2122.37 2122.79 2123.03 2123.29 2123.54 2123.79 2124.37 2125.15 2125.84 2126.52 2127.13 2127.52 2127.9 2128.28 2128.67 2129.1 2129.56 2130.02 2130.49 2130.93 2130.37 2130.54 2131.06 2131.5 2131.78 2132.04 2131.93 2131.83 2131.73 2131.63 2131.52 2131.42 2131.93 2132.6 2133.27 2133.94 2134.61 2135.17 2136.09 2136.84 2137.29 2137.98 2138.96 2139.2 2140.11 2143.11 2146.35 2149.6 2152.84 2156.13 2159.45 2162.76 2165.58 2167.43 2169.17 2170.88 2172.45 2173.84 2174.95 2176.3 2177.89 2178.57 2179.41 2180.77 2181.89 2183.46 2185.37 2187.12 2188.8 2190.4 2191.95 2193.43 2194.67 2195.9 2197.14 2198.41 2199.67 2200.82 2201.95 2203.07 2204.47 2206.24 2208.02 2209.86 2211.65 2212.78 2214.46 2215.65 2216.52 2218.06 2219.6 2221.13 2222.73 2224.58 2226.43 2227.87 2228.66 2229.5 2230.71 2232.05 2233.53 2234.81 2236.05 2237.28 2237.98 2238.68 2238.93 2239.32 2239.95 2240.57 2241.19 2241.81 2242.34 2242.89 2242.97 2243.07 2243.16 2243.26 2243.35 2243.32 2243.29 2243.25 2243.2 2242.98 2242.79 2242.61 2242.36 2242.03 2241.7 2241.26 2240.51 2239.84 2239.19 2238.55 2237.9 2237.34 2236.78 2235.82 2234.9 2234.2 2233.63 2233.05 2232.48 2231.58 2230.2 2229.31 2228.31 2227.16 2226.29 2225.61 2224.92 2224.22 2223.16 2222.05 2221.26 2220.6 2219.94 2219.28 2218.38 2217.5 2216.61 2215.73 2214.85 2213.94 2212.45 2210.95 2209.68 2209.16 2208.69 2208.21 2207.8 2207.11 2206.69 2207.05 2207.39 2207.75 2208.12 2208.48 2208.84 2209.2 2211.07 2211.87 2213.65 2215.43 2217.22 2219.12 2220.75 2222.09 2223.42 2224.76 2226.09 2227.43 2228.37 2229.46 2230.96 2232.46 2233.65 2234.58 2235.84 2237.07 2238.15 2239.23 2240.42 2241.67 2242.92 2244.17 2245.42 2246.67 2247.93 2249.18 2250.27 2251.1 2251.93 2252.74 2253.58 2254.44 2255.17 
-9999.0 -9999.0 -9999.0 -9999.0 -9999.0 -9999.0 -9999.0 -9999.0 -9999.0 -9999.0 -9999.0 -9999.0 -9999.0 -9999.0 -9999.0 -9999.0 -9999.0 -9999.0 -9999.0 -9999.0 -9999.0 -9999.0 -9999.0 -9999.0 -9999.0 -9999.0 -9999.0 -9999.0 -9999.0 -9999.0 -9999.0 -9999.0 -9999.0 -9999.0 -9999.0 -9999.0 -9999.0 -9999.0 -9999.0 -9999.0 -9999.0 -9999.0 -9999.0 -9999.0 -9999.0 -9999.0 -9999.0 -9999.0 -9999.0 -9999.0 -9999.0 -9999.0 -9999.0 -9999.0 -9999.0 -9999.0 -9999.0 -9999.0 -9999.0 -9999.0 -9999.0 -9999.0 -9999.0 -9999.0 -9999.0 -9999.0 -9999.0 -9999.0 -9999.0 -9999.0 -9999.0 -9999.0 -9999.0 -9999.0 -9999.0 -9999.0 -9999.0 -9999.0 -9999.0 -9999.0 -9999.0 -9999.0 -9999.0 -9999.0 -9999.0 -9999.0 -9999.0 -9999.0 -9999.0 -9999.0 -9999.0 -9999.0 -9999.0 -9999.0 -9999.0 -9999.0 -9999.0 -9999.0 -9999.0 -9999.0 -9999.0 -9999.0 -9999.0 -9999.0 -9999.0 -9999.0 -9999.0 -9999.0 -9999.0 -9999.0 -9999.0 -9999.0 -9999.0 -9999.0 -9999.0 -9999.0 -9999.0 -9999.0 -9999.0 -9999.0 -9999.0 -9999.0 -9999.0 -9999.0 -9999.0 -9999.0 -9999.0 -9999.0 -9999.0 -9999.0 -9999.0 -9999.0 -9999.0 -9999.0 -9999.0 -9999.0 -9999.0 -9999.0 -9999.0 -9999.0 -9999.0 -9999.0 -9999.0 -9999.0 -9999.0 -9999.0 -9999.0 -9999.0 -9999.0 -9999.0 -9999.0 -9999.0 -9999.0 -9999.0 -9999.0 -9999.0 -9999.0 -9999.0 -9999.0 -9999.0 -9999.0 -9999.0 -9999.0 -9999.0 -9999.0 -9999.0 -9999.0 -9999.0 -9999.0 -9999.0 -9999.0 -9999.0 -9999.0 -9999.0 -9999.0 -9999.0 -9999.0 -9999.0 -9999.0 -9999.0 -9999.0 -9999.0 -9999.0 -9999.0 -9999.0 -9999.0 -9999.0 -9999.0 -9999.0 -9999.0 -9999.0 -9999.0 -9999.0 -9999.0 -9999.0 -9999.0 -9999.0 -9999.0 -9999.0 -9999.0 -9999.0 -9999.0 -9999.0 -9999.0 -9999.0 -9999.0 -9999.0 -9999.0 -9999.0 -9999.0 -9999.0 -9999.0 -9999.0 -9999.0 -9999.0 -9999.0 -9999.0 -9999.0 -9999.0 -9999.0 -9999.0 -9999.0 -9999.0 -9999.0 -9999.0 -9999.0 -9999.0 -9999.0 -9999.0 -9999.0 -9999.0 -9999.0 -9999.0 -9999.0 -9999.0 -9999.0 -9999.0 -9999.0 -9999.0 -9999.0 -9999.0 -9999.0 -9999.0 -9999.0 -9999.0 -9999.0 -9999.0 -9999.0 -9999.0 -9999.0 -9999.0 -9999.0 -9999.0 -9999.0 -9999.0 -9999.0 -9999.0 -9999.0 -9999.0 -9999.0 -9999.0 -9999.0 -9999.0 -9999.0 -9999.0 -9999.0 -9999.0 -9999.0 -9999.0 -9999.0 -9999.0 -9999.0 -9999.0 -9999.0 -9999.0 -9999.0 -9999.0 -9999.0 -9999.0 -9999.0 -9999.0 -9999.0 -9999.0 -9999.0 -9999.0 -9999.0 -9999.0 -9999.0 -9999.0 -9999.0 -9999.0 -9999.0 -9999.0 -9999.0 -9999.0 -9999.0 -9999.0 -9999.0 -9999.0 -9999.0 -9999.0 -9999.0 -9999.0 -9999.0 -9999.0 -9999.0 -9999.0 -9999.0 -9999.0 -9999.0 -9999.0 -9999.0 -9999.0 -9999.0 -9999.0 -9999.0 -9999.0 -9999.0 -9999.0 -9999.0 -9999.0 -9999.0 -9999.0 -9999.0 -9999.0 -9999.0 -9999.0 -9999.0 -9999.0 -9999.0 -9999.0 -9999.0 -9999.0 -9999.0 -9999.0 -9999.0 -9999.0 -9999.0 -9999.0 -9999.0 -9999.0 -9999.0 -9999.0 -9999.0 -9999.0 -9999.0 -9999.0 -9999.0 -9999.0 -9999.0 -9999.0 -9999.0 -9999.0 -9999.0 -9999.0 -9999.0 -9999.0 -9999.0 -9999.0 -9999.0 -9999.0 -9999.0 -9999.0 -9999.0 -9999.0 -9999.0 -9999.0 -9999.0 -9999.0 -9999.0 -9999.0 -9999.0 -9999.0 -9999.0 -9999.0 -9999.0 -9999.0 -9999.0 -9999.0 -9999.0 -9999.0 -9999.0 -9999.0 -9999.0 -9999.0 -9999.0 -9999.0 -9999.0 -9999.0 -9999.0 -9999.0 -9999.0 -9999.0 -9999.0 -9999.0 -9999.0 -9999.0 -9999.0 -9999.0 -9999.0 -9999.0 -9999.0 -9999.0 -9999.0 -9999.0 -9999.0 -9999.0 -9999.0 -9999.0 -9999.0 -9999.0 -9999.0 -9999.0 -9999.0 -9999.0 -9999.0 -9999.0 -9999.0 -9999.0 -9999.0 -9999.0 -9999.0 -9999.0 -9999.0 -9999.0 -9999.0 -9999.0 -9999.0 -9999.0 -9999.0 -9999.0 -9999.0 -9999.0 -9999.0 -9999.0 -9999.0 -9999.0 -9999.0 -9999.0 -9999.0 -9999.0 -9999.0 2084 2087.23 2090 2092.73 2095.47 2098.2 2100.43 2102.7 2104.47 2106.09 2107.71 2109.33 2110.85 2112.02 2113.3 2114.59 2115.88 2117.13 2118.2 2119.28 2119.96 2120.35 2120.77 2121.2 2121.63 2122.05 2122.48 2122.91 2123.37 2123.9 2123.93 2123.91 2123.89 2123.82 2123.76 2123.76 2123.77 2123.77 2123.77 2123.78 2123.78 2123.78 2123.65 2123.51 2123.37 2123.33 2123.52 2123.71 2123.68 2123.56 2123.68 2123.83 2123.97 2124.08 2124.02 2124.38 2124.7 2125.22 2125.58 2125.51 2125.76 2126.02 2126.65 2127.73 2128.42 2128.91 2129.24 2129.88 2130.28 2130.67 2131.05 2131.44 2131.9 2132.36 2132.83 2132.95 2132.92 2133.02 2133.11 2133.55 2133.82 2133.72 2133.62 2133.51 2133.41 2133.31 2133.2 2133.1 2133.28 2133.95 2134.62 2135.29 2135.96 2136.79 2137.87 2138.56 2139.12 2139.89 2140.79 2141.94 2142.84 2146.16 2149.47 2152.78 2156.1 2159.41 2162.72 2166.03 2167.86 2169.68 2171.6 2173.34 2174.87 2175.87 2176.97 2178.26 2179.62 2180.26 2181 2182.48 2184.18 2186 2187.66 2189.37 2190.92 2192.48 2194.03 2195.58 2196.96 2198.2 2199.44 2200.7 2201.95 2203.07 2204.2 2205.32 2206.44 2208.09 2209.87 2211.64 2212.85 2214.02 2215.46 2216.59 2217.93 2219.47 2221.01 2222.55 2224.12 2225.9 2227.82 2229.04 2229.99 2231.06 2232.25 2233.57 2234.89 2236.33 2237.62 2238.86 2239.59 2240.02 2240.12 2240.66 2241.28 2241.91 2242.52 2243.03 2243.54 2244.04 2244.54 2244.52 2244.61 2244.71 2244.73 2244.69 2244.65 2244.69 2244.74 2244.56 2244.35 2244.02 2243.69 2243.36 2243.03 2242.64 2241.89 2241.13 2240.46 2239.81 2239.17 2238.52 2237.88 2237.23 2236.5 2235.89 2235.31 2234.72 2234.13 2232.74 2231.31 2230.69 2229.7 2228.77 2227.73 2226.86 2226.21 2225.52 2224.82 2223.82 2222.78 2222.05 2221.39 2220.71 2219.82 2218.94 2218.05 2217.17 2216.28 2215.4 2214.36 2212.86 2211.92 2211.22 2210.74 2210.26 2209.83 2209.14 2209.08 2209.52 2209.87 2210.24 2210.6 2210.96 2211.26 2211.57 2212.42 2213.81 2215.59 2217.37 2219.16 2220.83 2222.2 2223.43 2224.7 2226.03 2227.37 2228.7 2229.82 2231.02 2232.51 2234.01 2235.2 2236.08 2236.97 2238.22 2239.31 2240.5 2241.75 2243 2244.25 2245.5 2246.67 2247.84 2249 2250.17 2251.12 2252.09 2252.87 2253.66 2254.49 2255.46 2256.18 
-9999.0 -9999.0 -9999.0 -9999.0 -9999.0 -9999.0 -9999.0 -9999.0 -9999.0 -9999.0 -9999.0 -9999.0 -9999.0 -9999.0 -9999.0 -9999.0 -9999.0 -9999.0 -9999.0 -9999.0 -9999.0 -9999.0 -9999.0 -9999.0 -9999.0 -9999.0 -9999.0 -9999.0 -9999.0 -9999.0 -9999.0 -9999.0 -9999.0 -9999.0 -9999.0 -9999.0 -9999.0 -9999.0 -9999.0 -9999.0 -9999.0 -9999.0 -9999.0 -9999.0 -9999.0 -9999.0 -9999.0 -9999.0 -9999.0 -9999.0 -9999.0 -9999.0 -9999.0 -9999.0 -9999.0 -9999.0 -9999.0 -9999.0 -9999.0 -9999.0 -9999.0 -9999.0 -9999.0 -9999.0 -9999.0 -9999.0 -9999.0 -9999.0 -9999.0 -9999.0 -9999.0 -9999.0 -9999.0 -9999.0 -9999.0 -9999.0 -9999.0 -9999.0 -9999.0 -9999.0 -9999.0 -9999.0 -9999.0 -9999.0 -9999.0 -9999.0 -9999.0 -9999.0 -9999.0 -9999.0 -9999.0 -9999.0 -9999.0 -9999.0 -9999.0 -9999.0 -9999.0 -9999.0 -9999.0 -9999.0 -9999.0 -9999.0 -9999.0 -9999.0 -9999.0 -9999.0 -9999.0 -9999.0 -9999.0 -9999.0 -9999.0 -9999.0 -9999.0 -9999.0 -9999.0 -9999.0 -9999.0 -9999.0 -9999.0 -9999.0 -9999.0 -9999.0 -9999.0 -9999.0 -9999.0 -9999.0 -9999.0 -9999.0 -9999.0 -9999.0 -9999.0 -9999.0 -9999.0 -9999.0 -9999.0 -9999.0 -9999.0 -9999.0 -9999.0 -9999.0 -9999.0 -9999.0 -9999.0 -9999.0 -9999.0 -9999.0 -9999.0 -9999.0 -9999.0 -9999.0 -9999.0 -9999.0 -9999.0 -9999.0 -9999.0 -9999.0 -9999.0 -9999.0 -9999.0 -9999.0 -9999.0 -9999.0 -9999.0 -9999.0 -9999.0 -9999.0 -9999.0 -9999.0 -9999.0 -9999.0 -9999.0 -9999.0 -9999.0 -9999.0 -9999.0 -9999.0 -9999.0 -9999.0 -9999.0 -9999.0 -9999.0 -9999.0 -9999.0 -9999.0 -9999.0 -9999.0 -9999.0 -9999.0 -9999.0 -9999.0 -9999.0 -9999.0 -9999.0 -9999.0 -9999.0 -9999.0 -9999.0 -9999.0 -9999.0 -9999.0 -9999.0 -9999.0 -9999.0 -9999.0 -9999.0 -9999.0 -9999.0 -9999.0 -9999.0 -9999.0 -9999.0 -9999.0 -9999.0 -9999.0 -9999.0 -9999.0 -9999.0 -9999.0 -9999.0 -9999.0 -9999.0 -9999.0 -9999.0 -9999.0 -9999.0 -9999.0 -9999.0 -9999.0 -9999.0 -9999.0 -9999.0 -9999.0 -9999.0 -9999.0 -9999.0 -9999.0 -9999.0 -9999.0 -9999.0 -9999.0 -9999.0 -9999.0 -9999.0 -9999.0 -9999.0 -9999.0 -9999.0 -9999.0 -9999.0 -9999.0 -9999.0 -9999.0 -9999.0 -9999.0 -9999.0 -9999.0 -9999.0 -9999.0 -9999.0 -9999.0 -9999.0 -9999.0 -9999.0 -9999.0 -9999.0 -9999.0 -9999.0 -9999.0 -9999.0 -9999.0 -9999.0 -9999.0 -9999.0 -9999.0 -9999.0 -9999.0 -9999.0 -9999.0 -9999.0 -9999.0 -9999.0 -9999.0 -9999.0 -9999.0 -9999.0 -9999.0 -9999.0 -9999.0 -9999.0 -9999.0 -9999.0 -9999.0 -9999.0 -9999.0 -9999.0 -9999.0 -9999.0 -9999.0 -9999.0 -9999.0 -9999.0 -9999.0 -9999.0 -9999.0 -9999.0 -9999.0 -9999.0 -9999.0 -9999.0 -9999.0 -9999.0 -9999.0 -9999.0 -9999.0 -9999.0 -9999.0 -9999.0 -9999.0 -9999.0 -9999.0 -9999.0 -9999.0 -9999.0 -9999.0 -9999.0 -9999.0 -9999.0 -9999.0 -9999.0 -9999.0 -9999.0 -9999.0 -9999.0 -9999.0 -9999.0 -9999.0 -9999.0 -9999.0 -9999.0 -9999.0 -9999.0 -9999.0 -9999.0 -9999.0 -9999.0 -9999.0 -9999.0 -9999.0 -9999.0 -9999.0 -9999.0 -9999.0 -9999.0 -9999.0 -9999.0 -9999.0 -9999.0 -9999.0 -9999.0 -9999.0 -9999.0 -9999.0 -9999.0 -9999.0 -9999.0 -9999.0 -9999.0 -9999.0 -9999.0 -9999.0 -9999.0 -9999.0 -9999.0 -9999.0 -9999.0 -9999.0 -9999.0 -9999.0 -9999.0 -9999.0 -9999.0 -9999.0 -9999.0 -9999.0 -9999.0 -9999.0 -9999.0 -9999.0 -9999.0 -9999.0 -9999.0 -9999.0 -9999.0 -9999.0 -9999.0 -9999.0 -9999.0 -9999.0 -9999.0 -9999.0 -9999.0 -9999.0 -9999.0 -9999.0 -9999.0 -9999.0 -9999.0 -9999.0 -9999.0 -9999.0 -9999.0 -9999.0 -9999.0 -9999.0 -9999.0 -9999.0 -9999.0 -9999.0 -9999.0 -9999.0 -9999.0 -9999.0 -9999.0 -9999.0 -9999.0 -9999.0 -9999.0 -9999.0 -9999.0 -9999.0 -9999.0 -9999.0 -9999.0 -9999.0 -9999.0 -9999.0 -9999.0 -9999.0 -9999.0 -9999.0 2080.6 2083.83 2087.05 2089.85 2092.59 2095.33 2098.07 2100.62 2102.85 2104.8 2106.42 2108.04 2109.66 2111.28 2112.81 2114.13 2115.39 2116.67 2117.96 2119.25 2120.44 2121.47 2122.28 2122.92 2123.35 2123.78 2124.21 2124.63 2125.06 2125.49 2125.79 2126.11 2126.4 2126.68 2126.74 2126.69 2126.53 2126.36 2126.06 2125.77 2125.78 2125.78 2125.78 2125.74 2125.6 2125.67 2125.86 2126.04 2126.23 2126.18 2126.06 2125.98 2126.12 2126.27 2126.41 2126.55 2126.59 2126.63 2127.07 2127.66 2128.41 2128.08 2127.98 2128.24 2128.93 2130.08 2130.99 2130.52 2131.35 2132.18 2132.63 2133.04 2133.43 2133.82 2134.24 2134.71 2134.95 2134.83 2134.78 2134.98 2135.19 2135.41 2135.44 2135.41 2135.3 2135.19 2135.09 2134.99 2134.88 2134.78 2134.68 2135.31 2135.98 2136.65 2137.34 2138.46 2139.58 2140.34 2141.14 2142.23 2143.45 2146.02 2146.86 2149.43 2152.74 2156.06 2159.37 2162.68 2166 2168.38 2170.13 2171.88 2173.86 2175.77 2177.15 2178.02 2178.86 2180.34 2181.76 2182.64 2183.76 2185.15 2187.21 2189.07 2190.43 2191.55 2193 2194.55 2196.1 2197.66 2199.21 2200.49 2201.73 2202.99 2204.2 2205.32 2206.44 2207.57 2208.69 2209.94 2211.64 2212.84 2214.04 2215.22 2216.37 2217.77 2219.39 2220.94 2222.47 2224 2225.54 2227.15 2228.92 2230.23 2231.41 2232.5 2233.82 2235.14 2236.46 2237.78 2239.14 2240.43 2241.12 2241.21 2241.37 2242 2242.62 2243.21 2243.72 2244.23 2244.74 2245.24 2245.82 2245.92 2246.06 2246.13 2246.13 2246.18 2246.22 2246.27 2246.32 2246.01 2245.68 2245.35 2245.02 2244.69 2244.36 2244.01 2243.26 2242.51 2241.75 2241.08 2240.44 2239.79 2239.14 2238.5 2237.81 2237.49 2236.91 2236.34 2235.77 2235.14 2233.66 2232.4 2231.47 2230.56 2229.56 2228.39 2227.21 2226.67 2226.12 2225.42 2224.49 2223.6 2222.85 2222.14 2221.26 2220.37 2219.49 2218.61 2217.72 2216.84 2215.95 2214.87 2214.16 2213.45 2212.79 2212.31 2211.85 2211.52 2211.53 2211.99 2212.36 2212.71 2213.02 2213.32 2213.63 2213.93 2214.73 2215.87 2217.52 2219.2 2220.87 2222.45 2223.75 2225.06 2226.3 2227.49 2228.67 2229.97 2231.27 2232.57 2234.03 2235.44 2236.58 2237.54 2238.47 2239.36 2240.57 2241.74 2242.91 2244.08 2245.25 2246.42 2247.59 2248.76 2249.92 2251.09 2251.96 2252.88 2253.93 2254.71 2255.5 2256.52 2256.98 
-9999.0 -9999.0 -9999.0 -9999.0 -9999.0 -9999.0 -9999.0 -9999.0 -9999.0 -9999.0 -9999.0 -9999.0 -9999.0 -9999.0 -9999.0 -9999.0 -9999.0 -9999.0 -9999.0 -9999.0 -9999.0 -9999.0 -9999.0 -9999.0 -9999.0 -9999.0 -9999.0 -9999.0 -9999.0 -9999.0 -9999.0 -9999.0 -9999.0 -9999.0 -9999.0 -9999.0 -9999.0 -9999.0 -9999.0 -9999.0 -9999.0 -9999.0 -9999.0 -9999.0 -9999.0 -9999.0 -9999.0 -9999.0 -9999.0 -9999.0 -9999.0 -9999.0 -9999.0 -9999.0 -9999.0 -9999.0 -9999.0 -9999.0 -9999.0 -9999.0 -9999.0 -9999.0 -9999.0 -9999.0 -9999.0 -9999.0 -9999.0 -9999.0 -9999.0 -9999.0 -9999.0 -9999.0 -9999.0 -9999.0 -9999.0 -9999.0 -9999.0 -9999.0 -9999.0 -9999.0 -9999.0 -9999.0 -9999.0 -9999.0 -9999.0 -9999.0 -9999.0 -9999.0 -9999.0 -9999.0 -9999.0 -9999.0 -9999.0 -9999.0 -9999.0 -9999.0 -9999.0 -9999.0 -9999.0 -9999.0 -9999.0 -9999.0 -9999.0 -9999.0 -9999.0 -9999.0 -9999.0 -9999.0 -9999.0 -9999.0 -9999.0 -9999.0 -9999.0 -9999.0 -9999.0 -9999.0 -9999.0 -9999.0 -9999.0 -9999.0 -9999.0 -9999.0 -9999.0 -9999.0 -9999.0 -9999.0 -9999.0 -9999.0 -9999.0 -9999.0 -9999.0 -9999.0 -9999.0 -9999.0 -9999.0 -9999.0 -9999.0 -9999.0 -9999.0 -9999.0 -9999.0 -9999.0 -9999.0 -9999.0 -9999.0 -9999.0 -9999.0 -9999.0 -9999.0 -9999.0 -9999.0 -9999.0 -9999.0 -9999.0 -9999.0 -9999.0 -9999.0 -9999.0 -9999.0 -9999.0 -9999.0 -9999.0 -9999.0 -9999.0 -9999.0 -9999.0 -9999.0 -9999.0 -9999.0 -9999.0 -9999.0 -9999.0 -9999.0 -9999.0 -9999.0 -9999.0 -9999.0 -9999.0 -9999.0 -9999.0 -9999.0 -9999.0 -9999.0 -9999.0 -9999.0 -9999.0 -9999.0 -9999.0 -9999.0 -9999.0 -9999.0 -9999.0 -9999.0 -9999.0 -9999.0 -9999.0 -9999.0 -9999.0 -9999.0 -9999.0 -9999.0 -9999.0 -9999.0 -9999.0 -9999.0 -9999.0 -9999.0 -9999.0 -9999.0 -9999.0 -9999.0 -9999.0 -9999.0 -9999.0 -9999.0 -9999.0 -9999.0 -9999.0 -9999.0 -9999.0 -9999.0 -9999.0 -9999.0 -9999.0 -9999.0 -9999.0 -9999.0 -9999.0 -9999.0 -9999.0 -9999.0 -9999.0 -9999.0 -9999.0 -9999.0 -9999.0 -9999.0 -9999.0 -9999.0 -9999.0 -9999.0 -9999.0 -9999.0 -9999.0 -9999.0 -9999.0 -9999.0 -9999.0 -9999.0 -9999.0 -9999.0 -9999.0 -9999.0 -9999.0 -9999.0 -9999.0 -9999.0 -9999.0 -9999.0 -9999.0 -9999.0 -9999.0 -9999.0 -9999.0 -9999.0 -9999.0 -9999.0 -9999.0 -9999.0 -9999.0 -9999.0 -9999.0 -9999.0 -9999.0 -9999.0 -9999.0 -9999.0 -9999.0 -9999.0 -9999.0 -9999.0 -9999.0 -9999.0 -9999.0 -9999.0 -9999.0 -9999.0 -9999.0 -9999.0 -9999.0 -9999.0 -9999.0 -9999.0 -9999.0 -9999.0 -9999.0 -9999.0 -9999.0 -9999.0 -9999.0 -9999.0 -9999.0 -9999.0 -9999.0 -9999.0 -9999.0 -9999.0 -9999.0 -9999.0 -9999.0 -9999.0 -9999.0 -9999.0 -9999.0 -9999.0 -9999.0 -9999.0 -9999.0 -9999.0 -9999.0 -9999.0 -9999.0 -9999.0 -9999.0 -9999.0 -9999.0 -9999.0 -9999.0 -9999.0 -9999.0 -9999.0 -9999.0 -9999.0 -9999.0 -9999.0 -9999.0 -9999.0 -9999.0 -9999.0 -9999.0 -9999.0 -9999.0 -9999.0 -9999.0 -9999.0 -9999.0 -9999.0 -9999.0 -9999.0 -9999.0 -9999.0 -9999.0 -9999.0 -9999.0 -9999.0 -9999.0 -9999.0 -9999.0 -9999.0 -9999.0 -9999.0 -9999.0 -9999.0 -9999.0 -9999.0 -9999.0 -9999.0 -9999.0 -9999.0 -9999.0 -9999.0 -9999.0 -9999.0 -9999.0 -9999.0 -9999.0 -9999.0 -9999.0 -9999.0 -9999.0 -9999.0 -9999.0 -9999.0 -9999.0 -9999.0 -9999.0 -9999.0 -9999.0 -9999.0 -9999.0 -9999.0 -9999.0 -9999.0 -9999.0 -9999.0 -9999.0 -9999.0 -9999.0 -9999.0 -9999.0 -9999.0 -9999.0 -9999.0 -9999.0 -9999.0 -9999.0 -9999.0 -9999.0 -9999.0 -9999.0 -9999.0 -9999.0 -9999.0 -9999.0 -9999.0 -9999.0 -9999.0 -9999.0 -9999.0 -9999.0 -9999.0 -9999.0 -9999.0 -9999.0 -9999.0 -9999.0 -9999.0 -9999.0 -9999.0 -9999.0 -9999.0 -9999.0 -9999.0 -9999.0 -9999.0 -9999.0 -9999.0 -9999.0 -9999.0 2080.43 2083.65 2086.87 2089.71 2092.45 2095.19 2097.92 2100.66 2102.97 2105.06 2106.74 2108.37 2109.99 2111.61 2113.22 2114.77 2116.22 2117.47 2118.76 2119.82 2120.85 2122.02 2122.84 2123.65 2124.44 2125.22 2126.01 2126.56 2126.99 2127.41 2127.74 2128 2128.19 2128.39 2128.66 2129 2129.01 2128.8 2128.65 2128.49 2128.34 2128.18 2128.02 2127.87 2128 2128.19 2128.38 2128.57 2128.76 2128.67 2128.56 2128.44 2128.42 2128.56 2128.7 2128.85 2128.88 2128.81 2128.91 2129.51 2130.1 2130.69 2131.01 2130.58 2130.46 2131.2 2132.12 2132.44 2132.63 2133.46 2134.29 2134.98 2135.39 2135.79 2136.2 2136.59 2136.96 2136.74 2136.76 2136.61 2136.7 2136.91 2137.09 2137.04 2137.12 2137 2136.89 2136.78 2136.67 2136.56 2136.46 2136.36 2136.66 2137.33 2137.9 2139.02 2140.14 2141.28 2141.91 2142.77 2143.97 2145.39 2148.91 2151.09 2152.93 2156.02 2159.33 2162.65 2165.96 2168.91 2170.66 2172.41 2174.16 2176.06 2178.04 2179.25 2179.96 2180.97 2182.25 2183.64 2185.38 2186.74 2188.08 2190 2191.7 2192.89 2194.01 2195.16 2196.67 2198.18 2199.73 2201.29 2202.78 2204.02 2205.27 2206.44 2207.57 2208.69 2209.81 2210.94 2211.84 2212.93 2214.16 2215.39 2216.59 2217.71 2219.21 2220.82 2222.42 2223.96 2225.49 2226.95 2228.48 2229.87 2231.45 2232.75 2234.06 2235.38 2236.7 2238.02 2239.34 2240.66 2241.97 2242.3 2242.39 2242.71 2243.33 2243.89 2244.4 2244.91 2245.42 2245.93 2246.43 2246.89 2247.15 2247.39 2247.51 2247.55 2247.61 2247.68 2247.74 2247.8 2247.45 2247.01 2246.68 2246.35 2246.02 2245.69 2245.36 2244.63 2243.88 2243.13 2242.38 2241.7 2241.06 2240.41 2239.72 2239.03 2238.72 2238.41 2237.89 2237.32 2236.78 2235.1 2234.16 2233.26 2232.36 2231.38 2230.21 2229.04 2227.87 2226.93 2226.48 2226.02 2225.19 2224.42 2223.4 2222.66 2221.77 2220.88 2219.99 2219.1 2218.21 2217.46 2217.31 2216.64 2215.83 2214.9 2214.26 2213.83 2213.8 2213.98 2214.47 2214.77 2215.07 2215.38 2215.68 2215.99 2216.29 2216.99 2217.93 2219.23 2220.9 2222.58 2224 2225.3 2226.61 2227.91 2229.18 2230.36 2231.54 2232.73 2234.02 2235.44 2236.47 2237.43 2238.57 2239.71 2240.7 2241.55 2242.66 2243.83 2245 2246.17 2247.34 2248.51 2249.68 2250.84 2251.97 2252.79 2253.61 2254.7 2255.77 2256.57 2257.31 2257.78 
-9999.0 -9999.0 -9999.0 -9999.0 -9999.0 -9999.0 -9999.0 -9999.0 -9999.0 -9999.0 -9999.0 -9999.0 -9999.0 -9999.0 -9999.0 -9999.0 -9999.0 -9999.0 -9999.0 -9999.0 -9999.0 -9999.0 -9999.0 -9999.0 -9999.0 -9999.0 -9999.0 -9999.0 -9999.0 -9999.0 -9999.0 -9999.0 -9999.0 -9999.0 -9999.0 -9999.0 -9999.0 -9999.0 -9999.0 -9999.0 -9999.0 -9999.0 -9999.0 -9999.0 -9999.0 -9999.0 -9999.0 -9999.0 -9999.0 -9999.0 -9999.0 -9999.0 -9999.0 -9999.0 -9999.0 -9999.0 -9999.0 -9999.0 -9999.0 -9999.0 -9999.0 -9999.0 -9999.0 -9999.0 -9999.0 -9999.0 -9999.0 -9999.0 -9999.0 -9999.0 -9999.0 -9999.0 -9999.0 -9999.0 -9999.0 -9999.0 -9999.0 -9999.0 -9999.0 -9999.0 -9999.0 -9999.0 -9999.0 -9999.0 -9999.0 -9999.0 -9999.0 -9999.0 -9999.0 -9999.0 -9999.0 -9999.0 -9999.0 -9999.0 -9999.0 -9999.0 -9999.0 -9999.0 -9999.0 -9999.0 -9999.0 -9999.0 -9999.0 -9999.0 -9999.0 -9999.0 -9999.0 -9999.0 -9999.0 -9999.0 -9999.0 -9999.0 -9999.0 -9999.0 -9999.0 -9999.0 -9999.0 -9999.0 -9999.0 -9999.0 -9999.0 -9999.0 -9999.0 -9999.0 -9999.0 -9999.0 -9999.0 -9999.0 -9999.0 -9999.0 -9999.0 -9999.0 -9999.0 -9999.0 -9999.0 -9999.0 -9999.0 -9999.0 -9999.0 -9999.0 -9999.0 -9999.0 -9999.0 -9999.0 -9999.0 -9999.0 -9999.0 -9999.0 -9999.0 -9999.0 -9999.0 -9999.0 -9999.0 -9999.0 -9999.0 -9999.0 -9999.0 -9999.0 -9999.0 -9999.0 -9999.0 -9999.0 -9999.0 -9999.0 -9999.0 -9999.0 -9999.0 -9999.0 -9999.0 -9999.0 -9999.0 -9999.0 -9999.0 -9999.0 -9999.0 -9999.0 -9999.0 -9999.0 -9999.0 -9999.0 -9999.0 -9999.0 -9999.0 -9999.0 -9999.0 -9999.0 -9999.0 -9999.0 -9999.0 -9999.0 -9999.0 -9999.0 -9999.0 -9999.0 -9999.0 -9999.0 -9999.0 -9999.0 -9999.0 -9999.0 -9999.0 -9999.0 -9999.0 -9999.0 -9999.0 -9999.0 -9999.0 -9999.0 -9999.0 -9999.0 -9999.0 -9999.0 -9999.0 -9999.0 -9999.0 -9999.0 -9999.0 -9999.0 -9999.0 -9999.0 -9999.0 -9999.0 -9999.0 -9999.0 -9999.0 -9999.0 -9999.0 -9999.0 -9999.0 -9999.0 -9999.0 -9999.0 -9999.0 -9999.0 -9999.0 -9999.0 -9999.0 -9999.0 -9999.0 -9999.0 -9999.0 -9999.0 -9999.0 -9999.0 -9999.0 -9999.0 -9999.0 -9999.0 -9999.0 -9999.0 -9999.0 -9999.0 -9999.0 -9999.0 -9999.0 -9999.0 -9999.0 -9999.0 -9999.0 -9999.0 -9999.0 -9999.0 -9999.0 -9999.0 -9999.0 -9999.0 -9999.0 -9999.0 -9999.0 -9999.0 -9999.0 -9999.0 -9999.0 -9999.0 -9999.0 -9999.0 -9999.0 -9999.0 -9999.0 -9999.0 -9999.0 -9999.0 -9999.0 -9999.0 -9999.0 -9999.0 -9999.0 -9999.0 -9999.0 -9999.0 -9999.0 -9999.0 -9999.0 -9999.0 -9999.0 -9999.0 -9999.0 -9999.0 -9999.0 -9999.0 -9999.0 -9999.0 -9999.0 -9999.0 -9999.0 -9999.0 -9999.0 -9999.0 -9999.0 -9999.0 -9999.0 -9999.0 -9999.0 -9999.0 -9999.0 -9999.0 -9999.0 -9999.0 -9999.0 -9999.0 -9999.0 -9999.0 -9999.0 -9999.0 -9999.0 -9999.0 -9999.0 -9999.0 -9999.0 -9999.0 -9999.0 -9999.0 -9999.0 -9999.0 -9999.0 -9999.0 -9999.0 -9999.0 -9999.0 -9999.0 -9999.0 -9999.0 -9999.0 -9999.0 -9999.0 -9999.0 -9999.0 -9999.0 -9999.0 -9999.0 -9999.0 -9999.0 -9999.0 -9999.0 -9999.0 -9999.0 -9999.0 -9999.0 -9999.0 -9999.0 -9999.0 -9999.0 -9999.0 -9999.0 -9999.0 -9999.0 -9999.0 -9999.0 -9999.0 -9999.0 -9999.0 -9999.0 -9999.0 -9999.0 -9999.0 -9999.0 -9999.0 -9999.0 -9999.0 -9999.0 -9999.0 -9999.0 -9999.0 -9999.0 -9999.0 -9999.0 -9999.0 -9999.0 -9999.0 -9999.0 -9999.0 -9999.0 -9999.0 -9999.0 -9999.0 -9999.0 -9999.0 -9999.0 -9999.0 -9999.0 -9999.0 -9999.0 -9999.0 -9999.0 -9999.0 -9999.0 -9999.0 -9999.0 -9999.0 -9999.0 -9999.0 -9999.0 -9999.0 -9999.0 -9999.0 -9999.0 -9999.0 -9999.0 -9999.0 -9999.0 -9999.0 -9999.0 -9999.0 -9999.0 -9999.0 -9999.0 -9999.0 -9999.0 -9999.0 -9999.0 -9999.0 -9999.0 -9999.0 -9999.0 -9999.0 -9999.0 -9999.0 -9999.0 2080.25 2083.47 2086.7 2089.57 2092.31 2095.05 2097.78 2100.08 2102.41 2104.56 2106.57 2108.14 2109.78 2111.43 2113.07 2114.72 2116.37 2117.79 2118.82 2119.85 2120.87 2122.1 2123.34 2124.17 2124.92 2126.02 2126.79 2127.56 2128.33 2129.32 2129.69 2129.87 2130.06 2130.26 2130.45 2130.65 2130.91 2131.33 2131.08 2130.93 2130.77 2130.61 2130.46 2130.46 2130.37 2130.66 2130.9 2131.09 2131.28 2131.17 2131.05 2130.94 2130.82 2130.86 2131 2131.14 2131.11 2131.03 2131.01 2131.36 2131.94 2132.54 2133.13 2133.94 2133.51 2133.08 2133.41 2134.06 2134.37 2134.84 2135.62 2136.4 2137.23 2137.74 2138.14 2138.48 2138.8 2138.75 2138.69 2138.69 2138.54 2138.41 2138.62 2138.67 2138.71 2138.71 2138.71 2138.6 2138.48 2138.37 2138.26 2138.15 2138.04 2138.01 2138.57 2139.57 2140.71 2141.86 2142.72 2143.39 2144.57 2145.99 2147.41 2150.28 2154.54 2157.16 2159.3 2162.61 2165.92 2169.23 2171.19 2172.93 2174.68 2176.43 2178.26 2180.24 2181.26 2181.84 2183.08 2184.58 2186.36 2188.19 2189.82 2191.22 2192.77 2194.24 2195.35 2196.47 2197.59 2198.83 2200.34 2201.84 2203.36 2204.92 2206.31 2207.56 2208.69 2209.81 2210.94 2211.82 2212.69 2213.55 2214.64 2215.62 2216.77 2218 2219.18 2220.76 2222.29 2223.86 2225.44 2226.96 2228.43 2229.73 2230.88 2232.81 2234.25 2235.47 2236.69 2237.94 2239.24 2240.44 2241.49 2242.53 2243.49 2243.58 2244.05 2244.58 2245.09 2245.6 2246.11 2246.62 2247.13 2247.63 2248 2248.27 2248.45 2248.89 2249.04 2249.1 2249.16 2249.22 2249.28 2249.03 2248.56 2248.09 2247.68 2247.35 2247.02 2246.69 2246.01 2245.25 2244.5 2243.75 2243 2242.33 2241.68 2240.84 2240.26 2239.95 2239.64 2239.33 2238.9 2238.26 2236.87 2235.96 2235.06 2234.16 2233.21 2232.04 2230.87 2229.7 2228.52 2227.35 2226.74 2226.29 2225.56 2224.51 2223.29 2223.09 2222.2 2221.31 2220.42 2219.94 2219.82 2219.61 2218.95 2217.95 2217.02 2216.11 2215.78 2216.06 2216.45 2216.86 2217.3 2217.6 2217.9 2218.2 2218.5 2218.8 2219.18 2219.98 2220.94 2222.61 2224.25 2225.55 2226.85 2228.16 2229.46 2230.76 2232.05 2233.23 2234.42 2235.41 2236.65 2237.9 2239.05 2240.05 2241.04 2242.04 2242.87 2243.71 2244.75 2245.92 2247.09 2248.26 2249.43 2250.6 2251.76 2252.81 2253.63 2254.45 2255.28 2256.52 2257.63 2258.11 2258.57
[truncated: 4,090,289 more chars]
