# Supplementary material for: Penumbra: A spatially distributed, mechanistic model for simulating ground-level incident solar energy across heterogeneous landscapes
Source: PLoS One. 2018 Dec 19;13(12):e0206439. doi: 10.1371/journal.pone.0206439 (PMC6300277; doi:10.1371/journal.pone.0206439)
Supplement: S1 Data — S1_ModelWithTestData.zip Penumbra model provided as a command line runnable Java jar file, test data for both O’CCMoN locations (Moose Mountain and Falls Creek) with prepared properties files for the open site and forest site, and a README file that provides instructions for running the test data through Penumbra. (ZIP) [file pone.0206439.s005.zip › PenumbraTestData/MooseMountain/ASCIIs/moosemountain_ndsm_44122d4_total.asc]

ncols         715
nrows         794
xllcorner     815968.5
yllcorner     975199.5
cellsize      3
NODATA_value  -9999
-9999 -9999 -9999 -9999 -9999 -9999 -9999 -9999 -9999 -9999 -9999 -9999 -9999 -9999 -9999 -9999 -9999 -9999 -9999 -9999 -9999 -9999 -9999 -9999 -9999 -9999 -9999 -9999 -9999 -9999 -9999 -9999 -9999 -9999 -9999 -9999 -9999 -9999 -9999 -9999 -9999 -9999 -9999 -9999 -9999 -9999 -9999 -9999 -9999 -9999 -9999 -9999 -9999 -9999 -9999 -9999 -9999 -9999 -9999 -9999 -9999 -9999 -9999 -9999 -9999 -9999 -9999 -9999 -9999 -9999 -9999 -9999 -9999 -9999 -9999 -9999 -9999 -9999 -9999 -9999 -9999 -9999 -9999 -9999 -9999 -9999 -9999 -9999 -9999 -9999 -9999 -9999 -9999 -9999 -9999 -9999 -9999 -9999 -9999 -9999 -9999 -9999 -9999 -9999 -9999 -9999 -9999 -9999 -9999 -9999 -9999 -9999 -9999 -9999 -9999 -9999 -9999 -9999 -9999 -9999 -9999 -9999 -9999 -9999 -9999 -9999 -9999 -9999 -9999 -9999 -9999 -9999 -9999 -9999 -9999 -9999 -9999 -9999 -9999 -9999 -9999 -9999 -9999 -9999 -9999 -9999 -9999 -9999 -9999 -9999 -9999 -9999 -9999 -9999 -9999 -9999 -9999 -9999 -9999 -9999 -9999 -9999 -9999 -9999 -9999 -9999 -9999 -9999 -9999 -9999 -9999 -9999 -9999 -9999 -9999 -9999 -9999 -9999 -9999 -9999 -9999 -9999 -9999 -9999 -9999 -9999 -9999 -9999 -9999 -9999 -9999 -9999 -9999 -9999 -9999 -9999 -9999 -9999 -9999 -9999 -9999 -9999 -9999 -9999 -9999 -9999 -9999 -9999 -9999 -9999 -9999 -9999 -9999 -9999 -9999 -9999 -9999 -9999 -9999 -9999 -9999 -9999 -9999 -9999 -9999 -9999 -9999 -9999 -9999 -9999 -9999 -9999 -9999 -9999 -9999 -9999 -9999 -9999 -9999 -9999 -9999 -9999 -9999 -9999 -9999 -9999 -9999 -9999 -9999 -9999 -9999 -9999 -9999 -9999 -9999 -9999 -9999 -9999 -9999 -9999 -9999 -9999 -9999 -9999 -9999 -9999 -9999 -9999 -9999 -9999 -9999 -9999 -9999 -9999 -9999 -9999 -9999 -9999 -9999 -9999 -9999 -9999 -9999 -9999 -9999 -9999 -9999 -9999 -9999 -9999 -9999 -9999 -9999 -9999 -9999 -9999 -9999 -9999 -9999 -9999 -9999 -9999 -9999 -9999 -9999 -9999 -9999 -9999 -9999 -9999 -9999 -9999 -9999 -9999 -9999 -9999 -9999 -9999 -9999 -9999 -9999 -9999 -9999 -9999 -9999 -9999 -9999 -9999 -9999 -9999 -9999 -9999 -9999 -9999 -9999 -9999 -9999 -9999 -9999 -9999 -9999 -9999 -9999 -9999 -9999 -9999 -9999 -9999 -9999 -9999 -9999 -9999 -9999 -9999 -9999 -9999 -9999 -9999 -9999 -9999 -9999 -9999 -9999 -9999 -9999 -9999 -9999 -9999 -9999 -9999 -9999 -9999 -9999 -9999 -9999 -9999 -9999 -9999 -9999 -9999 -9999 -9999 -9999 -9999 -9999 -9999 -9999 -9999 -9999 -9999 -9999 -9999 -9999 -9999 -9999 -9999 -9999 -9999 -9999 -9999 -9999 -9999 -9999 -9999 -9999 -9999 -9999 -9999 -9999 -9999 -9999 -9999 -9999 -9999 -9999 -9999 -9999 -9999 -9999 -9999 -9999 -9999 -9999 -9999 -9999 -9999 -9999 -9999 -9999 -9999 -9999 -9999 -9999 -9999 -9999 -9999 -9999 -9999 -9999 -9999 -9999 -9999 -9999 -9999 -9999 -9999 -9999 -9999 -9999 -9999 -9999 -9999 -9999 -9999 -9999 -9999 -9999 -9999 -9999 -9999 -9999 -9999 -9999 -9999 -9999 -9999 -9999 -9999 -9999 -9999 -9999 -9999 -9999 -9999 -9999 -9999 -9999 -9999 -9999 -9999 -9999 -9999 -9999 -9999 -9999 -9999 -9999 -9999 -9999 -9999 -9999 -9999 -9999 -9999 -9999 -9999 -9999 -9999 -9999 -9999 -9999 -9999 -9999 -9999 -9999 -9999 -9999 -9999 -9999 -9999 -9999 -9999 -9999 -9999 -9999 -9999 -9999 -9999 -9999 -9999 -9999 -9999 -9999 -9999 -9999 -9999 -9999 -9999 -9999 -9999 -9999 -9999 -9999 -9999 -9999 -9999 -9999 -9999 -9999 -9999 -9999 -9999 -9999 184.96 186.1599 188.3799 188.5498 183.5698 178.55 169.01 158.4802 148.24 146.4001 122.3799 128.3699 128.1499 126.05 122.6602 98.51001 120.25 129.1799 134.74 141.6899 145.1201 132.7102 119.03 117.5798 139.3999 136.8899 133.98 137.6001 136.75 143.21 146.5801 151.1399 152.5698 79.96997 130.03 134.7 144.25 155.1802 163.29 160.27 161.3801 155.9299 145.02 126.1501 152.1201 169.8899 173.1399 177.51 174.75 152.4202 143.6899 124.99 124.2898 75.88013 67.83008 69.98999 61.46021 66.25977 79.18994 90.69995 116.5 139 138.8201 150.03 156.5901 158.1599 157.22 137.5801 126.3899 118.28 119.4199 85.10986 2.059814 1.409912 75.47998 135.76 135.8301 161.3599 175.76 177.72 185.8999 186.9099 182.4202 168.49 163.98 159.6599 109.3899 44.41992 46.34985 51.79004 52.44995 36.23022 36.30005 2.859863 98.68018 105.1599 105.6199 58.93994 0.3598633 13.21997 13.53003 15.31006 17.23999 34.88989 35.61987 45.06006 60.03003 61.87012 65.19995 71.55005 75.16992 83.67993 85.72998 86.08008 88.27002 89.16992 92.05005 90.45996 52.73022 50.13013 51.5 56.19995 60.28003 0 136.1899 1.699951 187.8901 189.8701 190.27 193.2 185.5 180.3398 172.6099 138.46 126.3201 126.45 84.93994 4.5 21.20996 42.02002 47.8999 79.34009 76.26001 76.12988 78.56006 74.87012 74.81006 71.97998 56.52002 48.3501 41.6499 5.410156 10.38013 6.879883 1.140137 3.630127 1.599854 3.379883 4.920166 3.340088 3.02002 2.839844 0.7299805 121.95 137.1001 114.8401 136.4402 130.1101 126.51 35.09985 56.47998 54.33008 
-9999 -9999 -9999 -9999 -9999 -9999 -9999 -9999 -9999 -9999 -9999 -9999 -9999 -9999 -9999 -9999 -9999 -9999 -9999 -9999 -9999 -9999 -9999 -9999 -9999 -9999 -9999 -9999 -9999 -9999 -9999 -9999 -9999 -9999 -9999 -9999 -9999 -9999 -9999 -9999 -9999 -9999 -9999 -9999 -9999 -9999 -9999 -9999 -9999 -9999 -9999 -9999 -9999 -9999 -9999 -9999 -9999 -9999 -9999 -9999 -9999 -9999 -9999 -9999 -9999 -9999 -9999 -9999 -9999 -9999 -9999 -9999 -9999 -9999 -9999 -9999 -9999 -9999 -9999 -9999 -9999 -9999 -9999 -9999 -9999 -9999 -9999 -9999 -9999 -9999 -9999 -9999 -9999 -9999 -9999 -9999 -9999 -9999 -9999 -9999 -9999 -9999 -9999 -9999 -9999 -9999 -9999 -9999 -9999 -9999 -9999 -9999 -9999 -9999 -9999 -9999 -9999 -9999 -9999 -9999 -9999 -9999 -9999 -9999 -9999 -9999 -9999 -9999 -9999 -9999 -9999 -9999 -9999 -9999 -9999 -9999 -9999 -9999 -9999 -9999 -9999 -9999 -9999 -9999 -9999 -9999 -9999 -9999 -9999 -9999 -9999 -9999 -9999 -9999 -9999 -9999 -9999 -9999 -9999 -9999 -9999 -9999 -9999 -9999 -9999 -9999 -9999 -9999 -9999 -9999 -9999 -9999 -9999 -9999 -9999 -9999 -9999 -9999 -9999 -9999 -9999 -9999 -9999 -9999 -9999 -9999 -9999 -9999 -9999 -9999 -9999 -9999 -9999 -9999 -9999 -9999 -9999 -9999 -9999 -9999 -9999 -9999 -9999 -9999 -9999 -9999 -9999 -9999 -9999 -9999 -9999 -9999 -9999 -9999 -9999 -9999 -9999 -9999 -9999 -9999 -9999 -9999 -9999 -9999 -9999 -9999 -9999 -9999 -9999 -9999 -9999 -9999 -9999 -9999 -9999 -9999 -9999 -9999 -9999 -9999 -9999 -9999 -9999 -9999 -9999 -9999 -9999 -9999 -9999 -9999 -9999 -9999 -9999 -9999 -9999 -9999 -9999 -9999 -9999 -9999 -9999 -9999 -9999 -9999 -9999 -9999 -9999 -9999 -9999 -9999 -9999 -9999 -9999 -9999 -9999 -9999 -9999 -9999 -9999 -9999 -9999 -9999 -9999 -9999 -9999 -9999 -9999 -9999 -9999 -9999 -9999 -9999 -9999 -9999 -9999 -9999 -9999 -9999 -9999 -9999 -9999 -9999 -9999 -9999 -9999 -9999 -9999 -9999 -9999 -9999 -9999 -9999 -9999 -9999 -9999 -9999 -9999 -9999 -9999 -9999 -9999 -9999 -9999 -9999 -9999 -9999 -9999 -9999 -9999 -9999 -9999 -9999 -9999 -9999 -9999 -9999 -9999 -9999 -9999 -9999 -9999 -9999 -9999 -9999 -9999 -9999 -9999 -9999 -9999 -9999 -9999 -9999 -9999 -9999 -9999 -9999 -9999 -9999 -9999 -9999 -9999 -9999 -9999 -9999 -9999 -9999 -9999 -9999 -9999 -9999 -9999 -9999 -9999 -9999 -9999 -9999 -9999 -9999 -9999 -9999 -9999 -9999 -9999 -9999 -9999 -9999 -9999 -9999 -9999 -9999 -9999 -9999 -9999 -9999 -9999 -9999 -9999 -9999 -9999 -9999 -9999 -9999 -9999 -9999 -9999 -9999 -9999 -9999 -9999 -9999 -9999 -9999 -9999 -9999 -9999 -9999 -9999 -9999 -9999 -9999 -9999 -9999 -9999 -9999 -9999 -9999 -9999 -9999 -9999 -9999 -9999 -9999 -9999 -9999 -9999 -9999 -9999 -9999 -9999 -9999 -9999 -9999 -9999 -9999 -9999 -9999 -9999 -9999 -9999 -9999 -9999 -9999 -9999 -9999 -9999 -9999 -9999 -9999 -9999 -9999 -9999 -9999 -9999 -9999 -9999 -9999 -9999 -9999 -9999 -9999 -9999 -9999 -9999 -9999 -9999 -9999 -9999 -9999 -9999 -9999 -9999 -9999 -9999 -9999 -9999 -9999 -9999 -9999 -9999 -9999 -9999 -9999 -9999 -9999 -9999 -9999 -9999 -9999 -9999 -9999 -9999 -9999 -9999 -9999 -9999 -9999 -9999 -9999 -9999 -9999 -9999 -9999 -9999 -9999 -9999 -9999 -9999 -9999 -9999 -9999 -9999 -9999 -9999 -9999 -9999 -9999 -9999 -9999 -9999 -9999 -9999 -9999 -9999 -9999 -9999 -9999 -9999 -9999 -9999 -9999 144.3799 158.1899 181.0898 178.6299 187.95 188.28 190.22 185.53 180.22 169.79 159.05 156.8501 142.47 122.47 129.8298 132.0498 129.01 126.3301 107.8599 107.72 99.70996 105.3601 128.0601 116.3901 109.6899 100.8398 93.87012 124.1301 134.25 130.8501 134.8699 136.5 132.6501 133.24 148.6099 151.3098 148.6401 127.0601 137.9399 136.5901 154.6101 155.8499 156.53 148.1499 137.3499 137.4702 129.1599 147.46 160.1101 162.47 166.24 163.3401 155.8899 149.8801 120.0701 67.40991 62.62988 54.22998 56.93994 60.33984 64.77002 71.30005 95.53003 94.83008 124.3101 136.05 147.49 153.1899 155.98 151.9299 133.3999 119.46 117.8 110.51 81.87012 0.2399902 0.02001953 60.41992 133.3098 133.47 146.72 172.8599 178.5 183.4199 182.95 182.48 171.53 161.01 163.0901 103.6101 106.73 44.92993 45.37012 49.77002 17.23999 33.18994 1.349854 96.34009 95.92017 55.18018 1.180176 8.23999 9.540039 12.34009 13.23999 14.63013 26.81006 41.97998 43.61987 57.77979 61.59009 68.65015 69.52002 77.21997 81.16992 83.12988 86.16992 90.22998 87.18994 89.48999 78.88989 46.04004 51.27002 51.02002 51.47998 35.54004 26.41016 170.1702 168.6599 181.4399 181.95 192.76 195.8098 187.21 182.6201 172.8701 115.6699 1.810059 2.290039 0.5900879 4.01001 19.75 43.04004 40.88989 74.29004 75.11011 72.98999 72.02002 72.87012 66.41016 64.11011 54.14014 50.8501 38.94995 2.23999 9.649902 9.079834 3.75 0 6.22998 4.400146 3.799805 0 5.050049 2.570068 9.409912 118.8801 134.24 139.3301 136.95 132.4302 124.3499 0 119.1799 133.28 
-9999 -9999 -9999 -9999 -9999 -9999 -9999 -9999 -9999 -9999 -9999 -9999 -9999 -9999 -9999 -9999 -9999 -9999 -9999 -9999 -9999 -9999 -9999 -9999 -9999 -9999 -9999 -9999 -9999 -9999 -9999 -9999 -9999 -9999 -9999 -9999 -9999 -9999 -9999 -9999 -9999 -9999 -9999 -9999 -9999 -9999 -9999 -9999 -9999 -9999 -9999 -9999 -9999 -9999 -9999 -9999 -9999 -9999 -9999 -9999 -9999 -9999 -9999 -9999 -9999 -9999 -9999 -9999 -9999 -9999 -9999 -9999 -9999 -9999 -9999 -9999 -9999 -9999 -9999 -9999 -9999 -9999 -9999 -9999 -9999 -9999 -9999 -9999 -9999 -9999 -9999 -9999 -9999 -9999 -9999 -9999 -9999 -9999 -9999 -9999 -9999 -9999 -9999 -9999 -9999 -9999 -9999 -9999 -9999 -9999 -9999 -9999 -9999 -9999 -9999 -9999 -9999 -9999 -9999 -9999 -9999 -9999 -9999 -9999 -9999 -9999 -9999 -9999 -9999 -9999 -9999 -9999 -9999 -9999 -9999 -9999 -9999 -9999 -9999 -9999 -9999 -9999 -9999 -9999 -9999 -9999 -9999 -9999 -9999 -9999 -9999 -9999 -9999 -9999 -9999 -9999 -9999 -9999 -9999 -9999 -9999 -9999 -9999 -9999 -9999 -9999 -9999 -9999 -9999 -9999 -9999 -9999 -9999 -9999 -9999 -9999 -9999 -9999 -9999 -9999 -9999 -9999 -9999 -9999 -9999 -9999 -9999 -9999 -9999 -9999 -9999 -9999 -9999 -9999 -9999 -9999 -9999 -9999 -9999 -9999 -9999 -9999 -9999 -9999 -9999 -9999 -9999 -9999 -9999 -9999 -9999 -9999 -9999 -9999 -9999 -9999 -9999 -9999 -9999 -9999 -9999 -9999 -9999 -9999 -9999 -9999 -9999 -9999 -9999 -9999 -9999 -9999 -9999 -9999 -9999 -9999 -9999 -9999 -9999 -9999 -9999 -9999 -9999 -9999 -9999 -9999 -9999 -9999 -9999 -9999 -9999 -9999 -9999 -9999 -9999 -9999 -9999 -9999 -9999 -9999 -9999 -9999 -9999 -9999 -9999 -9999 -9999 -9999 -9999 -9999 -9999 -9999 -9999 -9999 -9999 -9999 -9999 -9999 -9999 -9999 -9999 -9999 -9999 -9999 -9999 -9999 -9999 -9999 -9999 -9999 -9999 -9999 -9999 -9999 -9999 -9999 -9999 -9999 -9999 -9999 -9999 -9999 -9999 -9999 -9999 -9999 -9999 -9999 -9999 -9999 -9999 -9999 -9999 -9999 -9999 -9999 -9999 -9999 -9999 -9999 -9999 -9999 -9999 -9999 -9999 -9999 -9999 -9999 -9999 -9999 -9999 -9999 -9999 -9999 -9999 -9999 -9999 -9999 -9999 -9999 -9999 -9999 -9999 -9999 -9999 -9999 -9999 -9999 -9999 -9999 -9999 -9999 -9999 -9999 -9999 -9999 -9999 -9999 -9999 -9999 -9999 -9999 -9999 -9999 -9999 -9999 -9999 -9999 -9999 -9999 -9999 -9999 -9999 -9999 -9999 -9999 -9999 -9999 -9999 -9999 -9999 -9999 -9999 -9999 -9999 -9999 -9999 -9999 -9999 -9999 -9999 -9999 -9999 -9999 -9999 -9999 -9999 -9999 -9999 -9999 -9999 -9999 -9999 -9999 -9999 -9999 -9999 -9999 -9999 -9999 -9999 -9999 -9999 -9999 -9999 -9999 -9999 -9999 -9999 -9999 -9999 -9999 -9999 -9999 -9999 -9999 -9999 -9999 -9999 -9999 -9999 -9999 -9999 -9999 -9999 -9999 -9999 -9999 -9999 -9999 -9999 -9999 -9999 -9999 -9999 -9999 -9999 -9999 -9999 -9999 -9999 -9999 -9999 -9999 -9999 -9999 -9999 -9999 -9999 -9999 -9999 -9999 -9999 -9999 -9999 -9999 -9999 -9999 -9999 -9999 -9999 -9999 -9999 -9999 -9999 -9999 -9999 -9999 -9999 -9999 -9999 -9999 -9999 -9999 -9999 -9999 -9999 -9999 -9999 -9999 -9999 -9999 -9999 -9999 -9999 -9999 -9999 -9999 -9999 -9999 -9999 -9999 -9999 -9999 -9999 -9999 -9999 -9999 -9999 -9999 -9999 -9999 -9999 -9999 -9999 -9999 -9999 -9999 -9999 -9999 -9999 -9999 -9999 -9999 -9999 -9999 -9999 -9999 -9999 -9999 -9999 -9999 -9999 -9999 -9999 -9999 -9999 161.9 152.7399 150.27 142.55 169.6799 171.1799 176.0999 185.45 188.3499 187.0698 184.98 178.5901 168.76 162.26 151.7998 133.29 131.0698 127.02 128.99 127.4199 121.7 112.9299 102.4399 91.71997 96.57007 104.0901 105.2 102.48 100.6602 124.3 118.28 127 124.7 131.7698 150.0701 133.1299 132.76 138.6099 146.73 142.9202 124.9102 135.3201 132.7 149.3599 149.74 147.3701 146.1799 133.8601 135.95 116.5601 142.7002 145.9001 148.75 148.6599 156.6199 141.27 147.8201 120.0801 52.19995 52.23999 43.27002 54.38013 59.54004 61.32983 71.44995 94.01001 99.90991 122.73 134.6201 139.4602 126.4399 135.4099 136.5 115.25 112.74 107.79 109.0701 62.42017 0 0.9599609 49.10986 68.73999 143.4099 142.3899 165.1899 174.4299 174.51 179.8899 176.03 166.51 155 156.79 101.1501 27.5 41.83984 41.28003 4.23999 4.919922 3.179932 2.119873 0.9099121 10.58008 13.55005 12.08984 10.59985 11.68018 10.85986 2.339844 1.800049 27.31982 26.61987 40.09009 54.8999 64.53003 66.69995 73.92993 77.48999 79.31982 82.39014 82.41992 85.32007 84.96997 86.57007 78.5 54.81006 49.94995 58.94995 57.14014 39.8999 19.55981 0.2600098 2.819824 179.4001 186.27 188.6501 190.0598 182.7998 179.22 160.5698 1.829834 1.199951 0.5998535 2.669922 2.26001 6.849854 41.8999 51.08984 49.3999 73.22021 67.81006 67.66016 62.06006 64.19019 61.14014 42.98999 38.69995 14.61011 14.12012 9.22998 8.469971 2.839844 4.060059 4.280029 4.439941 3 0.5400391 2.059814 113.27 96.48999 128.7898 144.6902 140.3401 147.1599 142.24 134.3801 121.51 118.78 134.1902 
-9999 -9999 -9999 -9999 -9999 -9999 -9999 -9999 -9999 -9999 -9999 -9999 -9999 -9999 -9999 -9999 -9999 -9999 -9999 -9999 -9999 -9999 -9999 -9999 -9999 -9999 -9999 -9999 -9999 -9999 -9999 -9999 -9999 -9999 -9999 -9999 -9999 -9999 -9999 -9999 -9999 -9999 -9999 -9999 -9999 -9999 -9999 -9999 -9999 -9999 -9999 -9999 -9999 -9999 -9999 -9999 -9999 -9999 -9999 -9999 -9999 -9999 -9999 -9999 -9999 -9999 -9999 -9999 -9999 -9999 -9999 -9999 -9999 -9999 -9999 -9999 -9999 -9999 -9999 -9999 -9999 -9999 -9999 -9999 -9999 -9999 -9999 -9999 -9999 -9999 -9999 -9999 -9999 -9999 -9999 -9999 -9999 -9999 -9999 -9999 -9999 -9999 -9999 -9999 -9999 -9999 -9999 -9999 -9999 -9999 -9999 -9999 -9999 -9999 -9999 -9999 -9999 -9999 -9999 -9999 -9999 -9999 -9999 -9999 -9999 -9999 -9999 -9999 -9999 -9999 -9999 -9999 -9999 -9999 -9999 -9999 -9999 -9999 -9999 -9999 -9999 -9999 -9999 -9999 -9999 -9999 -9999 -9999 -9999 -9999 -9999 -9999 -9999 -9999 -9999 -9999 -9999 -9999 -9999 -9999 -9999 -9999 -9999 -9999 -9999 -9999 -9999 -9999 -9999 -9999 -9999 -9999 -9999 -9999 -9999 -9999 -9999 -9999 -9999 -9999 -9999 -9999 -9999 -9999 -9999 -9999 -9999 -9999 -9999 -9999 -9999 -9999 -9999 -9999 -9999 -9999 -9999 -9999 -9999 -9999 -9999 -9999 -9999 -9999 -9999 -9999 -9999 -9999 -9999 -9999 -9999 -9999 -9999 -9999 -9999 -9999 -9999 -9999 -9999 -9999 -9999 -9999 -9999 -9999 -9999 -9999 -9999 -9999 -9999 -9999 -9999 -9999 -9999 -9999 -9999 -9999 -9999 -9999 -9999 -9999 -9999 -9999 -9999 -9999 -9999 -9999 -9999 -9999 -9999 -9999 -9999 -9999 -9999 -9999 -9999 -9999 -9999 -9999 -9999 -9999 -9999 -9999 -9999 -9999 -9999 -9999 -9999 -9999 -9999 -9999 -9999 -9999 -9999 -9999 -9999 -9999 -9999 -9999 -9999 -9999 -9999 -9999 -9999 -9999 -9999 -9999 -9999 -9999 -9999 -9999 -9999 -9999 -9999 -9999 -9999 -9999 -9999 -9999 -9999 -9999 -9999 -9999 -9999 -9999 -9999 -9999 -9999 -9999 -9999 -9999 -9999 -9999 -9999 -9999 -9999 -9999 -9999 -9999 -9999 -9999 -9999 -9999 -9999 -9999 -9999 -9999 -9999 -9999 -9999 -9999 -9999 -9999 -9999 -9999 -9999 -9999 -9999 -9999 -9999 -9999 -9999 -9999 -9999 -9999 -9999 -9999 -9999 -9999 -9999 -9999 -9999 -9999 -9999 -9999 -9999 -9999 -9999 -9999 -9999 -9999 -9999 -9999 -9999 -9999 -9999 -9999 -9999 -9999 -9999 -9999 -9999 -9999 -9999 -9999 -9999 -9999 -9999 -9999 -9999 -9999 -9999 -9999 -9999 -9999 -9999 -9999 -9999 -9999 -9999 -9999 -9999 -9999 -9999 -9999 -9999 -9999 -9999 -9999 -9999 -9999 -9999 -9999 -9999 -9999 -9999 -9999 -9999 -9999 -9999 -9999 -9999 -9999 -9999 -9999 -9999 -9999 -9999 -9999 -9999 -9999 -9999 -9999 -9999 -9999 -9999 -9999 -9999 -9999 -9999 -9999 -9999 -9999 -9999 -9999 -9999 -9999 -9999 -9999 -9999 -9999 -9999 -9999 -9999 -9999 -9999 -9999 -9999 -9999 -9999 -9999 -9999 -9999 -9999 -9999 -9999 -9999 -9999 -9999 -9999 -9999 -9999 -9999 -9999 -9999 -9999 -9999 -9999 -9999 -9999 -9999 -9999 -9999 -9999 -9999 -9999 -9999 -9999 -9999 -9999 -9999 -9999 -9999 -9999 -9999 -9999 -9999 -9999 -9999 -9999 -9999 -9999 -9999 -9999 -9999 -9999 -9999 -9999 -9999 -9999 -9999 -9999 -9999 -9999 -9999 -9999 -9999 -9999 -9999 -9999 -9999 -9999 -9999 -9999 -9999 -9999 -9999 -9999 -9999 -9999 -9999 -9999 -9999 -9999 -9999 -9999 -9999 -9999 -9999 -9999 -9999 -9999 -9999 -9999 -9999 -9999 148.8099 149.37 149.89 151.9 147.0798 144.8801 142.0801 171.27 170.8 180.47 184.3301 179.5 182.0598 175.3599 168.6702 159.8599 151.5 132.75 130.6501 124.5701 126.1602 123.5801 114.1301 110.3499 100.3 91.44995 99.81982 98.29004 99.27002 97.82983 99.09985 123.3601 122.04 123.25 121.4299 138.3801 147.3501 133.8 144.1899 141.96 138.98 133.0601 122.4199 122.5698 128.8799 141.6101 143.7 144.3398 138.4302 124.3801 133.46 119.9001 77.20996 126.5801 122.2998 135.22 130.5398 126 118.8198 116.26 50.09009 43.06006 47.23999 35.48999 24.69995 56.79004 68.38989 71.91992 98.31006 106.27 112.1599 121.9802 116.4199 116.8999 133.4199 109.6799 86.12988 94.33984 87.43994 16.86987 0 0.6501465 53.07983 88.68994 139.5798 145.5698 163.2 165.0098 171.4402 168.49 167.47 165.99 163.03 136.72 136.1301 24.51001 23.51001 3.22998 3.22998 2.76001 1.380127 84.91992 5.939941 9.189941 10.03003 9.079834 12.82007 4.880127 7.159912 1.340088 1.5 0.7399902 27.52002 54.17017 53.76001 54.46997 70.3999 69.63989 75.54004 76.7002 79.16992 80.27002 80.48022 82.47998 84.92993 76.32007 54.03979 56.94995 58.37012 52.33984 52 19.06006 1.040039 0.04003906 177.8999 181.72 182.6501 178.47 178.4502 158.6001 157.6501 158.0801 2.049805 1.550049 1.919922 2.51001 5.810059 4.399902 46.29004 47.06006 46.46997 43.66992 56.08008 50.1001 54.66992 42.51001 39.63013 37.70996 35.14014 12.26001 8.459961 4.51001 3.860107 3.119873 4.680176 0.2199707 3.540039 6.860107 0 121.26 126.6699 137.76 139.9001 147.25 151.27 146.8101 132.9199 130.98 130.1101 133.4001 
-9999 -9999 -9999 -9999 -9999 -9999 -9999 -9999 -9999 -9999 -9999 -9999 -9999 -9999 -9999 -9999 -9999 -9999 -9999 -9999 -9999 -9999 -9999 -9999 -9999 -9999 -9999 -9999 -9999 -9999 -9999 -9999 -9999 -9999 -9999 -9999 -9999 -9999 -9999 -9999 -9999 -9999 -9999 -9999 -9999 -9999 -9999 -9999 -9999 -9999 -9999 -9999 -9999 -9999 -9999 -9999 -9999 -9999 -9999 -9999 -9999 -9999 -9999 -9999 -9999 -9999 -9999 -9999 -9999 -9999 -9999 -9999 -9999 -9999 -9999 -9999 -9999 -9999 -9999 -9999 -9999 -9999 -9999 -9999 -9999 -9999 -9999 -9999 -9999 -9999 -9999 -9999 -9999 -9999 -9999 -9999 -9999 -9999 -9999 -9999 -9999 -9999 -9999 -9999 -9999 -9999 -9999 -9999 -9999 -9999 -9999 -9999 -9999 -9999 -9999 -9999 -9999 -9999 -9999 -9999 -9999 -9999 -9999 -9999 -9999 -9999 -9999 -9999 -9999 -9999 -9999 -9999 -9999 -9999 -9999 -9999 -9999 -9999 -9999 -9999 -9999 -9999 -9999 -9999 -9999 -9999 -9999 -9999 -9999 -9999 -9999 -9999 -9999 -9999 -9999 -9999 -9999 -9999 -9999 -9999 -9999 -9999 -9999 -9999 -9999 -9999 -9999 -9999 -9999 -9999 -9999 -9999 -9999 -9999 -9999 -9999 -9999 -9999 -9999 -9999 -9999 -9999 -9999 -9999 -9999 -9999 -9999 -9999 -9999 -9999 -9999 -9999 -9999 -9999 -9999 -9999 -9999 -9999 -9999 -9999 -9999 -9999 -9999 -9999 -9999 -9999 -9999 -9999 -9999 -9999 -9999 -9999 -9999 -9999 -9999 -9999 -9999 -9999 -9999 -9999 -9999 -9999 -9999 -9999 -9999 -9999 -9999 -9999 -9999 -9999 -9999 -9999 -9999 -9999 -9999 -9999 -9999 -9999 -9999 -9999 -9999 -9999 -9999 -9999 -9999 -9999 -9999 -9999 -9999 -9999 -9999 -9999 -9999 -9999 -9999 -9999 -9999 -9999 -9999 -9999 -9999 -9999 -9999 -9999 -9999 -9999 -9999 -9999 -9999 -9999 -9999 -9999 -9999 -9999 -9999 -9999 -9999 -9999 -9999 -9999 -9999 -9999 -9999 -9999 -9999 -9999 -9999 -9999 -9999 -9999 -9999 -9999 -9999 -9999 -9999 -9999 -9999 -9999 -9999 -9999 -9999 -9999 -9999 -9999 -9999 -9999 -9999 -9999 -9999 -9999 -9999 -9999 -9999 -9999 -9999 -9999 -9999 -9999 -9999 -9999 -9999 -9999 -9999 -9999 -9999 -9999 -9999 -9999 -9999 -9999 -9999 -9999 -9999 -9999 -9999 -9999 -9999 -9999 -9999 -9999 -9999 -9999 -9999 -9999 -9999 -9999 -9999 -9999 -9999 -9999 -9999 -9999 -9999 -9999 -9999 -9999 -9999 -9999 -9999 -9999 -9999 -9999 -9999 -9999 -9999 -9999 -9999 -9999 -9999 -9999 -9999 -9999 -9999 -9999 -9999 -9999 -9999 -9999 -9999 -9999 -9999 -9999 -9999 -9999 -9999 -9999 -9999 -9999 -9999 -9999 -9999 -9999 -9999 -9999 -9999 -9999 -9999 -9999 -9999 -9999 -9999 -9999 -9999 -9999 -9999 -9999 -9999 -9999 -9999 -9999 -9999 -9999 -9999 -9999 -9999 -9999 -9999 -9999 -9999 -9999 -9999 -9999 -9999 -9999 -9999 -9999 -9999 -9999 -9999 -9999 -9999 -9999 -9999 -9999 -9999 -9999 -9999 -9999 -9999 -9999 -9999 -9999 -9999 -9999 -9999 -9999 -9999 -9999 -9999 -9999 -9999 -9999 -9999 -9999 -9999 -9999 -9999 -9999 -9999 -9999 -9999 -9999 -9999 -9999 -9999 -9999 -9999 -9999 -9999 -9999 -9999 -9999 -9999 -9999 -9999 -9999 -9999 -9999 -9999 -9999 -9999 -9999 -9999 -9999 -9999 -9999 -9999 -9999 -9999 -9999 -9999 -9999 -9999 -9999 -9999 -9999 -9999 -9999 -9999 -9999 -9999 -9999 -9999 -9999 -9999 -9999 -9999 -9999 -9999 -9999 -9999 -9999 -9999 -9999 -9999 -9999 -9999 -9999 -9999 -9999 -9999 -9999 -9999 -9999 -9999 -9999 -9999 -9999 -9999 -9999 -9999 -9999 136.4301 118.33 131.9601 130.25 147.95 138.4399 141.03 146.8699 146.6699 147.6799 171.5598 167.4202 179.1201 178.1001 175.99 168.1101 167.55 163.4099 149.75 138.29 130.8301 126.5801 121.26 119.9001 116.8101 107.1499 96.41992 76.6001 84.83984 95.88013 90.8999 95.54004 88.75 97.4502 130.01 120.4099 148.03 143.79 145.3501 144.75 141.25 141.25 136.23 127.6301 120.3999 125.49 120.1602 119.7698 129.72 130.3101 114.72 133.77 128.0999 124.4102 97.22998 95.51001 102.45 117.98 64.1001 120.9001 63.82007 37.09985 47.36011 46.78003 44.23999 44.40015 40.32007 84.77002 79.98999 84.84009 69.41992 89.97998 94.30005 84.32007 89.11987 89.53003 89.3501 85.06982 86.69019 87.70996 83.72998 84.31006 13.02002 0 68.37988 70.52979 80.30981 117.77 134.6401 147.0901 151.29 152.6101 160.25 145.8 144.25 120.6902 132.8701 133.5999 0 1.26001 105.52 106.1602 131.45 80.46997 122.74 92.84985 109.0601 20.7998 7.120117 7.939941 5.530029 5.399902 30.5498 4.899902 1.379883 28.27002 43.25 50.28979 51.58984 54.69019 67.94995 66.21997 74.78003 76.34009 71.78003 73.83008 79.39014 73.69019 74.55981 62.51001 63.6499 58.91016 49.30005 39.69995 16.70996 3.849854 1.98999 162.5898 177.9502 172.5901 157.8198 175.6602 160.79 0.630127 0.4199219 3.23999 3.469971 4.52002 4.560059 2.670166 2.5 0 14.59985 40.53979 44.93994 36.1001 39.5 39.84985 35.82007 12.37988 7.159912 6.98999 7.369873 3.120117 4.189941 1.820068 2.379883 3.26001 1.139893 2.409912 0.7600098 67.67993 117.5698 123.4399 123.95 141.4199 148.71 153.0601 145 134.48 121.1199 122.3 129.29 
-9999 -9999 -9999 -9999 -9999 -9999 -9999 -9999 -9999 -9999 -9999 -9999 -9999 -9999 -9999 -9999 -9999 -9999 -9999 -9999 -9999 -9999 -9999 -9999 -9999 -9999 -9999 -9999 -9999 -9999 -9999 -9999 -9999 -9999 -9999 -9999 -9999 -9999 -9999 -9999 -9999 -9999 -9999 -9999 -9999 -9999 -9999 -9999 -9999 -9999 -9999 -9999 -9999 -9999 -9999 -9999 -9999 -9999 -9999 -9999 -9999 -9999 -9999 -9999 -9999 -9999 -9999 -9999 -9999 -9999 -9999 -9999 -9999 -9999 -9999 -9999 -9999 -9999 -9999 -9999 -9999 -9999 -9999 -9999 -9999 -9999 -9999 -9999 -9999 -9999 -9999 -9999 -9999 -9999 -9999 -9999 -9999 -9999 -9999 -9999 -9999 -9999 -9999 -9999 -9999 -9999 -9999 -9999 -9999 -9999 -9999 -9999 -9999 -9999 -9999 -9999 -9999 -9999 -9999 -9999 -9999 -9999 -9999 -9999 -9999 -9999 -9999 -9999 -9999 -9999 -9999 -9999 -9999 -9999 -9999 -9999 -9999 -9999 -9999 -9999 -9999 -9999 -9999 -9999 -9999 -9999 -9999 -9999 -9999 -9999 -9999 -9999 -9999 -9999 -9999 -9999 -9999 -9999 -9999 -9999 -9999 -9999 -9999 -9999 -9999 -9999 -9999 -9999 -9999 -9999 -9999 -9999 -9999 -9999 -9999 -9999 -9999 -9999 -9999 -9999 -9999 -9999 -9999 -9999 -9999 -9999 -9999 -9999 -9999 -9999 -9999 -9999 -9999 -9999 -9999 -9999 -9999 -9999 -9999 -9999 -9999 -9999 -9999 -9999 -9999 -9999 -9999 -9999 -9999 -9999 -9999 -9999 -9999 -9999 -9999 -9999 -9999 -9999 -9999 -9999 -9999 -9999 -9999 -9999 -9999 -9999 -9999 -9999 -9999 -9999 -9999 -9999 -9999 -9999 -9999 -9999 -9999 -9999 -9999 -9999 -9999 -9999 -9999 -9999 -9999 -9999 -9999 -9999 -9999 -9999 -9999 -9999 -9999 -9999 -9999 -9999 -9999 -9999 -9999 -9999 -9999 -9999 -9999 -9999 -9999 -9999 -9999 -9999 -9999 -9999 -9999 -9999 -9999 -9999 -9999 -9999 -9999 -9999 -9999 -9999 -9999 -9999 -9999 -9999 -9999 -9999 -9999 -9999 -9999 -9999 -9999 -9999 -9999 -9999 -9999 -9999 -9999 -9999 -9999 -9999 -9999 -9999 -9999 -9999 -9999 -9999 -9999 -9999 -9999 -9999 -9999 -9999 -9999 -9999 -9999 -9999 -9999 -9999 -9999 -9999 -9999 -9999 -9999 -9999 -9999 -9999 -9999 -9999 -9999 -9999 -9999 -9999 -9999 -9999 -9999 -9999 -9999 -9999 -9999 -9999 -9999 -9999 -9999 -9999 -9999 -9999 -9999 -9999 -9999 -9999 -9999 -9999 -9999 -9999 -9999 -9999 -9999 -9999 -9999 -9999 -9999 -9999 -9999 -9999 -9999 -9999 -9999 -9999 -9999 -9999 -9999 -9999 -9999 -9999 -9999 -9999 -9999 -9999 -9999 -9999 -9999 -9999 -9999 -9999 -9999 -9999 -9999 -9999 -9999 -9999 -9999 -9999 -9999 -9999 -9999 -9999 -9999 -9999 -9999 -9999 -9999 -9999 -9999 -9999 -9999 -9999 -9999 -9999 -9999 -9999 -9999 -9999 -9999 -9999 -9999 -9999 -9999 -9999 -9999 -9999 -9999 -9999 -9999 -9999 -9999 -9999 -9999 -9999 -9999 -9999 -9999 -9999 -9999 -9999 -9999 -9999 -9999 -9999 -9999 -9999 -9999 -9999 -9999 -9999 -9999 -9999 -9999 -9999 -9999 -9999 -9999 -9999 -9999 -9999 -9999 -9999 -9999 -9999 -9999 -9999 -9999 -9999 -9999 -9999 -9999 -9999 -9999 -9999 -9999 -9999 -9999 -9999 -9999 -9999 -9999 -9999 -9999 -9999 -9999 -9999 -9999 -9999 -9999 -9999 -9999 -9999 -9999 -9999 -9999 -9999 -9999 -9999 -9999 -9999 -9999 -9999 -9999 -9999 -9999 -9999 -9999 -9999 -9999 -9999 -9999 -9999 -9999 -9999 -9999 -9999 -9999 -9999 -9999 -9999 -9999 -9999 -9999 -9999 -9999 -9999 -9999 -9999 -9999 -9999 -9999 -9999 -9999 -9999 -9999 152.24 134.37 135.8899 135.58 126.02 123.1699 112.3 135.5499 138.7799 144.03 149.51 146.96 147.8701 146.22 157.3 164.71 172.24 170.4001 166.23 163.1199 155.4502 138.9702 134.22 134.5 130.9399 127.1299 111.6802 105.9299 106.3699 94.76001 83.5 81.63989 78.70996 87.15015 84.88989 121.04 118.1401 128.79 126.74 144.5901 151.8999 143.0999 153.5801 138.52 143.01 139.1299 129.51 130.1499 124.4502 118.6501 116.6299 117.3699 110.1899 113.8 115.0898 106.75 107.49 98.15991 95.93994 97.76001 100.3101 89.59985 77.61011 60.34009 40.82983 51.90015 55.1001 52.28003 80.81006 92.03003 91.55005 81.46997 97.11011 67.01001 85.67017 83.91992 85.13989 87.30005 87.3501 79.30005 86.98999 83.73999 83.79004 78.53003 78.58984 49.09009 53.69995 3.570068 70.1499 72.62988 1.5 122.46 123.2202 149.2102 127.04 149.75 143.7598 137.1902 86.10986 106.0798 2.040039 0 101.9299 102.79 127.7 131.72 135.54 132.4602 105.71 106.0298 105.25 117.5601 3.290039 1.349854 32.78979 32.21021 30.18018 32.80005 33.72998 40.09985 42.92017 45.78979 59.15015 61.82983 64.07007 61.87012 64.78003 67.06006 66.55981 66.76001 70.70996 71.58008 34.8999 59.54004 52.28979 48.36011 36.85986 15.13013 3.310059 1.72998 161.3699 167.1902 162.74 155.03 163.1299 148.8601 4.060059 3.460205 1.940186 1.630127 2.850098 1.959961 0 3.22998 0 10.28003 35.8501 34.37012 6.690186 12.22021 12.91016 3.340088 1.659912 3.459961 4.25 3.469971 2.629883 3.050049 1.540039 0.920166 2.72998 5.02002 14.65015 16.88013 0.1899414 99.79004 129.5601 126.7998 134.47 141.51 147.6101 142.5801 126.72 117.96 119.9402 130.05 
-9999 -9999 -9999 -9999 -9999 -9999 -9999 -9999 -9999 -9999 -9999 -9999 -9999 -9999 -9999 -9999 -9999 -9999 -9999 -9999 -9999 -9999 -9999 -9999 -9999 -9999 -9999 -9999 -9999 -9999 -9999 -9999 -9999 -9999 -9999 -9999 -9999 -9999 -9999 -9999 -9999 -9999 -9999 -9999 -9999 -9999 -9999 -9999 -9999 -9999 -9999 -9999 -9999 -9999 -9999 -9999 -9999 -9999 -9999 -9999 -9999 -9999 -9999 -9999 -9999 -9999 -9999 -9999 -9999 -9999 -9999 -9999 -9999 -9999 -9999 -9999 -9999 -9999 -9999 -9999 -9999 -9999 -9999 -9999 -9999 -9999 -9999 -9999 -9999 -9999 -9999 -9999 -9999 -9999 -9999 -9999 -9999 -9999 -9999 -9999 -9999 -9999 -9999 -9999 -9999 -9999 -9999 -9999 -9999 -9999 -9999 -9999 -9999 -9999 -9999 -9999 -9999 -9999 -9999 -9999 -9999 -9999 -9999 -9999 -9999 -9999 -9999 -9999 -9999 -9999 -9999 -9999 -9999 -9999 -9999 -9999 -9999 -9999 -9999 -9999 -9999 -9999 -9999 -9999 -9999 -9999 -9999 -9999 -9999 -9999 -9999 -9999 -9999 -9999 -9999 -9999 -9999 -9999 -9999 -9999 -9999 -9999 -9999 -9999 -9999 -9999 -9999 -9999 -9999 -9999 -9999 -9999 -9999 -9999 -9999 -9999 -9999 -9999 -9999 -9999 -9999 -9999 -9999 -9999 -9999 -9999 -9999 -9999 -9999 -9999 -9999 -9999 -9999 -9999 -9999 -9999 -9999 -9999 -9999 -9999 -9999 -9999 -9999 -9999 -9999 -9999 -9999 -9999 -9999 -9999 -9999 -9999 -9999 -9999 -9999 -9999 -9999 -9999 -9999 -9999 -9999 -9999 -9999 -9999 -9999 -9999 -9999 -9999 -9999 -9999 -9999 -9999 -9999 -9999 -9999 -9999 -9999 -9999 -9999 -9999 -9999 -9999 -9999 -9999 -9999 -9999 -9999 -9999 -9999 -9999 -9999 -9999 -9999 -9999 -9999 -9999 -9999 -9999 -9999 -9999 -9999 -9999 -9999 -9999 -9999 -9999 -9999 -9999 -9999 -9999 -9999 -9999 -9999 -9999 -9999 -9999 -9999 -9999 -9999 -9999 -9999 -9999 -9999 -9999 -9999 -9999 -9999 -9999 -9999 -9999 -9999 -9999 -9999 -9999 -9999 -9999 -9999 -9999 -9999 -9999 -9999 -9999 -9999 -9999 -9999 -9999 -9999 -9999 -9999 -9999 -9999 -9999 -9999 -9999 -9999 -9999 -9999 -9999 -9999 -9999 -9999 -9999 -9999 -9999 -9999 -9999 -9999 -9999 -9999 -9999 -9999 -9999 -9999 -9999 -9999 -9999 -9999 -9999 -9999 -9999 -9999 -9999 -9999 -9999 -9999 -9999 -9999 -9999 -9999 -9999 -9999 -9999 -9999 -9999 -9999 -9999 -9999 -9999 -9999 -9999 -9999 -9999 -9999 -9999 -9999 -9999 -9999 -9999 -9999 -9999 -9999 -9999 -9999 -9999 -9999 -9999 -9999 -9999 -9999 -9999 -9999 -9999 -9999 -9999 -9999 -9999 -9999 -9999 -9999 -9999 -9999 -9999 -9999 -9999 -9999 -9999 -9999 -9999 -9999 -9999 -9999 -9999 -9999 -9999 -9999 -9999 -9999 -9999 -9999 -9999 -9999 -9999 -9999 -9999 -9999 -9999 -9999 -9999 -9999 -9999 -9999 -9999 -9999 -9999 -9999 -9999 -9999 -9999 -9999 -9999 -9999 -9999 -9999 -9999 -9999 -9999 -9999 -9999 -9999 -9999 -9999 -9999 -9999 -9999 -9999 -9999 -9999 -9999 -9999 -9999 -9999 -9999 -9999 -9999 -9999 -9999 -9999 -9999 -9999 -9999 -9999 -9999 -9999 -9999 -9999 -9999 -9999 -9999 -9999 -9999 -9999 -9999 -9999 -9999 -9999 -9999 -9999 -9999 -9999 -9999 -9999 -9999 -9999 -9999 -9999 -9999 -9999 -9999 -9999 -9999 -9999 -9999 -9999 -9999 -9999 -9999 -9999 -9999 -9999 -9999 -9999 -9999 -9999 -9999 -9999 -9999 -9999 -9999 -9999 -9999 -9999 -9999 -9999 -9999 -9999 -9999 -9999 -9999 -9999 -9999 -9999 -9999 -9999 -9999 -9999 -9999 -9999 142.6299 151.7699 155.0599 135.92 142.6299 144.24 142.3901 62.2699 124.7899 133.84 137.0302 149.6599 151.21 144.0901 150.23 148.71 141.22 154.47 158.77 166.3101 158.1201 157.3201 145.8201 134.4302 135.52 135.9399 133.04 127.21 121.4202 102.1501 85.29004 84.9502 85.15991 80.60986 77.83008 100.1201 106.4702 131.6501 131.5698 136.8098 153.99 150.96 149.3699 150.5701 150.8801 150.21 141.28 126.02 126.1802 127.8701 117.02 117.98 119.6301 116.8201 114.3198 113.75 114.0601 110.04 106.25 97.80005 104.9202 102.6499 99.14014 89.51978 90.83008 72.81006 41.11987 52.4502 57.09009 55.76001 83.48999 88.77002 87.61011 86.18994 92.7002 120.72 94.41992 94.88989 98.01001 86.19995 87.04004 82.61011 84.55005 84.03003 30.86987 47.48999 6.310059 91.83008 54.66016 51.82007 128.5601 122.1699 109.99 108.1001 40.17993 121.78 121.7 132.7002 142.3701 20.82007 23.87988 24.02002 57.09009 62.18018 74.82007 99.52002 99.53003 131.4502 142.72 137.04 142.51 132.22 113.3 114.0601 24.5 23.93994 68.10986 28.17017 29.46997 34 33.47998 29.96021 2.080078 1.659912 49.31006 46.35986 54.17017 57.69995 60.59009 61.40991 63.03003 65.5498 9.839844 2.579834 48.73999 48.92993 48.30005 49.11011 30.35986 29.47998 4.01001 1.810059 7.209961 161.9102 4.639893 52.65015 50.02002 0.9001465 1.949951 1.190186 2.600098 1.889893 1.540039 1.699951 0.4399414 4.469971 3.549805 3.070068 1.580078 4.76001 2.789795 3.790039 2.790039 0.130127 4.98999 3.120117 4.52002 2.820068 2.309814 2.860107 0.329834 1.419922 1.469971 16.67993 15.59985 42.44995 2.929932 119.8398 118.4602 116.51 117.48 127.7 132.6799 134.26 125.4001 114.1099 106.0598 123.8501 
-9999 -9999 -9999 -9999 -9999 -9999 -9999 -9999 -9999 -9999 -9999 -9999 -9999 -9999 -9999 -9999 -9999 -9999 -9999 -9999 -9999 -9999 -9999 -9999 -9999 -9999 -9999 -9999 -9999 -9999 -9999 -9999 -9999 -9999 -9999 -9999 -9999 -9999 -9999 -9999 -9999 -9999 -9999 -9999 -9999 -9999 -9999 -9999 -9999 -9999 -9999 -9999 -9999 -9999 -9999 -9999 -9999 -9999 -9999 -9999 -9999 -9999 -9999 -9999 -9999 -9999 -9999 -9999 -9999 -9999 -9999 -9999 -9999 -9999 -9999 -9999 -9999 -9999 -9999 -9999 -9999 -9999 -9999 -9999 -9999 -9999 -9999 -9999 -9999 -9999 -9999 -9999 -9999 -9999 -9999 -9999 -9999 -9999 -9999 -9999 -9999 -9999 -9999 -9999 -9999 -9999 -9999 -9999 -9999 -9999 -9999 -9999 -9999 -9999 -9999 -9999 -9999 -9999 -9999 -9999 -9999 -9999 -9999 -9999 -9999 -9999 -9999 -9999 -9999 -9999 -9999 -9999 -9999 -9999 -9999 -9999 -9999 -9999 -9999 -9999 -9999 -9999 -9999 -9999 -9999 -9999 -9999 -9999 -9999 -9999 -9999 -9999 -9999 -9999 -9999 -9999 -9999 -9999 -9999 -9999 -9999 -9999 -9999 -9999 -9999 -9999 -9999 -9999 -9999 -9999 -9999 -9999 -9999 -9999 -9999 -9999 -9999 -9999 -9999 -9999 -9999 -9999 -9999 -9999 -9999 -9999 -9999 -9999 -9999 -9999 -9999 -9999 -9999 -9999 -9999 -9999 -9999 -9999 -9999 -9999 -9999 -9999 -9999 -9999 -9999 -9999 -9999 -9999 -9999 -9999 -9999 -9999 -9999 -9999 -9999 -9999 -9999 -9999 -9999 -9999 -9999 -9999 -9999 -9999 -9999 -9999 -9999 -9999 -9999 -9999 -9999 -9999 -9999 -9999 -9999 -9999 -9999 -9999 -9999 -9999 -9999 -9999 -9999 -9999 -9999 -9999 -9999 -9999 -9999 -9999 -9999 -9999 -9999 -9999 -9999 -9999 -9999 -9999 -9999 -9999 -9999 -9999 -9999 -9999 -9999 -9999 -9999 -9999 -9999 -9999 -9999 -9999 -9999 -9999 -9999 -9999 -9999 -9999 -9999 -9999 -9999 -9999 -9999 -9999 -9999 -9999 -9999 -9999 -9999 -9999 -9999 -9999 -9999 -9999 -9999 -9999 -9999 -9999 -9999 -9999 -9999 -9999 -9999 -9999 -9999 -9999 -9999 -9999 -9999 -9999 -9999 -9999 -9999 -9999 -9999 -9999 -9999 -9999 -9999 -9999 -9999 -9999 -9999 -9999 -9999 -9999 -9999 -9999 -9999 -9999 -9999 -9999 -9999 -9999 -9999 -9999 -9999 -9999 -9999 -9999 -9999 -9999 -9999 -9999 -9999 -9999 -9999 -9999 -9999 -9999 -9999 -9999 -9999 -9999 -9999 -9999 -9999 -9999 -9999 -9999 -9999 -9999 -9999 -9999 -9999 -9999 -9999 -9999 -9999 -9999 -9999 -9999 -9999 -9999 -9999 -9999 -9999 -9999 -9999 -9999 -9999 -9999 -9999 -9999 -9999 -9999 -9999 -9999 -9999 -9999 -9999 -9999 -9999 -9999 -9999 -9999 -9999 -9999 -9999 -9999 -9999 -9999 -9999 -9999 -9999 -9999 -9999 -9999 -9999 -9999 -9999 -9999 -9999 -9999 -9999 -9999 -9999 -9999 -9999 -9999 -9999 -9999 -9999 -9999 -9999 -9999 -9999 -9999 -9999 -9999 -9999 -9999 -9999 -9999 -9999 -9999 -9999 -9999 -9999 -9999 -9999 -9999 -9999 -9999 -9999 -9999 -9999 -9999 -9999 -9999 -9999 -9999 -9999 -9999 -9999 -9999 -9999 -9999 -9999 -9999 -9999 -9999 -9999 -9999 -9999 -9999 -9999 -9999 -9999 -9999 -9999 -9999 -9999 -9999 -9999 -9999 -9999 -9999 -9999 -9999 -9999 -9999 -9999 -9999 -9999 -9999 -9999 -9999 -9999 -9999 -9999 -9999 -9999 -9999 -9999 -9999 -9999 -9999 -9999 -9999 -9999 -9999 -9999 -9999 -9999 -9999 -9999 -9999 -9999 -9999 -9999 -9999 -9999 -9999 -9999 -9999 -9999 -9999 -9999 -9999 -9999 -9999 -9999 -9999 121.48 151.42 156.24 153.58 158.66 156.5302 158.7501 158.5699 151.03 143.7001 141.86 123.24 125.8 138.1301 152.3699 153.03 155.26 154.02 150.1699 142.9802 148.3398 146.8101 152.5 142.46 131.0801 126.8999 133.9502 135.4802 136.1401 134.1301 129.71 123.76 102.46 83.11987 83.49023 82.71997 79.77002 76.59985 70.66992 107.3699 130.3499 131.29 145.05 151.9102 149.5601 147.3198 156.8499 155.26 154.3 139.5801 130.25 129.4202 123.27 119.1001 111.9001 114.29 113.6501 110.52 114.5698 115.3101 110.28 108.9199 100.21 102.5801 103.53 95.57007 96.86011 71.88989 68.14014 72.36987 51.19019 53.23999 76.10986 77.77002 80.88013 92.90991 100.4502 115.25 116.0801 115.53 87.84009 102.8599 105.51 106.46 82.60986 86.79004 67.31982 32.36011 35.63989 61.67017 86.87012 84.8999 123.4302 121.8701 121.1101 116.6802 105.0698 107.4199 1.22998 2.679932 129.1099 110.05 19.12012 22.22998 28.95996 55 80.72998 79.51001 70.45996 136.03 136.71 147.3699 145.8501 140.4202 127.3899 110.46 109.5698 10.97998 20.67017 65.78003 80.57007 77.64014 53.96997 44.93994 33.56006 1.970215 2.449951 10.34009 44.94019 3.660156 53.68994 49.67017 0.6401367 4.919922 5.679932 9.800049 10.22021 1.969971 43.96021 39.59009 42.58008 33.7002 25.44995 3.76001 6.530029 11.62988 13.98999 13.71021 8.609863 4.620117 0.04003906 1.109863 4.73999 1.949951 4.98999 0.2399902 1.160156 0 1.590088 0 3.540039 2.73999 4.830078 4.25 4.840088 3.340088 1.320068 3.459961 1.570068 2.079834 3.370117 3.980225 2.859863 15.72998 15.05005 2.820068 11.98999 43.07007 99.11987 123.0601 123.04 118.5801 113.6499 141.5 140.8699 122.6101 43.34009 112.9399 110.97 110.2002 107.8201 
-9999 -9999 -9999 -9999 -9999 -9999 -9999 -9999 -9999 -9999 -9999 -9999 -9999 -9999 -9999 -9999 -9999 -9999 -9999 -9999 -9999 -9999 -9999 -9999 -9999 -9999 -9999 -9999 -9999 -9999 -9999 -9999 -9999 -9999 -9999 -9999 -9999 -9999 -9999 -9999 -9999 -9999 -9999 -9999 -9999 -9999 -9999 -9999 -9999 -9999 -9999 -9999 -9999 -9999 -9999 -9999 -9999 -9999 -9999 -9999 -9999 -9999 -9999 -9999 -9999 -9999 -9999 -9999 -9999 -9999 -9999 -9999 -9999 -9999 -9999 -9999 -9999 -9999 -9999 -9999 -9999 -9999 -9999 -9999 -9999 -9999 -9999 -9999 -9999 -9999 -9999 -9999 -9999 -9999 -9999 -9999 -9999 -9999 -9999 -9999 -9999 -9999 -9999 -9999 -9999 -9999 -9999 -9999 -9999 -9999 -9999 -9999 -9999 -9999 -9999 -9999 -9999 -9999 -9999 -9999 -9999 -9999 -9999 -9999 -9999 -9999 -9999 -9999 -9999 -9999 -9999 -9999 -9999 -9999 -9999 -9999 -9999 -9999 -9999 -9999 -9999 -9999 -9999 -9999 -9999 -9999 -9999 -9999 -9999 -9999 -9999 -9999 -9999 -9999 -9999 -9999 -9999 -9999 -9999 -9999 -9999 -9999 -9999 -9999 -9999 -9999 -9999 -9999 -9999 -9999 -9999 -9999 -9999 -9999 -9999 -9999 -9999 -9999 -9999 -9999 -9999 -9999 -9999 -9999 -9999 -9999 -9999 -9999 -9999 -9999 -9999 -9999 -9999 -9999 -9999 -9999 -9999 -9999 -9999 -9999 -9999 -9999 -9999 -9999 -9999 -9999 -9999 -9999 -9999 -9999 -9999 -9999 -9999 -9999 -9999 -9999 -9999 -9999 -9999 -9999 -9999 -9999 -9999 -9999 -9999 -9999 -9999 -9999 -9999 -9999 -9999 -9999 -9999 -9999 -9999 -9999 -9999 -9999 -9999 -9999 -9999 -9999 -9999 -9999 -9999 -9999 -9999 -9999 -9999 -9999 -9999 -9999 -9999 -9999 -9999 -9999 -9999 -9999 -9999 -9999 -9999 -9999 -9999 -9999 -9999 -9999 -9999 -9999 -9999 -9999 -9999 -9999 -9999 -9999 -9999 -9999 -9999 -9999 -9999 -9999 -9999 -9999 -9999 -9999 -9999 -9999 -9999 -9999 -9999 -9999 -9999 -9999 -9999 -9999 -9999 -9999 -9999 -9999 -9999 -9999 -9999 -9999 -9999 -9999 -9999 -9999 -9999 -9999 -9999 -9999 -9999 -9999 -9999 -9999 -9999 -9999 -9999 -9999 -9999 -9999 -9999 -9999 -9999 -9999 -9999 -9999 -9999 -9999 -9999 -9999 -9999 -9999 -9999 -9999 -9999 -9999 -9999 -9999 -9999 -9999 -9999 -9999 -9999 -9999 -9999 -9999 -9999 -9999 -9999 -9999 -9999 -9999 -9999 -9999 -9999 -9999 -9999 -9999 -9999 -9999 -9999 -9999 -9999 -9999 -9999 -9999 -9999 -9999 -9999 -9999 -9999 -9999 -9999 -9999 -9999 -9999 -9999 -9999 -9999 -9999 -9999 -9999 -9999 -9999 -9999 -9999 -9999 -9999 -9999 -9999 -9999 -9999 -9999 -9999 -9999 -9999 -9999 -9999 -9999 -9999 -9999 -9999 -9999 -9999 -9999 -9999 -9999 -9999 -9999 -9999 -9999 -9999 -9999 -9999 -9999 -9999 -9999 -9999 -9999 -9999 -9999 -9999 -9999 -9999 -9999 -9999 -9999 -9999 -9999 -9999 -9999 -9999 -9999 -9999 -9999 -9999 -9999 -9999 -9999 -9999 -9999 -9999 -9999 -9999 -9999 -9999 -9999 -9999 -9999 -9999 -9999 -9999 -9999 -9999 -9999 -9999 -9999 -9999 -9999 -9999 -9999 -9999 -9999 -9999 -9999 -9999 -9999 -9999 -9999 -9999 -9999 -9999 -9999 -9999 -9999 -9999 -9999 -9999 -9999 -9999 -9999 -9999 -9999 -9999 -9999 -9999 -9999 -9999 -9999 -9999 -9999 -9999 -9999 -9999 -9999 -9999 -9999 -9999 -9999 -9999 -9999 -9999 -9999 -9999 -9999 -9999 -9999 -9999 -9999 -9999 -9999 -9999 -9999 -9999 -9999 -9999 -9999 -9999 -9999 -9999 -9999 -9999 87.27002 116.98 115.6501 145.51 158.35 161.1801 167.7899 166.11 161.28 156.9401 149.75 147.9301 98.57007 13.98999 135.4698 141.2002 151.1101 152.23 153.4099 152.1301 146.95 139.26 122.72 133.6001 130.99 24.25 120.04 121.75 131.04 131.6699 134 129.98 128.23 117.5098 103.8801 85.45996 83.1499 82.77002 70.46997 72.12988 125.6301 122.3298 125.99 129.9199 143.3201 142.3101 147.74 154.8801 156.48 157.3501 155.1399 141.97 129.3201 128.8899 128.27 126.8298 113.0999 106.3601 101.9102 104.72 111.5601 113.97 106.8401 100.01 99.72998 100.04 98 96.20996 92.8501 81.68994 80.01001 43 45.73999 49.1001 51.7002 73.84985 78.06006 88.80981 115.3601 113.6899 125.0798 124.6399 111.25 112.3 100.0601 120.5999 121.0798 70.69019 36.30981 37.11987 85.06982 80.03003 102.6101 118.3401 118.53 116.6599 123.8 119.78 103.8801 122.5701 31.47998 0.7399902 2.429932 18.55005 18.75 22.12012 23.64014 25.54004 78.81982 119.71 127.5901 129.1199 141.52 149.8101 144.8899 133.8901 138.78 130.5798 103.6799 90.88013 90.69995 82.62988 79.38013 91.69995 87.03003 98.98999 38.25 36.4502 2.170166 39.09009 40.38013 43.90991 12.67017 13.58008 8.169922 0 8.150146 7.080078 8.52002 0.7900391 0.7900391 27.57983 25.95996 2.660156 7.099854 5.200195 11.71997 10.58984 12.12988 12.55981 6.639893 2.310059 0 1.27002 5.01001 5.390137 2.5 1.380127 0.4399414 3.5 3.75 0.2399902 3.910156 0 4.100098 4.810059 3.050049 2.459961 0.09008789 13.26001 17.91016 18 5.829834 3.280029 1.879883 2.75 12.55005 2.530029 10.91016 98.81006 97.58008 120.9399 135.0098 154 141.3501 142.78 145.1699 124.51 93.10986 108.8501 108.4202 109.97 122.95 
-9999 -9999 -9999 -9999 -9999 -9999 -9999 -9999 -9999 -9999 -9999 -9999 -9999 -9999 -9999 -9999 -9999 -9999 -9999 -9999 -9999 -9999 -9999 -9999 -9999 -9999 -9999 -9999 -9999 -9999 -9999 -9999 -9999 -9999 -9999 -9999 -9999 -9999 -9999 -9999 -9999 -9999 -9999 -9999 -9999 -9999 -9999 -9999 -9999 -9999 -9999 -9999 -9999 -9999 -9999 -9999 -9999 -9999 -9999 -9999 -9999 -9999 -9999 -9999 -9999 -9999 -9999 -9999 -9999 -9999 -9999 -9999 -9999 -9999 -9999 -9999 -9999 -9999 -9999 -9999 -9999 -9999 -9999 -9999 -9999 -9999 -9999 -9999 -9999 -9999 -9999 -9999 -9999 -9999 -9999 -9999 -9999 -9999 -9999 -9999 -9999 -9999 -9999 -9999 -9999 -9999 -9999 -9999 -9999 -9999 -9999 -9999 -9999 -9999 -9999 -9999 -9999 -9999 -9999 -9999 -9999 -9999 -9999 -9999 -9999 -9999 -9999 -9999 -9999 -9999 -9999 -9999 -9999 -9999 -9999 -9999 -9999 -9999 -9999 -9999 -9999 -9999 -9999 -9999 -9999 -9999 -9999 -9999 -9999 -9999 -9999 -9999 -9999 -9999 -9999 -9999 -9999 -9999 -9999 -9999 -9999 -9999 -9999 -9999 -9999 -9999 -9999 -9999 -9999 -9999 -9999 -9999 -9999 -9999 -9999 -9999 -9999 -9999 -9999 -9999 -9999 -9999 -9999 -9999 -9999 -9999 -9999 -9999 -9999 -9999 -9999 -9999 -9999 -9999 -9999 -9999 -9999 -9999 -9999 -9999 -9999 -9999 -9999 -9999 -9999 -9999 -9999 -9999 -9999 -9999 -9999 -9999 -9999 -9999 -9999 -9999 -9999 -9999 -9999 -9999 -9999 -9999 -9999 -9999 -9999 -9999 -9999 -9999 -9999 -9999 -9999 -9999 -9999 -9999 -9999 -9999 -9999 -9999 -9999 -9999 -9999 -9999 -9999 -9999 -9999 -9999 -9999 -9999 -9999 -9999 -9999 -9999 -9999 -9999 -9999 -9999 -9999 -9999 -9999 -9999 -9999 -9999 -9999 -9999 -9999 -9999 -9999 -9999 -9999 -9999 -9999 -9999 -9999 -9999 -9999 -9999 -9999 -9999 -9999 -9999 -9999 -9999 -9999 -9999 -9999 -9999 -9999 -9999 -9999 -9999 -9999 -9999 -9999 -9999 -9999 -9999 -9999 -9999 -9999 -9999 -9999 -9999 -9999 -9999 -9999 -9999 -9999 -9999 -9999 -9999 -9999 -9999 -9999 -9999 -9999 -9999 -9999 -9999 -9999 -9999 -9999 -9999 -9999 -9999 -9999 -9999 -9999 -9999 -9999 -9999 -9999 -9999 -9999 -9999 -9999 -9999 -9999 -9999 -9999 -9999 -9999 -9999 -9999 -9999 -9999 -9999 -9999 -9999 -9999 -9999 -9999 -9999 -9999 -9999 -9999 -9999 -9999 -9999 -9999 -9999 -9999 -9999 -9999 -9999 -9999 -9999 -9999 -9999 -9999 -9999 -9999 -9999 -9999 -9999 -9999 -9999 -9999 -9999 -9999 -9999 -9999 -9999 -9999 -9999 -9999 -9999 -9999 -9999 -9999 -9999 -9999 -9999 -9999 -9999 -9999 -9999 -9999 -9999 -9999 -9999 -9999 -9999 -9999 -9999 -9999 -9999 -9999 -9999 -9999 -9999 -9999 -9999 -9999 -9999 -9999 -9999 -9999 -9999 -9999 -9999 -9999 -9999 -9999 -9999 -9999 -9999 -9999 -9999 -9999 -9999 -9999 -9999 -9999 -9999 -9999 -9999 -9999 -9999 -9999 -9999 -9999 -9999 -9999 -9999 -9999 -9999 -9999 -9999 -9999 -9999 -9999 -9999 -9999 -9999 -9999 -9999 -9999 -9999 -9999 -9999 -9999 -9999 -9999 -9999 -9999 -9999 -9999 -9999 -9999 -9999 -9999 -9999 -9999 -9999 -9999 -9999 -9999 -9999 -9999 -9999 -9999 -9999 -9999 -9999 -9999 -9999 -9999 -9999 -9999 -9999 -9999 -9999 -9999 -9999 -9999 -9999 -9999 -9999 -9999 -9999 -9999 -9999 -9999 -9999 -9999 -9999 -9999 -9999 -9999 -9999 -9999 -9999 -9999 -9999 -9999 -9999 -9999 -9999 -9999 157.5901 141.6901 141.2799 107.8699 100.47 138.9601 137.85 156.8101 164.55 166.55 163.8899 167.8999 162.6599 159.8 155.63 15.43994 121.2999 136.0302 143.75 149.6899 142.4399 149.6301 146.75 143.97 137.3601 105.8501 118.3401 15.45996 38.67993 96.76001 120.1399 126.0999 123.79 127.7998 127.1101 120.01 117.3999 104.4302 88.30005 91.35986 89.58984 81.48999 71.54004 124.4001 129.52 137.45 140.8401 149.8101 148.1199 154.78 148.3999 153.8801 161.0798 157.1201 149.53 134.5598 124.1399 124.4399 121.76 101.9099 101.0398 96.93994 99.25 101.03 104.8601 104.3198 98.20996 95.85986 95.6001 96.07007 94.45996 88.15015 89.79004 75.15015 73.86987 71.68018 63.27002 65.78003 69.97998 94.1001 102.7 110.1899 113.97 124.01 131.9099 129.6101 128.6001 114 125.6399 128.3901 66.60986 5.719971 81.19995 142.6501 113.6101 103.1899 118.8999 126.77 122.1602 117.5698 113.5798 114.02 115.76 116.3201 16.03003 28.8501 14.41992 14.78003 16.96997 17.33984 67.08008 118.1099 122.6101 121.9502 122.4199 145.51 146.54 143.1001 146.3699 133.3799 126.3799 106.99 96.76001 78.33008 96.33008 95.18994 98.78003 101.3301 97.77002 122.5898 123.9399 129.9402 131.0601 37.56006 120.1299 8.360107 7.5 4.339844 1.75 4.900146 2.429932 8.959961 4.23999 3.329834 14.32007 13.8501 15.32983 11.22998 5.109863 8.459961 7.280029 9.889893 9.030029 3.669922 4.580078 7.140137 5.669922 3.73999 6.340088 2.969971 2.430176 3.27002 5.469971 2.550049 2.219971 2.560059 12.43994 14.7998 8.469971 4.380127 4.360107 11.83984 11.52002 15.5498 16.05005 13.02979 12.12012 11.43018 11.32007 9.820068 7.709961 2.540039 110.6599 97.4502 121.74 151.2 158.9399 155.22 139.8601 147.1299 145.52 111.75 107.24 116.02 119.02 122.54 
-9999 -9999 -9999 -9999 -9999 -9999 -9999 -9999 -9999 -9999 -9999 -9999 -9999 -9999 -9999 -9999 -9999 -9999 -9999 -9999 -9999 -9999 -9999 -9999 -9999 -9999 -9999 -9999 -9999 -9999 -9999 -9999 -9999 -9999 -9999 -9999 -9999 -9999 -9999 -9999 -9999 -9999 -9999 -9999 -9999 -9999 -9999 -9999 -9999 -9999 -9999 -9999 -9999 -9999 -9999 -9999 -9999 -9999 -9999 -9999 -9999 -9999 -9999 -9999 -9999 -9999 -9999 -9999 -9999 -9999 -9999 -9999 -9999 -9999 -9999 -9999 -9999 -9999 -9999 -9999 -9999 -9999 -9999 -9999 -9999 -9999 -9999 -9999 -9999 -9999 -9999 -9999 -9999 -9999 -9999 -9999 -9999 -9999 -9999 -9999 -9999 -9999 -9999 -9999 -9999 -9999 -9999 -9999 -9999 -9999 -9999 -9999 -9999 -9999 -9999 -9999 -9999 -9999 -9999 -9999 -9999 -9999 -9999 -9999 -9999 -9999 -9999 -9999 -9999 -9999 -9999 -9999 -9999 -9999 -9999 -9999 -9999 -9999 -9999 -9999 -9999 -9999 -9999 -9999 -9999 -9999 -9999 -9999 -9999 -9999 -9999 -9999 -9999 -9999 -9999 -9999 -9999 -9999 -9999 -9999 -9999 -9999 -9999 -9999 -9999 -9999 -9999 -9999 -9999 -9999 -9999 -9999 -9999 -9999 -9999 -9999 -9999 -9999 -9999 -9999 -9999 -9999 -9999 -9999 -9999 -9999 -9999 -9999 -9999 -9999 -9999 -9999 -9999 -9999 -9999 -9999 -9999 -9999 -9999 -9999 -9999 -9999 -9999 -9999 -9999 -9999 -9999 -9999 -9999 -9999 -9999 -9999 -9999 -9999 -9999 -9999 -9999 -9999 -9999 -9999 -9999 -9999 -9999 -9999 -9999 -9999 -9999 -9999 -9999 -9999 -9999 -9999 -9999 -9999 -9999 -9999 -9999 -9999 -9999 -9999 -9999 -9999 -9999 -9999 -9999 -9999 -9999 -9999 -9999 -9999 -9999 -9999 -9999 -9999 -9999 -9999 -9999 -9999 -9999 -9999 -9999 -9999 -9999 -9999 -9999 -9999 -9999 -9999 -9999 -9999 -9999 -9999 -9999 -9999 -9999 -9999 -9999 -9999 -9999 -9999 -9999 -9999 -9999 -9999 -9999 -9999 -9999 -9999 -9999 -9999 -9999 -9999 -9999 -9999 -9999 -9999 -9999 -9999 -9999 -9999 -9999 -9999 -9999 -9999 -9999 -9999 -9999 -9999 -9999 -9999 -9999 -9999 -9999 -9999 -9999 -9999 -9999 -9999 -9999 -9999 -9999 -9999 -9999 -9999 -9999 -9999 -9999 -9999 -9999 -9999 -9999 -9999 -9999 -9999 -9999 -9999 -9999 -9999 -9999 -9999 -9999 -9999 -9999 -9999 -9999 -9999 -9999 -9999 -9999 -9999 -9999 -9999 -9999 -9999 -9999 -9999 -9999 -9999 -9999 -9999 -9999 -9999 -9999 -9999 -9999 -9999 -9999 -9999 -9999 -9999 -9999 -9999 -9999 -9999 -9999 -9999 -9999 -9999 -9999 -9999 -9999 -9999 -9999 -9999 -9999 -9999 -9999 -9999 -9999 -9999 -9999 -9999 -9999 -9999 -9999 -9999 -9999 -9999 -9999 -9999 -9999 -9999 -9999 -9999 -9999 -9999 -9999 -9999 -9999 -9999 -9999 -9999 -9999 -9999 -9999 -9999 -9999 -9999 -9999 -9999 -9999 -9999 -9999 -9999 -9999 -9999 -9999 -9999 -9999 -9999 -9999 -9999 -9999 -9999 -9999 -9999 -9999 -9999 -9999 -9999 -9999 -9999 -9999 -9999 -9999 -9999 -9999 -9999 -9999 -9999 -9999 -9999 -9999 -9999 -9999 -9999 -9999 -9999 -9999 -9999 -9999 -9999 -9999 -9999 -9999 -9999 -9999 -9999 -9999 -9999 -9999 -9999 -9999 -9999 -9999 -9999 -9999 -9999 -9999 -9999 -9999 -9999 -9999 -9999 -9999 -9999 -9999 -9999 -9999 -9999 -9999 -9999 -9999 -9999 -9999 -9999 -9999 -9999 -9999 -9999 -9999 -9999 -9999 -9999 -9999 -9999 -9999 -9999 -9999 -9999 -9999 -9999 -9999 -9999 -9999 -9999 -9999 175.0699 172.0999 154.5 127.4799 101.6801 101.53 117.7101 117.23 151.16 156.9199 160.71 166.7001 171.36 173.2999 168.0701 156.05 137.4 135.4799 120.1 138.1099 145.0598 146.25 146.1401 145.3398 142.1001 143 129.4199 119.21 115.75 21.9502 19.62988 41.20996 97.05981 115.9902 120.6301 121.99 117.6499 114.02 107.6702 87.23999 87.6001 90.27002 86.66016 83.17993 99.09985 117.76 119.3101 134.1301 140.25 152.24 159.4001 156.1799 159.8801 158.98 151.47 151.96 142.6699 133.5898 120.7 109.4299 101 100.3201 90.1001 97 96.43994 95.7998 96.17017 94.22998 86.41016 88.16992 91.37988 91.33008 85.68994 90.43994 89.41992 80.56006 69.14014 68.75 59.43994 65.06006 87.30005 90.10986 102.5999 107.1501 124.22 118.0999 125.8701 125.5801 127.3999 107.6199 138.98 138.46 114.8499 82.65991 107.26 140.3501 141.6902 139.4302 117.8298 128 125.8701 121.99 121.05 122.76 108.05 108.96 68.55005 24.96997 31.51001 42.55005 40.33008 38.78003 58.46997 96.30005 111.5 133.5398 139.24 139.55 150.1599 147.71 146.53 131.6399 124.4399 109.1001 102.02 96.38989 96.3999 95.80005 101.04 97.1499 86.61011 134.4199 130.4502 143.9402 137.99 115.3901 116.8999 87.34009 3.880127 8.72998 0 4.459961 3.48999 5.439941 10.78003 0.6000977 9.290039 11.51001 11.84009 8.469971 1.76001 6.360107 4.330078 10.70996 7.640137 2.209961 2.219971 2.959961 5.130127 0 3.970215 3.609863 7.23999 1.359863 21.72021 2.820068 4.149902 3.389893 12.6001 12.90991 17.03003 4.01001 3.630127 2.27002 7.98999 9.310059 11.40991 10.43994 9.849854 9.77002 8.369873 7.109863 38.88013 108.8401 115.53 144.52 140.71 153.8198 159.0901 163.9202 160.71 143.8301 142.72 132.0601 107.46 116.3398 117.1301 129.9102 
-9999 -9999 -9999 -9999 -9999 -9999 -9999 -9999 -9999 -9999 -9999 -9999 -9999 -9999 -9999 -9999 -9999 -9999 -9999 -9999 -9999 -9999 -9999 -9999 -9999 -9999 -9999 -9999 -9999 -9999 -9999 -9999 -9999 -9999 -9999 -9999 -9999 -9999 -9999 -9999 -9999 -9999 -9999 -9999 -9999 -9999 -9999 -9999 -9999 -9999 -9999 -9999 -9999 -9999 -9999 -9999 -9999 -9999 -9999 -9999 -9999 -9999 -9999 -9999 -9999 -9999 -9999 -9999 -9999 -9999 -9999 -9999 -9999 -9999 -9999 -9999 -9999 -9999 -9999 -9999 -9999 -9999 -9999 -9999 -9999 -9999 -9999 -9999 -9999 -9999 -9999 -9999 -9999 -9999 -9999 -9999 -9999 -9999 -9999 -9999 -9999 -9999 -9999 -9999 -9999 -9999 -9999 -9999 -9999 -9999 -9999 -9999 -9999 -9999 -9999 -9999 -9999 -9999 -9999 -9999 -9999 -9999 -9999 -9999 -9999 -9999 -9999 -9999 -9999 -9999 -9999 -9999 -9999 -9999 -9999 -9999 -9999 -9999 -9999 -9999 -9999 -9999 -9999 -9999 -9999 -9999 -9999 -9999 -9999 -9999 -9999 -9999 -9999 -9999 -9999 -9999 -9999 -9999 -9999 -9999 -9999 -9999 -9999 -9999 -9999 -9999 -9999 -9999 -9999 -9999 -9999 -9999 -9999 -9999 -9999 -9999 -9999 -9999 -9999 -9999 -9999 -9999 -9999 -9999 -9999 -9999 -9999 -9999 -9999 -9999 -9999 -9999 -9999 -9999 -9999 -9999 -9999 -9999 -9999 -9999 -9999 -9999 -9999 -9999 -9999 -9999 -9999 -9999 -9999 -9999 -9999 -9999 -9999 -9999 -9999 -9999 -9999 -9999 -9999 -9999 -9999 -9999 -9999 -9999 -9999 -9999 -9999 -9999 -9999 -9999 -9999 -9999 -9999 -9999 -9999 -9999 -9999 -9999 -9999 -9999 -9999 -9999 -9999 -9999 -9999 -9999 -9999 -9999 -9999 -9999 -9999 -9999 -9999 -9999 -9999 -9999 -9999 -9999 -9999 -9999 -9999 -9999 -9999 -9999 -9999 -9999 -9999 -9999 -9999 -9999 -9999 -9999 -9999 -9999 -9999 -9999 -9999 -9999 -9999 -9999 -9999 -9999 -9999 -9999 -9999 -9999 -9999 -9999 -9999 -9999 -9999 -9999 -9999 -9999 -9999 -9999 -9999 -9999 -9999 -9999 -9999 -9999 -9999 -9999 -9999 -9999 -9999 -9999 -9999 -9999 -9999 -9999 -9999 -9999 -9999 -9999 -9999 -9999 -9999 -9999 -9999 -9999 -9999 -9999 -9999 -9999 -9999 -9999 -9999 -9999 -9999 -9999 -9999 -9999 -9999 -9999 -9999 -9999 -9999 -9999 -9999 -9999 -9999 -9999 -9999 -9999 -9999 -9999 -9999 -9999 -9999 -9999 -9999 -9999 -9999 -9999 -9999 -9999 -9999 -9999 -9999 -9999 -9999 -9999 -9999 -9999 -9999 -9999 -9999 -9999 -9999 -9999 -9999 -9999 -9999 -9999 -9999 -9999 -9999 -9999 -9999 -9999 -9999 -9999 -9999 -9999 -9999 -9999 -9999 -9999 -9999 -9999 -9999 -9999 -9999 -9999 -9999 -9999 -9999 -9999 -9999 -9999 -9999 -9999 -9999 -9999 -9999 -9999 -9999 -9999 -9999 -9999 -9999 -9999 -9999 -9999 -9999 -9999 -9999 -9999 -9999 -9999 -9999 -9999 -9999 -9999 -9999 -9999 -9999 -9999 -9999 -9999 -9999 -9999 -9999 -9999 -9999 -9999 -9999 -9999 -9999 -9999 -9999 -9999 -9999 -9999 -9999 -9999 -9999 -9999 -9999 -9999 -9999 -9999 -9999 -9999 -9999 -9999 -9999 -9999 -9999 -9999 -9999 -9999 -9999 -9999 -9999 -9999 -9999 -9999 -9999 -9999 -9999 -9999 -9999 -9999 -9999 -9999 -9999 -9999 -9999 -9999 -9999 -9999 -9999 -9999 -9999 -9999 -9999 -9999 -9999 -9999 -9999 -9999 -9999 -9999 -9999 -9999 -9999 -9999 -9999 -9999 -9999 -9999 -9999 -9999 -9999 -9999 -9999 -9999 -9999 -9999 -9999 -9999 -9999 159.9901 169.7599 170.1901 166.51 153.52 145.92 97.88 90.89001 117.1699 115.95 147.8199 156.77 158.09 166.95 167.2098 169.51 166.33 151.5701 145.6899 123.1499 126.66 138.8801 144.1401 148.7698 149.03 146.1899 125.28 133.74 112.51 96.34009 17.16016 24.19995 38.68994 58.28003 56.82007 129.3198 141.3098 145.24 119 128.8799 136.1401 78.97021 81.71021 83.81982 82.75 77.3999 98.75 129.9399 125.8 146.1802 153.8699 161 158.9099 164.26 164.48 160.8101 156.8999 150.25 140.6101 116.4199 1.5 26.52002 25.14014 88.93018 93.40015 97.12012 94.07007 92.97998 101.8098 27.40991 97.61011 84.27979 87.67993 89.61011 90.60986 91.18994 89.29004 80.06006 66.73999 49.1499 59.40015 54.95996 83.22998 104.5898 96.7002 119.27 131.8398 132.9202 139.28 146.5601 145.3701 137.8298 142.6599 145.3901 87.5 111.71 133.8999 151.0601 153.1001 134.74 128.7 128.4199 126.1702 122.24 115.23 115.4102 3.530029 80.70996 92.71021 63.52002 35.8501 37.58008 37.12012 25.02002 24.56006 86.73999 114.76 119.8801 131.3599 139.4502 148.5498 147.21 141.0298 128.5701 124.6802 121.6199 106.6899 96.73999 92.42993 96.90991 99.70996 125.8401 119.28 131.1499 143 139.8198 129.7998 130.8501 113.6399 96.59985 3.029785 5.699951 8.149902 7.98999 0.4602051 3.369873 9.980225 11.66016 6.280029 1.730225 5.679932 7.47998 0.1098633 4.75 0.6098633 9.179932 1.610107 1.159912 5.369873 5.470215 7.050049 29.68018 1.519775 2.160156 7.090088 25.43018 19.66992 3.929932 2.97998 2.699951 1.640137 9.76001 10.8501 7.650146 3.439941 0 2.73999 0 4.850098 3.27002 0 6.350098 5.439941 4.48999 54.27002 93.45996 114.8699 146.45 146.6899 154.0698 159.4099 163.6902 159.3999 152.49 139.3599 118.1099 105.77 115.96 118.3101 122 
-9999 -9999 -9999 -9999 -9999 -9999 -9999 -9999 -9999 -9999 -9999 -9999 -9999 -9999 -9999 -9999 -9999 -9999 -9999 -9999 -9999 -9999 -9999 -9999 -9999 -9999 -9999 -9999 -9999 -9999 -9999 -9999 -9999 -9999 -9999 -9999 -9999 -9999 -9999 -9999 -9999 -9999 -9999 -9999 -9999 -9999 -9999 -9999 -9999 -9999 -9999 -9999 -9999 -9999 -9999 -9999 -9999 -9999 -9999 -9999 -9999 -9999 -9999 -9999 -9999 -9999 -9999 -9999 -9999 -9999 -9999 -9999 -9999 -9999 -9999 -9999 -9999 -9999 -9999 -9999 -9999 -9999 -9999 -9999 -9999 -9999 -9999 -9999 -9999 -9999 -9999 -9999 -9999 -9999 -9999 -9999 -9999 -9999 -9999 -9999 -9999 -9999 -9999 -9999 -9999 -9999 -9999 -9999 -9999 -9999 -9999 -9999 -9999 -9999 -9999 -9999 -9999 -9999 -9999 -9999 -9999 -9999 -9999 -9999 -9999 -9999 -9999 -9999 -9999 -9999 -9999 -9999 -9999 -9999 -9999 -9999 -9999 -9999 -9999 -9999 -9999 -9999 -9999 -9999 -9999 -9999 -9999 -9999 -9999 -9999 -9999 -9999 -9999 -9999 -9999 -9999 -9999 -9999 -9999 -9999 -9999 -9999 -9999 -9999 -9999 -9999 -9999 -9999 -9999 -9999 -9999 -9999 -9999 -9999 -9999 -9999 -9999 -9999 -9999 -9999 -9999 -9999 -9999 -9999 -9999 -9999 -9999 -9999 -9999 -9999 -9999 -9999 -9999 -9999 -9999 -9999 -9999 -9999 -9999 -9999 -9999 -9999 -9999 -9999 -9999 -9999 -9999 -9999 -9999 -9999 -9999 -9999 -9999 -9999 -9999 -9999 -9999 -9999 -9999 -9999 -9999 -9999 -9999 -9999 -9999 -9999 -9999 -9999 -9999 -9999 -9999 -9999 -9999 -9999 -9999 -9999 -9999 -9999 -9999 -9999 -9999 -9999 -9999 -9999 -9999 -9999 -9999 -9999 -9999 -9999 -9999 -9999 -9999 -9999 -9999 -9999 -9999 -9999 -9999 -9999 -9999 -9999 -9999 -9999 -9999 -9999 -9999 -9999 -9999 -9999 -9999 -9999 -9999 -9999 -9999 -9999 -9999 -9999 -9999 -9999 -9999 -9999 -9999 -9999 -9999 -9999 -9999 -9999 -9999 -9999 -9999 -9999 -9999 -9999 -9999 -9999 -9999 -9999 -9999 -9999 -9999 -9999 -9999 -9999 -9999 -9999 -9999 -9999 -9999 -9999 -9999 -9999 -9999 -9999 -9999 -9999 -9999 -9999 -9999 -9999 -9999 -9999 -9999 -9999 -9999 -9999 -9999 -9999 -9999 -9999 -9999 -9999 -9999 -9999 -9999 -9999 -9999 -9999 -9999 -9999 -9999 -9999 -9999 -9999 -9999 -9999 -9999 -9999 -9999 -9999 -9999 -9999 -9999 -9999 -9999 -9999 -9999 -9999 -9999 -9999 -9999 -9999 -9999 -9999 -9999 -9999 -9999 -9999 -9999 -9999 -9999 -9999 -9999 -9999 -9999 -9999 -9999 -9999 -9999 -9999 -9999 -9999 -9999 -9999 -9999 -9999 -9999 -9999 -9999 -9999 -9999 -9999 -9999 -9999 -9999 -9999 -9999 -9999 -9999 -9999 -9999 -9999 -9999 -9999 -9999 -9999 -9999 -9999 -9999 -9999 -9999 -9999 -9999 -9999 -9999 -9999 -9999 -9999 -9999 -9999 -9999 -9999 -9999 -9999 -9999 -9999 -9999 -9999 -9999 -9999 -9999 -9999 -9999 -9999 -9999 -9999 -9999 -9999 -9999 -9999 -9999 -9999 -9999 -9999 -9999 -9999 -9999 -9999 -9999 -9999 -9999 -9999 -9999 -9999 -9999 -9999 -9999 -9999 -9999 -9999 -9999 -9999 -9999 -9999 -9999 -9999 -9999 -9999 -9999 -9999 -9999 -9999 -9999 -9999 -9999 -9999 -9999 -9999 -9999 -9999 -9999 -9999 -9999 -9999 -9999 -9999 -9999 -9999 -9999 -9999 -9999 -9999 -9999 -9999 -9999 -9999 -9999 -9999 -9999 -9999 -9999 -9999 -9999 -9999 -9999 -9999 -9999 -9999 -9999 -9999 -9999 -9999 -9999 154.2899 158.4 157.7699 159.3799 146.3501 155.2 151.1 137.65 130.7999 117.8199 69.46997 75.43005 147.8901 149.61 161.8999 162.4399 162.26 165.3301 159.8 159.1 141.64 127.6 129.0901 141.27 140.1699 145.72 146.7 142.73 139.24 140.26 139.5 20.45996 18.09009 41.11011 68.88013 114.53 131.5901 140.95 156.24 144.27 154.96 146.5701 135.26 133.6001 109 82.91992 79.53979 86.82007 121.6602 129.22 141.3201 138.73 154.02 163.1501 162.8501 164.75 169.98 166.8899 158.1499 153.1902 136.5901 0.75 28.6499 35.70996 46.70996 97.91992 96.75 95.23999 92.61011 98.5 97.68018 93.31006 93.22998 103.1902 85.68994 88.34009 87.81006 84.35986 87.20996 93.83984 81.07007 45.28003 40.04004 111.9099 107.8301 139.51 114.1301 118.76 134.5601 139.04 151.01 149.1501 150 146.4199 147.0901 127.1001 133.8398 134.26 127.1599 153.6201 156.01 156.1799 145.97 147.76 124.9199 121.3198 101.22 95.19019 82.87012 90.40991 92.90991 81.26001 35.06006 35.82983 33.01001 31.18994 63.65015 101.3101 107.78 121.6301 122.6001 130.2 141.47 138.98 133.6001 129.02 125.0898 110.3499 109.1301 91.77002 86.68994 88.29004 109.0601 123.3899 124.71 144.7998 140.6899 142.8398 126.99 98.44995 99.38989 3.02002 4.280029 5.620117 10.27002 12.2998 14.07007 1.340088 1.949951 10.38013 4.709961 7.110107 6.75 7.73999 6.969971 6.219971 0 7.619873 1.630127 14.90991 4.469971 5.800049 4.5 25.70996 25.82007 24.22998 22.92017 23.26001 22.94019 14.14014 5.330078 5.049805 1.380127 2.25 4.219971 5.090088 2.580078 0.4001465 1.100098 3.390137 1.430176 3.380127 2.649902 3.060059 2.639893 22.94019 61.76001 115.8599 117.9202 136.28 134.1401 160.55 164.8799 165.6101 161.0701 148.8899 147.46 117.4199 115.96 112.6301 113.8398 117.6499 
-9999 -9999 -9999 -9999 -9999 -9999 -9999 -9999 -9999 -9999 -9999 -9999 -9999 -9999 -9999 -9999 -9999 -9999 -9999 -9999 -9999 -9999 -9999 -9999 -9999 -9999 -9999 -9999 -9999 -9999 -9999 -9999 -9999 -9999 -9999 -9999 -9999 -9999 -9999 -9999 -9999 -9999 -9999 -9999 -9999 -9999 -9999 -9999 -9999 -9999 -9999 -9999 -9999 -9999 -9999 -9999 -9999 -9999 -9999 -9999 -9999 -9999 -9999 -9999 -9999 -9999 -9999 -9999 -9999 -9999 -9999 -9999 -9999 -9999 -9999 -9999 -9999 -9999 -9999 -9999 -9999 -9999 -9999 -9999 -9999 -9999 -9999 -9999 -9999 -9999 -9999 -9999 -9999 -9999 -9999 -9999 -9999 -9999 -9999 -9999 -9999 -9999 -9999 -9999 -9999 -9999 -9999 -9999 -9999 -9999 -9999 -9999 -9999 -9999 -9999 -9999 -9999 -9999 -9999 -9999 -9999 -9999 -9999 -9999 -9999 -9999 -9999 -9999 -9999 -9999 -9999 -9999 -9999 -9999 -9999 -9999 -9999 -9999 -9999 -9999 -9999 -9999 -9999 -9999 -9999 -9999 -9999 -9999 -9999 -9999 -9999 -9999 -9999 -9999 -9999 -9999 -9999 -9999 -9999 -9999 -9999 -9999 -9999 -9999 -9999 -9999 -9999 -9999 -9999 -9999 -9999 -9999 -9999 -9999 -9999 -9999 -9999 -9999 -9999 -9999 -9999 -9999 -9999 -9999 -9999 -9999 -9999 -9999 -9999 -9999 -9999 -9999 -9999 -9999 -9999 -9999 -9999 -9999 -9999 -9999 -9999 -9999 -9999 -9999 -9999 -9999 -9999 -9999 -9999 -9999 -9999 -9999 -9999 -9999 -9999 -9999 -9999 -9999 -9999 -9999 -9999 -9999 -9999 -9999 -9999 -9999 -9999 -9999 -9999 -9999 -9999 -9999 -9999 -9999 -9999 -9999 -9999 -9999 -9999 -9999 -9999 -9999 -9999 -9999 -9999 -9999 -9999 -9999 -9999 -9999 -9999 -9999 -9999 -9999 -9999 -9999 -9999 -9999 -9999 -9999 -9999 -9999 -9999 -9999 -9999 -9999 -9999 -9999 -9999 -9999 -9999 -9999 -9999 -9999 -9999 -9999 -9999 -9999 -9999 -9999 -9999 -9999 -9999 -9999 -9999 -9999 -9999 -9999 -9999 -9999 -9999 -9999 -9999 -9999 -9999 -9999 -9999 -9999 -9999 -9999 -9999 -9999 -9999 -9999 -9999 -9999 -9999 -9999 -9999 -9999 -9999 -9999 -9999 -9999 -9999 -9999 -9999 -9999 -9999 -9999 -9999 -9999 -9999 -9999 -9999 -9999 -9999 -9999 -9999 -9999 -9999 -9999 -9999 -9999 -9999 -9999 -9999 -9999 -9999 -9999 -9999 -9999 -9999 -9999 -9999 -9999 -9999 -9999 -9999 -9999 -9999 -9999 -9999 -9999 -9999 -9999 -9999 -9999 -9999 -9999 -9999 -9999 -9999 -9999 -9999 -9999 -9999 -9999 -9999 -9999 -9999 -9999 -9999 -9999 -9999 -9999 -9999 -9999 -9999 -9999 -9999 -9999 -9999 -9999 -9999 -9999 -9999 -9999 -9999 -9999 -9999 -9999 -9999 -9999 -9999 -9999 -9999 -9999 -9999 -9999 -9999 -9999 -9999 -9999 -9999 -9999 -9999 -9999 -9999 -9999 -9999 -9999 -9999 -9999 -9999 -9999 -9999 -9999 -9999 -9999 -9999 -9999 -9999 -9999 -9999 -9999 -9999 -9999 -9999 -9999 -9999 -9999 -9999 -9999 -9999 -9999 -9999 -9999 -9999 -9999 -9999 -9999 -9999 -9999 -9999 -9999 -9999 -9999 -9999 -9999 -9999 -9999 -9999 -9999 -9999 -9999 -9999 -9999 -9999 -9999 -9999 -9999 -9999 -9999 -9999 -9999 -9999 -9999 -9999 -9999 -9999 -9999 -9999 -9999 -9999 -9999 -9999 -9999 -9999 -9999 -9999 -9999 -9999 -9999 -9999 -9999 -9999 -9999 -9999 -9999 -9999 -9999 -9999 -9999 -9999 -9999 -9999 -9999 -9999 -9999 -9999 -9999 -9999 -9999 -9999 -9999 -9999 -9999 -9999 -9999 -9999 130.16 147.8601 157.5 157.9501 162.2999 161.0901 155.3999 150.0701 148.5402 137.37 135.0601 117.4301 67.05005 74.80005 140.1801 150 158.7301 157.6101 160.0101 159.72 158.28 151.0599 141.8199 129.8899 125.1401 127.3699 146.8 145.9402 147.5801 145.9202 137.0701 138.5601 137.1799 21.80981 22.90015 53.32007 85.15991 135.4102 138.1001 139.1201 163.0701 154.3198 161.9001 154.9602 150.0601 139.3398 128.9199 68.59009 66.91016 97.66992 120.47 136.7798 142.4602 137.6702 155.0598 160.3301 162.0798 169.4099 170.3799 167.6799 159.8201 145.8301 146.49 139.1399 37.79004 36.93994 3.22998 83.54004 94.78003 92.63013 91.44019 95.51001 100.3301 95.47998 110.99 99.89014 98.44019 93.80005 107.8801 108.23 90.88013 90.31982 87 108.8799 122.3301 144.47 142.02 138.6499 150.4299 132.8101 136.6399 140.4402 147.7 147.3701 152.1399 143.3398 133.97 130.4099 134.1399 134.1399 133.55 155.54 155.3501 152.02 151.3198 141.3101 137.4199 138.4099 107.3201 107.04 102.8799 110.3899 95.81006 88.03003 64.82007 33.73999 34.17993 30.81006 110.1899 95.78003 95.68994 116.8601 124.1702 125.3501 127.04 123.8499 127.26 120.53 117.26 105.76 92.92993 102.73 72.83008 82.47998 109.75 120.0701 138.99 143.3501 146 138.46 122.55 17.52979 21.76001 23.57983 1.469971 6.77002 9.410156 8.350098 12.55005 11.28003 0.8398438 8.75 10.58008 9.880127 10.16992 3.120117 9.570068 5.73999 10.33008 4.27002 3.219971 10.6001 6.840088 2.459961 1.930176 21.91016 21.42017 22.88013 22.47998 23.96997 22.73999 20.6499 21.6001 2 2.150146 2.889893 1.949951 1.72998 2.120117 2.050049 0.8598633 2.629883 3.109863 2.939941 3.300049 2.680176 3.199951 2.959961 70.03003 114.9102 101.74 137.1499 143.1299 148.72 148.72 160.4202 158.72 152.0601 144.8901 110.99 114.2402 102.51 95.81982 147.3999 
-9999 -9999 -9999 -9999 -9999 -9999 -9999 -9999 -9999 -9999 -9999 -9999 -9999 -9999 -9999 -9999 -9999 -9999 -9999 -9999 -9999 -9999 -9999 -9999 -9999 -9999 -9999 -9999 -9999 -9999 -9999 -9999 -9999 -9999 -9999 -9999 -9999 -9999 -9999 -9999 -9999 -9999 -9999 -9999 -9999 -9999 -9999 -9999 -9999 -9999 -9999 -9999 -9999 -9999 -9999 -9999 -9999 -9999 -9999 -9999 -9999 -9999 -9999 -9999 -9999 -9999 -9999 -9999 -9999 -9999 -9999 -9999 -9999 -9999 -9999 -9999 -9999 -9999 -9999 -9999 -9999 -9999 -9999 -9999 -9999 -9999 -9999 -9999 -9999 -9999 -9999 -9999 -9999 -9999 -9999 -9999 -9999 -9999 -9999 -9999 -9999 -9999 -9999 -9999 -9999 -9999 -9999 -9999 -9999 -9999 -9999 -9999 -9999 -9999 -9999 -9999 -9999 -9999 -9999 -9999 -9999 -9999 -9999 -9999 -9999 -9999 -9999 -9999 -9999 -9999 -9999 -9999 -9999 -9999 -9999 -9999 -9999 -9999 -9999 -9999 -9999 -9999 -9999 -9999 -9999 -9999 -9999 -9999 -9999 -9999 -9999 -9999 -9999 -9999 -9999 -9999 -9999 -9999 -9999 -9999 -9999 -9999 -9999 -9999 -9999 -9999 -9999 -9999 -9999 -9999 -9999 -9999 -9999 -9999 -9999 -9999 -9999 -9999 -9999 -9999 -9999 -9999 -9999 -9999 -9999 -9999 -9999 -9999 -9999 -9999 -9999 -9999 -9999 -9999 -9999 -9999 -9999 -9999 -9999 -9999 -9999 -9999 -9999 -9999 -9999 -9999 -9999 -9999 -9999 -9999 -9999 -9999 -9999 -9999 -9999 -9999 -9999 -9999 -9999 -9999 -9999 -9999 -9999 -9999 -9999 -9999 -9999 -9999 -9999 -9999 -9999 -9999 -9999 -9999 -9999 -9999 -9999 -9999 -9999 -9999 -9999 -9999 -9999 -9999 -9999 -9999 -9999 -9999 -9999 -9999 -9999 -9999 -9999 -9999 -9999 -9999 -9999 -9999 -9999 -9999 -9999 -9999 -9999 -9999 -9999 -9999 -9999 -9999 -9999 -9999 -9999 -9999 -9999 -9999 -9999 -9999 -9999 -9999 -9999 -9999 -9999 -9999 -9999 -9999 -9999 -9999 -9999 -9999 -9999 -9999 -9999 -9999 -9999 -9999 -9999 -9999 -9999 -9999 -9999 -9999 -9999 -9999 -9999 -9999 -9999 -9999 -9999 -9999 -9999 -9999 -9999 -9999 -9999 -9999 -9999 -9999 -9999 -9999 -9999 -9999 -9999 -9999 -9999 -9999 -9999 -9999 -9999 -9999 -9999 -9999 -9999 -9999 -9999 -9999 -9999 -9999 -9999 -9999 -9999 -9999 -9999 -9999 -9999 -9999 -9999 -9999 -9999 -9999 -9999 -9999 -9999 -9999 -9999 -9999 -9999 -9999 -9999 -9999 -9999 -9999 -9999 -9999 -9999 -9999 -9999 -9999 -9999 -9999 -9999 -9999 -9999 -9999 -9999 -9999 -9999 -9999 -9999 -9999 -9999 -9999 -9999 -9999 -9999 -9999 -9999 -9999 -9999 -9999 -9999 -9999 -9999 -9999 -9999 -9999 -9999 -9999 -9999 -9999 -9999 -9999 -9999 -9999 -9999 -9999 -9999 -9999 -9999 -9999 -9999 -9999 -9999 -9999 -9999 -9999 -9999 -9999 -9999 -9999 -9999 -9999 -9999 -9999 -9999 -9999 -9999 -9999 -9999 -9999 -9999 -9999 -9999 -9999 -9999 -9999 -9999 -9999 -9999 -9999 -9999 -9999 -9999 -9999 -9999 -9999 -9999 -9999 -9999 -9999 -9999 -9999 -9999 -9999 -9999 -9999 -9999 -9999 -9999 -9999 -9999 -9999 -9999 -9999 -9999 -9999 -9999 -9999 -9999 -9999 -9999 -9999 -9999 -9999 -9999 -9999 -9999 -9999 -9999 -9999 -9999 -9999 -9999 -9999 -9999 -9999 -9999 -9999 -9999 -9999 -9999 -9999 -9999 -9999 -9999 -9999 -9999 -9999 -9999 -9999 -9999 -9999 -9999 -9999 -9999 -9999 -9999 -9999 -9999 -9999 -9999 138.04 112.04 132.59 143.72 162.2201 165.54 161.45 165.3601 162.24 153.6899 152.2601 146.6799 124.55 66.73999 65.28015 59.18005 120.6101 126.13 148.5601 144.8899 150.72 152.2401 151.83 135.36 132.5099 130.48 125.1499 129.95 144.6699 151.1201 153.5498 154.5198 148.46 145.55 143.45 130.4802 113.22 20.86011 93.47998 147.3799 153.1699 153.1799 162.2 159.8501 165.26 157.49 155.5801 140.4001 136.9402 119.29 65.29004 120.47 118.1001 137.3301 142.5798 150.5598 148.3398 150.8999 152.5601 160.9902 166.1799 164.96 161.6401 146.2102 146.54 35.53003 22.25 35.31982 118.72 113.4202 122.75 120.51 124.27 99.32007 97.31006 89.5 114.4199 115.75 107.54 109.0498 115.98 114.98 112.6201 87.84985 127.05 122.1602 132.6899 140.5 138.9399 151.6802 146.54 146.5801 148.8501 137.9199 145.3101 151.4102 148.1699 148.3301 147.77 146.3699 132.5801 145.3701 152.47 152.9299 155.49 151.0801 151.76 134.5901 133.7 134.6101 112.3401 139.03 121.1199 111.1501 106.8701 77.8999 68.66992 91.82007 26.87988 25.19995 26.46021 105.6702 107.1902 116.8499 124.1499 121.78 121.73 118.8999 118.9099 113.3098 31.57007 26.60986 70.75 91.47998 102.0498 122.4299 123.1799 113.5898 134.78 137.5898 140.8101 135.8101 107.3601 95.17993 18.5498 21.44995 23.20996 0.3000488 3.97998 9.539795 6.090088 5.5 7.890137 0.6599121 8.52002 7.920166 7.880127 7.189941 7.290039 12.01001 9.139893 2.199951 0.1101074 8.050049 6.959961 0 4.279785 17.89014 16.80981 16.47998 16.66992 25.04004 22.95996 18.84985 19.25977 4.73999 3.890137 3.969971 3.840088 3.699951 3.159912 2.02002 2.599854 3.590088 0.8000488 1.910156 3.699951 0.4899902 0.07006836 34.73999 102.1501 103.4099 100.2202 133.55 126.3801 148.1401 148.96 156.3599 145.99 136.1301 126.71 107.5798 94.82983 92.33984 111.3 142.47 
-9999 -9999 -9999 -9999 -9999 -9999 -9999 -9999 -9999 -9999 -9999 -9999 -9999 -9999 -9999 -9999 -9999 -9999 -9999 -9999 -9999 -9999 -9999 -9999 -9999 -9999 -9999 -9999 -9999 -9999 -9999 -9999 -9999 -9999 -9999 -9999 -9999 -9999 -9999 -9999 -9999 -9999 -9999 -9999 -9999 -9999 -9999 -9999 -9999 -9999 -9999 -9999 -9999 -9999 -9999 -9999 -9999 -9999 -9999 -9999 -9999 -9999 -9999 -9999 -9999 -9999 -9999 -9999 -9999 -9999 -9999 -9999 -9999 -9999 -9999 -9999 -9999 -9999 -9999 -9999 -9999 -9999 -9999 -9999 -9999 -9999 -9999 -9999 -9999 -9999 -9999 -9999 -9999 -9999 -9999 -9999 -9999 -9999 -9999 -9999 -9999 -9999 -9999 -9999 -9999 -9999 -9999 -9999 -9999 -9999 -9999 -9999 -9999 -9999 -9999 -9999 -9999 -9999 -9999 -9999 -9999 -9999 -9999 -9999 -9999 -9999 -9999 -9999 -9999 -9999 -9999 -9999 -9999 -9999 -9999 -9999 -9999 -9999 -9999 -9999 -9999 -9999 -9999 -9999 -9999 -9999 -9999 -9999 -9999 -9999 -9999 -9999 -9999 -9999 -9999 -9999 -9999 -9999 -9999 -9999 -9999 -9999 -9999 -9999 -9999 -9999 -9999 -9999 -9999 -9999 -9999 -9999 -9999 -9999 -9999 -9999 -9999 -9999 -9999 -9999 -9999 -9999 -9999 -9999 -9999 -9999 -9999 -9999 -9999 -9999 -9999 -9999 -9999 -9999 -9999 -9999 -9999 -9999 -9999 -9999 -9999 -9999 -9999 -9999 -9999 -9999 -9999 -9999 -9999 -9999 -9999 -9999 -9999 -9999 -9999 -9999 -9999 -9999 -9999 -9999 -9999 -9999 -9999 -9999 -9999 -9999 -9999 -9999 -9999 -9999 -9999 -9999 -9999 -9999 -9999 -9999 -9999 -9999 -9999 -9999 -9999 -9999 -9999 -9999 -9999 -9999 -9999 -9999 -9999 -9999 -9999 -9999 -9999 -9999 -9999 -9999 -9999 -9999 -9999 -9999 -9999 -9999 -9999 -9999 -9999 -9999 -9999 -9999 -9999 -9999 -9999 -9999 -9999 -9999 -9999 -9999 -9999 -9999 -9999 -9999 -9999 -9999 -9999 -9999 -9999 -9999 -9999 -9999 -9999 -9999 -9999 -9999 -9999 -9999 -9999 -9999 -9999 -9999 -9999 -9999 -9999 -9999 -9999 -9999 -9999 -9999 -9999 -9999 -9999 -9999 -9999 -9999 -9999 -9999 -9999 -9999 -9999 -9999 -9999 -9999 -9999 -9999 -9999 -9999 -9999 -9999 -9999 -9999 -9999 -9999 -9999 -9999 -9999 -9999 -9999 -9999 -9999 -9999 -9999 -9999 -9999 -9999 -9999 -9999 -9999 -9999 -9999 -9999 -9999 -9999 -9999 -9999 -9999 -9999 -9999 -9999 -9999 -9999 -9999 -9999 -9999 -9999 -9999 -9999 -9999 -9999 -9999 -9999 -9999 -9999 -9999 -9999 -9999 -9999 -9999 -9999 -9999 -9999 -9999 -9999 -9999 -9999 -9999 -9999 -9999 -9999 -9999 -9999 -9999 -9999 -9999 -9999 -9999 -9999 -9999 -9999 -9999 -9999 -9999 -9999 -9999 -9999 -9999 -9999 -9999 -9999 -9999 -9999 -9999 -9999 -9999 -9999 -9999 -9999 -9999 -9999 -9999 -9999 -9999 -9999 -9999 -9999 -9999 -9999 -9999 -9999 -9999 -9999 -9999 -9999 -9999 -9999 -9999 -9999 -9999 -9999 -9999 -9999 -9999 -9999 -9999 -9999 -9999 -9999 -9999 -9999 -9999 -9999 -9999 -9999 -9999 -9999 -9999 -9999 -9999 -9999 -9999 -9999 -9999 -9999 -9999 -9999 -9999 -9999 -9999 -9999 -9999 -9999 -9999 -9999 -9999 -9999 -9999 -9999 -9999 -9999 -9999 -9999 -9999 -9999 -9999 -9999 -9999 -9999 -9999 -9999 -9999 -9999 -9999 -9999 -9999 -9999 -9999 -9999 -9999 -9999 -9999 -9999 -9999 -9999 -9999 -9999 -9999 -9999 -9999 -9999 -9999 158.6901 156.41 147.17 112.03 152.5099 157.8999 163.0699 166.49 167.9399 166.8101 166.73 156.6001 150.89 129.75 11.33008 28.30005 52.55994 79.6499 119.36 126.52 131.2198 144.5599 140.92 146.4299 138.29 136.9701 128.22 127.21 122.54 140.6299 150.9099 149.0601 159.0898 157.1899 152.22 141.2302 139.9399 121.4202 42.48999 20.14014 130.3098 142.6899 151.24 155.0999 165.53 167.6699 167.4402 165.8999 159.71 143.1899 131.8699 115.0698 105.4402 126.52 123.6101 135.22 151.95 152.51 150.71 150.9199 151.8601 156.26 162.52 155.48 155.4399 137.74 139.4102 132.71 125.01 127.4502 130.48 139.6099 140.1499 128.27 131.05 121.8201 108.5598 97.34009 120.53 120.55 120.47 125.5198 125.3201 118.8201 119.3799 98.67017 122.6799 132.96 132.55 135.1201 145.6702 153.0598 149.1099 152.78 150.46 138.9399 145.9299 150.4302 148.95 147.0901 143.4302 140.9399 133.3799 137.3801 148.99 156.2 157.53 156.4402 152.23 138.5 129.28 129.0901 126.2798 135.9702 146.55 132.52 125.5601 125.97 91.41992 87.90015 87.05005 17.04004 15.51001 100.9001 122.3 115.5701 133.74 125.3599 129.1899 126.4302 125.27 103.4399 32.23999 33.31006 93.40991 95.71997 100.49 127.0701 132.5 132.8701 121.1299 125.02 129.52 94.45996 96.62012 96.19995 16.68994 17.21997 22.92993 1.939941 2.060059 1.469971 4.98999 7.509766 3.830078 3.110107 6.300049 5 14.79004 17.06982 12.94019 13 6.459961 3.959961 3.909912 2.5 3.719971 4.219971 2.560059 0.5100098 0.1999512 22.06006 24.08984 23.90991 22.2002 20.61987 11.38013 2.800049 3.650146 3.689941 3.75 9.189941 3 2.449951 2.909912 2.049805 0.5898438 4.300049 16.72998 0 10.31006 0.2800293 124.01 105.5801 99.42017 97.5 118.72 136.52 145.8701 135.98 134.74 132.28 125.46 117.6902 88.82007 0.8098145 115.5698 140.0801 
-9999 -9999 -9999 -9999 -9999 -9999 -9999 -9999 -9999 -9999 -9999 -9999 -9999 -9999 -9999 -9999 -9999 -9999 -9999 -9999 -9999 -9999 -9999 -9999 -9999 -9999 -9999 -9999 -9999 -9999 -9999 -9999 -9999 -9999 -9999 -9999 -9999 -9999 -9999 -9999 -9999 -9999 -9999 -9999 -9999 -9999 -9999 -9999 -9999 -9999 -9999 -9999 -9999 -9999 -9999 -9999 -9999 -9999 -9999 -9999 -9999 -9999 -9999 -9999 -9999 -9999 -9999 -9999 -9999 -9999 -9999 -9999 -9999 -9999 -9999 -9999 -9999 -9999 -9999 -9999 -9999 -9999 -9999 -9999 -9999 -9999 -9999 -9999 -9999 -9999 -9999 -9999 -9999 -9999 -9999 -9999 -9999 -9999 -9999 -9999 -9999 -9999 -9999 -9999 -9999 -9999 -9999 -9999 -9999 -9999 -9999 -9999 -9999 -9999 -9999 -9999 -9999 -9999 -9999 -9999 -9999 -9999 -9999 -9999 -9999 -9999 -9999 -9999 -9999 -9999 -9999 -9999 -9999 -9999 -9999 -9999 -9999 -9999 -9999 -9999 -9999 -9999 -9999 -9999 -9999 -9999 -9999 -9999 -9999 -9999 -9999 -9999 -9999 -9999 -9999 -9999 -9999 -9999 -9999 -9999 -9999 -9999 -9999 -9999 -9999 -9999 -9999 -9999 -9999 -9999 -9999 -9999 -9999 -9999 -9999 -9999 -9999 -9999 -9999 -9999 -9999 -9999 -9999 -9999 -9999 -9999 -9999 -9999 -9999 -9999 -9999 -9999 -9999 -9999 -9999 -9999 -9999 -9999 -9999 -9999 -9999 -9999 -9999 -9999 -9999 -9999 -9999 -9999 -9999 -9999 -9999 -9999 -9999 -9999 -9999 -9999 -9999 -9999 -9999 -9999 -9999 -9999 -9999 -9999 -9999 -9999 -9999 -9999 -9999 -9999 -9999 -9999 -9999 -9999 -9999 -9999 -9999 -9999 -9999 -9999 -9999 -9999 -9999 -9999 -9999 -9999 -9999 -9999 -9999 -9999 -9999 -9999 -9999 -9999 -9999 -9999 -9999 -9999 -9999 -9999 -9999 -9999 -9999 -9999 -9999 -9999 -9999 -9999 -9999 -9999 -9999 -9999 -9999 -9999 -9999 -9999 -9999 -9999 -9999 -9999 -9999 -9999 -9999 -9999 -9999 -9999 -9999 -9999 -9999 -9999 -9999 -9999 -9999 -9999 -9999 -9999 -9999 -9999 -9999 -9999 -9999 -9999 -9999 -9999 -9999 -9999 -9999 -9999 -9999 -9999 -9999 -9999 -9999 -9999 -9999 -9999 -9999 -9999 -9999 -9999 -9999 -9999 -9999 -9999 -9999 -9999 -9999 -9999 -9999 -9999 -9999 -9999 -9999 -9999 -9999 -9999 -9999 -9999 -9999 -9999 -9999 -9999 -9999 -9999 -9999 -9999 -9999 -9999 -9999 -9999 -9999 -9999 -9999 -9999 -9999 -9999 -9999 -9999 -9999 -9999 -9999 -9999 -9999 -9999 -9999 -9999 -9999 -9999 -9999 -9999 -9999 -9999 -9999 -9999 -9999 -9999 -9999 -9999 -9999 -9999 -9999 -9999 -9999 -9999 -9999 -9999 -9999 -9999 -9999 -9999 -9999 -9999 -9999 -9999 -9999 -9999 -9999 -9999 -9999 -9999 -9999 -9999 -9999 -9999 -9999 -9999 -9999 -9999 -9999 -9999 -9999 -9999 -9999 -9999 -9999 -9999 -9999 -9999 -9999 -9999 -9999 -9999 -9999 -9999 -9999 -9999 -9999 -9999 -9999 -9999 -9999 -9999 -9999 -9999 -9999 -9999 -9999 -9999 -9999 -9999 -9999 -9999 -9999 -9999 -9999 -9999 -9999 -9999 -9999 -9999 -9999 -9999 -9999 -9999 -9999 -9999 -9999 -9999 -9999 -9999 -9999 -9999 -9999 -9999 -9999 -9999 -9999 -9999 -9999 -9999 -9999 -9999 -9999 -9999 -9999 -9999 -9999 -9999 -9999 -9999 -9999 -9999 -9999 -9999 -9999 -9999 -9999 -9999 -9999 -9999 -9999 -9999 -9999 -9999 -9999 -9999 -9999 -9999 -9999 -9999 -9999 -9999 -9999 -9999 -9999 -9999 173.71 166.79 164.34 154.0101 135.4099 150.14 155.46 164.1901 165.6799 168.2098 169.8701 164.6802 154.9301 148.23 127.95 127.4301 25.45984 27.32007 81.06995 118.0601 115.9501 126.48 129.6001 137.1599 134.6199 124.64 116.3098 120.3501 122.1699 122.4199 137.6199 152.5198 150.1899 158.1199 158.3398 154.02 153.55 149.1599 120.6602 38.52002 130.8799 122.8201 146.74 150.8098 159.3501 161.6099 169.1301 172.77 166.49 161.8999 147.76 118.96 115.3198 115.5598 125.47 134.3401 147.8298 152.73 154.77 156.6799 151.46 151.8201 154.0901 152.01 153.4199 145.4102 140.72 136.51 132.78 115.1699 130.7 142.8701 145.3601 146.7 137.48 134.3501 131.4602 119.8501 117.9399 117.3499 119.1599 126.01 123.6702 127.1199 115.8401 116.22 84.65991 101.28 131.24 134.49 132.74 154.9099 158.26 156.49 147.7 146.22 133.5898 142.9399 147.74 147.51 147.3501 144.6899 139.5601 130.0801 139.5601 151.1699 154.02 160.0701 153.3398 147.51 136.9399 137.4199 138.27 152.2 148.53 151.24 143.8 120.8301 119.51 129.1401 89.54004 87.83008 86.10986 86.72998 109.9202 119.0898 124.4099 135.1099 132.27 131.0598 119.74 122.26 121.1899 117.8 36.03003 91.33008 133.5798 103.3198 124.8198 137.77 120.23 101.1499 121.23 74.86987 2.860107 92.80005 11.73999 12.57007 11.45996 2.369873 2.210205 0.5500488 2.449951 4.109863 3.75 1.719971 1.02002 7.23999 8.580078 4.48999 6.900146 16.86011 12.72998 1.619873 3.51001 2.22998 2.679932 1.579834 2.879883 2.150146 1.719971 3.909912 20.96997 21.52002 24.18994 20.45996 18.83984 0.02001953 2.850098 3.72998 2.820068 7.149902 5.820068 8.540039 1.72998 1.22998 2.359863 1.48999 16.64014 19.88989 80.96997 30.90991 118.8999 120.0701 121.5598 119.21 95.31006 115.8701 106.6802 114.1799 123.4502 133.0601 120.29 125.5898 116.01 113.8601 95.87012 130.8801 137.1599 
-9999 -9999 -9999 -9999 -9999 -9999 -9999 -9999 -9999 -9999 -9999 -9999 -9999 -9999 -9999 -9999 -9999 -9999 -9999 -9999 -9999 -9999 -9999 -9999 -9999 -9999 -9999 -9999 -9999 -9999 -9999 -9999 -9999 -9999 -9999 -9999 -9999 -9999 -9999 -9999 -9999 -9999 -9999 -9999 -9999 -9999 -9999 -9999 -9999 -9999 -9999 -9999 -9999 -9999 -9999 -9999 -9999 -9999 -9999 -9999 -9999 -9999 -9999 -9999 -9999 -9999 -9999 -9999 -9999 -9999 -9999 -9999 -9999 -9999 -9999 -9999 -9999 -9999 -9999 -9999 -9999 -9999 -9999 -9999 -9999 -9999 -9999 -9999 -9999 -9999 -9999 -9999 -9999 -9999 -9999 -9999 -9999 -9999 -9999 -9999 -9999 -9999 -9999 -9999 -9999 -9999 -9999 -9999 -9999 -9999 -9999 -9999 -9999 -9999 -9999 -9999 -9999 -9999 -9999 -9999 -9999 -9999 -9999 -9999 -9999 -9999 -9999 -9999 -9999 -9999 -9999 -9999 -9999 -9999 -9999 -9999 -9999 -9999 -9999 -9999 -9999 -9999 -9999 -9999 -9999 -9999 -9999 -9999 -9999 -9999 -9999 -9999 -9999 -9999 -9999 -9999 -9999 -9999 -9999 -9999 -9999 -9999 -9999 -9999 -9999 -9999 -9999 -9999 -9999 -9999 -9999 -9999 -9999 -9999 -9999 -9999 -9999 -9999 -9999 -9999 -9999 -9999 -9999 -9999 -9999 -9999 -9999 -9999 -9999 -9999 -9999 -9999 -9999 -9999 -9999 -9999 -9999 -9999 -9999 -9999 -9999 -9999 -9999 -9999 -9999 -9999 -9999 -9999 -9999 -9999 -9999 -9999 -9999 -9999 -9999 -9999 -9999 -9999 -9999 -9999 -9999 -9999 -9999 -9999 -9999 -9999 -9999 -9999 -9999 -9999 -9999 -9999 -9999 -9999 -9999 -9999 -9999 -9999 -9999 -9999 -9999 -9999 -9999 -9999 -9999 -9999 -9999 -9999 -9999 -9999 -9999 -9999 -9999 -9999 -9999 -9999 -9999 -9999 -9999 -9999 -9999 -9999 -9999 -9999 -9999 -9999 -9999 -9999 -9999 -9999 -9999 -9999 -9999 -9999 -9999 -9999 -9999 -9999 -9999 -9999 -9999 -9999 -9999 -9999 -9999 -9999 -9999 -9999 -9999 -9999 -9999 -9999 -9999 -9999 -9999 -9999 -9999 -9999 -9999 -9999 -9999 -9999 -9999 -9999 -9999 -9999 -9999 -9999 -9999 -9999 -9999 -9999 -9999 -9999 -9999 -9999 -9999 -9999 -9999 -9999 -9999 -9999 -9999 -9999 -9999 -9999 -9999 -9999 -9999 -9999 -9999 -9999 -9999 -9999 -9999 -9999 -9999 -9999 -9999 -9999 -9999 -9999 -9999 -9999 -9999 -9999 -9999 -9999 -9999 -9999 -9999 -9999 -9999 -9999 -9999 -9999 -9999 -9999 -9999 -9999 -9999 -9999 -9999 -9999 -9999 -9999 -9999 -9999 -9999 -9999 -9999 -9999 -9999 -9999 -9999 -9999 -9999 -9999 -9999 -9999 -9999 -9999 -9999 -9999 -9999 -9999 -9999 -9999 -9999 -9999 -9999 -9999 -9999 -9999 -9999 -9999 -9999 -9999 -9999 -9999 -9999 -9999 -9999 -9999 -9999 -9999 -9999 -9999 -9999 -9999 -9999 -9999 -9999 -9999 -9999 -9999 -9999 -9999 -9999 -9999 -9999 -9999 -9999 -9999 -9999 -9999 -9999 -9999 -9999 -9999 -9999 -9999 -9999 -9999 -9999 -9999 -9999 -9999 -9999 -9999 -9999 -9999 -9999 -9999 -9999 -9999 -9999 -9999 -9999 -9999 -9999 -9999 -9999 -9999 -9999 -9999 -9999 -9999 -9999 -9999 -9999 -9999 -9999 -9999 -9999 -9999 -9999 -9999 -9999 -9999 -9999 -9999 -9999 -9999 -9999 -9999 -9999 -9999 -9999 -9999 -9999 -9999 -9999 -9999 -9999 -9999 -9999 -9999 -9999 -9999 -9999 -9999 -9999 -9999 -9999 -9999 -9999 -9999 -9999 -9999 -9999 -9999 -9999 -9999 179.1199 176.2401 173.05 166.9701 161.5699 142.77 135.09 145.2001 149.99 160.7201 161.22 166.0699 164.7399 161.8999 154.61 146.84 142.53 126.0599 123.9598 26.63013 109.6699 105.0601 106.66 106.87 121.79 108.85 111.59 111.95 116.76 113.76 112.96 120.5598 132.45 144.76 151.9299 159.4302 161.6799 160.9702 153.8301 147.4202 145.3 143.3398 129.3401 130.8899 121.0398 152.3799 156.8601 163.29 169.0601 166.1501 162.5601 154.29 146.6099 118.97 108.03 112.04 125.3298 131.3501 129.21 146.96 151.51 154.53 151.1899 143.4099 148.23 146 144.3401 138.01 141.1802 136.3999 130.5798 111.73 139.02 145.4299 146.48 149.5601 145.1699 138.52 125.1299 125.1099 119.4199 115.1899 124.6501 128.97 123.8601 126.2 116.0398 116.3501 83.3501 76.3999 135.77 135.03 151.78 155.24 160.5701 156.01 149.76 151.7302 137.8 136.4199 142.78 149.1499 146.9402 142.3398 143.0601 125.96 135.4402 138.3398 149.9199 153.8398 152.52 142.1802 141.01 141.96 150.28 147.6802 155.47 154.5801 149.6599 143.96 138.02 131.8301 128.2 84.15015 83.68994 83.75 104.6401 125.3899 123.8899 139.2 136.5901 128.5601 132.1899 124.79 119.6401 116.0601 101.6199 116.26 141.04 144.52 132.8301 151.2698 145.3 121.4099 74.3999 71.51001 5.410156 0.8798828 0.6401367 7.679932 9.209961 2.039795 0.3898926 0.4899902 3.029785 1.969971 2.889893 3.110107 1.339844 2.060059 9.02002 7.660156 6.25 9.5 15.09009 6.109863 3.949951 1.01001 1.52002 1.690186 1.189941 0.8100586 1.319824 16.28003 20.67017 13.28979 14.5 9.439941 3.560059 0.6601563 2.870117 1.189941 10.77002 2.970215 44.63989 46.46997 42.86987 2.060059 12.97998 24.31006 0.670166 25.20996 111.23 105.71 123.76 119.1602 116.8398 119.54 107.9199 108.8601 105.9399 115.3101 111.0801 127.8401 133.0598 135.03 129.9099 115.76 104.48 128.55 127.4102 
-9999 -9999 -9999 -9999 -9999 -9999 -9999 -9999 -9999 -9999 -9999 -9999 -9999 -9999 -9999 -9999 -9999 -9999 -9999 -9999 -9999 -9999 -9999 -9999 -9999 -9999 -9999 -9999 -9999 -9999 -9999 -9999 -9999 -9999 -9999 -9999 -9999 -9999 -9999 -9999 -9999 -9999 -9999 -9999 -9999 -9999 -9999 -9999 -9999 -9999 -9999 -9999 -9999 -9999 -9999 -9999 -9999 -9999 -9999 -9999 -9999 -9999 -9999 -9999 -9999 -9999 -9999 -9999 -9999 -9999 -9999 -9999 -9999 -9999 -9999 -9999 -9999 -9999 -9999 -9999 -9999 -9999 -9999 -9999 -9999 -9999 -9999 -9999 -9999 -9999 -9999 -9999 -9999 -9999 -9999 -9999 -9999 -9999 -9999 -9999 -9999 -9999 -9999 -9999 -9999 -9999 -9999 -9999 -9999 -9999 -9999 -9999 -9999 -9999 -9999 -9999 -9999 -9999 -9999 -9999 -9999 -9999 -9999 -9999 -9999 -9999 -9999 -9999 -9999 -9999 -9999 -9999 -9999 -9999 -9999 -9999 -9999 -9999 -9999 -9999 -9999 -9999 -9999 -9999 -9999 -9999 -9999 -9999 -9999 -9999 -9999 -9999 -9999 -9999 -9999 -9999 -9999 -9999 -9999 -9999 -9999 -9999 -9999 -9999 -9999 -9999 -9999 -9999 -9999 -9999 -9999 -9999 -9999 -9999 -9999 -9999 -9999 -9999 -9999 -9999 -9999 -9999 -9999 -9999 -9999 -9999 -9999 -9999 -9999 -9999 -9999 -9999 -9999 -9999 -9999 -9999 -9999 -9999 -9999 -9999 -9999 -9999 -9999 -9999 -9999 -9999 -9999 -9999 -9999 -9999 -9999 -9999 -9999 -9999 -9999 -9999 -9999 -9999 -9999 -9999 -9999 -9999 -9999 -9999 -9999 -9999 -9999 -9999 -9999 -9999 -9999 -9999 -9999 -9999 -9999 -9999 -9999 -9999 -9999 -9999 -9999 -9999 -9999 -9999 -9999 -9999 -9999 -9999 -9999 -9999 -9999 -9999 -9999 -9999 -9999 -9999 -9999 -9999 -9999 -9999 -9999 -9999 -9999 -9999 -9999 -9999 -9999 -9999 -9999 -9999 -9999 -9999 -9999 -9999 -9999 -9999 -9999 -9999 -9999 -9999 -9999 -9999 -9999 -9999 -9999 -9999 -9999 -9999 -9999 -9999 -9999 -9999 -9999 -9999 -9999 -9999 -9999 -9999 -9999 -9999 -9999 -9999 -9999 -9999 -9999 -9999 -9999 -9999 -9999 -9999 -9999 -9999 -9999 -9999 -9999 -9999 -9999 -9999 -9999 -9999 -9999 -9999 -9999 -9999 -9999 -9999 -9999 -9999 -9999 -9999 -9999 -9999 -9999 -9999 -9999 -9999 -9999 -9999 -9999 -9999 -9999 -9999 -9999 -9999 -9999 -9999 -9999 -9999 -9999 -9999 -9999 -9999 -9999 -9999 -9999 -9999 -9999 -9999 -9999 -9999 -9999 -9999 -9999 -9999 -9999 -9999 -9999 -9999 -9999 -9999 -9999 -9999 -9999 -9999 -9999 -9999 -9999 -9999 -9999 -9999 -9999 -9999 -9999 -9999 -9999 -9999 -9999 -9999 -9999 -9999 -9999 -9999 -9999 -9999 -9999 -9999 -9999 -9999 -9999 -9999 -9999 -9999 -9999 -9999 -9999 -9999 -9999 -9999 -9999 -9999 -9999 -9999 -9999 -9999 -9999 -9999 -9999 -9999 -9999 -9999 -9999 -9999 -9999 -9999 -9999 -9999 -9999 -9999 -9999 -9999 -9999 -9999 -9999 -9999 -9999 -9999 -9999 -9999 -9999 -9999 -9999 -9999 -9999 -9999 -9999 -9999 -9999 -9999 -9999 -9999 -9999 -9999 -9999 -9999 -9999 -9999 -9999 -9999 -9999 -9999 -9999 -9999 -9999 -9999 -9999 -9999 -9999 -9999 -9999 -9999 -9999 -9999 -9999 -9999 -9999 -9999 -9999 -9999 -9999 -9999 -9999 -9999 -9999 -9999 -9999 -9999 -9999 -9999 -9999 -9999 -9999 -9999 -9999 -9999 -9999 -9999 -9999 -9999 -9999 -9999 -9999 -9999 -9999 178.1401 178.8002 174.1401 167.78 165.36 154.6998 105.71 112.86 138.0601 146.62 156.92 162.6899 160.64 160.04 158.6301 155.91 146.5798 140.01 116.1301 124.29 110.74 108.0801 96.80005 92.73999 96.95007 98.67004 97.04993 104.1702 97.64014 107 102.3799 108.76 123.05 124.05 152.6702 151.6499 155.3301 159.49 158.8101 152.3899 143.97 147.5898 145.3401 133.3999 129.73 127.1299 141.3799 155.6902 154.8 156.51 161.6899 157.1299 151.9202 142.26 118.4199 71.68994 107.04 115.27 128.53 126.1001 139.9202 145.96 148.03 144.0701 128.9399 127.25 124.8501 137.6902 133.22 138.71 134.8901 129.78 125.1602 136.8201 143.5798 146.3999 149.5 147.8901 138.6301 137.02 129.45 129.1902 122.05 125.21 127.0701 128.97 125.3699 117.2798 98.06006 82.43018 105.1799 132.0798 137.6499 151.8701 155.0701 159.6099 158.3799 153.8401 145.73 133.03 128.8101 141.5698 146.53 147.51 147.05 140.3799 133.8401 134.76 138.3198 138.6101 144.73 142.2 131.3599 145.72 148.1401 148.3899 157.1099 158.77 158.22 152.6599 149.4602 148.6301 131.73 104.5698 105.1899 99.08008 105.5999 105.3999 129.8 132.1599 135.8401 136.4199 137.5898 136.51 128.4199 124.9001 125.4199 123.6401 141.28 151.4402 146.48 157.8601 156.5 142.53 140.24 141.5798 109.02 0.9799805 1.069824 0 3.310059 1.189941 1.419922 0.3100586 0 1.97998 2.459961 2.100098 5.290039 3.090088 1.060059 0.3098145 8.949951 4.26001 0 5.190186 9.76001 4.369873 1.859863 2.719971 1.439941 2.169922 1.940186 1.629883 14.38989 13.59985 8.629883 5.699951 3.139893 0.2900391 0.8598633 4.080078 21.97998 9.349854 41.28003 41.8999 44.76978 42.68994 46.06006 11.06006 22.43994 88.8999 86.34985 114.3999 112.78 126.8999 131.4199 128.4302 122.28 117.1899 113.9502 107.9299 112.45 121.76 128.71 132.0801 136.29 131.9099 123.3799 21.40991 91.34985 108.21 
-9999 -9999 -9999 -9999 -9999 -9999 -9999 -9999 -9999 -9999 -9999 -9999 -9999 -9999 -9999 -9999 -9999 -9999 -9999 -9999 -9999 -9999 -9999 -9999 -9999 -9999 -9999 -9999 -9999 -9999 -9999 -9999 -9999 -9999 -9999 -9999 -9999 -9999 -9999 -9999 -9999 -9999 -9999 -9999 -9999 -9999 -9999 -9999 -9999 -9999 -9999 -9999 -9999 -9999 -9999 -9999 -9999 -9999 -9999 -9999 -9999 -9999 -9999 -9999 -9999 -9999 -9999 -9999 -9999 -9999 -9999 -9999 -9999 -9999 -9999 -9999 -9999 -9999 -9999 -9999 -9999 -9999 -9999 -9999 -9999 -9999 -9999 -9999 -9999 -9999 -9999 -9999 -9999 -9999 -9999 -9999 -9999 -9999 -9999 -9999 -9999 -9999 -9999 -9999 -9999 -9999 -9999 -9999 -9999 -9999 -9999 -9999 -9999 -9999 -9999 -9999 -9999 -9999 -9999 -9999 -9999 -9999 -9999 -9999 -9999 -9999 -9999 -9999 -9999 -9999 -9999 -9999 -9999 -9999 -9999 -9999 -9999 -9999 -9999 -9999 -9999 -9999 -9999 -9999 -9999 -9999 -9999 -9999 -9999 -9999 -9999 -9999 -9999 -9999 -9999 -9999 -9999 -9999 -9999 -9999 -9999 -9999 -9999 -9999 -9999 -9999 -9999 -9999 -9999 -9999 -9999 -9999 -9999 -9999 -9999 -9999 -9999 -9999 -9999 -9999 -9999 -9999 -9999 -9999 -9999 -9999 -9999 -9999 -9999 -9999 -9999 -9999 -9999 -9999 -9999 -9999 -9999 -9999 -9999 -9999 -9999 -9999 -9999 -9999 -9999 -9999 -9999 -9999 -9999 -9999 -9999 -9999 -9999 -9999 -9999 -9999 -9999 -9999 -9999 -9999 -9999 -9999 -9999 -9999 -9999 -9999 -9999 -9999 -9999 -9999 -9999 -9999 -9999 -9999 -9999 -9999 -9999 -9999 -9999 -9999 -9999 -9999 -9999 -9999 -9999 -9999 -9999 -9999 -9999 -9999 -9999 -9999 -9999 -9999 -9999 -9999 -9999 -9999 -9999 -9999 -9999 -9999 -9999 -9999 -9999 -9999 -9999 -9999 -9999 -9999 -9999 -9999 -9999 -9999 -9999 -9999 -9999 -9999 -9999 -9999 -9999 -9999 -9999 -9999 -9999 -9999 -9999 -9999 -9999 -9999 -9999 -9999 -9999 -9999 -9999 -9999 -9999 -9999 -9999 -9999 -9999 -9999 -9999 -9999 -9999 -9999 -9999 -9999 -9999 -9999 -9999 -9999 -9999 -9999 -9999 -9999 -9999 -9999 -9999 -9999 -9999 -9999 -9999 -9999 -9999 -9999 -9999 -9999 -9999 -9999 -9999 -9999 -9999 -9999 -9999 -9999 -9999 -9999 -9999 -9999 -9999 -9999 -9999 -9999 -9999 -9999 -9999 -9999 -9999 -9999 -9999 -9999 -9999 -9999 -9999 -9999 -9999 -9999 -9999 -9999 -9999 -9999 -9999 -9999 -9999 -9999 -9999 -9999 -9999 -9999 -9999 -9999 -9999 -9999 -9999 -9999 -9999 -9999 -9999 -9999 -9999 -9999 -9999 -9999 -9999 -9999 -9999 -9999 -9999 -9999 -9999 -9999 -9999 -9999 -9999 -9999 -9999 -9999 -9999 -9999 -9999 -9999 -9999 -9999 -9999 -9999 -9999 -9999 -9999 -9999 -9999 -9999 -9999 -9999 -9999 -9999 -9999 -9999 -9999 -9999 -9999 -9999 -9999 -9999 -9999 -9999 -9999 -9999 -9999 -9999 -9999 -9999 -9999 -9999 -9999 -9999 -9999 -9999 -9999 -9999 -9999 -9999 -9999 -9999 -9999 -9999 -9999 -9999 -9999 -9999 -9999 -9999 -9999 -9999 -9999 -9999 -9999 -9999 -9999 -9999 -9999 -9999 -9999 -9999 -9999 -9999 -9999 -9999 -9999 -9999 -9999 -9999 -9999 -9999 -9999 -9999 -9999 -9999 -9999 -9999 -9999 -9999 -9999 -9999 -9999 -9999 -9999 -9999 -9999 -9999 -9999 -9999 -9999 -9999 -9999 -9999 -9999 -9999 -9999 -9999 -9999 183.0601 184.9601 180.6501 175.3701 170.0499 172.3101 155.5199 24.67993 20.83997 81.43994 123.67 143.62 142.3899 149.87 152.9001 153.1299 154.2501 142.3601 138.5502 127.0798 129.97 130.98 119.79 107.6801 107.7 94.47009 2.580078 1.349854 11.73999 92.16016 93.83008 7.969971 75.5 101.9001 103.1501 139.8401 137.74 148.4399 158.21 156.4302 154.01 149.6902 144.4199 149.1401 149.9299 142.9199 142.9199 133.6802 140.0701 143.5598 153.96 147.8301 151.4099 143.95 145.3501 129.03 79.77002 119.95 107.1299 118.95 122.51 131.01 138.29 140.6199 140.4399 133.96 123.6399 117 117.6499 128.01 125.3401 130.1799 125.52 118.0898 123.23 132.8799 140.5701 147.54 145.3799 142.96 143.04 134.5901 135.73 130.6799 130.46 122.6001 124.1799 127.8601 122.6499 114.1299 71.19019 72.76001 102.01 117.4299 130.49 136.8298 151 153.4001 154.51 143.23 137.1899 120.24 127.79 137.24 145.1301 148.1799 141.48 138.03 134.0901 125.8801 119.2798 130.6201 136.3098 139.75 139.8398 151.6201 148.3799 154.21 152.49 167.1799 160.26 162.52 155.5901 146.98 129.1299 102.1001 101.9001 95.94995 111.1702 109.5 109.46 124.76 135.0601 136.97 135.1599 136.6201 134.8499 132.7102 125.7 127.4502 136.77 146.9099 155.75 155.3101 156.51 135.72 137.4502 137.71 120.48 91.77002 117.9001 130.73 132.9399 0.1098633 0.8000488 0.3398438 1.710205 1.419922 23.56006 25.53003 27.56006 29.94995 20.88989 17.27002 8.570068 3.73999 2.600098 1.110107 5.810059 4.219971 0.880127 4.100098 1.389893 4.170166 1.040039 1.27002 1.26001 10.58008 2.859863 1.73999 1.680176 12.69995 20.84009 21.17993 54.27979 20.55005 64.68994 38.84985 116.02 43.34985 40.36987 59.63013 71.01001 86.59009 112.8301 112.0701 110.54 128.24 129.6899 130.8899 128.1599 110.9099 110.26 103.2998 114.1099 122.3 129.8301 136.52 137.29 129.5601 116.2798 106.79 67.06982 106.8801 
-9999 -9999 -9999 -9999 -9999 -9999 -9999 -9999 -9999 -9999 -9999 -9999 -9999 -9999 -9999 -9999 -9999 -9999 -9999 -9999 -9999 -9999 -9999 -9999 -9999 -9999 -9999 -9999 -9999 -9999 -9999 -9999 -9999 -9999 -9999 -9999 -9999 -9999 -9999 -9999 -9999 -9999 -9999 -9999 -9999 -9999 -9999 -9999 -9999 -9999 -9999 -9999 -9999 -9999 -9999 -9999 -9999 -9999 -9999 -9999 -9999 -9999 -9999 -9999 -9999 -9999 -9999 -9999 -9999 -9999 -9999 -9999 -9999 -9999 -9999 -9999 -9999 -9999 -9999 -9999 -9999 -9999 -9999 -9999 -9999 -9999 -9999 -9999 -9999 -9999 -9999 -9999 -9999 -9999 -9999 -9999 -9999 -9999 -9999 -9999 -9999 -9999 -9999 -9999 -9999 -9999 -9999 -9999 -9999 -9999 -9999 -9999 -9999 -9999 -9999 -9999 -9999 -9999 -9999 -9999 -9999 -9999 -9999 -9999 -9999 -9999 -9999 -9999 -9999 -9999 -9999 -9999 -9999 -9999 -9999 -9999 -9999 -9999 -9999 -9999 -9999 -9999 -9999 -9999 -9999 -9999 -9999 -9999 -9999 -9999 -9999 -9999 -9999 -9999 -9999 -9999 -9999 -9999 -9999 -9999 -9999 -9999 -9999 -9999 -9999 -9999 -9999 -9999 -9999 -9999 -9999 -9999 -9999 -9999 -9999 -9999 -9999 -9999 -9999 -9999 -9999 -9999 -9999 -9999 -9999 -9999 -9999 -9999 -9999 -9999 -9999 -9999 -9999 -9999 -9999 -9999 -9999 -9999 -9999 -9999 -9999 -9999 -9999 -9999 -9999 -9999 -9999 -9999 -9999 -9999 -9999 -9999 -9999 -9999 -9999 -9999 -9999 -9999 -9999 -9999 -9999 -9999 -9999 -9999 -9999 -9999 -9999 -9999 -9999 -9999 -9999 -9999 -9999 -9999 -9999 -9999 -9999 -9999 -9999 -9999 -9999 -9999 -9999 -9999 -9999 -9999 -9999 -9999 -9999 -9999 -9999 -9999 -9999 -9999 -9999 -9999 -9999 -9999 -9999 -9999 -9999 -9999 -9999 -9999 -9999 -9999 -9999 -9999 -9999 -9999 -9999 -9999 -9999 -9999 -9999 -9999 -9999 -9999 -9999 -9999 -9999 -9999 -9999 -9999 -9999 -9999 -9999 -9999 -9999 -9999 -9999 -9999 -9999 -9999 -9999 -9999 -9999 -9999 -9999 -9999 -9999 -9999 -9999 -9999 -9999 -9999 -9999 -9999 -9999 -9999 -9999 -9999 -9999 -9999 -9999 -9999 -9999 -9999 -9999 -9999 -9999 -9999 -9999 -9999 -9999 -9999 -9999 -9999 -9999 -9999 -9999 -9999 -9999 -9999 -9999 -9999 -9999 -9999 -9999 -9999 -9999 -9999 -9999 -9999 -9999 -9999 -9999 -9999 -9999 -9999 -9999 -9999 -9999 -9999 -9999 -9999 -9999 -9999 -9999 -9999 -9999 -9999 -9999 -9999 -9999 -9999 -9999 -9999 -9999 -9999 -9999 -9999 -9999 -9999 -9999 -9999 -9999 -9999 -9999 -9999 -9999 -9999 -9999 -9999 -9999 -9999 -9999 -9999 -9999 -9999 -9999 -9999 -9999 -9999 -9999 -9999 -9999 -9999 -9999 -9999 -9999 -9999 -9999 -9999 -9999 -9999 -9999 -9999 -9999 -9999 -9999 -9999 -9999 -9999 -9999 -9999 -9999 -9999 -9999 -9999 -9999 -9999 -9999 -9999 -9999 -9999 -9999 -9999 -9999 -9999 -9999 -9999 -9999 -9999 -9999 -9999 -9999 -9999 -9999 -9999 -9999 -9999 -9999 -9999 -9999 -9999 -9999 -9999 -9999 -9999 -9999 -9999 -9999 -9999 -9999 -9999 -9999 -9999 -9999 -9999 -9999 -9999 -9999 -9999 -9999 -9999 -9999 -9999 -9999 -9999 -9999 -9999 -9999 -9999 -9999 -9999 -9999 -9999 -9999 -9999 -9999 -9999 -9999 -9999 -9999 -9999 -9999 -9999 -9999 -9999 -9999 -9999 -9999 -9999 -9999 -9999 -9999 -9999 -9999 -9999 184.2701 184.72 184.9501 182.04 182.4 170.53 171.75 141.53 140.5499 29.99011 32.24011 121.5099 136.8801 134.38 138.84 139.51 146.7401 133.8301 142.88 132.84 135.7599 139.8 139.3799 132.6099 127.4701 105.5699 104.24 101.6801 11.51001 10.91992 4.550049 123.1499 0.1899414 82.71997 110.27 129.52 135.1802 145.8999 145.4202 141.9099 150.97 148.47 151.8601 155.1199 152.9001 152.9099 152.47 149.8701 142.0698 123.29 123.78 143.6399 141.6099 136.3901 141.03 137.6501 129.05 143.79 141.8601 128.5601 128.6201 116.21 102.51 128.8601 132.9001 131.46 120.1199 118.8501 110.8799 110.78 117.55 118.8301 121.3101 119.2598 115.1899 120.05 119.7598 134.79 140.4402 141.4299 149.46 143.55 145.53 137.9402 128.1599 127.54 123.3799 121.75 121.75 120.4399 110.5898 69.17017 74.71997 112.6401 114.6802 129.5901 136.46 143.6499 142.8298 141 136.7 137.8501 126.6001 123.29 130.25 137.0701 142.1899 136.54 131.05 118.3799 116.3401 119.96 132.7798 138.4199 139.27 155 152.8298 153.8401 154.74 161.2 169.46 164.22 163.46 155.71 141.76 131.5701 99.43018 91.57007 88.56982 108.6501 108.1899 109.1401 126.54 130.8201 131.4402 132.6899 136.0898 135.25 138 131.96 130.53 128.53 146.6799 156.8201 161.9399 159.5498 142.49 147.5198 135.3701 102.0698 119.3398 134.5798 138.3101 139.46 121.9399 47.53003 52.31006 54.54004 0.9899902 26.09009 37.41992 24.56006 24.51001 24.96997 12.62012 8.539795 1.159912 0 0 3.940186 5.01001 0 2.26001 0.6499023 3.060059 1.699951 0.25 2.840088 2.459961 1.5 6.939941 14.21021 14.45996 22.57007 21.10986 52.22998 63.77002 108.9399 111.26 112.3701 103.9001 104.52 70.08008 58.98999 69.25 81.15015 105.3501 121.8201 127.3601 130.1199 130.5901 124.54 98.16016 99.36987 86.92017 98.44995 99.75 125.6101 123.8201 129.26 127.04 20.30981 65.13013 68.29004 102.76 
-9999 -9999 -9999 -9999 -9999 -9999 -9999 -9999 -9999 -9999 -9999 -9999 -9999 -9999 -9999 -9999 -9999 -9999 -9999 -9999 -9999 -9999 -9999 -9999 -9999 -9999 -9999 -9999 -9999 -9999 -9999 -9999 -9999 -9999 -9999 -9999 -9999 -9999 -9999 -9999 -9999 -9999 -9999 -9999 -9999 -9999 -9999 -9999 -9999 -9999 -9999 -9999 -9999 -9999 -9999 -9999 -9999 -9999 -9999 -9999 -9999 -9999 -9999 -9999 -9999 -9999 -9999 -9999 -9999 -9999 -9999 -9999 -9999 -9999 -9999 -9999 -9999 -9999 -9999 -9999 -9999 -9999 -9999 -9999 -9999 -9999 -9999 -9999 -9999 -9999 -9999 -9999 -9999 -9999 -9999 -9999 -9999 -9999 -9999 -9999 -9999 -9999 -9999 -9999 -9999 -9999 -9999 -9999 -9999 -9999 -9999 -9999 -9999 -9999 -9999 -9999 -9999 -9999 -9999 -9999 -9999 -9999 -9999 -9999 -9999 -9999 -9999 -9999 -9999 -9999 -9999 -9999 -9999 -9999 -9999 -9999 -9999 -9999 -9999 -9999 -9999 -9999 -9999 -9999 -9999 -9999 -9999 -9999 -9999 -9999 -9999 -9999 -9999 -9999 -9999 -9999 -9999 -9999 -9999 -9999 -9999 -9999 -9999 -9999 -9999 -9999 -9999 -9999 -9999 -9999 -9999 -9999 -9999 -9999 -9999 -9999 -9999 -9999 -9999 -9999 -9999 -9999 -9999 -9999 -9999 -9999 -9999 -9999 -9999 -9999 -9999 -9999 -9999 -9999 -9999 -9999 -9999 -9999 -9999 -9999 -9999 -9999 -9999 -9999 -9999 -9999 -9999 -9999 -9999 -9999 -9999 -9999 -9999 -9999 -9999 -9999 -9999 -9999 -9999 -9999 -9999 -9999 -9999 -9999 -9999 -9999 -9999 -9999 -9999 -9999 -9999 -9999 -9999 -9999 -9999 -9999 -9999 -9999 -9999 -9999 -9999 -9999 -9999 -9999 -9999 -9999 -9999 -9999 -9999 -9999 -9999 -9999 -9999 -9999 -9999 -9999 -9999 -9999 -9999 -9999 -9999 -9999 -9999 -9999 -9999 -9999 -9999 -9999 -9999 -9999 -9999 -9999 -9999 -9999 -9999 -9999 -9999 -9999 -9999 -9999 -9999 -9999 -9999 -9999 -9999 -9999 -9999 -9999 -9999 -9999 -9999 -9999 -9999 -9999 -9999 -9999 -9999 -9999 -9999 -9999 -9999 -9999 -9999 -9999 -9999 -9999 -9999 -9999 -9999 -9999 -9999 -9999 -9999 -9999 -9999 -9999 -9999 -9999 -9999 -9999 -9999 -9999 -9999 -9999 -9999 -9999 -9999 -9999 -9999 -9999 -9999 -9999 -9999 -9999 -9999 -9999 -9999 -9999 -9999 -9999 -9999 -9999 -9999 -9999 -9999 -9999 -9999 -9999 -9999 -9999 -9999 -9999 -9999 -9999 -9999 -9999 -9999 -9999 -9999 -9999 -9999 -9999 -9999 -9999 -9999 -9999 -9999 -9999 -9999 -9999 -9999 -9999 -9999 -9999 -9999 -9999 -9999 -9999 -9999 -9999 -9999 -9999 -9999 -9999 -9999 -9999 -9999 -9999 -9999 -9999 -9999 -9999 -9999 -9999 -9999 -9999 -9999 -9999 -9999 -9999 -9999 -9999 -9999 -9999 -9999 -9999 -9999 -9999 -9999 -9999 -9999 -9999 -9999 -9999 -9999 -9999 -9999 -9999 -9999 -9999 -9999 -9999 -9999 -9999 -9999 -9999 -9999 -9999 -9999 -9999 -9999 -9999 -9999 -9999 -9999 -9999 -9999 -9999 -9999 -9999 -9999 -9999 -9999 -9999 -9999 -9999 -9999 -9999 -9999 -9999 -9999 -9999 -9999 -9999 -9999 -9999 -9999 -9999 -9999 -9999 -9999 -9999 -9999 -9999 -9999 -9999 -9999 -9999 -9999 -9999 -9999 -9999 -9999 -9999 -9999 -9999 -9999 -9999 -9999 -9999 -9999 -9999 -9999 -9999 -9999 -9999 -9999 -9999 -9999 -9999 -9999 -9999 -9999 -9999 -9999 -9999 -9999 -9999 180.4099 178.87 178.7899 186.21 188.3 188.4501 177.72 169.3599 168.9801 35.11987 36.30994 35.88989 34.24988 33.81995 113.5901 118.9299 129.0701 138.0701 137.65 126.0299 124.77 130.3999 136.29 143.37 142.0199 138.08 137.9401 127.29 104.2799 91.62012 4.329834 4.120117 0.0300293 122.3901 125.98 132.8201 130.8499 133.1399 153.3701 152.3999 136.1799 136.55 141.9299 146.1602 150.8398 157.6802 157.3999 159.8699 154.79 152.71 140.1899 124.2698 68.4502 128.9299 126.22 83.32007 134.74 131.4502 137.3 149.0801 152.46 140.7798 127.3201 115.1501 79.48999 135.3 123.5698 121.9302 109.45 114.3201 0.7600098 110.5999 106.4399 103.54 96.82007 28.48999 110.8599 119.76 129.45 125.5901 139.1802 134.8701 148.8499 153.05 149.2998 147.6899 140.4102 134.8601 122.3601 117.5298 111.3601 38.11987 127.27 46.2998 30.1001 107.3999 106.45 129.47 138.8198 138.6599 141.8699 135.7698 138.1201 132.24 122.1699 125.3901 123.97 132.51 126.6399 130 126.01 117.2 90.51001 116.3701 134.99 143.6501 151.8198 154.3201 154.7798 157.0701 151.22 164.5801 169.6499 169.53 162.8198 158.3801 134.51 134.9001 93.17993 88.52002 93.52979 93.26001 107 108.1699 122.45 123.55 128.3901 130.1201 136.4199 138.02 138.0999 125.8298 128.76 128.1001 132.3401 152.6199 157.78 154.8899 143.97 135.29 88.15991 91.42993 128.24 136.1899 140.8601 143.6899 134.4299 116.8501 116.8801 51.98999 68.57007 29.58008 34.62012 30.23999 34.88989 28.01001 30.1001 7.349854 1.179932 1.449951 2.969971 5.030029 3.090088 1.379883 3.01001 0.5300293 2.140137 2.409912 2.300049 0.829834 0.3601074 6.320068 4.120117 90.48999 74.46021 73.86987 99.59009 109.8799 124.03 122.5498 120.76 120.5 121.6501 115.01 81.26001 79.17993 78.94995 83.32007 102.78 117.78 125.5798 132.5 129.8901 115.98 26.22021 86.85986 64.90991 66.46997 99.7002 112.53 117.5901 110.29 110.8799 111.1101 14.3501 65.02002 71.87012 
-9999 -9999 -9999 -9999 -9999 -9999 -9999 -9999 -9999 -9999 -9999 -9999 -9999 -9999 -9999 -9999 -9999 -9999 -9999 -9999 -9999 -9999 -9999 -9999 -9999 -9999 -9999 -9999 -9999 -9999 -9999 -9999 -9999 -9999 -9999 -9999 -9999 -9999 -9999 -9999 -9999 -9999 -9999 -9999 -9999 -9999 -9999 -9999 -9999 -9999 -9999 -9999 -9999 -9999 -9999 -9999 -9999 -9999 -9999 -9999 -9999 -9999 -9999 -9999 -9999 -9999 -9999 -9999 -9999 -9999 -9999 -9999 -9999 -9999 -9999 -9999 -9999 -9999 -9999 -9999 -9999 -9999 -9999 -9999 -9999 -9999 -9999 -9999 -9999 -9999 -9999 -9999 -9999 -9999 -9999 -9999 -9999 -9999 -9999 -9999 -9999 -9999 -9999 -9999 -9999 -9999 -9999 -9999 -9999 -9999 -9999 -9999 -9999 -9999 -9999 -9999 -9999 -9999 -9999 -9999 -9999 -9999 -9999 -9999 -9999 -9999 -9999 -9999 -9999 -9999 -9999 -9999 -9999 -9999 -9999 -9999 -9999 -9999 -9999 -9999 -9999 -9999 -9999 -9999 -9999 -9999 -9999 -9999 -9999 -9999 -9999 -9999 -9999 -9999 -9999 -9999 -9999 -9999 -9999 -9999 -9999 -9999 -9999 -9999 -9999 -9999 -9999 -9999 -9999 -9999 -9999 -9999 -9999 -9999 -9999 -9999 -9999 -9999 -9999 -9999 -9999 -9999 -9999 -9999 -9999 -9999 -9999 -9999 -9999 -9999 -9999 -9999 -9999 -9999 -9999 -9999 -9999 -9999 -9999 -9999 -9999 -9999 -9999 -9999 -9999 -9999 -9999 -9999 -9999 -9999 -9999 -9999 -9999 -9999 -9999 -9999 -9999 -9999 -9999 -9999 -9999 -9999 -9999 -9999 -9999 -9999 -9999 -9999 -9999 -9999 -9999 -9999 -9999 -9999 -9999 -9999 -9999 -9999 -9999 -9999 -9999 -9999 -9999 -9999 -9999 -9999 -9999 -9999 -9999 -9999 -9999 -9999 -9999 -9999 -9999 -9999 -9999 -9999 -9999 -9999 -9999 -9999 -9999 -9999 -9999 -9999 -9999 -9999 -9999 -9999 -9999 -9999 -9999 -9999 -9999 -9999 -9999 -9999 -9999 -9999 -9999 -9999 -9999 -9999 -9999 -9999 -9999 -9999 -9999 -9999 -9999 -9999 -9999 -9999 -9999 -9999 -9999 -9999 -9999 -9999 -9999 -9999 -9999 -9999 -9999 -9999 -9999 -9999 -9999 -9999 -9999 -9999 -9999 -9999 -9999 -9999 -9999 -9999 -9999 -9999 -9999 -9999 -9999 -9999 -9999 -9999 -9999 -9999 -9999 -9999 -9999 -9999 -9999 -9999 -9999 -9999 -9999 -9999 -9999 -9999 -9999 -9999 -9999 -9999 -9999 -9999 -9999 -9999 -9999 -9999 -9999 -9999 -9999 -9999 -9999 -9999 -9999 -9999 -9999 -9999 -9999 -9999 -9999 -9999 -9999 -9999 -9999 -9999 -9999 -9999 -9999 -9999 -9999 -9999 -9999 -9999 -9999 -9999 -9999 -9999 -9999 -9999 -9999 -9999 -9999 -9999 -9999 -9999 -9999 -9999 -9999 -9999 -9999 -9999 -9999 -9999 -9999 -9999 -9999 -9999 -9999 -9999 -9999 -9999 -9999 -9999 -9999 -9999 -9999 -9999 -9999 -9999 -9999 -9999 -9999 -9999 -9999 -9999 -9999 -9999 -9999 -9999 -9999 -9999 -9999 -9999 -9999 -9999 -9999 -9999 -9999 -9999 -9999 -9999 -9999 -9999 -9999 -9999 -9999 -9999 -9999 -9999 -9999 -9999 -9999 -9999 -9999 -9999 -9999 -9999 -9999 -9999 -9999 -9999 -9999 -9999 -9999 -9999 -9999 -9999 -9999 -9999 -9999 -9999 -9999 -9999 -9999 -9999 -9999 -9999 -9999 -9999 -9999 -9999 -9999 -9999 -9999 -9999 -9999 -9999 -9999 -9999 -9999 -9999 -9999 -9999 -9999 -9999 -9999 -9999 -9999 -9999 -9999 -9999 -9999 -9999 -9999 184.2699 173.4401 170.88 181.1201 182.7599 186.52 184.6899 177.3699 170.4 169.5699 155.3899 39.70984 122.78 35.95007 35.95996 31.77002 26.37012 119.85 126.1599 123.7699 124.02 126.79 138.8301 143.47 146.9 147.42 145.3099 142.45 128.1602 112.3999 103.5999 2.870117 106.3101 138.8098 139.2898 137.95 136.0801 146.21 151.4399 153.0601 156.7 161.4102 155.54 141.3799 146.8599 146.0999 157.48 156.0798 160.48 154.3301 153.3599 137.2002 133.8301 137.6799 136.78 125.2798 119.6501 132.79 131.8 154.3401 150.1101 151.73 153.8098 150.95 115.03 134.5798 138.5 136.0598 139.24 136.25 127.5801 112.9299 2.119873 104.8699 100.1499 23.03003 49.20996 82.21997 116.6902 117.21 143.26 145.01 146.8201 151.77 154.73 152.77 148.2102 139.99 134.3301 129.79 135.4399 126.1001 105.8801 124.28 123.8101 118.3699 113.3298 112.96 133.28 136.46 143.1899 142.48 144.78 137.9199 128.3201 131.6501 120.8301 119.9099 134.6599 133.03 112.6101 121.6099 107.6899 102.27 112.3901 136.3899 139.5601 149.3298 157.26 153.4099 162.6899 155.4099 159.6399 164.8901 159.74 159.8801 153.7998 131.1301 131.5601 112.21 84.92993 55.72998 53.56006 75.56006 104.55 112.5 116.9199 117.73 120.9399 125.5 128.5801 130.05 121.9502 119.77 127.54 141.04 141.55 143.49 149.7002 145.52 113.52 115.55 91.22998 122.02 142.05 141.77 143.4602 143.9802 128.9299 128.5701 87.93994 67.14014 68.21997 33.84009 40.8501 35.94019 29.72998 30.97021 18.13013 41.07007 40.55005 41.95996 2.050049 0.4401855 0.04980469 1.840088 0.1201172 0.8098145 0.1799316 1.540039 0.670166 1.310059 2.77002 10.96997 95.38989 96.94995 98.16992 109.8101 118.04 126.6899 133.1201 132.6899 127.1499 118.03 112.3499 89.5 64.81006 74.03003 72.28979 92.83008 115.78 117.98 125.1799 116.4602 116.8901 114.5901 26.36987 25.97998 19.18994 16.3501 110.1602 106.97 109.78 109.1799 109.02 7.170166 62.21997 69.07983 
-9999 -9999 -9999 -9999 -9999 -9999 -9999 -9999 -9999 -9999 -9999 -9999 -9999 -9999 -9999 -9999 -9999 -9999 -9999 -9999 -9999 -9999 -9999 -9999 -9999 -9999 -9999 -9999 -9999 -9999 -9999 -9999 -9999 -9999 -9999 -9999 -9999 -9999 -9999 -9999 -9999 -9999 -9999 -9999 -9999 -9999 -9999 -9999 -9999 -9999 -9999 -9999 -9999 -9999 -9999 -9999 -9999 -9999 -9999 -9999 -9999 -9999 -9999 -9999 -9999 -9999 -9999 -9999 -9999 -9999 -9999 -9999 -9999 -9999 -9999 -9999 -9999 -9999 -9999 -9999 -9999 -9999 -9999 -9999 -9999 -9999 -9999 -9999 -9999 -9999 -9999 -9999 -9999 -9999 -9999 -9999 -9999 -9999 -9999 -9999 -9999 -9999 -9999 -9999 -9999 -9999 -9999 -9999 -9999 -9999 -9999 -9999 -9999 -9999 -9999 -9999 -9999 -9999 -9999 -9999 -9999 -9999 -9999 -9999 -9999 -9999 -9999 -9999 -9999 -9999 -9999 -9999 -9999 -9999 -9999 -9999 -9999 -9999 -9999 -9999 -9999 -9999 -9999 -9999 -9999 -9999 -9999 -9999 -9999 -9999 -9999 -9999 -9999 -9999 -9999 -9999 -9999 -9999 -9999 -9999 -9999 -9999 -9999 -9999 -9999 -9999 -9999 -9999 -9999 -9999 -9999 -9999 -9999 -9999 -9999 -9999 -9999 -9999 -9999 -9999 -9999 -9999 -9999 -9999 -9999 -9999 -9999 -9999 -9999 -9999 -9999 -9999 -9999 -9999 -9999 -9999 -9999 -9999 -9999 -9999 -9999 -9999 -9999 -9999 -9999 -9999 -9999 -9999 -9999 -9999 -9999 -9999 -9999 -9999 -9999 -9999 -9999 -9999 -9999 -9999 -9999 -9999 -9999 -9999 -9999 -9999 -9999 -9999 -9999 -9999 -9999 -9999 -9999 -9999 -9999 -9999 -9999 -9999 -9999 -9999 -9999 -9999 -9999 -9999 -9999 -9999 -9999 -9999 -9999 -9999 -9999 -9999 -9999 -9999 -9999 -9999 -9999 -9999 -9999 -9999 -9999 -9999 -9999 -9999 -9999 -9999 -9999 -9999 -9999 -9999 -9999 -9999 -9999 -9999 -9999 -9999 -9999 -9999 -9999 -9999 -9999 -9999 -9999 -9999 -9999 -9999 -9999 -9999 -9999 -9999 -9999 -9999 -9999 -9999 -9999 -9999 -9999 -9999 -9999 -9999 -9999 -9999 -9999 -9999 -9999 -9999 -9999 -9999 -9999 -9999 -9999 -9999 -9999 -9999 -9999 -9999 -9999 -9999 -9999 -9999 -9999 -9999 -9999 -9999 -9999 -9999 -9999 -9999 -9999 -9999 -9999 -9999 -9999 -9999 -9999 -9999 -9999 -9999 -9999 -9999 -9999 -9999 -9999 -9999 -9999 -9999 -9999 -9999 -9999 -9999 -9999 -9999 -9999 -9999 -9999 -9999 -9999 -9999 -9999 -9999 -9999 -9999 -9999 -9999 -9999 -9999 -9999 -9999 -9999 -9999 -9999 -9999 -9999 -9999 -9999 -9999 -9999 -9999 -9999 -9999 -9999 -9999 -9999 -9999 -9999 -9999 -9999 -9999 -9999 -9999 -9999 -9999 -9999 -9999 -9999 -9999 -9999 -9999 -9999 -9999 -9999 -9999 -9999 -9999 -9999 -9999 -9999 -9999 -9999 -9999 -9999 -9999 -9999 -9999 -9999 -9999 -9999 -9999 -9999 -9999 -9999 -9999 -9999 -9999 -9999 -9999 -9999 -9999 -9999 -9999 -9999 -9999 -9999 -9999 -9999 -9999 -9999 -9999 -9999 -9999 -9999 -9999 -9999 -9999 -9999 -9999 -9999 -9999 -9999 -9999 -9999 -9999 -9999 -9999 -9999 -9999 -9999 -9999 -9999 -9999 -9999 -9999 -9999 -9999 -9999 -9999 -9999 -9999 -9999 -9999 -9999 -9999 -9999 -9999 -9999 -9999 -9999 -9999 -9999 -9999 -9999 -9999 -9999 -9999 -9999 -9999 -9999 -9999 -9999 -9999 -9999 -9999 -9999 -9999 -9999 182.3 183.3 172.4399 166.7899 165.7599 176.3899 175.3201 179.1499 179.51 171.2301 170.0699 162.1899 140.38 120.6401 121.7601 116.1201 106.13 33.98999 160.3999 129.62 150.1801 150.2 133.2 131.7599 139.7301 141.98 148.7201 149.3899 146.78 137.63 131.5 118.4502 109.3401 135.9099 134.48 146.24 147.98 141.6099 144.1199 146.8599 154.6099 156.02 160.51 162.5801 156.1702 147.3401 145.5701 154.28 158.1699 158.28 160.51 159.0601 154.46 145.0701 144.9602 142.6299 141.1499 135.98 135.9001 140.05 145.4199 156.8198 157.3298 158.8599 155.8 149.1401 142.1699 148.74 149.1899 136.8601 145.48 138.3398 124.99 120.5701 119.5801 2.159912 98.30981 41.42993 34.82007 5.730225 105.77 115.8301 128.54 144.49 145.75 150.6499 153.3401 153.0901 149.21 139.6902 143.51 141.48 132.96 143.27 135.6699 135.5801 132.6499 112.72 111.3601 111.8101 122.98 139.4202 144.9099 145.73 142.6199 142.7002 132.3 145.1799 152.3201 141.9099 147.3 132.24 134.2998 143.1501 17.80005 1.23999 99.32983 133.3901 134.6201 148.25 154.0801 159.9902 162.5601 159.1199 161.95 158.45 156.24 151.5801 140.5298 133.8501 110.0898 102.7 91.73022 52.72998 52.80981 43.3999 39.37988 23.15015 111.8801 78.97998 118.1799 123.52 123.5601 117.3601 120.3801 126.1699 125.47 131.6599 139.1702 135.6299 138.23 136.1602 82.20996 111.3101 118.0801 124.0999 140.95 143.73 145.5598 141.4399 129.48 113.72 85.83984 64.40015 31.06006 32.20996 37.20996 31.59009 32.27002 19.73999 50.40991 42.08008 41.17993 40.61987 40.03003 2.090088 1.930176 1.380127 1.340088 0.2700195 0.1799316 1.340088 0.9499512 13.57007 17.51001 92.29004 96.39014 95.1499 94.68018 95.24023 126.53 125.9001 124.78 129.5598 125.75 114.3499 122.0801 123.5801 98.54004 97.84985 0.5598145 89.16016 90.12012 106.5598 112.1199 104.01 96.92993 31.55005 29.70996 24.11011 17.28979 32.46997 113.6199 116.24 130 123.76 117.97 117.4099 15.69019 44.27002 
-9999 -9999 -9999 -9999 -9999 -9999 -9999 -9999 -9999 -9999 -9999 -9999 -9999 -9999 -9999 -9999 -9999 -9999 -9999 -9999 -9999 -9999 -9999 -9999 -9999 -9999 -9999 -9999 -9999 -9999 -9999 -9999 -9999 -9999 -9999 -9999 -9999 -9999 -9999 -9999 -9999 -9999 -9999 -9999 -9999 -9999 -9999 -9999 -9999 -9999 -9999 -9999 -9999 -9999 -9999 -9999 -9999 -9999 -9999 -9999 -9999 -9999 -9999 -9999 -9999 -9999 -9999 -9999 -9999 -9999 -9999 -9999 -9999 -9999 -9999 -9999 -9999 -9999 -9999 -9999 -9999 -9999 -9999 -9999 -9999 -9999 -9999 -9999 -9999 -9999 -9999 -9999 -9999 -9999 -9999 -9999 -9999 -9999 -9999 -9999 -9999 -9999 -9999 -9999 -9999 -9999 -9999 -9999 -9999 -9999 -9999 -9999 -9999 -9999 -9999 -9999 -9999 -9999 -9999 -9999 -9999 -9999 -9999 -9999 -9999 -9999 -9999 -9999 -9999 -9999 -9999 -9999 -9999 -9999 -9999 -9999 -9999 -9999 -9999 -9999 -9999 -9999 -9999 -9999 -9999 -9999 -9999 -9999 -9999 -9999 -9999 -9999 -9999 -9999 -9999 -9999 -9999 -9999 -9999 -9999 -9999 -9999 -9999 -9999 -9999 -9999 -9999 -9999 -9999 -9999 -9999 -9999 -9999 -9999 -9999 -9999 -9999 -9999 -9999 -9999 -9999 -9999 -9999 -9999 -9999 -9999 -9999 -9999 -9999 -9999 -9999 -9999 -9999 -9999 -9999 -9999 -9999 -9999 -9999 -9999 -9999 -9999 -9999 -9999 -9999 -9999 -9999 -9999 -9999 -9999 -9999 -9999 -9999 -9999 -9999 -9999 -9999 -9999 -9999 -9999 -9999 -9999 -9999 -9999 -9999 -9999 -9999 -9999 -9999 -9999 -9999 -9999 -9999 -9999 -9999 -9999 -9999 -9999 -9999 -9999 -9999 -9999 -9999 -9999 -9999 -9999 -9999 -9999 -9999 -9999 -9999 -9999 -9999 -9999 -9999 -9999 -9999 -9999 -9999 -9999 -9999 -9999 -9999 -9999 -9999 -9999 -9999 -9999 -9999 -9999 -9999 -9999 -9999 -9999 -9999 -9999 -9999 -9999 -9999 -9999 -9999 -9999 -9999 -9999 -9999 -9999 -9999 -9999 -9999 -9999 -9999 -9999 -9999 -9999 -9999 -9999 -9999 -9999 -9999 -9999 -9999 -9999 -9999 -9999 -9999 -9999 -9999 -9999 -9999 -9999 -9999 -9999 -9999 -9999 -9999 -9999 -9999 -9999 -9999 -9999 -9999 -9999 -9999 -9999 -9999 -9999 -9999 -9999 -9999 -9999 -9999 -9999 -9999 -9999 -9999 -9999 -9999 -9999 -9999 -9999 -9999 -9999 -9999 -9999 -9999 -9999 -9999 -9999 -9999 -9999 -9999 -9999 -9999 -9999 -9999 -9999 -9999 -9999 -9999 -9999 -9999 -9999 -9999 -9999 -9999 -9999 -9999 -9999 -9999 -9999 -9999 -9999 -9999 -9999 -9999 -9999 -9999 -9999 -9999 -9999 -9999 -9999 -9999 -9999 -9999 -9999 -9999 -9999 -9999 -9999 -9999 -9999 -9999 -9999 -9999 -9999 -9999 -9999 -9999 -9999 -9999 -9999 -9999 -9999 -9999 -9999 -9999 -9999 -9999 -9999 -9999 -9999 -9999 -9999 -9999 -9999 -9999 -9999 -9999 -9999 -9999 -9999 -9999 -9999 -9999 -9999 -9999 -9999 -9999 -9999 -9999 -9999 -9999 -9999 -9999 -9999 -9999 -9999 -9999 -9999 -9999 -9999 -9999 -9999 -9999 -9999 -9999 -9999 -9999 -9999 -9999 -9999 -9999 -9999 -9999 -9999 -9999 -9999 -9999 -9999 -9999 -9999 -9999 -9999 -9999 -9999 -9999 -9999 -9999 -9999 -9999 -9999 -9999 -9999 -9999 -9999 -9999 -9999 -9999 -9999 -9999 -9999 -9999 -9999 -9999 -9999 -9999 -9999 -9999 -9999 -9999 -9999 -9999 -9999 172.34 171.61 180.9301 171.91 161.41 169.1201 168.84 172.24 176.0801 170.4901 167.8099 172.8201 169.49 162.2899 160.1599 143.1801 119.27 166.6801 146.52 157.0001 148.6199 148.89 146.26 130.98 133.8401 139.6699 142.4099 147.5699 149.6399 145.1301 134.0801 128.71 116.6499 106 132.54 147.52 145.1299 149.3101 151.4399 147.3799 149.24 157.1899 162.8501 165.3398 165.1599 158.78 141.22 139.01 152.02 151.48 154.8601 158.4099 153.46 151.4302 140.6299 150.6101 149.78 151.24 140.6099 142.9202 131.1001 144.5801 155.79 161.1501 165.7 159.0798 152.96 140.55 148.8901 149.3301 150.5598 142.9099 141.8701 134.02 134.03 106.1199 102.9099 12.06006 8.860107 8.73999 95.12012 118.9602 128.8301 140.1301 140.8298 147.4001 146.52 151.8201 148.0601 145.1201 138.5601 140.24 139.3599 152.79 146.99 137.5798 144.03 131 115.95 95.09009 110.6101 125.21 139.46 141.5 143.6099 141.3799 138.5801 135.4099 156.0698 148.9302 156.3301 154.47 148.2698 146.03 121.3501 118.99 15.3999 109.49 131.5898 130.5701 141.8398 151.79 159.22 162.98 158.3699 156.1501 151.3501 147.9702 143.3601 134.24 110.25 91.01001 87.16992 92.61011 49.3999 127.6799 124.0701 127.5601 12.48999 12.14014 2.440186 0.5100098 1.949951 119.72 112.9402 124.53 135.21 135.5601 135.1799 129.25 133.95 127.76 128.27 83.41992 107.75 116.98 130.55 141.4299 144.5601 141.5801 142.98 135.7202 128.4299 110.8198 80.27002 30.3999 19.57983 12.8501 29.37012 25.52002 19.61011 48.3999 53.38989 49.34009 53.26001 41.40015 34.53003 4.179932 1.169922 1.109863 1.589844 0.5100098 1.719971 14.91016 24.51978 88.30981 86.91992 96.11011 93.89014 74.93018 115.95 115.29 128.95 136.4299 135.5601 132.76 132.3899 130.52 119.53 109.7102 96.28003 40.25 15.43994 59.62988 89.32983 1.789795 101.26 114.97 26.43018 26.48999 43.62988 39.70996 42.02002 118.04 116.3401 128.3899 125.4299 122.21 120.8 38.28979 114.8901 
-9999 -9999 -9999 -9999 -9999 -9999 -9999 -9999 -9999 -9999 -9999 -9999 -9999 -9999 -9999 -9999 -9999 -9999 -9999 -9999 -9999 -9999 -9999 -9999 -9999 -9999 -9999 -9999 -9999 -9999 -9999 -9999 -9999 -9999 -9999 -9999 -9999 -9999 -9999 -9999 -9999 -9999 -9999 -9999 -9999 -9999 -9999 -9999 -9999 -9999 -9999 -9999 -9999 -9999 -9999 -9999 -9999 -9999 -9999 -9999 -9999 -9999 -9999 -9999 -9999 -9999 -9999 -9999 -9999 -9999 -9999 -9999 -9999 -9999 -9999 -9999 -9999 -9999 -9999 -9999 -9999 -9999 -9999 -9999 -9999 -9999 -9999 -9999 -9999 -9999 -9999 -9999 -9999 -9999 -9999 -9999 -9999 -9999 -9999 -9999 -9999 -9999 -9999 -9999 -9999 -9999 -9999 -9999 -9999 -9999 -9999 -9999 -9999 -9999 -9999 -9999 -9999 -9999 -9999 -9999 -9999 -9999 -9999 -9999 -9999 -9999 -9999 -9999 -9999 -9999 -9999 -9999 -9999 -9999 -9999 -9999 -9999 -9999 -9999 -9999 -9999 -9999 -9999 -9999 -9999 -9999 -9999 -9999 -9999 -9999 -9999 -9999 -9999 -9999 -9999 -9999 -9999 -9999 -9999 -9999 -9999 -9999 -9999 -9999 -9999 -9999 -9999 -9999 -9999 -9999 -9999 -9999 -9999 -9999 -9999 -9999 -9999 -9999 -9999 -9999 -9999 -9999 -9999 -9999 -9999 -9999 -9999 -9999 -9999 -9999 -9999 -9999 -9999 -9999 -9999 -9999 -9999 -9999 -9999 -9999 -9999 -9999 -9999 -9999 -9999 -9999 -9999 -9999 -9999 -9999 -9999 -9999 -9999 -9999 -9999 -9999 -9999 -9999 -9999 -9999 -9999 -9999 -9999 -9999 -9999 -9999 -9999 -9999 -9999 -9999 -9999 -9999 -9999 -9999 -9999 -9999 -9999 -9999 -9999 -9999 -9999 -9999 -9999 -9999 -9999 -9999 -9999 -9999 -9999 -9999 -9999 -9999 -9999 -9999 -9999 -9999 -9999 -9999 -9999 -9999 -9999 -9999 -9999 -9999 -9999 -9999 -9999 -9999 -9999 -9999 -9999 -9999 -9999 -9999 -9999 -9999 -9999 -9999 -9999 -9999 -9999 -9999 -9999 -9999 -9999 -9999 -9999 -9999 -9999 -9999 -9999 -9999 -9999 -9999 -9999 -9999 -9999 -9999 -9999 -9999 -9999 -9999 -9999 -9999 -9999 -9999 -9999 -9999 -9999 -9999 -9999 -9999 -9999 -9999 -9999 -9999 -9999 -9999 -9999 -9999 -9999 -9999 -9999 -9999 -9999 -9999 -9999 -9999 -9999 -9999 -9999 -9999 -9999 -9999 -9999 -9999 -9999 -9999 -9999 -9999 -9999 -9999 -9999 -9999 -9999 -9999 -9999 -9999 -9999 -9999 -9999 -9999 -9999 -9999 -9999 -9999 -9999 -9999 -9999 -9999 -9999 -9999 -9999 -9999 -9999 -9999 -9999 -9999 -9999 -9999 -9999 -9999 -9999 -9999 -9999 -9999 -9999 -9999 -9999 -9999 -9999 -9999 -9999 -9999 -9999 -9999 -9999 -9999 -9999 -9999 -9999 -9999 -9999 -9999 -9999 -9999 -9999 -9999 -9999 -9999 -9999 -9999 -9999 -9999 -9999 -9999 -9999 -9999 -9999 -9999 -9999 -9999 -9999 -9999 -9999 -9999 -9999 -9999 -9999 -9999 -9999 -9999 -9999 -9999 -9999 -9999 -9999 -9999 -9999 -9999 -9999 -9999 -9999 -9999 -9999 -9999 -9999 -9999 -9999 -9999 -9999 -9999 -9999 -9999 -9999 -9999 -9999 -9999 -9999 -9999 -9999 -9999 -9999 -9999 -9999 -9999 -9999 -9999 -9999 -9999 -9999 -9999 -9999 -9999 -9999 -9999 -9999 -9999 -9999 -9999 -9999 -9999 -9999 -9999 -9999 -9999 -9999 -9999 -9999 -9999 -9999 -9999 -9999 -9999 -9999 -9999 -9999 -9999 -9999 -9999 -9999 -9999 150.1599 152.6699 152.8601 157.0901 156.64 146.2799 155.65 165.3101 164.23 156.27 160.21 164.4701 171.8401 170.4501 172.4701 165.3601 160.8398 141.7899 112.1801 164.0798 172.3101 173.25 172.2 163.7 129.7899 130.7599 123.9901 131.1399 136.8201 143.39 142.96 138.6301 129.0901 119.1199 102.6699 125.0701 134.76 134.53 150.8899 149.3098 150.1001 147.5701 145.8699 157.8701 157.1599 161.3398 162.26 155.5801 147.54 145.1899 152.03 149.99 151.9202 153.8601 152.8801 146.1699 142.2798 148.3501 151.3799 153.2698 151.74 142.5 133.99 149.1301 153.96 158.5898 162.4099 159.5701 150.8401 144.5901 152.6699 156.04 158.4399 153.73 146.4399 142.4502 133.8899 106.8501 102.95 8.280029 10.30981 8.76001 96.08984 93.27002 122.05 133.5898 140.02 138.45 135.6802 145.8599 146.1599 135.9299 135.9199 149.0901 158.53 158.3398 164.8801 154.0798 149.51 142.29 118.9099 94.23999 108.3799 124.26 125.0999 135.24 136.3 140.1799 135.3701 133.8999 156.3701 158.48 161.3101 152.0598 143.6699 144.1602 117.0698 116.55 7.389893 82 106.3601 125.4299 144.29 151.53 154.9199 154.9099 153.8501 145.8501 145.77 132.3 133.8601 111.74 108.1301 118.95 130.1499 101.3699 101.1802 125.24 124.0898 124.1401 12.23999 13.04004 12.58984 17.65015 12.88013 118.21 114.5801 140.1199 140.03 144.4399 131.8899 139.8398 130.73 107.7 108.45 76.4502 96.86987 114.3101 116.4001 135.0798 137.79 135.54 133.7002 120.26 87.62988 79.59009 80.07983 70.27002 16.12012 12.55981 11.20996 23.06982 43.82007 49.96997 50.52979 59.01001 54.36011 48.07007 23.38013 20.42017 0.9599609 2.01001 0.6499023 0.119873 4.47998 12.33008 12.04004 59.43018 83.15991 90.75 90.70996 105.23 136.27 133.9702 137.4199 149.27 145.3401 146.47 133.5698 122.51 105.3 99.93994 99.91016 61.75 57.93018 58.02002 22.06982 60.22998 19.70996 121.1499 120.2 43.09985 42.37988 45.34009 81.54004 121.6401 119.7402 128.8298 129.8201 123.0701 118.27 120.4502 118.6101 
-9999 -9999 -9999 -9999 -9999 -9999 -9999 -9999 -9999 -9999 -9999 -9999 -9999 -9999 -9999 -9999 -9999 -9999 -9999 -9999 -9999 -9999 -9999 -9999 -9999 -9999 -9999 -9999 -9999 -9999 -9999 -9999 -9999 -9999 -9999 -9999 -9999 -9999 -9999 -9999 -9999 -9999 -9999 -9999 -9999 -9999 -9999 -9999 -9999 -9999 -9999 -9999 -9999 -9999 -9999 -9999 -9999 -9999 -9999 -9999 -9999 -9999 -9999 -9999 -9999 -9999 -9999 -9999 -9999 -9999 -9999 -9999 -9999 -9999 -9999 -9999 -9999 -9999 -9999 -9999 -9999 -9999 -9999 -9999 -9999 -9999 -9999 -9999 -9999 -9999 -9999 -9999 -9999 -9999 -9999 -9999 -9999 -9999 -9999 -9999 -9999 -9999 -9999 -9999 -9999 -9999 -9999 -9999 -9999 -9999 -9999 -9999 -9999 -9999 -9999 -9999 -9999 -9999 -9999 -9999 -9999 -9999 -9999 -9999 -9999 -9999 -9999 -9999 -9999 -9999 -9999 -9999 -9999 -9999 -9999 -9999 -9999 -9999 -9999 -9999 -9999 -9999 -9999 -9999 -9999 -9999 -9999 -9999 -9999 -9999 -9999 -9999 -9999 -9999 -9999 -9999 -9999 -9999 -9999 -9999 -9999 -9999 -9999 -9999 -9999 -9999 -9999 -9999 -9999 -9999 -9999 -9999 -9999 -9999 -9999 -9999 -9999 -9999 -9999 -9999 -9999 -9999 -9999 -9999 -9999 -9999 -9999 -9999 -9999 -9999 -9999 -9999 -9999 -9999 -9999 -9999 -9999 -9999 -9999 -9999 -9999 -9999 -9999 -9999 -9999 -9999 -9999 -9999 -9999 -9999 -9999 -9999 -9999 -9999 -9999 -9999 -9999 -9999 -9999 -9999 -9999 -9999 -9999 -9999 -9999 -9999 -9999 -9999 -9999 -9999 -9999 -9999 -9999 -9999 -9999 -9999 -9999 -9999 -9999 -9999 -9999 -9999 -9999 -9999 -9999 -9999 -9999 -9999 -9999 -9999 -9999 -9999 -9999 -9999 -9999 -9999 -9999 -9999 -9999 -9999 -9999 -9999 -9999 -9999 -9999 -9999 -9999 -9999 -9999 -9999 -9999 -9999 -9999 -9999 -9999 -9999 -9999 -9999 -9999 -9999 -9999 -9999 -9999 -9999 -9999 -9999 -9999 -9999 -9999 -9999 -9999 -9999 -9999 -9999 -9999 -9999 -9999 -9999 -9999 -9999 -9999 -9999 -9999 -9999 -9999 -9999 -9999 -9999 -9999 -9999 -9999 -9999 -9999 -9999 -9999 -9999 -9999 -9999 -9999 -9999 -9999 -9999 -9999 -9999 -9999 -9999 -9999 -9999 -9999 -9999 -9999 -9999 -9999 -9999 -9999 -9999 -9999 -9999 -9999 -9999 -9999 -9999 -9999 -9999 -9999 -9999 -9999 -9999 -9999 -9999 -9999 -9999 -9999 -9999 -9999 -9999 -9999 -9999 -9999 -9999 -9999 -9999 -9999 -9999 -9999 -9999 -9999 -9999 -9999 -9999 -9999 -9999 -9999 -9999 -9999 -9999 -9999 -9999 -9999 -9999 -9999 -9999 -9999 -9999 -9999 -9999 -9999 -9999 -9999 -9999 -9999 -9999 -9999 -9999 -9999 -9999 -9999 -9999 -9999 -9999 -9999 -9999 -9999 -9999 -9999 -9999 -9999 -9999 -9999 -9999 -9999 -9999 -9999 -9999 -9999 -9999 -9999 -9999 -9999 -9999 -9999 -9999 -9999 -9999 -9999 -9999 -9999 -9999 -9999 -9999 -9999 -9999 -9999 -9999 -9999 -9999 -9999 -9999 -9999 -9999 -9999 -9999 -9999 -9999 -9999 -9999 -9999 -9999 -9999 -9999 -9999 -9999 -9999 -9999 -9999 -9999 -9999 -9999 -9999 -9999 -9999 -9999 -9999 -9999 -9999 -9999 -9999 -9999 -9999 -9999 -9999 -9999 -9999 -9999 -9999 -9999 -9999 -9999 -9999 -9999 -9999 -9999 -9999 -9999 -9999 -9999 -9999 -9999 -9999 -9999 -9999 140.9901 107.0199 148.9701 150.61 155.24 154.7499 152.8401 0 153.3 146.6299 148.1899 158.54 153.8901 174.98 173.59 171.5699 167.98 163.65 163.09 161.1901 183.2399 182.7999 177.3599 169.4601 160.6101 128.3699 133.49 118.8501 134.35 133.0701 134.0599 134.63 134.58 122.2002 113.21 148.95 142.47 132.4199 156.76 152.6201 149.1099 152.95 150.52 145.0601 150.3401 151.49 154.1001 157.71 156.02 150.77 151.4502 154.1699 153.8599 148.1001 149.9399 146.46 140.6101 143.26 144.4502 150.51 153.8901 150.5801 141.4102 133.0701 150.3501 151.3501 156.46 156.75 148.8298 140.1099 146.72 155.3401 158.25 159.3401 158.5298 146.6101 142.8201 132.9001 132.72 116.99 113.9399 0 1 94.91992 92.26001 125.77 134.05 129.6201 131.72 129.75 141.6802 134.22 149.3899 151.7202 154.9299 157.03 167.8799 163.78 163.7002 151.3101 146.98 124.4202 116.4299 107.0498 116.52 122.5598 129.0801 130.8899 127.25 142.52 148.6799 162.54 163.9202 167.3801 164.03 156.3801 150.04 146.72 134.78 103.6799 94.36011 94.57007 121.8601 140.0198 146.8 146.8799 127.3901 143.1401 144.3999 140.3201 130.1301 132.8701 115 112.5 140.9199 139.24 127.0701 134.27 146.22 121.7002 117.2 112.0601 113.4202 132.1799 16.19019 74.82007 105.45 127.1301 137.1799 145.9399 149.79 147.2002 145.8601 136.1802 120.99 66.33984 85.91992 96.23999 97.81006 100.8501 101.9602 125.8298 134.4399 116.3799 118.1799 88.31982 84.68018 67.65015 65.37988 10.84985 9.75 8.900146 10.01001 26.28003 33.45996 45.88013 52.48999 51.95996 29.93994 19.94995 15.73999 2.290039 4.02002 1.860107 0.08007813 2.209961 7.26001 41.63013 54.98999 82.78003 89.98999 88.79004 120.3 131.8201 154.45 154.2 152.3398 149.6599 147.3699 122.3701 122.3801 121.04 63.90991 86.92993 84.37988 84.15991 59.25 59.16992 99.03003 3.530029 124.3701 118.55 115.3601 91.21997 90.47021 98.39014 116.4602 125.8901 131.53 132.99 129.5601 113.51 122.5398 120.9202 
-9999 -9999 -9999 -9999 -9999 -9999 -9999 -9999 -9999 -9999 -9999 -9999 -9999 -9999 -9999 -9999 -9999 -9999 -9999 -9999 -9999 -9999 -9999 -9999 -9999 -9999 -9999 -9999 -9999 -9999 -9999 -9999 -9999 -9999 -9999 -9999 -9999 -9999 -9999 -9999 -9999 -9999 -9999 -9999 -9999 -9999 -9999 -9999 -9999 -9999 -9999 -9999 -9999 -9999 -9999 -9999 -9999 -9999 -9999 -9999 -9999 -9999 -9999 -9999 -9999 -9999 -9999 -9999 -9999 -9999 -9999 -9999 -9999 -9999 -9999 -9999 -9999 -9999 -9999 -9999 -9999 -9999 -9999 -9999 -9999 -9999 -9999 -9999 -9999 -9999 -9999 -9999 -9999 -9999 -9999 -9999 -9999 -9999 -9999 -9999 -9999 -9999 -9999 -9999 -9999 -9999 -9999 -9999 -9999 -9999 -9999 -9999 -9999 -9999 -9999 -9999 -9999 -9999 -9999 -9999 -9999 -9999 -9999 -9999 -9999 -9999 -9999 -9999 -9999 -9999 -9999 -9999 -9999 -9999 -9999 -9999 -9999 -9999 -9999 -9999 -9999 -9999 -9999 -9999 -9999 -9999 -9999 -9999 -9999 -9999 -9999 -9999 -9999 -9999 -9999 -9999 -9999 -9999 -9999 -9999 -9999 -9999 -9999 -9999 -9999 -9999 -9999 -9999 -9999 -9999 -9999 -9999 -9999 -9999 -9999 -9999 -9999 -9999 -9999 -9999 -9999 -9999 -9999 -9999 -9999 -9999 -9999 -9999 -9999 -9999 -9999 -9999 -9999 -9999 -9999 -9999 -9999 -9999 -9999 -9999 -9999 -9999 -9999 -9999 -9999 -9999 -9999 -9999 -9999 -9999 -9999 -9999 -9999 -9999 -9999 -9999 -9999 -9999 -9999 -9999 -9999 -9999 -9999 -9999 -9999 -9999 -9999 -9999 -9999 -9999 -9999 -9999 -9999 -9999 -9999 -9999 -9999 -9999 -9999 -9999 -9999 -9999 -9999 -9999 -9999 -9999 -9999 -9999 -9999 -9999 -9999 -9999 -9999 -9999 -9999 -9999 -9999 -9999 -9999 -9999 -9999 -9999 -9999 -9999 -9999 -9999 -9999 -9999 -9999 -9999 -9999 -9999 -9999 -9999 -9999 -9999 -9999 -9999 -9999 -9999 -9999 -9999 -9999 -9999 -9999 -9999 -9999 -9999 -9999 -9999 -9999 -9999 -9999 -9999 -9999 -9999 -9999 -9999 -9999 -9999 -9999 -9999 -9999 -9999 -9999 -9999 -9999 -9999 -9999 -9999 -9999 -9999 -9999 -9999 -9999 -9999 -9999 -9999 -9999 -9999 -9999 -9999 -9999 -9999 -9999 -9999 -9999 -9999 -9999 -9999 -9999 -9999 -9999 -9999 -9999 -9999 -9999 -9999 -9999 -9999 -9999 -9999 -9999 -9999 -9999 -9999 -9999 -9999 -9999 -9999 -9999 -9999 -9999 -9999 -9999 -9999 -9999 -9999 -9999 -9999 -9999 -9999 -9999 -9999 -9999 -9999 -9999 -9999 -9999 -9999 -9999 -9999 -9999 -9999 -9999 -9999 -9999 -9999 -9999 -9999 -9999 -9999 -9999 -9999 -9999 -9999 -9999 -9999 -9999 -9999 -9999 -9999 -9999 -9999 -9999 -9999 -9999 -9999 -9999 -9999 -9999 -9999 -9999 -9999 -9999 -9999 -9999 -9999 -9999 -9999 -9999 -9999 -9999 -9999 -9999 -9999 -9999 -9999 -9999 -9999 -9999 -9999 -9999 -9999 -9999 -9999 -9999 -9999 -9999 -9999 -9999 -9999 -9999 -9999 -9999 -9999 -9999 -9999 -9999 -9999 -9999 -9999 -9999 -9999 -9999 -9999 -9999 -9999 -9999 -9999 -9999 -9999 -9999 -9999 -9999 -9999 -9999 -9999 -9999 -9999 -9999 -9999 -9999 -9999 -9999 -9999 -9999 -9999 -9999 -9999 -9999 -9999 -9999 -9999 -9999 -9999 -9999 -9999 -9999 -9999 -9999 -9999 -9999 -9999 -9999 -9999 -9999 -9999 -9999 -9999 138.8999 138.3799 124.88 144.33 164.4301 168.4901 168.1101 142.23 157.3501 146.4099 0 138.6299 133.4501 143.46 176.9901 174.73 169.0099 167.5898 160.0999 168.74 165.48 179.3301 178.33 173.4901 167.3901 177.3201 176.8201 168.29 133.9999 150.47 130.8999 123.8199 125.3699 119.1399 142.5298 139.3801 157.49 167.54 169.1699 155.1799 152.2898 148.78 149.6599 148.25 144.1199 150.74 154.3201 162.6699 161.4299 158.8 152.8398 149.2002 152.1101 155.3599 154.4199 147.6101 144.6201 142.55 146.78 148.1902 148.77 148.4199 145.1899 143.0598 125.0498 144.55 145.96 147.23 149.8201 147.8801 141.5999 144.51 153.1799 158.5801 161.48 161.3801 156.47 144.5701 136.5 137.25 115.54 114.8801 124.46 95.76001 112.75 109.6201 110.6501 113.0701 111.2402 129.6201 128.8999 136.8601 130.8301 147.51 156.3098 158.1001 155.47 168.3499 169.98 166.3101 160.95 136.1301 134.1899 132.96 119.2302 130.6399 135.7898 135.6101 131.3 125.6902 144.78 145.24 162.9001 166.5801 168.97 163.76 153.3 151.5701 144.1099 137.6602 115.95 127.29 129.8398 130.6301 132.2698 133.24 110.8501 126.6201 129.29 129.53 135.9102 122.5701 110.78 108.3999 140.45 146.6101 153.2 152.97 152.53 149.7 157.1499 146.6501 131.1602 129.1199 114.8701 106.23 132.5 120.8899 125.4402 141.73 3.179932 150.03 148.73 142.72 136.6001 127.5601 105.79 81.56982 93.76001 93.21997 93.61987 96.27002 99.69995 116.3101 103.3401 92.40991 84.06982 91.17017 15.77002 2.449951 14.12988 5.300049 6.540039 7.719971 29.75 30.43994 35.15991 35.53003 41.02979 26.31006 5.699951 3.310059 3.400146 3.5 1.549805 0 4.839844 42.57007 41.09009 41.05005 73.41992 71.27002 77.12012 141.46 138.5 151.53 158.0701 151.1099 140.2 149.1799 121.3101 117.77 118.1199 114.01 84.27002 96.25 104.95 64.11987 95.19995 95.55981 96.10986 140.3201 135.6001 133.02 129.0398 106.79 108.8 109.8601 105.6699 125.5999 128.3401 120.5 116.27 124.54 124.5901 
-9999 -9999 -9999 -9999 -9999 -9999 -9999 -9999 -9999 -9999 -9999 -9999 -9999 -9999 -9999 -9999 -9999 -9999 -9999 -9999 -9999 -9999 -9999 -9999 -9999 -9999 -9999 -9999 -9999 -9999 -9999 -9999 -9999 -9999 -9999 -9999 -9999 -9999 -9999 -9999 -9999 -9999 -9999 -9999 -9999 -9999 -9999 -9999 -9999 -9999 -9999 -9999 -9999 -9999 -9999 -9999 -9999 -9999 -9999 -9999 -9999 -9999 -9999 -9999 -9999 -9999 -9999 -9999 -9999 -9999 -9999 -9999 -9999 -9999 -9999 -9999 -9999 -9999 -9999 -9999 -9999 -9999 -9999 -9999 -9999 -9999 -9999 -9999 -9999 -9999 -9999 -9999 -9999 -9999 -9999 -9999 -9999 -9999 -9999 -9999 -9999 -9999 -9999 -9999 -9999 -9999 -9999 -9999 -9999 -9999 -9999 -9999 -9999 -9999 -9999 -9999 -9999 -9999 -9999 -9999 -9999 -9999 -9999 -9999 -9999 -9999 -9999 -9999 -9999 -9999 -9999 -9999 -9999 -9999 -9999 -9999 -9999 -9999 -9999 -9999 -9999 -9999 -9999 -9999 -9999 -9999 -9999 -9999 -9999 -9999 -9999 -9999 -9999 -9999 -9999 -9999 -9999 -9999 -9999 -9999 -9999 -9999 -9999 -9999 -9999 -9999 -9999 -9999 -9999 -9999 -9999 -9999 -9999 -9999 -9999 -9999 -9999 -9999 -9999 -9999 -9999 -9999 -9999 -9999 -9999 -9999 -9999 -9999 -9999 -9999 -9999 -9999 -9999 -9999 -9999 -9999 -9999 -9999 -9999 -9999 -9999 -9999 -9999 -9999 -9999 -9999 -9999 -9999 -9999 -9999 -9999 -9999 -9999 -9999 -9999 -9999 -9999 -9999 -9999 -9999 -9999 -9999 -9999 -9999 -9999 -9999 -9999 -9999 -9999 -9999 -9999 -9999 -9999 -9999 -9999 -9999 -9999 -9999 -9999 -9999 -9999 -9999 -9999 -9999 -9999 -9999 -9999 -9999 -9999 -9999 -9999 -9999 -9999 -9999 -9999 -9999 -9999 -9999 -9999 -9999 -9999 -9999 -9999 -9999 -9999 -9999 -9999 -9999 -9999 -9999 -9999 -9999 -9999 -9999 -9999 -9999 -9999 -9999 -9999 -9999 -9999 -9999 -9999 -9999 -9999 -9999 -9999 -9999 -9999 -9999 -9999 -9999 -9999 -9999 -9999 -9999 -9999 -9999 -9999 -9999 -9999 -9999 -9999 -9999 -9999 -9999 -9999 -9999 -9999 -9999 -9999 -9999 -9999 -9999 -9999 -9999 -9999 -9999 -9999 -9999 -9999 -9999 -9999 -9999 -9999 -9999 -9999 -9999 -9999 -9999 -9999 -9999 -9999 -9999 -9999 -9999 -9999 -9999 -9999 -9999 -9999 -9999 -9999 -9999 -9999 -9999 -9999 -9999 -9999 -9999 -9999 -9999 -9999 -9999 -9999 -9999 -9999 -9999 -9999 -9999 -9999 -9999 -9999 -9999 -9999 -9999 -9999 -9999 -9999 -9999 -9999 -9999 -9999 -9999 -9999 -9999 -9999 -9999 -9999 -9999 -9999 -9999 -9999 -9999 -9999 -9999 -9999 -9999 -9999 -9999 -9999 -9999 -9999 -9999 -9999 -9999 -9999 -9999 -9999 -9999 -9999 -9999 -9999 -9999 -9999 -9999 -9999 -9999 -9999 -9999 -9999 -9999 -9999 -9999 -9999 -9999 -9999 -9999 -9999 -9999 -9999 -9999 -9999 -9999 -9999 -9999 -9999 -9999 -9999 -9999 -9999 -9999 -9999 -9999 -9999 -9999 -9999 -9999 -9999 -9999 -9999 -9999 -9999 -9999 -9999 -9999 -9999 -9999 -9999 -9999 -9999 -9999 -9999 -9999 -9999 -9999 -9999 -9999 -9999 -9999 -9999 -9999 -9999 -9999 -9999 -9999 -9999 -9999 -9999 -9999 -9999 -9999 -9999 -9999 -9999 -9999 -9999 -9999 -9999 -9999 -9999 -9999 -9999 -9999 -9999 -9999 -9999 -9999 -9999 120.35 122.4701 120.62 125.7999 135.24 175.8599 167.9601 176.17 175.53 165.05 154.76 162.66 160.7 161.27 176.8301 174.61 181.1299 175.4 177.2001 163.67 165.3101 164.02 179.51 183.52 187.4199 184.8099 182.98 175.25 170.96 168.39 148.67 146.64 104.1101 117.6499 102.55 100.0601 140.4199 153.1501 165.8599 167.9399 170.5198 166.3901 159.8501 145.1301 144.4399 142.6099 156.5701 156.3201 164.0801 164.26 160.04 157.8499 156.27 156.8501 155.8599 155.8501 151.3398 144.8899 153.6099 144.8401 156.1599 155.45 151.2 142.0601 133.3301 124.6699 120.5 141.29 140.3301 137.8599 131.22 140.54 143.6702 151.5999 152.5898 158.55 157.5798 151.6001 140.98 138.5498 139.9001 138.28 130.5698 130.95 114.1501 125.74 124.6899 91.40015 113.1399 100.04 107.3999 112.97 113.53 134.7 130.8799 157.79 159.24 165.79 166.8599 172.1799 162.5701 158.4602 142.25 140.8899 126.2598 118.5901 128.6099 135.5701 137.6799 135.8298 125.8101 143.8899 142.6101 162.8298 164.3 169.6001 166.77 157.6802 146.4702 140.76 139.6599 141.27 146.1199 125.9399 128.0898 123.8098 116.6802 117.1799 124.6899 124.1802 126.1001 127.01 28.20996 95.87988 114.6702 138.5601 150.3 149.3401 154.1501 158.5901 161.0498 155.3101 145.55 134.1099 141.4199 148.3198 147.6599 130.1301 118.4102 131.96 140.22 142.74 153.1001 149.6501 145.8198 134.98 130.8401 99.78003 83.90991 82.17993 93.42993 98.92993 101.48 101.4199 102.9001 103.3901 99.85986 86.56006 66.18994 13.16992 4.669922 3.5 3.849854 4.219971 4.469971 5.069824 11.02002 30.04004 29.64014 8.710205 8.390137 0 1.98999 1.570068 3.290039 2.280029 0.7700195 2.099854 43.09009 41.45996 43.94019 71.07007 124.1201 142.03 138.75 139.3699 158.0601 158.0898 160.1499 145.6101 146.6799 126.72 125.0601 118.5999 118.1301 103.0598 103.2102 103.53 91.84985 92.87012 136.8501 135.6499 138.8101 145.04 145.77 143.25 144.3 105.8501 103.3801 85.54004 117.0901 119.3901 89.80005 113.79 124.25 126.0698 
-9999 -9999 -9999 -9999 -9999 -9999 -9999 -9999 -9999 -9999 -9999 -9999 -9999 -9999 -9999 -9999 -9999 -9999 -9999 -9999 -9999 -9999 -9999 -9999 -9999 -9999 -9999 -9999 -9999 -9999 -9999 -9999 -9999 -9999 -9999 -9999 -9999 -9999 -9999 -9999 -9999 -9999 -9999 -9999 -9999 -9999 -9999 -9999 -9999 -9999 -9999 -9999 -9999 -9999 -9999 -9999 -9999 -9999 -9999 -9999 -9999 -9999 -9999 -9999 -9999 -9999 -9999 -9999 -9999 -9999 -9999 -9999 -9999 -9999 -9999 -9999 -9999 -9999 -9999 -9999 -9999 -9999 -9999 -9999 -9999 -9999 -9999 -9999 -9999 -9999 -9999 -9999 -9999 -9999 -9999 -9999 -9999 -9999 -9999 -9999 -9999 -9999 -9999 -9999 -9999 -9999 -9999 -9999 -9999 -9999 -9999 -9999 -9999 -9999 -9999 -9999 -9999 -9999 -9999 -9999 -9999 -9999 -9999 -9999 -9999 -9999 -9999 -9999 -9999 -9999 -9999 -9999 -9999 -9999 -9999 -9999 -9999 -9999 -9999 -9999 -9999 -9999 -9999 -9999 -9999 -9999 -9999 -9999 -9999 -9999 -9999 -9999 -9999 -9999 -9999 -9999 -9999 -9999 -9999 -9999 -9999 -9999 -9999 -9999 -9999 -9999 -9999 -9999 -9999 -9999 -9999 -9999 -9999 -9999 -9999 -9999 -9999 -9999 -9999 -9999 -9999 -9999 -9999 -9999 -9999 -9999 -9999 -9999 -9999 -9999 -9999 -9999 -9999 -9999 -9999 -9999 -9999 -9999 -9999 -9999 -9999 -9999 -9999 -9999 -9999 -9999 -9999 -9999 -9999 -9999 -9999 -9999 -9999 -9999 -9999 -9999 -9999 -9999 -9999 -9999 -9999 -9999 -9999 -9999 -9999 -9999 -9999 -9999 -9999 -9999 -9999 -9999 -9999 -9999 -9999 -9999 -9999 -9999 -9999 -9999 -9999 -9999 -9999 -9999 -9999 -9999 -9999 -9999 -9999 -9999 -9999 -9999 -9999 -9999 -9999 -9999 -9999 -9999 -9999 -9999 -9999 -9999 -9999 -9999 -9999 -9999 -9999 -9999 -9999 -9999 -9999 -9999 -9999 -9999 -9999 -9999 -9999 -9999 -9999 -9999 -9999 -9999 -9999 -9999 -9999 -9999 -9999 -9999 -9999 -9999 -9999 -9999 -9999 -9999 -9999 -9999 -9999 -9999 -9999 -9999 -9999 -9999 -9999 -9999 -9999 -9999 -9999 -9999 -9999 -9999 -9999 -9999 -9999 -9999 -9999 -9999 -9999 -9999 -9999 -9999 -9999 -9999 -9999 -9999 -9999 -9999 -9999 -9999 -9999 -9999 -9999 -9999 -9999 -9999 -9999 -9999 -9999 -9999 -9999 -9999 -9999 -9999 -9999 -9999 -9999 -9999 -9999 -9999 -9999 -9999 -9999 -9999 -9999 -9999 -9999 -9999 -9999 -9999 -9999 -9999 -9999 -9999 -9999 -9999 -9999 -9999 -9999 -9999 -9999 -9999 -9999 -9999 -9999 -9999 -9999 -9999 -9999 -9999 -9999 -9999 -9999 -9999 -9999 -9999 -9999 -9999 -9999 -9999 -9999 -9999 -9999 -9999 -9999 -9999 -9999 -9999 -9999 -9999 -9999 -9999 -9999 -9999 -9999 -9999 -9999 -9999 -9999 -9999 -9999 -9999 -9999 -9999 -9999 -9999 -9999 -9999 -9999 -9999 -9999 -9999 -9999 -9999 -9999 -9999 -9999 -9999 -9999 -9999 -9999 -9999 -9999 -9999 -9999 -9999 -9999 -9999 -9999 -9999 -9999 -9999 -9999 -9999 -9999 -9999 -9999 -9999 -9999 -9999 -9999 -9999 -9999 -9999 -9999 -9999 -9999 -9999 -9999 -9999 -9999 -9999 -9999 -9999 -9999 -9999 -9999 -9999 -9999 -9999 -9999 -9999 -9999 -9999 -9999 -9999 -9999 -9999 -9999 -9999 -9999 -9999 -9999 -9999 -9999 -9999 -9999 -9999 -9999 122.2699 142.6901 137.36 136.3199 112.3199 167.0701 167.6499 173.3301 177.9099 177.1602 177.2301 177.5199 167.52 174.27 173.6599 174.21 175.95 177.0101 178.1001 181.14 177.5302 175.1099 173.1499 179.66 182.5599 187.99 191.6998 189.9399 185.9401 184.5 165.02 155.0701 126.7999 103.49 101.8201 97.79004 94.07007 93.02002 155.3098 167.6001 167.8999 166.1301 172.4099 170.0898 164.8601 151.6101 140.6699 140.04 153.71 156.74 162.5701 164.74 165.02 154.6299 154.9199 156.71 159.46 156.29 149.97 143.3301 156.47 159.49 162.0798 152.5901 159.21 139.7898 138.1902 129.23 117.6702 118.5801 130.6599 130.6699 130.1299 135.78 142.3101 151.3601 151.99 150.8899 151.0801 145.6699 144.26 141.54 137.8899 135.75 127.9199 129.04 126.6499 129.1399 127.0901 112.0801 100.9099 97.91992 97.20996 108.97 110.1799 133.8298 130.3198 137.3098 157.6001 162.55 163.9299 160.6499 163.3401 154.71 139.8899 139.6699 121.6702 119.3799 126.0798 130.8501 133.74 128.9402 119.8101 139.9602 142.48 155.1099 157.49 164.9299 160.01 152.3201 144.3899 131.3401 149.79 149.8599 143.9001 145.8699 143.55 129.27 120.3901 24.76001 123.8799 118.8701 123.9202 113.6699 90.65015 101.22 120.8198 134.27 145.9399 159.2102 162.22 161.8601 159.4399 159.29 160.02 126.9199 125.24 149.51 158.23 157.99 140.6301 129.53 146.01 145.75 150.79 145.28 141.05 130.5901 108.05 78.7002 79.63013 81.95996 91.19019 94.84985 99.81982 98.91992 98.37988 99.76001 99.43994 84.22998 80.81006 82.91992 2.320068 1.27002 1.48999 2.109863 3.900146 2.610107 2.490234 2.77002 7.380127 7.399902 5.919922 0.2299805 3.400146 1.910156 2.150146 4.310059 8.449951 42.05005 41.5 43.62012 42.77979 45.45996 101.23 142.02 140.1702 159.6399 161.3701 164.72 164.23 161.7002 161.5798 143.3398 116.8801 125.1499 117.5298 116.8301 115.77 119.8999 106.9199 134.3601 132.5601 140.05 150.23 156.1602 152.9199 148.98 142.7 109.23 102.5601 106.0701 106.4099 105.71 76.80005 111.97 118.9402 121.3499 
-9999 -9999 -9999 -9999 -9999 -9999 -9999 -9999 -9999 -9999 -9999 -9999 -9999 -9999 -9999 -9999 -9999 -9999 -9999 -9999 -9999 -9999 -9999 -9999 -9999 -9999 -9999 -9999 -9999 -9999 -9999 -9999 -9999 -9999 -9999 -9999 -9999 -9999 -9999 -9999 -9999 -9999 -9999 -9999 -9999 -9999 -9999 -9999 -9999 -9999 -9999 -9999 -9999 -9999 -9999 -9999 -9999 -9999 -9999 -9999 -9999 -9999 -9999 -9999 -9999 -9999 -9999 -9999 -9999 -9999 -9999 -9999 -9999 -9999 -9999 -9999 -9999 -9999 -9999 -9999 -9999 -9999 -9999 -9999 -9999 -9999 -9999 -9999 -9999 -9999 -9999 -9999 -9999 -9999 -9999 -9999 -9999 -9999 -9999 -9999 -9999 -9999 -9999 -9999 -9999 -9999 -9999 -9999 -9999 -9999 -9999 -9999 -9999 -9999 -9999 -9999 -9999 -9999 -9999 -9999 -9999 -9999 -9999 -9999 -9999 -9999 -9999 -9999 -9999 -9999 -9999 -9999 -9999 -9999 -9999 -9999 -9999 -9999 -9999 -9999 -9999 -9999 -9999 -9999 -9999 -9999 -9999 -9999 -9999 -9999 -9999 -9999 -9999 -9999 -9999 -9999 -9999 -9999 -9999 -9999 -9999 -9999 -9999 -9999 -9999 -9999 -9999 -9999 -9999 -9999 -9999 -9999 -9999 -9999 -9999 -9999 -9999 -9999 -9999 -9999 -9999 -9999 -9999 -9999 -9999 -9999 -9999 -9999 -9999 -9999 -9999 -9999 -9999 -9999 -9999 -9999 -9999 -9999 -9999 -9999 -9999 -9999 -9999 -9999 -9999 -9999 -9999 -9999 -9999 -9999 -9999 -9999 -9999 -9999 -9999 -9999 -9999 -9999 -9999 -9999 -9999 -9999 -9999 -9999 -9999 -9999 -9999 -9999 -9999 -9999 -9999 -9999 -9999 -9999 -9999 -9999 -9999 -9999 -9999 -9999 -9999 -9999 -9999 -9999 -9999 -9999 -9999 -9999 -9999 -9999 -9999 -9999 -9999 -9999 -9999 -9999 -9999 -9999 -9999 -9999 -9999 -9999 -9999 -9999 -9999 -9999 -9999 -9999 -9999 -9999 -9999 -9999 -9999 -9999 -9999 -9999 -9999 -9999 -9999 -9999 -9999 -9999 -9999 -9999 -9999 -9999 -9999 -9999 -9999 -9999 -9999 -9999 -9999 -9999 -9999 -9999 -9999 -9999 -9999 -9999 -9999 -9999 -9999 -9999 -9999 -9999 -9999 -9999 -9999 -9999 -9999 -9999 -9999 -9999 -9999 -9999 -9999 -9999 -9999 -9999 -9999 -9999 -9999 -9999 -9999 -9999 -9999 -9999 -9999 -9999 -9999 -9999 -9999 -9999 -9999 -9999 -9999 -9999 -9999 -9999 -9999 -9999 -9999 -9999 -9999 -9999 -9999 -9999 -9999 -9999 -9999 -9999 -9999 -9999 -9999 -9999 -9999 -9999 -9999 -9999 -9999 -9999 -9999 -9999 -9999 -9999 -9999 -9999 -9999 -9999 -9999 -9999 -9999 -9999 -9999 -9999 -9999 -9999 -9999 -9999 -9999 -9999 -9999 -9999 -9999 -9999 -9999 -9999 -9999 -9999 -9999 -9999 -9999 -9999 -9999 -9999 -9999 -9999 -9999 -9999 -9999 -9999 -9999 -9999 -9999 -9999 -9999 -9999 -9999 -9999 -9999 -9999 -9999 -9999 -9999 -9999 -9999 -9999 -9999 -9999 -9999 -9999 -9999 -9999 -9999 -9999 -9999 -9999 -9999 -9999 -9999 -9999 -9999 -9999 -9999 -9999 -9999 -9999 -9999 -9999 -9999 -9999 -9999 -9999 -9999 -9999 -9999 -9999 -9999 -9999 -9999 -9999 -9999 -9999 -9999 -9999 -9999 -9999 -9999 -9999 -9999 -9999 -9999 -9999 -9999 -9999 -9999 -9999 -9999 -9999 -9999 -9999 -9999 -9999 -9999 -9999 -9999 -9999 -9999 -9999 -9999 -9999 -9999 -9999 -9999 -9999 133.0402 130.2301 137.8499 134.1301 129.62 138.9701 163.3401 169.5399 177.2101 183.87 185.4 175.8199 167.2699 177.71 174.7 179.5701 176.2601 171.5499 175.1101 180.0399 181.6599 178.1699 172.9301 170.61 178.6299 183.5701 186.4401 191.95 188.8201 186.27 172.1399 173.03 156.98 156.5601 109.7002 92.33984 97.45996 93.38989 91.29004 153.7698 163.0898 169.0701 169.6899 173.8 169.98 161.23 150.76 124.3901 143.29 146.26 154.8101 160.1301 160.8101 161.47 156.1399 148.51 154.8599 155.9299 151.74 150.25 152.98 152.71 156.9199 164.1401 166.51 159.0298 159.48 147.98 127.29 117.3899 104.73 120.1001 119.1899 110.1501 123.6699 125.1899 140.6399 139.79 143.1699 145.8098 140.21 145.1099 147.25 145.1699 144.4802 142.48 139.1199 141.5601 136.8401 129.49 124.3599 116.23 100.5898 84.54004 108.3699 107.8301 107.49 128.4299 146.0898 149.5701 150.0598 159.3101 158.4099 149.3501 141.6799 127.5801 113.29 112.0601 116.72 114.1101 122.6599 121.0801 125.8501 117.4099 119.6299 140.5898 140.6802 147.6899 157.26 150.7 146.6101 143.53 145.3801 149.29 153.3101 151.77 147.22 147.9299 132.3901 128.04 23.18994 108.3398 0 1.050049 79.62988 92.67017 117.79 131.2 132.1201 149.1201 155.8101 166.8501 168.7 170.9199 169.8201 162.49 124.2998 146.9102 154.73 165.46 159.51 160.6602 143.76 156.8999 141.6099 143.6099 142.7798 138.6902 128.5601 101.73 80.08984 80.91992 84.13989 88.1499 93.07983 94.86011 95.59009 96.96997 97.58984 97.08984 77.27002 51.46997 2.76001 5.339844 0 0.9001465 0.2700195 2.080078 0 3.140137 2.23999 5.459961 4.900146 4.059814 2.920166 2.110107 1.550049 1.019775 0.420166 5.360107 10.42993 20.80981 42.13989 45.27002 19.45996 125.9299 124.28 123.1201 156.8501 157.1699 160.3501 166.6099 159.49 151.78 141.8101 142.0601 123.49 124.4099 126.8 129.71 120.4001 115.1699 131.6101 138.6399 135.6001 147 160.02 152.53 144.8201 142.7 112.24 97.92993 39.88989 1.449951 33.52002 0.7700195 111.9299 117.46 118.6199 
-9999 -9999 -9999 -9999 -9999 -9999 -9999 -9999 -9999 -9999 -9999 -9999 -9999 -9999 -9999 -9999 -9999 -9999 -9999 -9999 -9999 -9999 -9999 -9999 -9999 -9999 -9999 -9999 -9999 -9999 -9999 -9999 -9999 -9999 -9999 -9999 -9999 -9999 -9999 -9999 -9999 -9999 -9999 -9999 -9999 -9999 -9999 -9999 -9999 -9999 -9999 -9999 -9999 -9999 -9999 -9999 -9999 -9999 -9999 -9999 -9999 -9999 -9999 -9999 -9999 -9999 -9999 -9999 -9999 -9999 -9999 -9999 -9999 -9999 -9999 -9999 -9999 -9999 -9999 -9999 -9999 -9999 -9999 -9999 -9999 -9999 -9999 -9999 -9999 -9999 -9999 -9999 -9999 -9999 -9999 -9999 -9999 -9999 -9999 -9999 -9999 -9999 -9999 -9999 -9999 -9999 -9999 -9999 -9999 -9999 -9999 -9999 -9999 -9999 -9999 -9999 -9999 -9999 -9999 -9999 -9999 -9999 -9999 -9999 -9999 -9999 -9999 -9999 -9999 -9999 -9999 -9999 -9999 -9999 -9999 -9999 -9999 -9999 -9999 -9999 -9999 -9999 -9999 -9999 -9999 -9999 -9999 -9999 -9999 -9999 -9999 -9999 -9999 -9999 -9999 -9999 -9999 -9999 -9999 -9999 -9999 -9999 -9999 -9999 -9999 -9999 -9999 -9999 -9999 -9999 -9999 -9999 -9999 -9999 -9999 -9999 -9999 -9999 -9999 -9999 -9999 -9999 -9999 -9999 -9999 -9999 -9999 -9999 -9999 -9999 -9999 -9999 -9999 -9999 -9999 -9999 -9999 -9999 -9999 -9999 -9999 -9999 -9999 -9999 -9999 -9999 -9999 -9999 -9999 -9999 -9999 -9999 -9999 -9999 -9999 -9999 -9999 -9999 -9999 -9999 -9999 -9999 -9999 -9999 -9999 -9999 -9999 -9999 -9999 -9999 -9999 -9999 -9999 -9999 -9999 -9999 -9999 -9999 -9999 -9999 -9999 -9999 -9999 -9999 -9999 -9999 -9999 -9999 -9999 -9999 -9999 -9999 -9999 -9999 -9999 -9999 -9999 -9999 -9999 -9999 -9999 -9999 -9999 -9999 -9999 -9999 -9999 -9999 -9999 -9999 -9999 -9999 -9999 -9999 -9999 -9999 -9999 -9999 -9999 -9999 -9999 -9999 -9999 -9999 -9999 -9999 -9999 -9999 -9999 -9999 -9999 -9999 -9999 -9999 -9999 -9999 -9999 -9999 -9999 -9999 -9999 -9999 -9999 -9999 -9999 -9999 -9999 -9999 -9999 -9999 -9999 -9999 -9999 -9999 -9999 -9999 -9999 -9999 -9999 -9999 -9999 -9999 -9999 -9999 -9999 -9999 -9999 -9999 -9999 -9999 -9999 -9999 -9999 -9999 -9999 -9999 -9999 -9999 -9999 -9999 -9999 -9999 -9999 -9999 -9999 -9999 -9999 -9999 -9999 -9999 -9999 -9999 -9999 -9999 -9999 -9999 -9999 -9999 -9999 -9999 -9999 -9999 -9999 -9999 -9999 -9999 -9999 -9999 -9999 -9999 -9999 -9999 -9999 -9999 -9999 -9999 -9999 -9999 -9999 -9999 -9999 -9999 -9999 -9999 -9999 -9999 -9999 -9999 -9999 -9999 -9999 -9999 -9999 -9999 -9999 -9999 -9999 -9999 -9999 -9999 -9999 -9999 -9999 -9999 -9999 -9999 -9999 -9999 -9999 -9999 -9999 -9999 -9999 -9999 -9999 -9999 -9999 -9999 -9999 -9999 -9999 -9999 -9999 -9999 -9999 -9999 -9999 -9999 -9999 -9999 -9999 -9999 -9999 -9999 -9999 -9999 -9999 -9999 -9999 -9999 -9999 -9999 -9999 -9999 -9999 -9999 -9999 -9999 -9999 -9999 -9999 -9999 -9999 -9999 -9999 -9999 -9999 -9999 -9999 -9999 -9999 -9999 -9999 -9999 -9999 -9999 -9999 -9999 -9999 -9999 -9999 -9999 -9999 -9999 -9999 -9999 -9999 -9999 -9999 -9999 -9999 -9999 -9999 -9999 -9999 131.62 128.1899 133.59 139.21 138.73 131.02 140.11 153.1599 166.0801 176.4401 177.4901 181.6501 178.36 174.24 180.2301 186.2902 179.6199 182.9399 167.2699 167.3301 176.52 176.24 173.0701 170.92 168.1101 184.46 185.3099 189.7101 194.46 194.8899 189.1499 172.7 168.3799 164.9202 165.71 110.1099 105.8301 89.09009 87.78003 128.47 157.6299 158.47 164.05 163.97 169.51 167.0801 154.9402 146.8401 133.8401 132.52 143.6301 150.4001 154.5 154.8201 153.6399 146.52 146.26 151.47 149.1101 147.55 151.6602 154.3301 163.48 167.3 167.54 167.77 162.3201 157.8401 146.77 144.5901 124.8198 106.1802 79.37988 44.06006 107.27 106.22 115.54 138.3799 135.4399 130.6199 140.25 141.5698 147.4199 149.7798 147.8599 142.8 140.05 144.1699 139.96 142.4199 139.24 127.8899 125.9102 100.0598 24 21.08008 105.96 107.79 104.95 145.8201 142.6802 138.8101 152 150.1199 149.0999 138.1299 127.4402 113.5698 110.6602 108.1099 109.3398 115.6201 118.01 119.99 125.4102 114.6799 131.8398 138.74 141.5701 147.52 144.49 140.45 143.27 149.8201 152.8999 151.8799 150.99 147.3198 132.96 133.28 100.23 101.3101 0.08007813 10.56006 79.59985 78.05981 91.88013 114.1799 127.7 136.1299 151.0801 161.1101 165 168.4399 171.54 167.1602 160.3298 162.3601 145.3999 158.55 167.04 155.4302 157.7202 163.9102 157.1802 138.4299 129.79 129.6001 112.54 98.6499 92.12012 93.3999 88.66992 86.67017 86.46997 89.48999 91.28003 96.02002 93.54004 95.26001 90.40015 88.97998 70.87012 0.7399902 6.330078 0.5200195 0.7998047 0.9399414 2.02002 1.679932 1.969971 0.7697754 1.449951 0.1098633 1.52002 2.540039 4.780029 35.13989 6.310059 2.879883 0.8601074 5.47998 38.19019 39.30005 39.46997 0.630127 122.9399 122.5701 139.3899 143.78 153.8401 160.52 152.47 161.6401 151.54 132.1399 130.1702 117.8999 133.05 130.52 128.53 124.4001 122.27 122.8398 127.3398 135.03 154.73 160.73 159.4802 157.73 147.6802 125.1699 112.98 110.22 109.3601 45.44995 92.94995 97.64014 109.55 117.02 
-9999 -9999 -9999 -9999 -9999 -9999 -9999 -9999 -9999 -9999 -9999 -9999 -9999 -9999 -9999 -9999 -9999 -9999 -9999 -9999 -9999 -9999 -9999 -9999 -9999 -9999 -9999 -9999 -9999 -9999 -9999 -9999 -9999 -9999 -9999 -9999 -9999 -9999 -9999 -9999 -9999 -9999 -9999 -9999 -9999 -9999 -9999 -9999 -9999 -9999 -9999 -9999 -9999 -9999 -9999 -9999 -9999 -9999 -9999 -9999 -9999 -9999 -9999 -9999 -9999 -9999 -9999 -9999 -9999 -9999 -9999 -9999 -9999 -9999 -9999 -9999 -9999 -9999 -9999 -9999 -9999 -9999 -9999 -9999 -9999 -9999 -9999 -9999 -9999 -9999 -9999 -9999 -9999 -9999 -9999 -9999 -9999 -9999 -9999 -9999 -9999 -9999 -9999 -9999 -9999 -9999 -9999 -9999 -9999 -9999 -9999 -9999 -9999 -9999 -9999 -9999 -9999 -9999 -9999 -9999 -9999 -9999 -9999 -9999 -9999 -9999 -9999 -9999 -9999 -9999 -9999 -9999 -9999 -9999 -9999 -9999 -9999 -9999 -9999 -9999 -9999 -9999 -9999 -9999 -9999 -9999 -9999 -9999 -9999 -9999 -9999 -9999 -9999 -9999 -9999 -9999 -9999 -9999 -9999 -9999 -9999 -9999 -9999 -9999 -9999 -9999 -9999 -9999 -9999 -9999 -9999 -9999 -9999 -9999 -9999 -9999 -9999 -9999 -9999 -9999 -9999 -9999 -9999 -9999 -9999 -9999 -9999 -9999 -9999 -9999 -9999 -9999 -9999 -9999 -9999 -9999 -9999 -9999 -9999 -9999 -9999 -9999 -9999 -9999 -9999 -9999 -9999 -9999 -9999 -9999 -9999 -9999 -9999 -9999 -9999 -9999 -9999 -9999 -9999 -9999 -9999 -9999 -9999 -9999 -9999 -9999 -9999 -9999 -9999 -9999 -9999 -9999 -9999 -9999 -9999 -9999 -9999 -9999 -9999 -9999 -9999 -9999 -9999 -9999 -9999 -9999 -9999 -9999 -9999 -9999 -9999 -9999 -9999 -9999 -9999 -9999 -9999 -9999 -9999 -9999 -9999 -9999 -9999 -9999 -9999 -9999 -9999 -9999 -9999 -9999 -9999 -9999 -9999 -9999 -9999 -9999 -9999 -9999 -9999 -9999 -9999 -9999 -9999 -9999 -9999 -9999 -9999 -9999 -9999 -9999 -9999 -9999 -9999 -9999 -9999 -9999 -9999 -9999 -9999 -9999 -9999 -9999 -9999 -9999 -9999 -9999 -9999 -9999 -9999 -9999 -9999 -9999 -9999 -9999 -9999 -9999 -9999 -9999 -9999 -9999 -9999 -9999 -9999 -9999 -9999 -9999 -9999 -9999 -9999 -9999 -9999 -9999 -9999 -9999 -9999 -9999 -9999 -9999 -9999 -9999 -9999 -9999 -9999 -9999 -9999 -9999 -9999 -9999 -9999 -9999 -9999 -9999 -9999 -9999 -9999 -9999 -9999 -9999 -9999 -9999 -9999 -9999 -9999 -9999 -9999 -9999 -9999 -9999 -9999 -9999 -9999 -9999 -9999 -9999 -9999 -9999 -9999 -9999 -9999 -9999 -9999 -9999 -9999 -9999 -9999 -9999 -9999 -9999 -9999 -9999 -9999 -9999 -9999 -9999 -9999 -9999 -9999 -9999 -9999 -9999 -9999 -9999 -9999 -9999 -9999 -9999 -9999 -9999 -9999 -9999 -9999 -9999 -9999 -9999 -9999 -9999 -9999 -9999 -9999 -9999 -9999 -9999 -9999 -9999 -9999 -9999 -9999 -9999 -9999 -9999 -9999 -9999 -9999 -9999 -9999 -9999 -9999 -9999 -9999 -9999 -9999 -9999 -9999 -9999 -9999 -9999 -9999 -9999 -9999 -9999 -9999 -9999 -9999 -9999 -9999 -9999 -9999 -9999 -9999 -9999 -9999 -9999 -9999 -9999 -9999 -9999 -9999 -9999 -9999 -9999 -9999 -9999 -9999 -9999 -9999 -9999 -9999 -9999 -9999 -9999 -9999 -9999 -9999 -9999 128.38 129.63 129.3501 129.5699 135.03 128.7301 132.6499 131.62 147.7001 157.8899 170.6501 169.9199 173.5801 170.54 172.52 178.62 182.6 183.7101 179.7001 172.33 165.8199 170.33 169.7499 164.9999 167.9401 165.7101 180.6899 181.6199 186.1899 191.29 189.4902 182.3201 173.8201 173.96 168.1702 139.9199 137.01 105.1799 102.5 86.36011 84.18994 151.01 159.03 161.8201 160.0701 162.4299 158.54 155.47 122.6602 84.13989 129.8999 131.9299 147.71 151.9702 151.6499 149.8098 143.74 143.01 143.8701 146.74 142.3799 146.9302 160.8599 159.99 167.5999 167.4902 168.28 160.8999 152.3401 151.25 130.55 82.75 80.57007 78 45.12012 70.8501 90.40991 109.1301 125.4199 130.6699 128 138.8301 141.3699 146.26 148.73 148.2798 145.0901 146.02 144.25 144.9199 143.6902 137.0901 131.26 124.1799 88.82983 84.7998 22.08008 15.61011 102.6602 102.02 116.1401 130.1599 138.74 143.05 141.51 137.6699 121.28 126.1799 96.91992 102.55 97.17993 106.1599 117.2302 123.6899 125.3701 129.3799 124.96 124.46 131.6399 132.2 135.98 125.1902 134.8699 140.8799 146.97 149.9202 155.1299 153.1301 147.6699 137.1399 130.1699 115.1401 7.199951 98.81982 99.82983 97.16016 96.60986 91.08984 125.8499 126.8901 148.6799 152.76 158.9402 166.01 169.9001 171.6001 162.6299 162.3101 141.6001 161.1799 162 169.52 171.1199 167.24 161.6899 156.2 150.8198 133.8501 132.9199 142.3101 128.7102 91.70996 108.9402 87.10986 85.36011 83 87.92017 89.83008 89.91016 91.81006 88.23999 84.90015 74.51001 75.60986 2.550049 1.800049 2.070068 0.9699707 2.799805 0.380127 0 2.800049 1.449951 0.75 0.3300781 1.72998 1.550049 3.050049 2.609863 8.859863 3.650146 5.359863 4.330078 0.3999023 3.540039 26.02979 0.7600098 0 106.5701 136.99 141.51 150.1899 152.79 156.0601 157.25 156.8 114.7698 147.22 137.5701 125.4001 127.3599 125.6099 122.3 121.8801 109.75 118.6199 140.3701 154.6301 162.2 163.7898 154.8098 153.3301 126.47 118.4199 110.7898 2.169922 28.04004 11.30005 21.3501 98.47998 97.21021 
-9999 -9999 -9999 -9999 -9999 -9999 -9999 -9999 -9999 -9999 -9999 -9999 -9999 -9999 -9999 -9999 -9999 -9999 -9999 -9999 -9999 -9999 -9999 -9999 -9999 -9999 -9999 -9999 -9999 -9999 -9999 -9999 -9999 -9999 -9999 -9999 -9999 -9999 -9999 -9999 -9999 -9999 -9999 -9999 -9999 -9999 -9999 -9999 -9999 -9999 -9999 -9999 -9999 -9999 -9999 -9999 -9999 -9999 -9999 -9999 -9999 -9999 -9999 -9999 -9999 -9999 -9999 -9999 -9999 -9999 -9999 -9999 -9999 -9999 -9999 -9999 -9999 -9999 -9999 -9999 -9999 -9999 -9999 -9999 -9999 -9999 -9999 -9999 -9999 -9999 -9999 -9999 -9999 -9999 -9999 -9999 -9999 -9999 -9999 -9999 -9999 -9999 -9999 -9999 -9999 -9999 -9999 -9999 -9999 -9999 -9999 -9999 -9999 -9999 -9999 -9999 -9999 -9999 -9999 -9999 -9999 -9999 -9999 -9999 -9999 -9999 -9999 -9999 -9999 -9999 -9999 -9999 -9999 -9999 -9999 -9999 -9999 -9999 -9999 -9999 -9999 -9999 -9999 -9999 -9999 -9999 -9999 -9999 -9999 -9999 -9999 -9999 -9999 -9999 -9999 -9999 -9999 -9999 -9999 -9999 -9999 -9999 -9999 -9999 -9999 -9999 -9999 -9999 -9999 -9999 -9999 -9999 -9999 -9999 -9999 -9999 -9999 -9999 -9999 -9999 -9999 -9999 -9999 -9999 -9999 -9999 -9999 -9999 -9999 -9999 -9999 -9999 -9999 -9999 -9999 -9999 -9999 -9999 -9999 -9999 -9999 -9999 -9999 -9999 -9999 -9999 -9999 -9999 -9999 -9999 -9999 -9999 -9999 -9999 -9999 -9999 -9999 -9999 -9999 -9999 -9999 -9999 -9999 -9999 -9999 -9999 -9999 -9999 -9999 -9999 -9999 -9999 -9999 -9999 -9999 -9999 -9999 -9999 -9999 -9999 -9999 -9999 -9999 -9999 -9999 -9999 -9999 -9999 -9999 -9999 -9999 -9999 -9999 -9999 -9999 -9999 -9999 -9999 -9999 -9999 -9999 -9999 -9999 -9999 -9999 -9999 -9999 -9999 -9999 -9999 -9999 -9999 -9999 -9999 -9999 -9999 -9999 -9999 -9999 -9999 -9999 -9999 -9999 -9999 -9999 -9999 -9999 -9999 -9999 -9999 -9999 -9999 -9999 -9999 -9999 -9999 -9999 -9999 -9999 -9999 -9999 -9999 -9999 -9999 -9999 -9999 -9999 -9999 -9999 -9999 -9999 -9999 -9999 -9999 -9999 -9999 -9999 -9999 -9999 -9999 -9999 -9999 -9999 -9999 -9999 -9999 -9999 -9999 -9999 -9999 -9999 -9999 -9999 -9999 -9999 -9999 -9999 -9999 -9999 -9999 -9999 -9999 -9999 -9999 -9999 -9999 -9999 -9999 -9999 -9999 -9999 -9999 -9999 -9999 -9999 -9999 -9999 -9999 -9999 -9999 -9999 -9999 -9999 -9999 -9999 -9999 -9999 -9999 -9999 -9999 -9999 -9999 -9999 -9999 -9999 -9999 -9999 -9999 -9999 -9999 -9999 -9999 -9999 -9999 -9999 -9999 -9999 -9999 -9999 -9999 -9999 -9999 -9999 -9999 -9999 -9999 -9999 -9999 -9999 -9999 -9999 -9999 -9999 -9999 -9999 -9999 -9999 -9999 -9999 -9999 -9999 -9999 -9999 -9999 -9999 -9999 -9999 -9999 -9999 -9999 -9999 -9999 -9999 -9999 -9999 -9999 -9999 -9999 -9999 -9999 -9999 -9999 -9999 -9999 -9999 -9999 -9999 -9999 -9999 -9999 -9999 -9999 -9999 -9999 -9999 -9999 -9999 -9999 -9999 -9999 -9999 -9999 -9999 -9999 -9999 -9999 -9999 -9999 -9999 -9999 -9999 -9999 -9999 -9999 -9999 -9999 -9999 -9999 -9999 -9999 -9999 -9999 -9999 -9999 -9999 -9999 -9999 -9999 -9999 -9999 -9999 -9999 -9999 122.04 123.5601 122.22 119.7899 126.23 129.63 124.0201 125.1199 128.5601 137.84 153.2201 151.3499 163.0101 168.2001 164.59 171.46 177.0099 183.4701 186.6101 178.63 170.7799 159.3201 159.1399 151.01 151.0601 158.3401 160.55 173.0898 171.98 184.2698 182.5898 185.05 182.9802 176.7002 165.1201 167.1599 138.22 136.74 102.03 48.8999 83.19995 58.37012 124.3401 151.3601 147.6199 155.6199 146.2 143.51 148.6401 142.5801 83.93994 81.92993 131.1301 134.8301 137.8499 152.0798 152.48 154.1799 153.23 147.8 149.1299 141.05 139.5999 149.8101 149.3699 163.23 164.3999 163.3499 160.3198 150.6301 150.8599 137.6599 80.15991 43.27002 4.109863 121.78 0 90.52002 103.5 98.78003 111.6501 119.0498 132.6799 140.8701 143.8701 143.22 143.97 142.3499 143.79 146.8601 151.6201 148.25 142.74 136.0798 119.48 96.38013 12.31982 14.94995 17.58008 14.69995 93.65991 92.59009 113.01 129.8901 135.1602 118.9299 120.3098 117.96 113.05 96.17993 100.5798 108.4299 110.5498 118.4199 123.8201 126.9001 128.9099 128.99 126.78 117.8 127.21 121.1199 102.0601 133.75 132.4099 142.22 150.4199 150.77 149.8501 141.28 132.6099 130.6401 102.78 81.09985 99.20996 119.8599 99.32007 114.47 126.6299 122.8198 122.99 138.75 145.5801 151.3298 161.3198 163 164.8301 160.6301 153.03 148 147.6902 163.1399 170.1199 171.4199 169.6099 160.71 158.1099 147.3999 131.55 139.28 144.8398 126.3899 136.6399 140.22 95.1001 79.83984 75.68994 74.13013 85.13013 84.01978 82.67993 84.91016 82.98999 81.09985 3.679932 2.600098 1.670166 1.379883 1.649902 5.040039 2.109863 0.8798828 0.7099609 2.939941 3.969971 4.790039 1.409912 0.5100098 4.840088 7.399902 5.27002 3.560059 2.040039 1.569824 1.600098 2.929932 0.9001465 105.48 126.0901 125.7002 122.8701 123.3899 150 146.1799 145.8701 154.8499 161.7 159.5801 155.04 152.0601 125.74 128.46 124.1201 124.8 117.6299 102.4399 137.75 141.28 152.3601 158.3401 158.5 156.3098 144.9299 122.52 104.1802 91.72998 1.609863 2.619873 6.570068 18.53003 3.139893 95.44995 
-9999 -9999 -9999 -9999 -9999 -9999 -9999 -9999 -9999 -9999 -9999 -9999 -9999 -9999 -9999 -9999 -9999 -9999 -9999 -9999 -9999 -9999 -9999 -9999 -9999 -9999 -9999 -9999 -9999 -9999 -9999 -9999 -9999 -9999 -9999 -9999 -9999 -9999 -9999 -9999 -9999 -9999 -9999 -9999 -9999 -9999 -9999 -9999 -9999 -9999 -9999 -9999 -9999 -9999 -9999 -9999 -9999 -9999 -9999 -9999 -9999 -9999 -9999 -9999 -9999 -9999 -9999 -9999 -9999 -9999 -9999 -9999 -9999 -9999 -9999 -9999 -9999 -9999 -9999 -9999 -9999 -9999 -9999 -9999 -9999 -9999 -9999 -9999 -9999 -9999 -9999 -9999 -9999 -9999 -9999 -9999 -9999 -9999 -9999 -9999 -9999 -9999 -9999 -9999 -9999 -9999 -9999 -9999 -9999 -9999 -9999 -9999 -9999 -9999 -9999 -9999 -9999 -9999 -9999 -9999 -9999 -9999 -9999 -9999 -9999 -9999 -9999 -9999 -9999 -9999 -9999 -9999 -9999 -9999 -9999 -9999 -9999 -9999 -9999 -9999 -9999 -9999 -9999 -9999 -9999 -9999 -9999 -9999 -9999 -9999 -9999 -9999 -9999 -9999 -9999 -9999 -9999 -9999 -9999 -9999 -9999 -9999 -9999 -9999 -9999 -9999 -9999 -9999 -9999 -9999 -9999 -9999 -9999 -9999 -9999 -9999 -9999 -9999 -9999 -9999 -9999 -9999 -9999 -9999 -9999 -9999 -9999 -9999 -9999 -9999 -9999 -9999 -9999 -9999 -9999 -9999 -9999 -9999 -9999 -9999 -9999 -9999 -9999 -9999 -9999 -9999 -9999 -9999 -9999 -9999 -9999 -9999 -9999 -9999 -9999 -9999 -9999 -9999 -9999 -9999 -9999 -9999 -9999 -9999 -9999 -9999 -9999 -9999 -9999 -9999 -9999 -9999 -9999 -9999 -9999 -9999 -9999 -9999 -9999 -9999 -9999 -9999 -9999 -9999 -9999 -9999 -9999 -9999 -9999 -9999 -9999 -9999 -9999 -9999 -9999 -9999 -9999 -9999 -9999 -9999 -9999 -9999 -9999 -9999 -9999 -9999 -9999 -9999 -9999 -9999 -9999 -9999 -9999 -9999 -9999 -9999 -9999 -9999 -9999 -9999 -9999 -9999 -9999 -9999 -9999 -9999 -9999 -9999 -9999 -9999 -9999 -9999 -9999 -9999 -9999 -9999 -9999 -9999 -9999 -9999 -9999 -9999 -9999 -9999 -9999 -9999 -9999 -9999 -9999 -9999 -9999 -9999 -9999 -9999 -9999 -9999 -9999 -9999 -9999 -9999 -9999 -9999 -9999 -9999 -9999 -9999 -9999 -9999 -9999 -9999 -9999 -9999 -9999 -9999 -9999 -9999 -9999 -9999 -9999 -9999 -9999 -9999 -9999 -9999 -9999 -9999 -9999 -9999 -9999 -9999 -9999 -9999 -9999 -9999 -9999 -9999 -9999 -9999 -9999 -9999 -9999 -9999 -9999 -9999 -9999 -9999 -9999 -9999 -9999 -9999 -9999 -9999 -9999 -9999 -9999 -9999 -9999 -9999 -9999 -9999 -9999 -9999 -9999 -9999 -9999 -9999 -9999 -9999 -9999 -9999 -9999 -9999 -9999 -9999 -9999 -9999 -9999 -9999 -9999 -9999 -9999 -9999 -9999 -9999 -9999 -9999 -9999 -9999 -9999 -9999 -9999 -9999 -9999 -9999 -9999 -9999 -9999 -9999 -9999 -9999 -9999 -9999 -9999 -9999 -9999 -9999 -9999 -9999 -9999 -9999 -9999 -9999 -9999 -9999 -9999 -9999 -9999 -9999 -9999 -9999 -9999 -9999 -9999 -9999 -9999 -9999 -9999 -9999 -9999 -9999 -9999 -9999 -9999 -9999 -9999 -9999 -9999 -9999 -9999 -9999 -9999 -9999 -9999 -9999 -9999 -9999 -9999 -9999 -9999 -9999 -9999 -9999 -9999 -9999 -9999 -9999 -9999 -9999 -9999 -9999 -9999 -9999 126.5 124.74 116.96 118.5999 115.8099 118.6899 106.8701 104.45 102.8801 124.51 135.95 122.4701 141.7401 153.89 147.9401 160.38 168.7501 178.6899 179.4 181.61 175.7201 172.1001 152.55 166.71 160.6799 151.99 147.9302 172.8101 172.1101 166.23 165.05 178.5901 177.3101 177.96 155.1501 154.97 135.6401 135.3098 135.45 33.20996 45.42017 44.30981 42.28003 122.21 134.3701 136.77 143.6101 145.98 138.1699 137.8301 85.61987 85.65015 102.47 136.9099 139.0999 145.6299 150.52 156.6201 158.29 157.77 153.8301 151.23 145.97 120.1799 150.24 148.1001 161.0598 159.4202 158.8899 155.75 147.5701 135.98 88.56006 86.83008 137.23 121.5898 134.55 134.3398 127.98 124.79 45.87988 43.43994 108.45 129.0601 132 131.1299 136.1101 139.27 141.2 144.98 148.3 149.55 146.7002 138.72 133.73 118.2 106 10.63989 8.070068 14.96021 14.94995 91.46021 90.18018 89.67993 112.5898 109.8699 104.4099 113.75 114.6199 114.5801 103.52 103.4399 107.5 108.8101 118.8601 120.5901 127.8398 132.45 130.52 124.9199 9.570068 109.52 119.01 126.7 130.8301 133.9299 142.1501 143.75 144.46 142.9202 140.5 136.97 132.5 131.28 98.68994 108.9299 126.5701 131.6702 133.9001 134.1201 119.71 119.72 136.27 150.9099 145.3699 149.29 153.72 149.5398 150.0999 145.02 133.6902 157.4102 159.47 166.1899 169.4001 166.8601 160.23 141.26 148.6401 150.3999 141.47 142.24 131.0601 136.3 137.02 84.06006 84.10986 80.09009 77.90015 64.38013 53.84009 83.47998 15.69995 30.19995 68.95996 3.360107 1.429932 0.2900391 1.869873 1.310059 2.689941 11.8501 2.389893 2.809814 3.51001 3.629883 2.170166 4.700195 4.259766 4.650146 3.379883 4.350098 2.420166 2.570068 0.5898438 3.76001 96.41992 105.7 125.6499 163.2302 135.3899 152.1201 151.3701 143.29 150.8799 165.73 163.98 160.3101 167.6702 163.0798 151.3201 143.1799 126.3801 125.1299 118.9402 116.8799 111.3899 115.0601 127.8201 144.0798 149.6799 150.4402 147.75 127.6401 125.3501 2.5 89.13013 87.21997 8.710205 9.060059 17.30005 15.76001 112.4402 
-9999 -9999 -9999 -9999 -9999 -9999 -9999 -9999 -9999 -9999 -9999 -9999 -9999 -9999 -9999 -9999 -9999 -9999 -9999 -9999 -9999 -9999 -9999 -9999 -9999 -9999 -9999 -9999 -9999 -9999 -9999 -9999 -9999 -9999 -9999 -9999 -9999 -9999 -9999 -9999 -9999 -9999 -9999 -9999 -9999 -9999 -9999 -9999 -9999 -9999 -9999 -9999 -9999 -9999 -9999 -9999 -9999 -9999 -9999 -9999 -9999 -9999 -9999 -9999 -9999 -9999 -9999 -9999 -9999 -9999 -9999 -9999 -9999 -9999 -9999 -9999 -9999 -9999 -9999 -9999 -9999 -9999 -9999 -9999 -9999 -9999 -9999 -9999 -9999 -9999 -9999 -9999 -9999 -9999 -9999 -9999 -9999 -9999 -9999 -9999 -9999 -9999 -9999 -9999 -9999 -9999 -9999 -9999 -9999 -9999 -9999 -9999 -9999 -9999 -9999 -9999 -9999 -9999 -9999 -9999 -9999 -9999 -9999 -9999 -9999 -9999 -9999 -9999 -9999 -9999 -9999 -9999 -9999 -9999 -9999 -9999 -9999 -9999 -9999 -9999 -9999 -9999 -9999 -9999 -9999 -9999 -9999 -9999 -9999 -9999 -9999 -9999 -9999 -9999 -9999 -9999 -9999 -9999 -9999 -9999 -9999 -9999 -9999 -9999 -9999 -9999 -9999 -9999 -9999 -9999 -9999 -9999 -9999 -9999 -9999 -9999 -9999 -9999 -9999 -9999 -9999 -9999 -9999 -9999 -9999 -9999 -9999 -9999 -9999 -9999 -9999 -9999 -9999 -9999 -9999 -9999 -9999 -9999 -9999 -9999 -9999 -9999 -9999 -9999 -9999 -9999 -9999 -9999 -9999 -9999 -9999 -9999 -9999 -9999 -9999 -9999 -9999 -9999 -9999 -9999 -9999 -9999 -9999 -9999 -9999 -9999 -9999 -9999 -9999 -9999 -9999 -9999 -9999 -9999 -9999 -9999 -9999 -9999 -9999 -9999 -9999 -9999 -9999 -9999 -9999 -9999 -9999 -9999 -9999 -9999 -9999 -9999 -9999 -9999 -9999 -9999 -9999 -9999 -9999 -9999 -9999 -9999 -9999 -9999 -9999 -9999 -9999 -9999 -9999 -9999 -9999 -9999 -9999 -9999 -9999 -9999 -9999 -9999 -9999 -9999 -9999 -9999 -9999 -9999 -9999 -9999 -9999 -9999 -9999 -9999 -9999 -9999 -9999 -9999 -9999 -9999 -9999 -9999 -9999 -9999 -9999 -9999 -9999 -9999 -9999 -9999 -9999 -9999 -9999 -9999 -9999 -9999 -9999 -9999 -9999 -9999 -9999 -9999 -9999 -9999 -9999 -9999 -9999 -9999 -9999 -9999 -9999 -9999 -9999 -9999 -9999 -9999 -9999 -9999 -9999 -9999 -9999 -9999 -9999 -9999 -9999 -9999 -9999 -9999 -9999 -9999 -9999 -9999 -9999 -9999 -9999 -9999 -9999 -9999 -9999 -9999 -9999 -9999 -9999 -9999 -9999 -9999 -9999 -9999 -9999 -9999 -9999 -9999 -9999 -9999 -9999 -9999 -9999 -9999 -9999 -9999 -9999 -9999 -9999 -9999 -9999 -9999 -9999 -9999 -9999 -9999 -9999 -9999 -9999 -9999 -9999 -9999 -9999 -9999 -9999 -9999 -9999 -9999 -9999 -9999 -9999 -9999 -9999 -9999 -9999 -9999 -9999 -9999 -9999 -9999 -9999 -9999 -9999 -9999 -9999 -9999 -9999 -9999 -9999 -9999 -9999 -9999 -9999 -9999 -9999 -9999 -9999 -9999 -9999 -9999 -9999 -9999 -9999 -9999 -9999 -9999 -9999 -9999 -9999 -9999 -9999 -9999 -9999 -9999 -9999 -9999 -9999 -9999 -9999 -9999 -9999 -9999 -9999 -9999 -9999 -9999 -9999 -9999 -9999 -9999 -9999 -9999 -9999 -9999 -9999 -9999 -9999 -9999 -9999 -9999 -9999 -9999 -9999 -9999 -9999 -9999 -9999 -9999 -9999 -9999 117.89 117.87 112.4001 123.8301 93 115.54 116.0499 115.87 114.4601 99.22998 100.0099 123.2802 122.1001 113.4202 139.3201 139.2999 136.5399 157.3099 161.47 161.7 172.35 171.6001 162.3201 162.8401 166.2 173.3298 174.1899 171.6699 165.48 162.5999 154.52 165.0901 163.53 172.0701 167.76 169 154.75 152.28 115.95 132.5901 132.3901 4.169922 44.1001 42.1499 43.44995 41.44995 119 130.6199 18.33008 139.1899 124.9001 106.1101 102.1301 97.36011 110.3401 130.8699 143.8198 153.3 156.21 156.24 161.25 160.52 155.3 153.4302 149.24 132.9199 148.6699 145.8198 155.48 152.8499 151.1301 142.6899 125.28 127.8101 131.1401 140.4399 138.54 135.1199 141.05 143.9399 126.24 108.0601 43.09009 41.52002 106.9299 125.3 122.5601 136.53 128.8601 131.3101 136.2 141.9702 143.7 143.3901 140.8301 133.95 124.5901 7.540039 13.91992 14.51001 0 7.73999 2.809814 12.15991 10.15991 19.27002 17.52979 92.43018 106.74 110.1699 112.3201 116.8298 115.1902 110.29 114.05 116.8801 116.53 124.3501 128.04 129.3499 128 123.5 125.5 105.8301 122.8501 138.8101 137.76 133.05 142.9001 141.99 142.3699 140.76 137.8901 149.97 140.8701 128.2002 111.48 138.48 126.8601 140.3101 129.78 138.25 141.04 135.77 134.6702 147.1799 152.73 151.8901 150.8499 145.3801 147.73 129.7 126.5801 136.1199 155.2402 154.3801 162.1501 160.8401 151.4299 149.52 149.29 147.76 139.8901 146.2598 146.21 140.6899 130.6001 85.22998 81.54004 82.58008 63.45996 11.65015 49.51001 52.33984 13.05005 26.31006 0.369873 1.080078 2.320068 0.25 4.22998 0.2900391 2.600098 11.19995 8.060059 2.709961 1.160156 3.110107 0 31.09009 1.879883 7.169922 7.02002 6.560059 0.75 0 8.189941 67.58984 147.6101 159.71 159.1702 160.29 158.4199 170.0601 142.3801 131.8801 147.74 168.45 169.0601 171.74 165.79 158.27 154.3301 145.74 127.6499 117.77 110.48 109.3 117.1001 116.3301 117.98 121.0801 119.72 147.21 138.0498 110.0901 108.5698 2.940186 0.8400879 1.879883 12.10986 11.11987 20.1499 108.77 111.22 
-9999 -9999 -9999 -9999 -9999 -9999 -9999 -9999 -9999 -9999 -9999 -9999 -9999 -9999 -9999 -9999 -9999 -9999 -9999 -9999 -9999 -9999 -9999 -9999 -9999 -9999 -9999 -9999 -9999 -9999 -9999 -9999 -9999 -9999 -9999 -9999 -9999 -9999 -9999 -9999 -9999 -9999 -9999 -9999 -9999 -9999 -9999 -9999 -9999 -9999 -9999 -9999 -9999 -9999 -9999 -9999 -9999 -9999 -9999 -9999 -9999 -9999 -9999 -9999 -9999 -9999 -9999 -9999 -9999 -9999 -9999 -9999 -9999 -9999 -9999 -9999 -9999 -9999 -9999 -9999 -9999 -9999 -9999 -9999 -9999 -9999 -9999 -9999 -9999 -9999 -9999 -9999 -9999 -9999 -9999 -9999 -9999 -9999 -9999 -9999 -9999 -9999 -9999 -9999 -9999 -9999 -9999 -9999 -9999 -9999 -9999 -9999 -9999 -9999 -9999 -9999 -9999 -9999 -9999 -9999 -9999 -9999 -9999 -9999 -9999 -9999 -9999 -9999 -9999 -9999 -9999 -9999 -9999 -9999 -9999 -9999 -9999 -9999 -9999 -9999 -9999 -9999 -9999 -9999 -9999 -9999 -9999 -9999 -9999 -9999 -9999 -9999 -9999 -9999 -9999 -9999 -9999 -9999 -9999 -9999 -9999 -9999 -9999 -9999 -9999 -9999 -9999 -9999 -9999 -9999 -9999 -9999 -9999 -9999 -9999 -9999 -9999 -9999 -9999 -9999 -9999 -9999 -9999 -9999 -9999 -9999 -9999 -9999 -9999 -9999 -9999 -9999 -9999 -9999 -9999 -9999 -9999 -9999 -9999 -9999 -9999 -9999 -9999 -9999 -9999 -9999 -9999 -9999 -9999 -9999 -9999 -9999 -9999 -9999 -9999 -9999 -9999 -9999 -9999 -9999 -9999 -9999 -9999 -9999 -9999 -9999 -9999 -9999 -9999 -9999 -9999 -9999 -9999 -9999 -9999 -9999 -9999 -9999 -9999 -9999 -9999 -9999 -9999 -9999 -9999 -9999 -9999 -9999 -9999 -9999 -9999 -9999 -9999 -9999 -9999 -9999 -9999 -9999 -9999 -9999 -9999 -9999 -9999 -9999 -9999 -9999 -9999 -9999 -9999 -9999 -9999 -9999 -9999 -9999 -9999 -9999 -9999 -9999 -9999 -9999 -9999 -9999 -9999 -9999 -9999 -9999 -9999 -9999 -9999 -9999 -9999 -9999 -9999 -9999 -9999 -9999 -9999 -9999 -9999 -9999 -9999 -9999 -9999 -9999 -9999 -9999 -9999 -9999 -9999 -9999 -9999 -9999 -9999 -9999 -9999 -9999 -9999 -9999 -9999 -9999 -9999 -9999 -9999 -9999 -9999 -9999 -9999 -9999 -9999 -9999 -9999 -9999 -9999 -9999 -9999 -9999 -9999 -9999 -9999 -9999 -9999 -9999 -9999 -9999 -9999 -9999 -9999 -9999 -9999 -9999 -9999 -9999 -9999 -9999 -9999 -9999 -9999 -9999 -9999 -9999 -9999 -9999 -9999 -9999 -9999 -9999 -9999 -9999 -9999 -9999 -9999 -9999 -9999 -9999 -9999 -9999 -9999 -9999 -9999 -9999 -9999 -9999 -9999 -9999 -9999 -9999 -9999 -9999 -9999 -9999 -9999 -9999 -9999 -9999 -9999 -9999 -9999 -9999 -9999 -9999 -9999 -9999 -9999 -9999 -9999 -9999 -9999 -9999 -9999 -9999 -9999 -9999 -9999 -9999 -9999 -9999 -9999 -9999 -9999 -9999 -9999 -9999 -9999 -9999 -9999 -9999 -9999 -9999 -9999 -9999 -9999 -9999 -9999 -9999 -9999 -9999 -9999 -9999 -9999 -9999 -9999 -9999 -9999 -9999 -9999 -9999 -9999 -9999 -9999 -9999 -9999 -9999 -9999 -9999 -9999 -9999 -9999 -9999 -9999 -9999 -9999 -9999 -9999 -9999 -9999 -9999 -9999 -9999 -9999 -9999 -9999 -9999 -9999 -9999 -9999 -9999 -9999 -9999 -9999 113.28 118 121.1899 94.66003 93.48987 90.94006 111.45 111.34 116 102.2201 94.28015 36.62988 71.46008 84.97998 84.83008 108.5499 93.74988 123.0699 156.17 156.55 159.86 165.14 169.1702 161.0601 176.0901 174.54 182.9299 184.0801 182.6599 167.46 160.1001 143.8401 151.03 156.3899 155.0999 163.3801 141.23 155.03 145.4302 0.6699219 122.8899 3.590088 1.669922 42.83984 42.06982 41.16992 37.02002 34.31006 30.47998 57.13013 52.84009 107.02 104.6599 102.28 98.33008 127.6201 142.3 149.8701 152.21 155.8101 153.6501 160.95 161.1301 153.8601 154.5901 147.8198 143.0801 118.1399 141.0701 142.8601 148.8 144.75 142.5798 124.01 133.5901 131.45 143.1599 144.3601 152.3401 144.21 142.0801 132.8101 43.6499 41.34009 62.53003 105.3398 102.9299 112.5999 116.3 119.1599 129.48 127.51 130.48 136.98 139.21 137.24 133.7998 122.52 115.3 8.189941 7.98999 7.780029 4.080078 0.6599121 12.89014 15.97998 17.33008 84.06006 104.24 113.24 114.6802 118.6501 119.49 114.1099 108.5601 111.54 115.74 117.7102 117.22 119.4102 126.24 129.9202 135.98 121.3801 138.1599 140.5198 139.25 136.6599 131.1101 144.7002 144.2002 144.4902 150.9602 146.1799 148.47 144.9199 142.78 134.22 135.95 136.1501 140.51 143.3901 141.54 138.1001 138.3699 144.26 155.5701 154.53 157.1199 153.1101 146.1299 143.2 143.2202 124.22 145.1199 145.28 153.0498 148.97 153.6899 115.8899 147.9399 146.4502 147.55 143.5801 137.55 137.6702 136.76 137.8899 81.06982 81.03003 74.12988 11.76001 17.01001 21.06982 11.72998 3.550049 54.91992 66.70996 70.01001 34.37012 0.170166 1.300049 0 0.880127 9.879883 9.129883 0 14.08008 26.91992 28.10986 38.11011 37.23999 6.360107 5.559814 4.870117 2.209961 0 0.5900879 123.9399 142.9299 155.1802 169.96 167.01 174.1599 168.9299 159.97 137.6199 157.1501 167.2102 166.0698 173.25 167.5 159.1101 143.6499 144.4299 114.53 110.8801 109.8401 116.75 125.1702 113.8701 119.45 119.3799 116.8601 93.91992 108.1602 106.6401 30.88989 2.210205 3.369873 102.3201 10.07007 99.37012 97.60986 105.98 108.95 
-9999 -9999 -9999 -9999 -9999 -9999 -9999 -9999 -9999 -9999 -9999 -9999 -9999 -9999 -9999 -9999 -9999 -9999 -9999 -9999 -9999 -9999 -9999 -9999 -9999 -9999 -9999 -9999 -9999 -9999 -9999 -9999 -9999 -9999 -9999 -9999 -9999 -9999 -9999 -9999 -9999 -9999 -9999 -9999 -9999 -9999 -9999 -9999 -9999 -9999 -9999 -9999 -9999 -9999 -9999 -9999 -9999 -9999 -9999 -9999 -9999 -9999 -9999 -9999 -9999 -9999 -9999 -9999 -9999 -9999 -9999 -9999 -9999 -9999 -9999 -9999 -9999 -9999 -9999 -9999 -9999 -9999 -9999 -9999 -9999 -9999 -9999 -9999 -9999 -9999 -9999 -9999 -9999 -9999 -9999 -9999 -9999 -9999 -9999 -9999 -9999 -9999 -9999 -9999 -9999 -9999 -9999 -9999 -9999 -9999 -9999 -9999 -9999 -9999 -9999 -9999 -9999 -9999 -9999 -9999 -9999 -9999 -9999 -9999 -9999 -9999 -9999 -9999 -9999 -9999 -9999 -9999 -9999 -9999 -9999 -9999 -9999 -9999 -9999 -9999 -9999 -9999 -9999 -9999 -9999 -9999 -9999 -9999 -9999 -9999 -9999 -9999 -9999 -9999 -9999 -9999 -9999 -9999 -9999 -9999 -9999 -9999 -9999 -9999 -9999 -9999 -9999 -9999 -9999 -9999 -9999 -9999 -9999 -9999 -9999 -9999 -9999 -9999 -9999 -9999 -9999 -9999 -9999 -9999 -9999 -9999 -9999 -9999 -9999 -9999 -9999 -9999 -9999 -9999 -9999 -9999 -9999 -9999 -9999 -9999 -9999 -9999 -9999 -9999 -9999 -9999 -9999 -9999 -9999 -9999 -9999 -9999 -9999 -9999 -9999 -9999 -9999 -9999 -9999 -9999 -9999 -9999 -9999 -9999 -9999 -9999 -9999 -9999 -9999 -9999 -9999 -9999 -9999 -9999 -9999 -9999 -9999 -9999 -9999 -9999 -9999 -9999 -9999 -9999 -9999 -9999 -9999 -9999 -9999 -9999 -9999 -9999 -9999 -9999 -9999 -9999 -9999 -9999 -9999 -9999 -9999 -9999 -9999 -9999 -9999 -9999 -9999 -9999 -9999 -9999 -9999 -9999 -9999 -9999 -9999 -9999 -9999 -9999 -9999 -9999 -9999 -9999 -9999 -9999 -9999 -9999 -9999 -9999 -9999 -9999 -9999 -9999 -9999 -9999 -9999 -9999 -9999 -9999 -9999 -9999 -9999 -9999 -9999 -9999 -9999 -9999 -9999 -9999 -9999 -9999 -9999 -9999 -9999 -9999 -9999 -9999 -9999 -9999 -9999 -9999 -9999 -9999 -9999 -9999 -9999 -9999 -9999 -9999 -9999 -9999 -9999 -9999 -9999 -9999 -9999 -9999 -9999 -9999 -9999 -9999 -9999 -9999 -9999 -9999 -9999 -9999 -9999 -9999 -9999 -9999 -9999 -9999 -9999 -9999 -9999 -9999 -9999 -9999 -9999 -9999 -9999 -9999 -9999 -9999 -9999 -9999 -9999 -9999 -9999 -9999 -9999 -9999 -9999 -9999 -9999 -9999 -9999 -9999 -9999 -9999 -9999 -9999 -9999 -9999 -9999 -9999 -9999 -9999 -9999 -9999 -9999 -9999 -9999 -9999 -9999 -9999 -9999 -9999 -9999 -9999 -9999 -9999 -9999 -9999 -9999 -9999 -9999 -9999 -9999 -9999 -9999 -9999 -9999 -9999 -9999 -9999 -9999 -9999 -9999 -9999 -9999 -9999 -9999 -9999 -9999 -9999 -9999 -9999 -9999 -9999 -9999 -9999 -9999 -9999 -9999 -9999 -9999 -9999 -9999 -9999 -9999 -9999 -9999 -9999 -9999 -9999 -9999 -9999 -9999 -9999 -9999 -9999 -9999 -9999 -9999 -9999 -9999 -9999 -9999 -9999 -9999 -9999 -9999 -9999 -9999 -9999 -9999 -9999 -9999 -9999 -9999 -9999 -9999 -9999 -9999 -9999 -9999 -9999 76.04004 86.28992 114.5 113.42 91.35999 92.19006 90.76013 85.93994 85.74011 81.56006 100.52 89.20007 43.49011 30.12988 82.38 81.33997 81.55994 95.03992 112.8099 123.9899 144.2 146.8198 147.23 169.8899 169.78 180.8599 179.1902 180.8801 185.1902 184.22 178.3499 148.5999 143.52 146.5801 158.27 153.75 162.0901 163.77 153.1099 143.3201 143.0801 122.0901 114.3501 1.580078 0.8098145 23.84009 28.37988 35.15015 39.19019 31.46997 98.86987 100.8701 106.3699 105.02 124.5 132.1799 148.3101 153.51 153.3301 154.6299 156.1599 159.7 159.95 162.72 158.8601 151.3 146.8601 138.3301 121.3101 133.9001 131.9102 129.5 131.1101 122.1499 2.299805 135.8901 148.3899 149.8 158.0598 156.8801 151.6699 134.02 131.8 129.8901 105.52 41.73999 36.45996 89.36011 95.35986 111.4399 112.6899 115.9399 129.0901 129.74 132.45 132.76 127.45 123.0798 116.72 11.57983 8.859863 9.830078 14.06982 0.9101563 20.19995 18.03979 16.66016 17.07007 19.18994 95.03979 109.96 113.21 115.22 117.6899 115.1399 113.02 114.5999 118.1399 118.26 116.2898 117.8298 123.5598 139.1702 148.5601 146.9399 147.22 145.98 148.6199 147.4299 149.6099 151.4001 147.45 144.74 149.6702 150.99 159.1001 161.1699 149.52 149.97 144.5901 129.8101 136.8899 144.5601 138.5601 137.05 141.9402 157.78 157.3501 151.6499 156.3398 160.6702 149.9099 149.79 146.8699 130.47 136.04 126.53 139.8201 140.3301 143.4502 133.79 148.0701 145.9099 149.1001 150.48 149.26 142.5 136.9399 126.45 128.1799 2.919922 8.52002 9.01001 11.08008 8.350098 0.7299805 5.930176 68.85986 72.48999 65.57007 67.27979 63.51001 1.02002 0.4099121 4.5 5.23999 5.550049 0 28.83984 50.6499 43.86011 51.32007 47.97998 33.9502 4.47998 3.300049 1.969971 121.1799 121.1902 117.76 119.8999 145.8 165.8201 169.1899 179.3899 173.29 151.21 150.0801 150.49 150.9299 159.8101 166.95 166.28 160.5801 151.47 129.8501 114.6399 109.29 124.3401 124.1802 123.05 117.55 124.4702 122.9299 111.53 104.5601 6.050049 2.080078 27.8999 3.059814 2.080078 100.47 3.22998 97.11011 95.47998 104.1499 104.5798 
-9999 -9999 -9999 -9999 -9999 -9999 -9999 -9999 -9999 -9999 -9999 -9999 -9999 -9999 -9999 -9999 -9999 -9999 -9999 -9999 -9999 -9999 -9999 -9999 -9999 -9999 -9999 -9999 -9999 -9999 -9999 -9999 -9999 -9999 -9999 -9999 -9999 -9999 -9999 -9999 -9999 -9999 -9999 -9999 -9999 -9999 -9999 -9999 -9999 -9999 -9999 -9999 -9999 -9999 -9999 -9999 -9999 -9999 -9999 -9999 -9999 -9999 -9999 -9999 -9999 -9999 -9999 -9999 -9999 -9999 -9999 -9999 -9999 -9999 -9999 -9999 -9999 -9999 -9999 -9999 -9999 -9999 -9999 -9999 -9999 -9999 -9999 -9999 -9999 -9999 -9999 -9999 -9999 -9999 -9999 -9999 -9999 -9999 -9999 -9999 -9999 -9999 -9999 -9999 -9999 -9999 -9999 -9999 -9999 -9999 -9999 -9999 -9999 -9999 -9999 -9999 -9999 -9999 -9999 -9999 -9999 -9999 -9999 -9999 -9999 -9999 -9999 -9999 -9999 -9999 -9999 -9999 -9999 -9999 -9999 -9999 -9999 -9999 -9999 -9999 -9999 -9999 -9999 -9999 -9999 -9999 -9999 -9999 -9999 -9999 -9999 -9999 -9999 -9999 -9999 -9999 -9999 -9999 -9999 -9999 -9999 -9999 -9999 -9999 -9999 -9999 -9999 -9999 -9999 -9999 -9999 -9999 -9999 -9999 -9999 -9999 -9999 -9999 -9999 -9999 -9999 -9999 -9999 -9999 -9999 -9999 -9999 -9999 -9999 -9999 -9999 -9999 -9999 -9999 -9999 -9999 -9999 -9999 -9999 -9999 -9999 -9999 -9999 -9999 -9999 -9999 -9999 -9999 -9999 -9999 -9999 -9999 -9999 -9999 -9999 -9999 -9999 -9999 -9999 -9999 -9999 -9999 -9999 -9999 -9999 -9999 -9999 -9999 -9999 -9999 -9999 -9999 -9999 -9999 -9999 -9999 -9999 -9999 -9999 -9999 -9999 -9999 -9999 -9999 -9999 -9999 -9999 -9999 -9999 -9999 -9999 -9999 -9999 -9999 -9999 -9999 -9999 -9999 -9999 -9999 -9999 -9999 -9999 -9999 -9999 -9999 -9999 -9999 -9999 -9999 -9999 -9999 -9999 -9999 -9999 -9999 -9999 -9999 -9999 -9999 -9999 -9999 -9999 -9999 -9999 -9999 -9999 -9999 -9999 -9999 -9999 -9999 -9999 -9999 -9999 -9999 -9999 -9999 -9999 -9999 -9999 -9999 -9999 -9999 -9999 -9999 -9999 -9999 -9999 -9999 -9999 -9999 -9999 -9999 -9999 -9999 -9999 -9999 -9999 -9999 -9999 -9999 -9999 -9999 -9999 -9999 -9999 -9999 -9999 -9999 -9999 -9999 -9999 -9999 -9999 -9999 -9999 -9999 -9999 -9999 -9999 -9999 -9999 -9999 -9999 -9999 -9999 -9999 -9999 -9999 -9999 -9999 -9999 -9999 -9999 -9999 -9999 -9999 -9999 -9999 -9999 -9999 -9999 -9999 -9999 -9999 -9999 -9999 -9999 -9999 -9999 -9999 -9999 -9999 -9999 -9999 -9999 -9999 -9999 -9999 -9999 -9999 -9999 -9999 -9999 -9999 -9999 -9999 -9999 -9999 -9999 -9999 -9999 -9999 -9999 -9999 -9999 -9999 -9999 -9999 -9999 -9999 -9999 -9999 -9999 -9999 -9999 -9999 -9999 -9999 -9999 -9999 -9999 -9999 -9999 -9999 -9999 -9999 -9999 -9999 -9999 -9999 -9999 -9999 -9999 -9999 -9999 -9999 -9999 -9999 -9999 -9999 -9999 -9999 -9999 -9999 -9999 -9999 -9999 -9999 -9999 -9999 -9999 -9999 -9999 -9999 -9999 -9999 -9999 -9999 -9999 -9999 -9999 -9999 -9999 -9999 -9999 -9999 -9999 -9999 -9999 -9999 -9999 -9999 -9999 -9999 -9999 -9999 -9999 -9999 -9999 -9999 -9999 -9999 -9999 -9999 -9999 67.13013 83.58008 84.3999 84.10999 86.12 83.65991 86.48999 82.44006 46.8501 47.36987 78.52991 47.13989 46.06006 38.15002 6.349976 69.84985 83.97998 86.45996 85.6001 111.3801 120.4001 130.99 138.5801 155.55 154.1299 167.48 180.2 185.5698 188.8301 190.0701 184.3801 174.4199 173.8699 151.6699 149.0498 155.53 153.04 164.2 170.5898 156.75 157.1501 146.26 145.99 112.78 15.44019 21.30005 33.94019 57.68994 43.87988 46.34985 41.77002 70.41992 99.84009 101.71 122.53 122.3599 128.46 147.02 159.5 165.8101 163.3398 164.5999 165.7 158.8301 160.01 156.8098 153.03 144.0901 134.4099 126.97 1.370117 1.549805 1.399902 69.42017 120.8101 115.9001 137.52 153.2 152.6699 161.3801 159.95 157.52 149.3098 139.25 138.02 115.98 36.88013 36.82007 23.91992 29.07007 87.34009 83.04004 100.4202 112.8901 111.6401 129.1799 137.3201 140.1401 118.9102 35.17017 13.46997 8.540039 13.01001 0.369873 15.23022 10.75 14.23022 15.55005 15.59009 88.45996 90.48999 92.28003 111.8398 111.75 110.73 107.6399 109.95 113.7 115.0701 115.8201 106.79 112.53 130.79 141.3398 149.8201 152.54 155.8301 156.0698 152.2998 153.0798 152.26 151.24 147.6902 151.5298 150.51 148.7 164.4102 162.3899 144.5798 150.1001 151.1499 145.1001 136.9099 143.23 140.3 134.8 137.4502 157.01 160.8799 161.8501 164.05 157.4399 160.6299 151.5 151.5 129.05 110.23 115.6301 101.5598 100.53 120.1299 112.27 145.04 145.2 146.5601 149.6499 144.4502 134.3901 136.8201 132.23 133.7798 5.709961 8.969971 8.570068 43.9502 43.38013 46.56006 64.68994 78.79004 79.13013 60.82007 59.90991 51.03003 0.6999512 135.01 4.680176 2.129883 3.23999 39 49.85986 50.23999 52.51001 52.67017 46.96997 32.65015 2.860107 2.649902 1.030029 5.23999 125.52 125.24 146.24 149.3201 172.1099 171.45 177.77 171.8701 148.97 137.1902 146.4102 160.3599 158.46 154.0701 159.3501 153.7798 140.4302 129.8999 128.1602 133.4099 133.8398 127.1201 128.47 123.95 124.8301 125.6001 112.76 104.71 105.46 27.03979 27.18994 27.45996 58.12988 102.8401 97.05005 96.66016 87 110.6899 109.1301 
-9999 -9999 -9999 -9999 -9999 -9999 -9999 -9999 -9999 -9999 -9999 -9999 -9999 -9999 -9999 -9999 -9999 -9999 -9999 -9999 -9999 -9999 -9999 -9999 -9999 -9999 -9999 -9999 -9999 -9999 -9999 -9999 -9999 -9999 -9999 -9999 -9999 -9999 -9999 -9999 -9999 -9999 -9999 -9999 -9999 -9999 -9999 -9999 -9999 -9999 -9999 -9999 -9999 -9999 -9999 -9999 -9999 -9999 -9999 -9999 -9999 -9999 -9999 -9999 -9999 -9999 -9999 -9999 -9999 -9999 -9999 -9999 -9999 -9999 -9999 -9999 -9999 -9999 -9999 -9999 -9999 -9999 -9999 -9999 -9999 -9999 -9999 -9999 -9999 -9999 -9999 -9999 -9999 -9999 -9999 -9999 -9999 -9999 -9999 -9999 -9999 -9999 -9999 -9999 -9999 -9999 -9999 -9999 -9999 -9999 -9999 -9999 -9999 -9999 -9999 -9999 -9999 -9999 -9999 -9999 -9999 -9999 -9999 -9999 -9999 -9999 -9999 -9999 -9999 -9999 -9999 -9999 -9999 -9999 -9999 -9999 -9999 -9999 -9999 -9999 -9999 -9999 -9999 -9999 -9999 -9999 -9999 -9999 -9999 -9999 -9999 -9999 -9999 -9999 -9999 -9999 -9999 -9999 -9999 -9999 -9999 -9999 -9999 -9999 -9999 -9999 -9999 -9999 -9999 -9999 -9999 -9999 -9999 -9999 -9999 -9999 -9999 -9999 -9999 -9999 -9999 -9999 -9999 -9999 -9999 -9999 -9999 -9999 -9999 -9999 -9999 -9999 -9999 -9999 -9999 -9999 -9999 -9999 -9999 -9999 -9999 -9999 -9999 -9999 -9999 -9999 -9999 -9999 -9999 -9999 -9999 -9999 -9999 -9999 -9999 -9999 -9999 -9999 -9999 -9999 -9999 -9999 -9999 -9999 -9999 -9999 -9999 -9999 -9999 -9999 -9999 -9999 -9999 -9999 -9999 -9999 -9999 -9999 -9999 -9999 -9999 -9999 -9999 -9999 -9999 -9999 -9999 -9999 -9999 -9999 -9999 -9999 -9999 -9999 -9999 -9999 -9999 -9999 -9999 -9999 -9999 -9999 -9999 -9999 -9999 -9999 -9999 -9999 -9999 -9999 -9999 -9999 -9999 -9999 -9999 -9999 -9999 -9999 -9999 -9999 -9999 -9999 -9999 -9999 -9999 -9999 -9999 -9999 -9999 -9999 -9999 -9999 -9999 -9999 -9999 -9999 -9999 -9999 -9999 -9999 -9999 -9999 -9999 -9999 -9999 -9999 -9999 -9999 -9999 -9999 -9999 -9999 -9999 -9999 -9999 -9999 -9999 -9999 -9999 -9999 -9999 -9999 -9999 -9999 -9999 -9999 -9999 -9999 -9999 -9999 -9999 -9999 -9999 -9999 -9999 -9999 -9999 -9999 -9999 -9999 -9999 -9999 -9999 -9999 -9999 -9999 -9999 -9999 -9999 -9999 -9999 -9999 -9999 -9999 -9999 -9999 -9999 -9999 -9999 -9999 -9999 -9999 -9999 -9999 -9999 -9999 -9999 -9999 -9999 -9999 -9999 -9999 -9999 -9999 -9999 -9999 -9999 -9999 -9999 -9999 -9999 -9999 -9999 -9999 -9999 -9999 -9999 -9999 -9999 -9999 -9999 -9999 -9999 -9999 -9999 -9999 -9999 -9999 -9999 -9999 -9999 -9999 -9999 -9999 -9999 -9999 -9999 -9999 -9999 -9999 -9999 -9999 -9999 -9999 -9999 -9999 -9999 -9999 -9999 -9999 -9999 -9999 -9999 -9999 -9999 -9999 -9999 -9999 -9999 -9999 -9999 -9999 -9999 -9999 -9999 -9999 -9999 -9999 -9999 -9999 -9999 -9999 -9999 -9999 -9999 -9999 -9999 -9999 -9999 -9999 -9999 -9999 -9999 -9999 -9999 -9999 -9999 -9999 -9999 -9999 -9999 -9999 -9999 -9999 -9999 -9999 -9999 -9999 -9999 -9999 -9999 -9999 -9999 -9999 -9999 -9999 169.29 151.48 149.4401 85.6001 84.90991 79.60999 72.06006 72.53003 122.9199 43.84998 129.3699 117.2599 115.5299 114.8 4.880127 0.09985352 53.82007 81.82007 89.52002 89.51001 85.76001 83.11987 94.97998 96.85986 151.51 160.9399 172.0999 179.25 185.48 190.9001 189.8499 184.24 176.3899 167.76 167.71 173.6001 155.71 177.0901 170.45 168.7998 166.7898 162.26 143.27 129.5 126.54 104.6099 104.5701 31.44995 60.02002 51.66016 56.68018 109.1301 107.3298 146.25 151.0701 149.27 121.29 142.0999 143.51 164.73 172.1299 163.6899 168.6899 163.96 156.71 156.3899 154.28 145.3801 140.27 41.91016 27.35986 7.5 28.06006 1.960205 35.41016 1.900146 136.1602 134.79 150.7898 153.9399 159.4299 161.22 159.3201 139.6001 138.3201 1.040039 24.47998 33.63013 32.58008 29.78003 21.43994 84.57007 126.46 123.72 82.87988 151.1799 147.73 134.3601 157.54 153.5999 137.9299 134.0698 19.65991 17.20996 15.83984 16.1001 19.6499 17.3999 18.12988 15.62012 18.18994 89.67993 99.77002 107.28 105.2898 102.9299 103.24 104.48 110.3901 113.21 114.0601 115.6899 126.5801 133.8799 144.97 149.1101 152.48 160.26 157.75 160.01 153.9299 154.9099 150.9402 145.8201 148.6599 157.5801 156.28 166.51 161.99 163.0801 154.26 154.4099 141.53 128.5 138.6099 135.7202 142.6201 140.47 156.9502 162.95 166.53 164.1299 157.8999 158.6799 148.8301 144.3999 127.02 120.1201 118.8699 105.52 103.9299 117.5901 116.27 130.6902 132.3301 142.6702 142.7 141.8599 123.6001 125.0801 114.6101 102.6899 4.76001 6.850098 3.550049 0.8398438 44.94995 62.55005 64.07007 72.78003 74.93994 127.6899 128.1001 119.01 113.0901 140.8098 131.8301 4.049805 0.7001953 0 45.16992 54.89014 54.44995 46.02002 42.88013 42.05005 7.949951 0 0 2.48999 119.3801 126.8201 150.9199 149.0801 146.1702 168.9102 171.6899 168.3401 164.28 151.28 145.27 142.75 147.3701 146.1899 148.8 142.6399 139.1299 128.02 127.2998 135.73 136.76 128.5801 130.25 132.52 127.3599 123.0398 122.0698 100.76 95.73999 96.19995 24.86987 26.48999 100.53 99.32007 95.75 94.87988 95.03979 105.8499 106.3201 
-9999 -9999 -9999 -9999 -9999 -9999 -9999 -9999 -9999 -9999 -9999 -9999 -9999 -9999 -9999 -9999 -9999 -9999 -9999 -9999 -9999 -9999 -9999 -9999 -9999 -9999 -9999 -9999 -9999 -9999 -9999 -9999 -9999 -9999 -9999 -9999 -9999 -9999 -9999 -9999 -9999 -9999 -9999 -9999 -9999 -9999 -9999 -9999 -9999 -9999 -9999 -9999 -9999 -9999 -9999 -9999 -9999 -9999 -9999 -9999 -9999 -9999 -9999 -9999 -9999 -9999 -9999 -9999 -9999 -9999 -9999 -9999 -9999 -9999 -9999 -9999 -9999 -9999 -9999 -9999 -9999 -9999 -9999 -9999 -9999 -9999 -9999 -9999 -9999 -9999 -9999 -9999 -9999 -9999 -9999 -9999 -9999 -9999 -9999 -9999 -9999 -9999 -9999 -9999 -9999 -9999 -9999 -9999 -9999 -9999 -9999 -9999 -9999 -9999 -9999 -9999 -9999 -9999 -9999 -9999 -9999 -9999 -9999 -9999 -9999 -9999 -9999 -9999 -9999 -9999 -9999 -9999 -9999 -9999 -9999 -9999 -9999 -9999 -9999 -9999 -9999 -9999 -9999 -9999 -9999 -9999 -9999 -9999 -9999 -9999 -9999 -9999 -9999 -9999 -9999 -9999 -9999 -9999 -9999 -9999 -9999 -9999 -9999 -9999 -9999 -9999 -9999 -9999 -9999 -9999 -9999 -9999 -9999 -9999 -9999 -9999 -9999 -9999 -9999 -9999 -9999 -9999 -9999 -9999 -9999 -9999 -9999 -9999 -9999 -9999 -9999 -9999 -9999 -9999 -9999 -9999 -9999 -9999 -9999 -9999 -9999 -9999 -9999 -9999 -9999 -9999 -9999 -9999 -9999 -9999 -9999 -9999 -9999 -9999 -9999 -9999 -9999 -9999 -9999 -9999 -9999 -9999 -9999 -9999 -9999 -9999 -9999 -9999 -9999 -9999 -9999 -9999 -9999 -9999 -9999 -9999 -9999 -9999 -9999 -9999 -9999 -9999 -9999 -9999 -9999 -9999 -9999 -9999 -9999 -9999 -9999 -9999 -9999 -9999 -9999 -9999 -9999 -9999 -9999 -9999 -9999 -9999 -9999 -9999 -9999 -9999 -9999 -9999 -9999 -9999 -9999 -9999 -9999 -9999 -9999 -9999 -9999 -9999 -9999 -9999 -9999 -9999 -9999 -9999 -9999 -9999 -9999 -9999 -9999 -9999 -9999 -9999 -9999 -9999 -9999 -9999 -9999 -9999 -9999 -9999 -9999 -9999 -9999 -9999 -9999 -9999 -9999 -9999 -9999 -9999 -9999 -9999 -9999 -9999 -9999 -9999 -9999 -9999 -9999 -9999 -9999 -9999 -9999 -9999 -9999 -9999 -9999 -9999 -9999 -9999 -9999 -9999 -9999 -9999 -9999 -9999 -9999 -9999 -9999 -9999 -9999 -9999 -9999 -9999 -9999 -9999 -9999 -9999 -9999 -9999 -9999 -9999 -9999 -9999 -9999 -9999 -9999 -9999 -9999 -9999 -9999 -9999 -9999 -9999 -9999 -9999 -9999 -9999 -9999 -9999 -9999 -9999 -9999 -9999 -9999 -9999 -9999 -9999 -9999 -9999 -9999 -9999 -9999 -9999 -9999 -9999 -9999 -9999 -9999 -9999 -9999 -9999 -9999 -9999 -9999 -9999 -9999 -9999 -9999 -9999 -9999 -9999 -9999 -9999 -9999 -9999 -9999 -9999 -9999 -9999 -9999 -9999 -9999 -9999 -9999 -9999 -9999 -9999 -9999 -9999 -9999 -9999 -9999 -9999 -9999 -9999 -9999 -9999 -9999 -9999 -9999 -9999 -9999 -9999 -9999 -9999 -9999 -9999 -9999 -9999 -9999 -9999 -9999 -9999 -9999 -9999 -9999 -9999 -9999 -9999 -9999 -9999 -9999 -9999 -9999 -9999 -9999 -9999 -9999 -9999 -9999 -9999 -9999 -9999 -9999 -9999 -9999 -9999 -9999 -9999 -9999 -9999 -9999 -9999 -9999 212.3201 186.9199 183.46 81.21997 84.52002 84.59009 81.90015 69.27991 116.45 132.9401 136.9301 142.22 155.6199 155.97 112.5901 110.3198 62.31006 66.95996 59.6001 78.42993 88.80981 84.52002 86.48999 85.52002 93.39014 134.7898 166.8201 164.3398 176.1899 182.6199 185.28 185.7798 182.27 171.9302 159.98 163.8301 170.1599 172.9099 173.22 178.6902 178.53 176.9399 161.75 138.3501 68.62988 82.53003 102.3601 101.5701 102.73 101.5 58.79004 62.76001 106.7102 145.4299 143.1401 149.97 157.02 154.01 142.74 162.4302 166.3599 169.6201 173.9502 170.72 167.2 163.71 148.8 137.95 146.6899 145.3601 47.63013 37.94019 28.47998 37.1499 41.11011 2.690186 111.6899 124.0901 130.53 146.21 152.27 157.2002 156.05 152.75 144.8101 143.1201 115.8499 33.83984 24.42017 24.48999 29.58008 27.66992 133.6802 137.55 123.8501 121.8699 149.1199 159.3201 157.02 164.73 163.7798 153.8501 151.75 126.95 17.31006 13.2998 14.30005 12.50977 18 19.28003 16.55981 21.26001 75.46997 90.77002 91.3999 92.10986 96.52002 100.99 99.66992 101.26 111.48 112.72 122.29 124.0999 131.0901 148.1201 153.3098 156.8301 160.78 162.46 160.2 155.3098 153.1399 148.54 144.26 143.1399 157.01 159.4299 163.1001 167.48 160.4502 152.1099 144.0698 144.78 118.9199 125.6602 135.3398 151.3201 150.73 161.1799 164.4702 166.8301 166.6902 164.3101 158.46 152.02 129.9001 130.04 131.9399 116.04 100.3901 135.75 135 112.72 128.5901 116.99 139.47 133.53 138.6299 129.3101 123.72 124.21 1.98999 5 3.969971 1.620117 23.36011 54.37988 55.41016 67.16992 67.36987 67.42017 124.29 125.2 129.0898 116.29 136.8101 141.3401 140.78 2.550049 2.969971 46.28003 46.51001 47.48999 44.58008 38.61987 37 6.52002 2.490234 1.680176 3.540039 0 133.5601 148.8301 146.9099 167.0901 164.28 158.0898 156.0701 158.22 154.8 146.49 145.8499 144.1702 138.8799 120.24 137.9399 147.0898 145.4099 141.24 147.0701 132.4802 130.76 129.7 129.6802 130.49 127.99 113.72 102.9099 101.3699 82.95996 4.169922 24.25 97 96.46997 97.61011 93.57983 92.85986 102 102.8398 
-9999 -9999 -9999 -9999 -9999 -9999 -9999 -9999 -9999 -9999 -9999 -9999 -9999 -9999 -9999 -9999 -9999 -9999 -9999 -9999 -9999 -9999 -9999 -9999 -9999 -9999 -9999 -9999 -9999 -9999 -9999 -9999 -9999 -9999 -9999 -9999 -9999 -9999 -9999 -9999 -9999 -9999 -9999 -9999 -9999 -9999 -9999 -9999 -9999 -9999 -9999 -9999 -9999 -9999 -9999 -9999 -9999 -9999 -9999 -9999 -9999 -9999 -9999 -9999 -9999 -9999 -9999 -9999 -9999 -9999 -9999 -9999 -9999 -9999 -9999 -9999 -9999 -9999 -9999 -9999 -9999 -9999 -9999 -9999 -9999 -9999 -9999 -9999 -9999 -9999 -9999 -9999 -9999 -9999 -9999 -9999 -9999 -9999 -9999 -9999 -9999 -9999 -9999 -9999 -9999 -9999 -9999 -9999 -9999 -9999 -9999 -9999 -9999 -9999 -9999 -9999 -9999 -9999 -9999 -9999 -9999 -9999 -9999 -9999 -9999 -9999 -9999 -9999 -9999 -9999 -9999 -9999 -9999 -9999 -9999 -9999 -9999 -9999 -9999 -9999 -9999 -9999 -9999 -9999 -9999 -9999 -9999 -9999 -9999 -9999 -9999 -9999 -9999 -9999 -9999 -9999 -9999 -9999 -9999 -9999 -9999 -9999 -9999 -9999 -9999 -9999 -9999 -9999 -9999 -9999 -9999 -9999 -9999 -9999 -9999 -9999 -9999 -9999 -9999 -9999 -9999 -9999 -9999 -9999 -9999 -9999 -9999 -9999 -9999 -9999 -9999 -9999 -9999 -9999 -9999 -9999 -9999 -9999 -9999 -9999 -9999 -9999 -9999 -9999 -9999 -9999 -9999 -9999 -9999 -9999 -9999 -9999 -9999 -9999 -9999 -9999 -9999 -9999 -9999 -9999 -9999 -9999 -9999 -9999 -9999 -9999 -9999 -9999 -9999 -9999 -9999 -9999 -9999 -9999 -9999 -9999 -9999 -9999 -9999 -9999 -9999 -9999 -9999 -9999 -9999 -9999 -9999 -9999 -9999 -9999 -9999 -9999 -9999 -9999 -9999 -9999 -9999 -9999 -9999 -9999 -9999 -9999 -9999 -9999 -9999 -9999 -9999 -9999 -9999 -9999 -9999 -9999 -9999 -9999 -9999 -9999 -9999 -9999 -9999 -9999 -9999 -9999 -9999 -9999 -9999 -9999 -9999 -9999 -9999 -9999 -9999 -9999 -9999 -9999 -9999 -9999 -9999 -9999 -9999 -9999 -9999 -9999 -9999 -9999 -9999 -9999 -9999 -9999 -9999 -9999 -9999 -9999 -9999 -9999 -9999 -9999 -9999 -9999 -9999 -9999 -9999 -9999 -9999 -9999 -9999 -9999 -9999 -9999 -9999 -9999 -9999 -9999 -9999 -9999 -9999 -9999 -9999 -9999 -9999 -9999 -9999 -9999 -9999 -9999 -9999 -9999 -9999 -9999 -9999 -9999 -9999 -9999 -9999 -9999 -9999 -9999 -9999 -9999 -9999 -9999 -9999 -9999 -9999 -9999 -9999 -9999 -9999 -9999 -9999 -9999 -9999 -9999 -9999 -9999 -9999 -9999 -9999 -9999 -9999 -9999 -9999 -9999 -9999 -9999 -9999 -9999 -9999 -9999 -9999 -9999 -9999 -9999 -9999 -9999 -9999 -9999 -9999 -9999 -9999 -9999 -9999 -9999 -9999 -9999 -9999 -9999 -9999 -9999 -9999 -9999 -9999 -9999 -9999 -9999 -9999 -9999 -9999 -9999 -9999 -9999 -9999 -9999 -9999 -9999 -9999 -9999 -9999 -9999 -9999 -9999 -9999 -9999 -9999 -9999 -9999 -9999 -9999 -9999 -9999 -9999 -9999 -9999 -9999 -9999 -9999 -9999 -9999 -9999 -9999 -9999 -9999 -9999 -9999 -9999 -9999 -9999 -9999 -9999 -9999 -9999 -9999 -9999 -9999 -9999 -9999 -9999 -9999 -9999 -9999 -9999 -9999 -9999 -9999 -9999 205.4299 205.76 201.7302 161.5498 161.52 158.77 81.92017 69.53003 118.23 147.8501 147.51 140.5999 161.3501 160.5999 151.9399 150.4099 153.5198 93.27002 1.899902 82.47998 85.26001 86.30005 80.92993 75.53003 72.44019 72.06006 69.79004 152.45 159.9399 169.5798 175.54 174.6501 178.26 174.47 167.4001 162.1101 171.9399 174.23 180.0498 179.6499 179.0898 177.99 172.97 167.78 155.0398 101.51 87.91016 101.49 100.4299 100.8901 100.1902 63.78003 110.74 51.1001 147 155.3398 152.24 159 152.28 141.24 152.24 161.73 170.1599 176.3 174.55 168.5701 160.4399 153.4102 147.9102 144.6301 145.9202 147.4399 141.3398 136.47 115.99 112.26 3.370117 1.98999 126.5999 129.8301 137.98 141.8699 148.1201 153.79 149.8101 142.3 134.8298 130.1401 129.6401 128.3899 127.02 21.52002 121.53 131.1899 137.6199 134.3201 159.1101 167.22 164.54 169.72 168.0198 161.8899 167.05 150.6299 133.8101 16.56006 16.04004 20.01001 17.54004 16.08008 22.21997 18.95996 17.71997 20.96997 60.5 79.76001 85.52002 90.8501 44.80005 43.1001 103.5 109.8501 122.74 125.5601 127.3701 134.6702 146.51 152.5601 154.55 161.1401 164.0398 160.26 150.46 144.97 89.57007 136.0999 146.5801 148.1799 159.1101 164.8101 166.4001 156.55 147.9299 140.8701 142.5801 44.26001 124.29 132.48 153.7 156.28 161.1699 162.24 166.72 165.77 160.49 156.8398 147.8499 136.3101 127.6199 129.26 135.9102 147.1099 147.6001 134.1199 121.28 98.65991 102.3101 137.26 129.4302 114.3499 126.8899 107.6501 110.6399 0.2900391 5 0 19.61987 21.09009 50.95996 53.07983 54.84009 65.96997 138.6702 55.48999 147.48 147.3401 142.3101 145.49 139.3499 14.34009 5.23999 1.030029 1.169922 39.47998 41.83008 43.20996 37.05981 4.25 4.820068 0 0 1.800049 0 2.97998 125.6299 153.55 151.0601 136.74 157.5798 160.48 159.78 157.23 159.3101 147.98 147.1001 133.28 125.77 139.1401 144.8401 147.0999 153.8201 149.8799 145 135.6899 128.0999 132.03 128.1702 122.0999 118.1599 101.3201 98.31982 79.08008 1.700195 0.3898926 58.51001 95 95.73999 97.67017 96.79004 101.8601 101.55 
-9999 -9999 -9999 -9999 -9999 -9999 -9999 -9999 -9999 -9999 -9999 -9999 -9999 -9999 -9999 -9999 -9999 -9999 -9999 -9999 -9999 -9999 -9999 -9999 -9999 -9999 -9999 -9999 -9999 -9999 -9999 -9999 -9999 -9999 -9999 -9999 -9999 -9999 -9999 -9999 -9999 -9999 -9999 -9999 -9999 -9999 -9999 -9999 -9999 -9999 -9999 -9999 -9999 -9999 -9999 -9999 -9999 -9999 -9999 -9999 -9999 -9999 -9999 -9999 -9999 -9999 -9999 -9999 -9999 -9999 -9999 -9999 -9999 -9999 -9999 -9999 -9999 -9999 -9999 -9999 -9999 -9999 -9999 -9999 -9999 -9999 -9999 -9999 -9999 -9999 -9999 -9999 -9999 -9999 -9999 -9999 -9999 -9999 -9999 -9999 -9999 -9999 -9999 -9999 -9999 -9999 -9999 -9999 -9999 -9999 -9999 -9999 -9999 -9999 -9999 -9999 -9999 -9999 -9999 -9999 -9999 -9999 -9999 -9999 -9999 -9999 -9999 -9999 -9999 -9999 -9999 -9999 -9999 -9999 -9999 -9999 -9999 -9999 -9999 -9999 -9999 -9999 -9999 -9999 -9999 -9999 -9999 -9999 -9999 -9999 -9999 -9999 -9999 -9999 -9999 -9999 -9999 -9999 -9999 -9999 -9999 -9999 -9999 -9999 -9999 -9999 -9999 -9999 -9999 -9999 -9999 -9999 -9999 -9999 -9999 -9999 -9999 -9999 -9999 -9999 -9999 -9999 -9999 -9999 -9999 -9999 -9999 -9999 -9999 -9999 -9999 -9999 -9999 -9999 -9999 -9999 -9999 -9999 -9999 -9999 -9999 -9999 -9999 -9999 -9999 -9999 -9999 -9999 -9999 -9999 -9999 -9999 -9999 -9999 -9999 -9999 -9999 -9999 -9999 -9999 -9999 -9999 -9999 -9999 -9999 -9999 -9999 -9999 -9999 -9999 -9999 -9999 -9999 -9999 -9999 -9999 -9999 -9999 -9999 -9999 -9999 -9999 -9999 -9999 -9999 -9999 -9999 -9999 -9999 -9999 -9999 -9999 -9999 -9999 -9999 -9999 -9999 -9999 -9999 -9999 -9999 -9999 -9999 -9999 -9999 -9999 -9999 -9999 -9999 -9999 -9999 -9999 -9999 -9999 -9999 -9999 -9999 -9999 -9999 -9999 -9999 -9999 -9999 -9999 -9999 -9999 -9999 -9999 -9999 -9999 -9999 -9999 -9999 -9999 -9999 -9999 -9999 -9999 -9999 -9999 -9999 -9999 -9999 -9999 -9999 -9999 -9999 -9999 -9999 -9999 -9999 -9999 -9999 -9999 -9999 -9999 -9999 -9999 -9999 -9999 -9999 -9999 -9999 -9999 -9999 -9999 -9999 -9999 -9999 -9999 -9999 -9999 -9999 -9999 -9999 -9999 -9999 -9999 -9999 -9999 -9999 -9999 -9999 -9999 -9999 -9999 -9999 -9999 -9999 -9999 -9999 -9999 -9999 -9999 -9999 -9999 -9999 -9999 -9999 -9999 -9999 -9999 -9999 -9999 -9999 -9999 -9999 -9999 -9999 -9999 -9999 -9999 -9999 -9999 -9999 -9999 -9999 -9999 -9999 -9999 -9999 -9999 -9999 -9999 -9999 -9999 -9999 -9999 -9999 -9999 -9999 -9999 -9999 -9999 -9999 -9999 -9999 -9999 -9999 -9999 -9999 -9999 -9999 -9999 -9999 -9999 -9999 -9999 -9999 -9999 -9999 -9999 -9999 -9999 -9999 -9999 -9999 -9999 -9999 -9999 -9999 -9999 -9999 -9999 -9999 -9999 -9999 -9999 -9999 -9999 -9999 -9999 -9999 -9999 -9999 -9999 -9999 -9999 -9999 -9999 -9999 -9999 -9999 -9999 -9999 -9999 -9999 -9999 -9999 -9999 -9999 -9999 -9999 -9999 -9999 -9999 -9999 -9999 -9999 -9999 -9999 -9999 -9999 -9999 -9999 -9999 -9999 -9999 -9999 -9999 -9999 -9999 -9999 199.05 200.24 199.6899 183.55 160.4702 158.5698 155.4099 65.76001 115.6899 116.24 143.8398 168.21 163.79 166.0801 166.3398 166.99 165.6099 151.46 135.9102 63.48999 79.81006 82.30981 82.26001 73.86011 74.84009 139.76 131.6001 142.6099 143.02 161.3198 169.24 166.8201 163.96 172.4302 167.9299 163.6899 162.6501 163.8799 175.48 180.6501 181.55 184.78 175.6899 169.4502 168.3298 148.1099 122.9299 99.86011 99.68994 97.91016 102.8999 101.05 107.4299 108.3201 108.3599 144.75 161.8499 160.71 165.8599 164.8799 152.5901 160.29 169.78 167.6899 175.1001 175.0601 169.1399 159.0601 145.28 152.27 150.8398 149.6299 150.75 144.4302 136.01 134.3 110.6199 40.97998 0 56.82983 117.4099 124.6699 145.28 136.1501 141.9399 142.1001 139.8201 145.5 147 0.7102051 158.1799 150.3401 147.96 119.9502 119.0901 148.1399 145.79 167.4099 165.1899 174.28 172.5999 175.71 168.79 165.0999 161.1299 94.68018 91.87988 0.7099609 1.27002 18.70996 20.18018 21.27979 23.93994 22.01001 17.56982 39.98022 44.95996 49.62988 48.80005 48.03003 95.91016 95.63989 105.2998 120.3599 123.8601 127.05 133.72 147.73 146.6499 155.2 158.21 158.3699 154.9199 149.4199 137 117.4399 124.3201 124.1299 150.48 158.48 161.49 163.1599 158.04 144.1501 117.0701 39.38989 103.49 135.8301 140.4299 150.5901 155.1399 160.6499 162.78 163.1401 161.9199 163.5701 145.8901 130.1501 134.8401 135.6201 131.5601 134.1899 145.3501 146.25 131.53 122.51 122.1599 98.72998 111.6399 104.76 11.59985 68.63013 71.90015 11.60986 13.87988 3.110107 3.539795 1.129883 38.81006 39.92993 46.03003 88.22998 58.52002 134.73 135.5798 143.1899 161.8801 161.2 141.4202 136.02 135.6401 8.73999 1.850098 1.280029 0 2.76001 3.550049 2.320068 1.919922 3.550049 4.01001 3.569824 1.820068 1.600098 2.060059 4.179932 91.37012 137.77 131.3101 141.53 160.6499 162.8301 155.5598 157.79 156.22 134.8799 131.5498 126.5 148.26 149.3401 149.5801 155.0801 147.2102 140.71 132.98 122.1899 124.1499 122.23 116.78 104.4502 118.0701 116.99 117.6599 109.54 110.26 111.5598 110.8501 66.97998 68.33984 89.05981 93.33008 92.22998 
-9999 -9999 -9999 -9999 -9999 -9999 -9999 -9999 -9999 -9999 -9999 -9999 -9999 -9999 -9999 -9999 -9999 -9999 -9999 -9999 -9999 -9999 -9999 -9999 -9999 -9999 -9999 -9999 -9999 -9999 -9999 -9999 -9999 -9999 -9999 -9999 -9999 -9999 -9999 -9999 -9999 -9999 -9999 -9999 -9999 -9999 -9999 -9999 -9999 -9999 -9999 -9999 -9999 -9999 -9999 -9999 -9999 -9999 -9999 -9999 -9999 -9999 -9999 -9999 -9999 -9999 -9999 -9999 -9999 -9999 -9999 -9999 -9999 -9999 -9999 -9999 -9999 -9999 -9999 -9999 -9999 -9999 -9999 -9999 -9999 -9999 -9999 -9999 -9999 -9999 -9999 -9999 -9999 -9999 -9999 -9999 -9999 -9999 -9999 -9999 -9999 -9999 -9999 -9999 -9999 -9999 -9999 -9999 -9999 -9999 -9999 -9999 -9999 -9999 -9999 -9999 -9999 -9999 -9999 -9999 -9999 -9999 -9999 -9999 -9999 -9999 -9999 -9999 -9999 -9999 -9999 -9999 -9999 -9999 -9999 -9999 -9999 -9999 -9999 -9999 -9999 -9999 -9999 -9999 -9999 -9999 -9999 -9999 -9999 -9999 -9999 -9999 -9999 -9999 -9999 -9999 -9999 -9999 -9999 -9999 -9999 -9999 -9999 -9999 -9999 -9999 -9999 -9999 -9999 -9999 -9999 -9999 -9999 -9999 -9999 -9999 -9999 -9999 -9999 -9999 -9999 -9999 -9999 -9999 -9999 -9999 -9999 -9999 -9999 -9999 -9999 -9999 -9999 -9999 -9999 -9999 -9999 -9999 -9999 -9999 -9999 -9999 -9999 -9999 -9999 -9999 -9999 -9999 -9999 -9999 -9999 -9999 -9999 -9999 -9999 -9999 -9999 -9999 -9999 -9999 -9999 -9999 -9999 -9999 -9999 -9999 -9999 -9999 -9999 -9999 -9999 -9999 -9999 -9999 -9999 -9999 -9999 -9999 -9999 -9999 -9999 -9999 -9999 -9999 -9999 -9999 -9999 -9999 -9999 -9999 -9999 -9999 -9999 -9999 -9999 -9999 -9999 -9999 -9999 -9999 -9999 -9999 -9999 -9999 -9999 -9999 -9999 -9999 -9999 -9999 -9999 -9999 -9999 -9999 -9999 -9999 -9999 -9999 -9999 -9999 -9999 -9999 -9999 -9999 -9999 -9999 -9999 -9999 -9999 -9999 -9999 -9999 -9999 -9999 -9999 -9999 -9999 -9999 -9999 -9999 -9999 -9999 -9999 -9999 -9999 -9999 -9999 -9999 -9999 -9999 -9999 -9999 -9999 -9999 -9999 -9999 -9999 -9999 -9999 -9999 -9999 -9999 -9999 -9999 -9999 -9999 -9999 -9999 -9999 -9999 -9999 -9999 -9999 -9999 -9999 -9999 -9999 -9999 -9999 -9999 -9999 -9999 -9999 -9999 -9999 -9999 -9999 -9999 -9999 -9999 -9999 -9999 -9999 -9999 -9999 -9999 -9999 -9999 -9999 -9999 -9999 -9999 -9999 -9999 -9999 -9999 -9999 -9999 -9999 -9999 -9999 -9999 -9999 -9999 -9999 -9999 -9999 -9999 -9999 -9999 -9999 -9999 -9999 -9999 -9999 -9999 -9999 -9999 -9999 -9999 -9999 -9999 -9999 -9999 -9999 -9999 -9999 -9999 -9999 -9999 -9999 -9999 -9999 -9999 -9999 -9999 -9999 -9999 -9999 -9999 -9999 -9999 -9999 -9999 -9999 -9999 -9999 -9999 -9999 -9999 -9999 -9999 -9999 -9999 -9999 -9999 -9999 -9999 -9999 -9999 -9999 -9999 -9999 -9999 -9999 -9999 -9999 -9999 -9999 -9999 -9999 -9999 -9999 -9999 -9999 -9999 -9999 -9999 -9999 -9999 -9999 -9999 -9999 -9999 -9999 -9999 -9999 -9999 -9999 -9999 -9999 -9999 -9999 -9999 -9999 -9999 -9999 -9999 -9999 -9999 -9999 180.9102 180.0701 189.22 187.03 190.6799 180 51.20996 83.37988 101.9402 104.99 118.01 136.3201 141.0601 166.01 165.24 168.0901 174.03 172.1599 165.28 146.2 139.9099 139.4702 76 75.54004 74.42993 71.40015 71.82007 136.78 135.9202 140.28 151.47 157.3301 157.8699 154.7002 155.6799 161.9602 141.6299 144.95 158.2 170.3501 173.7 173.2 184.3301 182.8401 181.9099 171.1699 148.6599 147.4399 135.0601 121.6401 99.27002 100.1099 100.73 106.05 111.1699 111.04 148.48 148.8201 165.01 172.26 171.6101 169.7798 161.02 158.3101 159.8198 166.26 168.26 169.48 162.76 158.7998 150.4099 141.8201 156.98 155.7998 154.77 152.6101 135.1702 131.21 123.75 6.140137 13.66992 22.62988 2.720215 3.139893 112.1799 132.3301 132.3899 137.8601 132.6199 153.99 152.74 170.3499 158.0898 161.8899 159.28 136.03 148.46 146.7002 173.6201 171.6799 171.5901 172.1699 178.23 173.6201 166.9199 166.52 163.8301 142.1599 115.02 89.75977 113.73 20.31006 22.78003 19.87988 16.5 14.01001 18.80981 29.35986 46.75 48.87988 46.34009 53.81006 89.38989 115.47 115.02 130.24 129.7998 124.8499 126.8501 140.4299 145.97 148.73 152.98 149.6799 144.1799 142.6099 139.1802 125.3901 123.8398 133.1499 141.8101 149.8801 156.5801 153.22 148.6899 142.9102 123.22 129.74 135.46 135.8801 136 151.53 159.97 163.8601 165.9001 164.0801 166.8701 163.2202 143.5298 128.0498 130.0898 129.6699 143.25 147.1799 157.51 153.79 154.73 139.1099 141.6599 0.5300293 6.880127 8.340088 17.67993 19.2998 66.79004 11.14014 8.539795 3.719971 1.689941 2.949951 1.420166 36.96997 3.350098 84.4502 86.18994 130.54 145.9602 152.1799 158.1599 167.24 169.1899 163.1902 152.21 153.3 103.96 0.8200684 0.01000977 1.530029 1.530029 3.449951 2.26001 2.25 15.77002 0.2199707 2.02002 3.73999 1.320068 0.3601074 51.27002 122.1599 140.8699 149.2698 154.22 161.5 165.1599 159.0798 151.0701 135.2 134.6399 133.46 133.8301 145.78 149.71 153.5601 150.2002 146.0898 133.72 123.3401 117.97 116.3501 108.8499 102.4399 115.6699 114.1301 113.8901 77.34009 106.24 109.03 62.46021 46.83984 40.84985 65.51001 90.33008 89.01001 
-9999 -9999 -9999 -9999 -9999 -9999 -9999 -9999 -9999 -9999 -9999 -9999 -9999 -9999 -9999 -9999 -9999 -9999 -9999 -9999 -9999 -9999 -9999 -9999 -9999 -9999 -9999 -9999 -9999 -9999 -9999 -9999 -9999 -9999 -9999 -9999 -9999 -9999 -9999 -9999 -9999 -9999 -9999 -9999 -9999 -9999 -9999 -9999 -9999 -9999 -9999 -9999 -9999 -9999 -9999 -9999 -9999 -9999 -9999 -9999 -9999 -9999 -9999 -9999 -9999 -9999 -9999 -9999 -9999 -9999 -9999 -9999 -9999 -9999 -9999 -9999 -9999 -9999 -9999 -9999 -9999 -9999 -9999 -9999 -9999 -9999 -9999 -9999 -9999 -9999 -9999 -9999 -9999 -9999 -9999 -9999 -9999 -9999 -9999 -9999 -9999 -9999 -9999 -9999 -9999 -9999 -9999 -9999 -9999 -9999 -9999 -9999 -9999 -9999 -9999 -9999 -9999 -9999 -9999 -9999 -9999 -9999 -9999 -9999 -9999 -9999 -9999 -9999 -9999 -9999 -9999 -9999 -9999 -9999 -9999 -9999 -9999 -9999 -9999 -9999 -9999 -9999 -9999 -9999 -9999 -9999 -9999 -9999 -9999 -9999 -9999 -9999 -9999 -9999 -9999 -9999 -9999 -9999 -9999 -9999 -9999 -9999 -9999 -9999 -9999 -9999 -9999 -9999 -9999 -9999 -9999 -9999 -9999 -9999 -9999 -9999 -9999 -9999 -9999 -9999 -9999 -9999 -9999 -9999 -9999 -9999 -9999 -9999 -9999 -9999 -9999 -9999 -9999 -9999 -9999 -9999 -9999 -9999 -9999 -9999 -9999 -9999 -9999 -9999 -9999 -9999 -9999 -9999 -9999 -9999 -9999 -9999 -9999 -9999 -9999 -9999 -9999 -9999 -9999 -9999 -9999 -9999 -9999 -9999 -9999 -9999 -9999 -9999 -9999 -9999 -9999 -9999 -9999 -9999 -9999 -9999 -9999 -9999 -9999 -9999 -9999 -9999 -9999 -9999 -9999 -9999 -9999 -9999 -9999 -9999 -9999 -9999 -9999 -9999 -9999 -9999 -9999 -9999 -9999 -9999 -9999 -9999 -9999 -9999 -9999 -9999 -9999 -9999 -9999 -9999 -9999 -9999 -9999 -9999 -9999 -9999 -9999 -9999 -9999 -9999 -9999 -9999 -9999 -9999 -9999 -9999 -9999 -9999 -9999 -9999 -9999 -9999 -9999 -9999 -9999 -9999 -9999 -9999 -9999 -9999 -9999 -9999 -9999 -9999 -9999 -9999 -9999 -9999 -9999 -9999 -9999 -9999 -9999 -9999 -9999 -9999 -9999 -9999 -9999 -9999 -9999 -9999 -9999 -9999 -9999 -9999 -9999 -9999 -9999 -9999 -9999 -9999 -9999 -9999 -9999 -9999 -9999 -9999 -9999 -9999 -9999 -9999 -9999 -9999 -9999 -9999 -9999 -9999 -9999 -9999 -9999 -9999 -9999 -9999 -9999 -9999 -9999 -9999 -9999 -9999 -9999 -9999 -9999 -9999 -9999 -9999 -9999 -9999 -9999 -9999 -9999 -9999 -9999 -9999 -9999 -9999 -9999 -9999 -9999 -9999 -9999 -9999 -9999 -9999 -9999 -9999 -9999 -9999 -9999 -9999 -9999 -9999 -9999 -9999 -9999 -9999 -9999 -9999 -9999 -9999 -9999 -9999 -9999 -9999 -9999 -9999 -9999 -9999 -9999 -9999 -9999 -9999 -9999 -9999 -9999 -9999 -9999 -9999 -9999 -9999 -9999 -9999 -9999 -9999 -9999 -9999 -9999 -9999 -9999 -9999 -9999 -9999 -9999 -9999 -9999 -9999 -9999 -9999 -9999 -9999 -9999 -9999 -9999 -9999 -9999 -9999 -9999 -9999 -9999 -9999 -9999 -9999 -9999 -9999 -9999 -9999 -9999 -9999 -9999 -9999 -9999 -9999 -9999 -9999 -9999 -9999 -9999 -9999 -9999 -9999 168.8699 155.0901 168.27 175.75 171.0901 146.55 170.48 76.22998 81.78003 131.25 130.9299 136.6399 150.02 150.8 169.1199 172.1599 173.04 172.8201 173.52 173.1301 160.3701 152.28 60.72998 59.27002 58.87988 69.6001 70.79004 60.07007 126.6599 136.1799 162.5801 161.0198 166.0698 167.5601 167.77 163.25 166.6799 152.6799 151.8 148.95 152.3298 169.1101 176.48 176.3501 179.8098 169.96 162.0701 146.9399 145.6301 127.8599 138.3899 138.8201 125.5 100.24 110.1001 111.5798 111.0801 109.78 160.4702 159.8201 167.8999 173.3501 168.5698 153.0601 147 153.6101 160.96 159.9402 159.3398 154.51 151.76 152.55 155.22 155.6799 160.4199 157.01 148.74 145 131.9502 129.3599 2.310059 3.360107 1.029785 2.48999 2.899902 1.75 118.5999 124.26 133.3201 154.79 166.76 166.3699 185.24 177.3701 173.52 170.5898 172.95 160.1499 146.7998 149.4302 169.49 166.28 169.0601 174.6899 182.3601 178.99 176.79 169.3198 160.77 158.77 115.6499 113.7698 122.45 121.04 21.75 20.48022 13.46997 19.8501 25.13013 29.16992 50.44995 87 101.02 123.3499 114.74 138.46 137.8599 132.4299 129.3398 127.6299 135.29 133.8801 141.7598 144.52 144.8401 139.4302 131.76 126.6299 137.78 136.6201 128.8101 138.8799 148.04 140.74 143.3 145.0701 143.0601 142.2002 134.9302 137.5901 139.25 133.5801 147.49 156.03 164.77 167.1199 168.0601 168.73 165.1599 160.8599 155.95 145.2 126.8901 142 152.9602 155.3501 158.1899 154.01 147.4399 146.6702 131.74 122.0801 1.280029 16.23999 15.75 18.61011 17.83984 7.600098 7.050049 3.820068 0.8398438 0 31.20996 24.53003 37.71997 112.4299 120.9199 142.8 168.0698 169.79 173.03 171.9802 161.6101 162.27 151.1501 108.1199 1.149902 2.619873 1.179932 0.8398438 0.619873 0.6999512 1.569824 8.919922 1.459961 3.840088 1.98999 2.640137 2.139893 19.96997 1.649902 135.0298 146.4102 150.8401 155.8101 159.6401 156.3501 150.3298 133.2102 129.05 136.1401 140.6599 145.4099 150.05 151.03 151.0701 145.8999 136.45 127.1399 124.4299 107.3 105.27 90 111.28 111.04 111.03 99.92993 78.33008 103.6899 42.67993 44.42993 46.12012 53.91016 38.2998 83.91992 
-9999 -9999 -9999 -9999 -9999 -9999 -9999 -9999 -9999 -9999 -9999 -9999 -9999 -9999 -9999 -9999 -9999 -9999 -9999 -9999 -9999 -9999 -9999 -9999 -9999 -9999 -9999 -9999 -9999 -9999 -9999 -9999 -9999 -9999 -9999 -9999 -9999 -9999 -9999 -9999 -9999 -9999 -9999 -9999 -9999 -9999 -9999 -9999 -9999 -9999 -9999 -9999 -9999 -9999 -9999 -9999 -9999 -9999 -9999 -9999 -9999 -9999 -9999 -9999 -9999 -9999 -9999 -9999 -9999 -9999 -9999 -9999 -9999 -9999 -9999 -9999 -9999 -9999 -9999 -9999 -9999 -9999 -9999 -9999 -9999 -9999 -9999 -9999 -9999 -9999 -9999 -9999 -9999 -9999 -9999 -9999 -9999 -9999 -9999 -9999 -9999 -9999 -9999 -9999 -9999 -9999 -9999 -9999 -9999 -9999 -9999 -9999 -9999 -9999 -9999 -9999 -9999 -9999 -9999 -9999 -9999 -9999 -9999 -9999 -9999 -9999 -9999 -9999 -9999 -9999 -9999 -9999 -9999 -9999 -9999 -9999 -9999 -9999 -9999 -9999 -9999 -9999 -9999 -9999 -9999 -9999 -9999 -9999 -9999 -9999 -9999 -9999 -9999 -9999 -9999 -9999 -9999 -9999 -9999 -9999 -9999 -9999 -9999 -9999 -9999 -9999 -9999 -9999 -9999 -9999 -9999 -9999 -9999 -9999 -9999 -9999 -9999 -9999 -9999 -9999 -9999 -9999 -9999 -9999 -9999 -9999 -9999 -9999 -9999 -9999 -9999 -9999 -9999 -9999 -9999 -9999 -9999 -9999 -9999 -9999 -9999 -9999 -9999 -9999 -9999 -9999 -9999 -9999 -9999 -9999 -9999 -9999 -9999 -9999 -9999 -9999 -9999 -9999 -9999 -9999 -9999 -9999 -9999 -9999 -9999 -9999 -9999 -9999 -9999 -9999 -9999 -9999 -9999 -9999 -9999 -9999 -9999 -9999 -9999 -9999 -9999 -9999 -9999 -9999 -9999 -9999 -9999 -9999 -9999 -9999 -9999 -9999 -9999 -9999 -9999 -9999 -9999 -9999 -9999 -9999 -9999 -9999 -9999 -9999 -9999 -9999 -9999 -9999 -9999 -9999 -9999 -9999 -9999 -9999 -9999 -9999 -9999 -9999 -9999 -9999 -9999 -9999 -9999 -9999 -9999 -9999 -9999 -9999 -9999 -9999 -9999 -9999 -9999 -9999 -9999 -9999 -9999 -9999 -9999 -9999 -9999 -9999 -9999 -9999 -9999 -9999 -9999 -9999 -9999 -9999 -9999 -9999 -9999 -9999 -9999 -9999 -9999 -9999 -9999 -9999 -9999 -9999 -9999 -9999 -9999 -9999 -9999 -9999 -9999 -9999 -9999 -9999 -9999 -9999 -9999 -9999 -9999 -9999 -9999 -9999 -9999 -9999 -9999 -9999 -9999 -9999 -9999 -9999 -9999 -9999 -9999 -9999 -9999 -9999 -9999 -9999 -9999 -9999 -9999 -9999 -9999 -9999 -9999 -9999 -9999 -9999 -9999 -9999 -9999 -9999 -9999 -9999 -9999 -9999 -9999 -9999 -9999 -9999 -9999 -9999 -9999 -9999 -9999 -9999 -9999 -9999 -9999 -9999 -9999 -9999 -9999 -9999 -9999 -9999 -9999 -9999 -9999 -9999 -9999 -9999 -9999 -9999 -9999 -9999 -9999 -9999 -9999 -9999 -9999 -9999 -9999 -9999 -9999 -9999 -9999 -9999 -9999 -9999 -9999 -9999 -9999 -9999 -9999 -9999 -9999 -9999 -9999 -9999 -9999 -9999 -9999 -9999 -9999 -9999 -9999 -9999 -9999 -9999 -9999 -9999 -9999 -9999 -9999 -9999 -9999 -9999 -9999 -9999 -9999 -9999 -9999 -9999 -9999 -9999 -9999 -9999 -9999 -9999 -9999 -9999 -9999 -9999 -9999 -9999 -9999 -9999 -9999 -9999 -9999 95.69995 92.52002 109.3301 162.6799 160.25 156.3401 120.22 119.48 107.6902 114.3999 127.3601 137 138.3899 148.75 153.9502 167.4199 167.3601 172.98 176.5898 169.9102 171.72 160.7898 149 147.51 50.65015 49.98999 45.57007 70.85986 112.5999 151.8101 151.0999 157.5901 165.24 162.1799 165.77 169.54 164.9299 172.45 154.2 145.9399 146.8101 160.8601 166.8401 169.3 167.76 167.9102 166.4399 162.6201 143.9802 143.4399 137.3999 137.8501 137.24 141.2698 102.71 108.23 109.77 108.9502 103.4099 148.51 158.4202 168.2 167.98 165.0999 153.9102 152.48 147.78 151.74 152.29 151.2998 153.0901 145.8999 149.21 150.48 159.28 162.6301 160.1399 150.2798 131.9399 130.5 121.48 3.889893 1.75 1.320068 66.83984 66.25 0 112.7 132.4302 149.5601 156.8799 165.24 189.4502 188.27 181.51 186.6001 182.6899 172.1599 158.8101 151.45 150.0398 176.9602 180.1201 183.0601 181.1599 185.1401 182.0801 172.98 168.3501 167.0701 148.1099 115.3901 147.3601 121.3301 127.1699 125.26 112.4502 111.5698 14.97998 30.69019 33.30005 105.27 105.04 114.8201 137.5898 140.46 143.1301 143.96 130.6599 135.7002 135.21 131.8901 133.0801 132.49 137.8601 136.99 10.86011 140.0901 139.74 133.9202 136 139.96 141.4102 121.0701 129.98 137.4702 142.97 143.3701 141.79 153.3501 138.4299 155.23 150.8101 146.49 151.75 160.6099 169.79 170.3201 162.4399 160.6499 157.8699 152.9902 149.51 139.6699 148.02 153.3298 162.9299 163.1899 155.0198 148.7798 145.3301 123.9399 125.3601 12.89014 15.36987 16.6001 12.88989 13.82007 7.72998 5.22998 6.630127 0.3999023 1.23999 100.8201 84.04004 103.2898 0 131.1699 161.1399 164.0701 176.3999 170.6501 171.5801 165.4099 166.6501 162.46 119.1399 113 115.8398 27.96997 21.98999 1.609863 0.75 0.2700195 1.150146 0.6801758 0.8898926 0.6101074 2.539795 0.4899902 3.870117 1.559814 94.34009 144.6099 145.04 152.79 154.3501 138.79 137.96 133.52 118.4299 133.54 139.6899 139.4199 138.3 144.3501 144.2 129.55 131.8301 124.4099 108.7 108.5701 108.3198 103.3301 109.6201 109.25 105.51 98.25 76.31006 101.53 34.0498 2.179932 34.86987 35.32007 34.70996 80.59009 
-9999 -9999 -9999 -9999 -9999 -9999 -9999 -9999 -9999 -9999 -9999 -9999 -9999 -9999 -9999 -9999 -9999 -9999 -9999 -9999 -9999 -9999 -9999 -9999 -9999 -9999 -9999 -9999 -9999 -9999 -9999 -9999 -9999 -9999 -9999 -9999 -9999 -9999 -9999 -9999 -9999 -9999 -9999 -9999 -9999 -9999 -9999 -9999 -9999 -9999 -9999 -9999 -9999 -9999 -9999 -9999 -9999 -9999 -9999 -9999 -9999 -9999 -9999 -9999 -9999 -9999 -9999 -9999 -9999 -9999 -9999 -9999 -9999 -9999 -9999 -9999 -9999 -9999 -9999 -9999 -9999 -9999 -9999 -9999 -9999 -9999 -9999 -9999 -9999 -9999 -9999 -9999 -9999 -9999 -9999 -9999 -9999 -9999 -9999 -9999 -9999 -9999 -9999 -9999 -9999 -9999 -9999 -9999 -9999 -9999 -9999 -9999 -9999 -9999 -9999 -9999 -9999 -9999 -9999 -9999 -9999 -9999 -9999 -9999 -9999 -9999 -9999 -9999 -9999 -9999 -9999 -9999 -9999 -9999 -9999 -9999 -9999 -9999 -9999 -9999 -9999 -9999 -9999 -9999 -9999 -9999 -9999 -9999 -9999 -9999 -9999 -9999 -9999 -9999 -9999 -9999 -9999 -9999 -9999 -9999 -9999 -9999 -9999 -9999 -9999 -9999 -9999 -9999 -9999 -9999 -9999 -9999 -9999 -9999 -9999 -9999 -9999 -9999 -9999 -9999 -9999 -9999 -9999 -9999 -9999 -9999 -9999 -9999 -9999 -9999 -9999 -9999 -9999 -9999 -9999 -9999 -9999 -9999 -9999 -9999 -9999 -9999 -9999 -9999 -9999 -9999 -9999 -9999 -9999 -9999 -9999 -9999 -9999 -9999 -9999 -9999 -9999 -9999 -9999 -9999 -9999 -9999 -9999 -9999 -9999 -9999 -9999 -9999 -9999 -9999 -9999 -9999 -9999 -9999 -9999 -9999 -9999 -9999 -9999 -9999 -9999 -9999 -9999 -9999 -9999 -9999 -9999 -9999 -9999 -9999 -9999 -9999 -9999 -9999 -9999 -9999 -9999 -9999 -9999 -9999 -9999 -9999 -9999 -9999 -9999 -9999 -9999 -9999 -9999 -9999 -9999 -9999 -9999 -9999 -9999 -9999 -9999 -9999 -9999 -9999 -9999 -9999 -9999 -9999 -9999 -9999 -9999 -9999 -9999 -9999 -9999 -9999 -9999 -9999 -9999 -9999 -9999 -9999 -9999 -9999 -9999 -9999 -9999 -9999 -9999 -9999 -9999 -9999 -9999 -9999 -9999 -9999 -9999 -9999 -9999 -9999 -9999 -9999 -9999 -9999 -9999 -9999 -9999 -9999 -9999 -9999 -9999 -9999 -9999 -9999 -9999 -9999 -9999 -9999 -9999 -9999 -9999 -9999 -9999 -9999 -9999 -9999 -9999 -9999 -9999 -9999 -9999 -9999 -9999 -9999 -9999 -9999 -9999 -9999 -9999 -9999 -9999 -9999 -9999 -9999 -9999 -9999 -9999 -9999 -9999 -9999 -9999 -9999 -9999 -9999 -9999 -9999 -9999 -9999 -9999 -9999 -9999 -9999 -9999 -9999 -9999 -9999 -9999 -9999 -9999 -9999 -9999 -9999 -9999 -9999 -9999 -9999 -9999 -9999 -9999 -9999 -9999 -9999 -9999 -9999 -9999 -9999 -9999 -9999 -9999 -9999 -9999 -9999 -9999 -9999 -9999 -9999 -9999 -9999 -9999 -9999 -9999 -9999 -9999 -9999 -9999 -9999 -9999 -9999 -9999 -9999 -9999 -9999 -9999 -9999 -9999 -9999 -9999 -9999 -9999 -9999 -9999 -9999 -9999 -9999 -9999 -9999 -9999 -9999 -9999 -9999 -9999 -9999 -9999 -9999 -9999 -9999 -9999 -9999 -9999 -9999 -9999 -9999 -9999 -9999 -9999 -9999 -9999 -9999 -9999 -9999 -9999 120.1699 32.66992 94.65015 67.59985 71.21997 13.84985 150.54 149.26 7.830078 79.6001 112.6499 112.0701 112.0598 133.9402 135.1899 151.6799 152.3401 168.29 170.2898 178.6401 176.6699 174.99 166.6902 160.3999 154.3901 1.209961 0.6901855 26.92993 0.6599121 77.61011 106.5601 139.5898 149.8601 160.1399 169.25 160.5701 177.1501 165.0198 176.6199 172.27 168.1799 143.3801 143.76 146.29 156.05 150.26 152.1301 164.28 164.27 156.01 142.4202 147.76 153.1299 137.5601 140.53 141.6399 146.1001 136.1199 108.0801 108.3699 153.8398 129.6501 158.4099 156.6699 159.71 155.6699 153.1301 161.5901 159.04 145.0698 146.6101 140.73 136.9202 134.49 147.8701 148.77 155.1301 159.4099 159.1101 146.7898 140.1702 126.71 119.4099 2.899902 1.040039 1.639893 65.51001 65.08984 65.95996 125.53 146.8699 152.52 154.3 183.0901 187.53 188.02 193.2 191.5598 183.8198 175.2898 173.6199 150.74 158.98 171.6001 178.24 178.28 184.0601 187.1499 181.8501 174.7102 166.7302 158.0901 148.3298 147.4399 148.25 125.1001 127.8899 128.24 127.6799 110.23 25.42017 24.79004 73.17017 111.5898 112.8401 125.4299 132.75 139.9099 142.5801 144.2002 143.5701 133.8101 132.3701 127.9302 125.6699 122.47 129.28 132.5701 132.0701 139.8501 143.55 146.0701 150.3799 148.3799 144.0498 141.6401 131.3999 140.5701 147.6399 149.0601 149.46 160.3101 161.3 158.6301 146.6899 148.02 157.54 160.9099 164.55 164.3198 160.54 156.01 152.1501 143.72 144.71 140.4099 131.9402 148.51 162.1799 162.5 146.78 147.6599 133.98 134.73 13.89014 11.15991 12.81006 14.34009 6.569824 13.83008 13.70996 9.590088 0.4301758 97.46997 98.06006 98.52002 99.26001 100.1299 118.6799 119.8799 131.25 167.6201 168.52 182.1099 174.8101 170.6899 163.74 156.79 128.54 130.77 120.2202 42.13989 36.1001 31 2 0.6899414 1.779785 2.75 3.099854 0.7099609 1.360107 0.4899902 2.349854 1.780029 89.93994 143.49 144.46 145.6399 144.2102 133.8999 113.29 116.4099 108.48 133.1399 129.4102 132.8601 137.9702 136.6702 133.8999 128.6401 115.51 117.8 106.4399 105.28 106.05 102.25 104.3699 105.78 104.6899 97.81006 95.38989 84.25 44.59009 34.05005 42.13013 29.31982 84.51001 113.6499 
-9999 -9999 -9999 -9999 -9999 -9999 -9999 -9999 -9999 -9999 -9999 -9999 -9999 -9999 -9999 -9999 -9999 -9999 -9999 -9999 -9999 -9999 -9999 -9999 -9999 -9999 -9999 -9999 -9999 -9999 -9999 -9999 -9999 -9999 -9999 -9999 -9999 -9999 -9999 -9999 -9999 -9999 -9999 -9999 -9999 -9999 -9999 -9999 -9999 -9999 -9999 -9999 -9999 -9999 -9999 -9999 -9999 -9999 -9999 -9999 -9999 -9999 -9999 -9999 -9999 -9999 -9999 -9999 -9999 -9999 -9999 -9999 -9999 -9999 -9999 -9999 -9999 -9999 -9999 -9999 -9999 -9999 -9999 -9999 -9999 -9999 -9999 -9999 -9999 -9999 -9999 -9999 -9999 -9999 -9999 -9999 -9999 -9999 -9999 -9999 -9999 -9999 -9999 -9999 -9999 -9999 -9999 -9999 -9999 -9999 -9999 -9999 -9999 -9999 -9999 -9999 -9999 -9999 -9999 -9999 -9999 -9999 -9999 -9999 -9999 -9999 -9999 -9999 -9999 -9999 -9999 -9999 -9999 -9999 -9999 -9999 -9999 -9999 -9999 -9999 -9999 -9999 -9999 -9999 -9999 -9999 -9999 -9999 -9999 -9999 -9999 -9999 -9999 -9999 -9999 -9999 -9999 -9999 -9999 -9999 -9999 -9999 -9999 -9999 -9999 -9999 -9999 -9999 -9999 -9999 -9999 -9999 -9999 -9999 -9999 -9999 -9999 -9999 -9999 -9999 -9999 -9999 -9999 -9999 -9999 -9999 -9999 -9999 -9999 -9999 -9999 -9999 -9999 -9999 -9999 -9999 -9999 -9999 -9999 -9999 -9999 -9999 -9999 -9999 -9999 -9999 -9999 -9999 -9999 -9999 -9999 -9999 -9999 -9999 -9999 -9999 -9999 -9999 -9999 -9999 -9999 -9999 -9999 -9999 -9999 -9999 -9999 -9999 -9999 -9999 -9999 -9999 -9999 -9999 -9999 -9999 -9999 -9999 -9999 -9999 -9999 -9999 -9999 -9999 -9999 -9999 -9999 -9999 -9999 -9999 -9999 -9999 -9999 -9999 -9999 -9999 -9999 -9999 -9999 -9999 -9999 -9999 -9999 -9999 -9999 -9999 -9999 -9999 -9999 -9999 -9999 -9999 -9999 -9999 -9999 -9999 -9999 -9999 -9999 -9999 -9999 -9999 -9999 -9999 -9999 -9999 -9999 -9999 -9999 -9999 -9999 -9999 -9999 -9999 -9999 -9999 -9999 -9999 -9999 -9999 -9999 -9999 -9999 -9999 -9999 -9999 -9999 -9999 -9999 -9999 -9999 -9999 -9999 -9999 -9999 -9999 -9999 -9999 -9999 -9999 -9999 -9999 -9999 -9999 -9999 -9999 -9999 -9999 -9999 -9999 -9999 -9999 -9999 -9999 -9999 -9999 -9999 -9999 -9999 -9999 -9999 -9999 -9999 -9999 -9999 -9999 -9999 -9999 -9999 -9999 -9999 -9999 -9999 -9999 -9999 -9999 -9999 -9999 -9999 -9999 -9999 -9999 -9999 -9999 -9999 -9999 -9999 -9999 -9999 -9999 -9999 -9999 -9999 -9999 -9999 -9999 -9999 -9999 -9999 -9999 -9999 -9999 -9999 -9999 -9999 -9999 -9999 -9999 -9999 -9999 -9999 -9999 -9999 -9999 -9999 -9999 -9999 -9999 -9999 -9999 -9999 -9999 -9999 -9999 -9999 -9999 -9999 -9999 -9999 -9999 -9999 -9999 -9999 -9999 -9999 -9999 -9999 -9999 -9999 -9999 -9999 -9999 -9999 -9999 -9999 -9999 -9999 -9999 -9999 -9999 -9999 -9999 -9999 -9999 -9999 -9999 -9999 -9999 -9999 -9999 -9999 -9999 -9999 -9999 -9999 -9999 -9999 -9999 -9999 -9999 -9999 -9999 -9999 -9999 -9999 -9999 -9999 -9999 -9999 -9999 -9999 -9999 -9999 -9999 -9999 -9999 144.1001 144.5701 93.32983 49.05005 67.79004 65.90015 13.65991 84.92017 84.79004 1.25 65.38013 118.8499 116.6201 116.95 138.4099 140.6001 144.74 145.95 163.8101 169.5 170.4099 176.1899 168.0801 167.5801 156.6599 131.9402 131.6599 1.149902 2.48999 48.47998 122.77 122.4602 146.8899 150.8501 166.3201 170.45 171.1301 172.6199 174.72 175.52 164.8301 156.47 140.29 142.8101 144.51 145.8 149.3599 149.7898 150.2698 157.79 150.6602 152.4199 150.48 153.8101 152.3601 139.8301 143.5901 143.55 148.1001 140.76 151.1802 151.0999 149.6599 154.47 153.9302 163.5701 155.8599 156.02 163.29 160.9399 153.9602 148.8301 130.3699 133.4902 134.5898 144.3398 148.5798 152.3999 153.1902 151.49 142 125.5901 104.95 0.9499512 3.01001 0 0.4699707 54.78979 64.15991 102.5898 134.1499 143.5701 143.8101 179.52 181.23 186.8901 197.48 200.95 194.01 187.9402 174.8201 156.3101 152.29 167.8899 168.5601 174.4099 175.6299 173.7102 179.0999 175.1802 172.04 166.8801 90.97998 141.79 143.22 151.79 150.8701 149.3101 142.71 124.51 25.96997 23.65991 116.26 114.02 135.96 122.8401 124.1499 128.8899 146.23 147.74 146.1401 145.05 147.73 131.8101 116.21 123.79 22.82007 127.25 132.8501 132.0601 137.9199 143.3899 150.8201 151.6101 151.5999 139.3699 140.2202 137.53 137.03 146.1899 152.98 153.6699 159.1201 164.9199 149.6099 152.46 145.6399 149.76 155.51 159.6899 160.96 157.45 156.4001 149.6401 140.5601 140.4202 141.1299 146.6899 146.3699 155.55 158.27 159.6199 138.22 123.3601 124.24 16.04004 12.52002 15.78979 8.350098 7.389893 20.79004 13.93994 7.159912 2.689941 93.82007 74.17017 95.95996 96.8999 115.04 116.7 118.01 150.6599 168.2 170.5 178.76 174.6401 166.3801 164.3801 162.28 161.26 125.71 44.39014 41.01001 41.07007 32.76978 4.349854 0.3398438 1.469971 0 2.060059 3.130127 1.910156 153.22 1.820068 0.9099121 156.9001 139.8601 133.3601 140.6699 134.01 133.27 121.5298 75.3999 0.9501953 84.06982 128.8599 130.0798 128.1401 124.6802 129.55 127.78 118.02 115.6799 113.9001 120.22 120.1802 121.51 103.8501 103.3499 103.3098 98.7998 98.11011 78.52002 56.57007 52.65991 41.48999 39.75 84.60986 104.4502 
-9999 -9999 -9999 -9999 -9999 -9999 -9999 -9999 -9999 -9999 -9999 -9999 -9999 -9999 -9999 -9999 -9999 -9999 -9999 -9999 -9999 -9999 -9999 -9999 -9999 -9999 -9999 -9999 -9999 -9999 -9999 -9999 -9999 -9999 -9999 -9999 -9999 -9999 -9999 -9999 -9999 -9999 -9999 -9999 -9999 -9999 -9999 -9999 -9999 -9999 -9999 -9999 -9999 -9999 -9999 -9999 -9999 -9999 -9999 -9999 -9999 -9999 -9999 -9999 -9999 -9999 -9999 -9999 -9999 -9999 -9999 -9999 -9999 -9999 -9999 -9999 -9999 -9999 -9999 -9999 -9999 -9999 -9999 -9999 -9999 -9999 -9999 -9999 -9999 -9999 -9999 -9999 -9999 -9999 -9999 -9999 -9999 -9999 -9999 -9999 -9999 -9999 -9999 -9999 -9999 -9999 -9999 -9999 -9999 -9999 -9999 -9999 -9999 -9999 -9999 -9999 -9999 -9999 -9999 -9999 -9999 -9999 -9999 -9999 -9999 -9999 -9999 -9999 -9999 -9999 -9999 -9999 -9999 -9999 -9999 -9999 -9999 -9999 -9999 -9999 -9999 -9999 -9999 -9999 -9999 -9999 -9999 -9999 -9999 -9999 -9999 -9999 -9999 -9999 -9999 -9999 -9999 -9999 -9999 -9999 -9999 -9999 -9999 -9999 -9999 -9999 -9999 -9999 -9999 -9999 -9999 -9999 -9999 -9999 -9999 -9999 -9999 -9999 -9999 -9999 -9999 -9999 -9999 -9999 -9999 -9999 -9999 -9999 -9999 -9999 -9999 -9999 -9999 -9999 -9999 -9999 -9999 -9999 -9999 -9999 -9999 -9999 -9999 -9999 -9999 -9999 -9999 -9999 -9999 -9999 -9999 -9999 -9999 -9999 -9999 -9999 -9999 -9999 -9999 -9999 -9999 -9999 -9999 -9999 -9999 -9999 -9999 -9999 -9999 -9999 -9999 -9999 -9999 -9999 -9999 -9999 -9999 -9999 -9999 -9999 -9999 -9999 -9999 -9999 -9999 -9999 -9999 -9999 -9999 -9999 -9999 -9999 -9999 -9999 -9999 -9999 -9999 -9999 -9999 -9999 -9999 -9999 -9999 -9999 -9999 -9999 -9999 -9999 -9999 -9999 -9999 -9999 -9999 -9999 -9999 -9999 -9999 -9999 -9999 -9999 -9999 -9999 -9999 -9999 -9999 -9999 -9999 -9999 -9999 -9999 -9999 -9999 -9999 -9999 -9999 -9999 -9999 -9999 -9999 -9999 -9999 -9999 -9999 -9999 -9999 -9999 -9999 -9999 -9999 -9999 -9999 -9999 -9999 -9999 -9999 -9999 -9999 -9999 -9999 -9999 -9999 -9999 -9999 -9999 -9999 -9999 -9999 -9999 -9999 -9999 -9999 -9999 -9999 -9999 -9999 -9999 -9999 -9999 -9999 -9999 -9999 -9999 -9999 -9999 -9999 -9999 -9999 -9999 -9999 -9999 -9999 -9999 -9999 -9999 -9999 -9999 -9999 -9999 -9999 -9999 -9999 -9999 -9999 -9999 -9999 -9999 -9999 -9999 -9999 -9999 -9999 -9999 -9999 -9999 -9999 -9999 -9999 -9999 -9999 -9999 -9999 -9999 -9999 -9999 -9999 -9999 -9999 -9999 -9999 -9999 -9999 -9999 -9999 -9999 -9999 -9999 -9999 -9999 -9999 -9999 -9999 -9999 -9999 -9999 -9999 -9999 -9999 -9999 -9999 -9999 -9999 -9999 -9999 -9999 -9999 -9999 -9999 -9999 -9999 -9999 -9999 -9999 -9999 -9999 -9999 -9999 -9999 -9999 -9999 -9999 -9999 -9999 -9999 -9999 -9999 -9999 -9999 -9999 -9999 -9999 -9999 -9999 -9999 -9999 -9999 -9999 -9999 -9999 -9999 -9999 -9999 -9999 -9999 -9999 -9999 -9999 -9999 -9999 -9999 -9999 -9999 -9999 -9999 -9999 162.29 164.1401 151.5198 145.02 118.1099 64.8999 148.73 145.75 141.2898 86.21021 81.93994 0 75.72998 115.0701 114.3301 130.55 132.21 134.95 142.05 148.3398 150.21 161.51 166.0601 163.3 163.8101 160.5701 148.5798 128.8398 137.99 0 0.5600586 52.05981 120.1199 119.0801 132.52 141.6501 146.76 166.77 166.3198 174.26 176.9402 178.6902 167.3298 159.6699 152.48 2.340088 139.8701 144.02 134.8101 150.51 144.29 142.23 147.47 150.73 157.9702 158.05 154.79 151.52 142.25 143.99 143.77 147.77 149.03 145.4102 150.2202 149.45 164.24 163.2 168.3799 159.75 164.3899 166.8701 151.53 140.3501 140.24 138.9399 133.04 142.8599 143.6602 143.9302 146.3899 147.1899 140.75 129.28 124.21 121.04 110.4099 108.01 35.30005 55.85986 76.68994 78.33984 100.76 138.8599 162.3999 176.0901 187.71 189.8601 197.0701 199.77 197.1399 186.4199 173.9099 172.1001 154.26 158.46 155.74 160.01 165.79 170.3901 175.1201 173.28 164.51 160.9502 152.71 156.8501 158.49 158.3298 148.5901 155.9802 149.9001 82.05981 79.23999 146.4399 136.48 136.01 133.4399 139.3101 119.22 124.71 144.54 145.9199 148.9502 152.7002 145.9202 156.54 131.74 129 22.6001 125.97 135.98 130.24 143.3 149.6899 151.76 156.1099 154.23 147.3601 144.3 116.04 134.5801 144.3201 155.6399 155.77 167.8401 163.7798 165.8301 151.9299 157.5 151.23 156.03 157.98 157.6599 161.8799 155.3 154.48 134.95 119.2798 103.1399 126.3201 138.5601 149.48 154.24 145.3799 137.8401 127.6101 121.4001 20.43994 20.86011 24.42017 18.53003 77.89014 19.25 15.82007 17.33008 20.55005 7.530029 9.099854 92.02002 95.42017 95.94995 97.18994 98.13989 148.52 160.1099 163.04 170.76 168.5698 172.2402 173.1199 168.46 153.2898 51.8999 51.87012 51.77002 52.61011 44.22998 36.11011 0.8701172 1.599854 4.480225 3.429932 3.690186 1.910156 0.9599609 149.75 1.77002 154.1299 159.55 141.8 138.3101 115.6499 112.6001 104.6602 50 0 58.70996 127.2 28.05981 73.17993 114.2202 122.4099 121.5598 31.57007 115.3 111.05 116.6201 119.72 127.25 118.1499 97.96997 100.8801 101.8999 77 68.30005 71.87988 67.31006 66.26001 55.90015 40.96997 115.5798 
-9999 -9999 -9999 -9999 -9999 -9999 -9999 -9999 -9999 -9999 -9999 -9999 -9999 -9999 -9999 -9999 -9999 -9999 -9999 -9999 -9999 -9999 -9999 -9999 -9999 -9999 -9999 -9999 -9999 -9999 -9999 -9999 -9999 -9999 -9999 -9999 -9999 -9999 -9999 -9999 -9999 -9999 -9999 -9999 -9999 -9999 -9999 -9999 -9999 -9999 -9999 -9999 -9999 -9999 -9999 -9999 -9999 -9999 -9999 -9999 -9999 -9999 -9999 -9999 -9999 -9999 -9999 -9999 -9999 -9999 -9999 -9999 -9999 -9999 -9999 -9999 -9999 -9999 -9999 -9999 -9999 -9999 -9999 -9999 -9999 -9999 -9999 -9999 -9999 -9999 -9999 -9999 -9999 -9999 -9999 -9999 -9999 -9999 -9999 -9999 -9999 -9999 -9999 -9999 -9999 -9999 -9999 -9999 -9999 -9999 -9999 -9999 -9999 -9999 -9999 -9999 -9999 -9999 -9999 -9999 -9999 -9999 -9999 -9999 -9999 -9999 -9999 -9999 -9999 -9999 -9999 -9999 -9999 -9999 -9999 -9999 -9999 -9999 -9999 -9999 -9999 -9999 -9999 -9999 -9999 -9999 -9999 -9999 -9999 -9999 -9999 -9999 -9999 -9999 -9999 -9999 -9999 -9999 -9999 -9999 -9999 -9999 -9999 -9999 -9999 -9999 -9999 -9999 -9999 -9999 -9999 -9999 -9999 -9999 -9999 -9999 -9999 -9999 -9999 -9999 -9999 -9999 -9999 -9999 -9999 -9999 -9999 -9999 -9999 -9999 -9999 -9999 -9999 -9999 -9999 -9999 -9999 -9999 -9999 -9999 -9999 -9999 -9999 -9999 -9999 -9999 -9999 -9999 -9999 -9999 -9999 -9999 -9999 -9999 -9999 -9999 -9999 -9999 -9999 -9999 -9999 -9999 -9999 -9999 -9999 -9999 -9999 -9999 -9999 -9999 -9999 -9999 -9999 -9999 -9999 -9999 -9999 -9999 -9999 -9999 -9999 -9999 -9999 -9999 -9999 -9999 -9999 -9999 -9999 -9999 -9999 -9999 -9999 -9999 -9999 -9999 -9999 -9999 -9999 -9999 -9999 -9999 -9999 -9999 -9999 -9999 -9999 -9999 -9999 -9999 -9999 -9999 -9999 -9999 -9999 -9999 -9999 -9999 -9999 -9999 -9999 -9999 -9999 -9999 -9999 -9999 -9999 -9999 -9999 -9999 -9999 -9999 -9999 -9999 -9999 -9999 -9999 -9999 -9999 -9999 -9999 -9999 -9999 -9999 -9999 -9999 -9999 -9999 -9999 -9999 -9999 -9999 -9999 -9999 -9999 -9999 -9999 -9999 -9999 -9999 -9999 -9999 -9999 -9999 -9999 -9999 -9999 -9999 -9999 -9999 -9999 -9999 -9999 -9999 -9999 -9999 -9999 -9999 -9999 -9999 -9999 -9999 -9999 -9999 -9999 -9999 -9999 -9999 -9999 -9999 -9999 -9999 -9999 -9999 -9999 -9999 -9999 -9999 -9999 -9999 -9999 -9999 -9999 -9999 -9999 -9999 -9999 -9999 -9999 -9999 -9999 -9999 -9999 -9999 -9999 -9999 -9999 -9999 -9999 -9999 -9999 -9999 -9999 -9999 -9999 -9999 -9999 -9999 -9999 -9999 -9999 -9999 -9999 -9999 -9999 -9999 -9999 -9999 -9999 -9999 -9999 -9999 -9999 -9999 -9999 -9999 -9999 -9999 -9999 -9999 -9999 -9999 -9999 -9999 -9999 -9999 -9999 -9999 -9999 -9999 -9999 -9999 -9999 -9999 -9999 -9999 -9999 -9999 -9999 -9999 -9999 -9999 -9999 -9999 -9999 -9999 -9999 -9999 -9999 -9999 -9999 -9999 -9999 -9999 -9999 -9999 -9999 -9999 -9999 -9999 -9999 -9999 -9999 -9999 -9999 -9999 -9999 -9999 -9999 -9999 -9999 -9999 -9999 161.1201 163.5999 168.96 155.52 155.6099 147.1001 146.54 144.8801 143.1099 135.24 133.98 74.57007 37.86011 92.07983 109.8401 112.1201 123.0598 123.28 149.29 147.6299 142.47 153.1201 153.1199 160.8901 155.6499 156.8 153.6599 144.77 146.4299 137.3301 2.540039 1.329834 42.46997 66.86011 97.06006 128.01 136.2 141.8701 160.77 165.0999 171.0898 176.21 177.0701 171.6499 164.9001 152.9099 1.380127 143.73 145.1299 139.1799 111.1802 139.74 149.1702 153.3799 154.6599 157.5999 157.99 153.1101 148.46 149.3899 152.8499 152.1799 149.49 150.79 160.23 157.0898 157.4299 160.4099 159.6099 165.7798 173.01 167.29 165.74 160.05 159.04 130.1799 144.4099 144.55 135.95 134.3701 134.1602 135.26 134.23 127.1599 126.27 126.6101 122.5601 116.1799 49.72998 64.68018 76.33008 75.47998 74.5 127.2 150.04 148.1699 159.77 183.53 179.71 191.5898 193.6199 191.04 185.7998 180.6499 164.2798 148.47 125.5901 143.0601 165.3198 163.6899 166.49 161.5701 166.29 163.98 158.6799 158.3101 163.8899 166.1599 168.6501 162.25 155.6399 147.02 131.71 146.3501 162.05 157.6699 149 139.96 136.6799 116.3901 138.78 145.28 149.1799 146.74 156.75 155.75 156.26 148.1899 147.3601 21.69019 141.9001 144 143.27 141.8298 145.5198 153.75 159.3999 156.48 147.8899 135.3201 149.77 147.1401 139.9001 163.55 164.1399 167.1899 171.8701 170.6699 162.27 159.3799 156.6299 161.4399 163.75 159.77 163.3101 159.0598 161.53 143.25 142.77 100.8 110.79 129.25 134.96 138.5901 139.03 106.97 106.9299 107.3501 72.92017 74.61987 75.2002 113.3101 129.0601 75.58008 20.86011 20.52002 21.22998 32.66992 86.69019 91.3999 93.31006 94.81006 95.34985 96.39014 11.93994 151.9399 158.79 165.1799 165.45 172.6199 172.74 170.7998 159.05 110.26 52.22998 53.19995 46.66992 44.75 2.580078 0 3.659912 4.02002 3.630127 124.71 123.4299 122.1499 147.26 145.3298 164.9299 166.1799 161.01 149.3901 127.4199 111.4199 109.5601 2.279785 1.659912 43.95996 62.7998 58.66992 0.1101074 21.06006 112.9102 110 118.6001 128.02 125.8201 142 133 136.51 124.6899 119.6499 107.47 100.25 89.1001 70.39014 75.77002 67.3999 66.33984 54.40991 38.87012 111.26 
-9999 -9999 -9999 -9999 -9999 -9999 -9999 -9999 -9999 -9999 -9999 -9999 -9999 -9999 -9999 -9999 -9999 -9999 -9999 -9999 -9999 -9999 -9999 -9999 -9999 -9999 -9999 -9999 -9999 -9999 -9999 -9999 -9999 -9999 -9999 -9999 -9999 -9999 -9999 -9999 -9999 -9999 -9999 -9999 -9999 -9999 -9999 -9999 -9999 -9999 -9999 -9999 -9999 -9999 -9999 -9999 -9999 -9999 -9999 -9999 -9999 -9999 -9999 -9999 -9999 -9999 -9999 -9999 -9999 -9999 -9999 -9999 -9999 -9999 -9999 -9999 -9999 -9999 -9999 -9999 -9999 -9999 -9999 -9999 -9999 -9999 -9999 -9999 -9999 -9999 -9999 -9999 -9999 -9999 -9999 -9999 -9999 -9999 -9999 -9999 -9999 -9999 -9999 -9999 -9999 -9999 -9999 -9999 -9999 -9999 -9999 -9999 -9999 -9999 -9999 -9999 -9999 -9999 -9999 -9999 -9999 -9999 -9999 -9999 -9999 -9999 -9999 -9999 -9999 -9999 -9999 -9999 -9999 -9999 -9999 -9999 -9999 -9999 -9999 -9999 -9999 -9999 -9999 -9999 -9999 -9999 -9999 -9999 -9999 -9999 -9999 -9999 -9999 -9999 -9999 -9999 -9999 -9999 -9999 -9999 -9999 -9999 -9999 -9999 -9999 -9999 -9999 -9999 -9999 -9999 -9999 -9999 -9999 -9999 -9999 -9999 -9999 -9999 -9999 -9999 -9999 -9999 -9999 -9999 -9999 -9999 -9999 -9999 -9999 -9999 -9999 -9999 -9999 -9999 -9999 -9999 -9999 -9999 -9999 -9999 -9999 -9999 -9999 -9999 -9999 -9999 -9999 -9999 -9999 -9999 -9999 -9999 -9999 -9999 -9999 -9999 -9999 -9999 -9999 -9999 -9999 -9999 -9999 -9999 -9999 -9999 -9999 -9999 -9999 -9999 -9999 -9999 -9999 -9999 -9999 -9999 -9999 -9999 -9999 -9999 -9999 -9999 -9999 -9999 -9999 -9999 -9999 -9999 -9999 -9999 -9999 -9999 -9999 -9999 -9999 -9999 -9999 -9999 -9999 -9999 -9999 -9999 -9999 -9999 -9999 -9999 -9999 -9999 -9999 -9999 -9999 -9999 -9999 -9999 -9999 -9999 -9999 -9999 -9999 -9999 -9999 -9999 -9999 -9999 -9999 -9999 -9999 -9999 -9999 -9999 -9999 -9999 -9999 -9999 -9999 -9999 -9999 -9999 -9999 -9999 -9999 -9999 -9999 -9999 -9999 -9999 -9999 -9999 -9999 -9999 -9999 -9999 -9999 -9999 -9999 -9999 -9999 -9999 -9999 -9999 -9999 -9999 -9999 -9999 -9999 -9999 -9999 -9999 -9999 -9999 -9999 -9999 -9999 -9999 -9999 -9999 -9999 -9999 -9999 -9999 -9999 -9999 -9999 -9999 -9999 -9999 -9999 -9999 -9999 -9999 -9999 -9999 -9999 -9999 -9999 -9999 -9999 -9999 -9999 -9999 -9999 -9999 -9999 -9999 -9999 -9999 -9999 -9999 -9999 -9999 -9999 -9999 -9999 -9999 -9999 -9999 -9999 -9999 -9999 -9999 -9999 -9999 -9999 -9999 -9999 -9999 -9999 -9999 -9999 -9999 -9999 -9999 -9999 -9999 -9999 -9999 -9999 -9999 -9999 -9999 -9999 -9999 -9999 -9999 -9999 -9999 -9999 -9999 -9999 -9999 -9999 -9999 -9999 -9999 -9999 -9999 -9999 -9999 -9999 -9999 -9999 -9999 -9999 -9999 -9999 -9999 -9999 -9999 -9999 -9999 -9999 -9999 -9999 -9999 -9999 -9999 -9999 -9999 -9999 -9999 -9999 -9999 -9999 -9999 -9999 -9999 -9999 -9999 -9999 -9999 -9999 -9999 -9999 -9999 -9999 -9999 -9999 -9999 -9999 -9999 -9999 -9999 159.1001 159.5701 162.96 167.48 165.6499 157.3101 149.9299 152.1799 152.74 148.8501 153 151.98 142.26 141.23 143.0901 118.6899 111.3198 134.29 133.98 148.5698 158.0601 159.97 149.1001 148.2102 142.53 147.8101 147.01 151.48 154.01 148.26 150.8301 120.52 136.28 3.050049 4.340088 94.98999 135.76 137.26 139.6201 151.01 165.8899 169.97 171.8499 169.1499 164.8101 152.3398 142.7 136.49 141.3201 141.75 157.5801 145.27 151.3901 144.8601 149.21 156.8101 159.22 156.8699 155.5999 150.3098 149.48 157.1599 159.9299 157.8701 161.47 166.28 168.23 166.1099 162 168.45 170.53 171.0698 170.5598 167.9399 164.05 156.28 156.54 148.8501 146.5701 134.8198 100.74 123 123.6201 122.6001 125.6101 126.4302 126.24 122.1199 114.9399 99.25 72.47998 73.41992 76.73999 72.76978 141.1499 148.01 146.6799 159.52 157.3301 175.2002 173.01 174.02 183.6501 174.9302 166.6301 161.8801 136.47 127.24 158.9299 156.26 152.3499 160.75 160.75 160.0898 150.6899 152.3701 155.4299 162.72 164.0398 169.4502 166.4299 164.27 155.27 140.0601 152.8101 159.96 158.8 158.0999 150.46 119.49 107.6199 126.0901 131.52 148.6401 162.4299 161.6199 159.03 159.0098 160.04 158.5701 146.1799 140.4602 146.5801 145.0701 145.1702 145.21 153.5 155.51 152.9102 150.51 142.1501 147.6602 150.1401 154.6299 162.1299 168.49 172.8601 173.8701 165.29 158.51 158.22 154.55 156.9399 161.6802 167.7302 162.96 156.28 157.6401 142.8501 139.24 94.66992 87.83984 105.73 129.54 134.02 119.3899 104.3801 104.9299 85.92993 123.25 123.8701 123.8301 119.8599 127.5601 107.0601 100.0701 18.95996 21.1001 45.04004 44.20996 89.08008 90.40991 92.43994 48.90015 93.64014 95.71021 117.75 139.96 152.0698 154.6899 170.72 174.0801 172.1702 153.8 48.04004 48.42017 53.88013 47.81006 40.25 2.110107 0 0.7099609 30.53979 40.53979 23.04004 137.1899 136.75 138.98 165.47 169.1499 166.4299 170.27 150.8901 150.5 149.0999 0.5800781 35.52002 40.91992 39.30005 37.27002 94.88989 93.84009 96.68994 13.65015 111.4299 122.28 130.5901 134.2002 142.4099 140.6699 134.48 136.54 122.3701 109.3301 109.6001 87.29004 84.73999 76.33984 64.70996 62.81006 55.39014 57.82007 106.3601 
-9999 -9999 -9999 -9999 -9999 -9999 -9999 -9999 -9999 -9999 -9999 -9999 -9999 -9999 -9999 -9999 -9999 -9999 -9999 -9999 -9999 -9999 -9999 -9999 -9999 -9999 -9999 -9999 -9999 -9999 -9999 -9999 -9999 -9999 -9999 -9999 -9999 -9999 -9999 -9999 -9999 -9999 -9999 -9999 -9999 -9999 -9999 -9999 -9999 -9999 -9999 -9999 -9999 -9999 -9999 -9999 -9999 -9999 -9999 -9999 -9999 -9999 -9999 -9999 -9999 -9999 -9999 -9999 -9999 -9999 -9999 -9999 -9999 -9999 -9999 -9999 -9999 -9999 -9999 -9999 -9999 -9999 -9999 -9999 -9999 -9999 -9999 -9999 -9999 -9999 -9999 -9999 -9999 -9999 -9999 -9999 -9999 -9999 -9999 -9999 -9999 -9999 -9999 -9999 -9999 -9999 -9999 -9999 -9999 -9999 -9999 -9999 -9999 -9999 -9999 -9999 -9999 -9999 -9999 -9999 -9999 -9999 -9999 -9999 -9999 -9999 -9999 -9999 -9999 -9999 -9999 -9999 -9999 -9999 -9999 -9999 -9999 -9999 -9999 -9999 -9999 -9999 -9999 -9999 -9999 -9999 -9999 -9999 -9999 -9999 -9999 -9999 -9999 -9999 -9999 -9999 -9999 -9999 -9999 -9999 -9999 -9999 -9999 -9999 -9999 -9999 -9999 -9999 -9999 -9999 -9999 -9999 -9999 -9999 -9999 -9999 -9999 -9999 -9999 -9999 -9999 -9999 -9999 -9999 -9999 -9999 -9999 -9999 -9999 -9999 -9999 -9999 -9999 -9999 -9999 -9999 -9999 -9999 -9999 -9999 -9999 -9999 -9999 -9999 -9999 -9999 -9999 -9999 -9999 -9999 -9999 -9999 -9999 -9999 -9999 -9999 -9999 -9999 -9999 -9999 -9999 -9999 -9999 -9999 -9999 -9999 -9999 -9999 -9999 -9999 -9999 -9999 -9999 -9999 -9999 -9999 -9999 -9999 -9999 -9999 -9999 -9999 -9999 -9999 -9999 -9999 -9999 -9999 -9999 -9999 -9999 -9999 -9999 -9999 -9999 -9999 -9999 -9999 -9999 -9999 -9999 -9999 -9999 -9999 -9999 -9999 -9999 -9999 -9999 -9999 -9999 -9999 -9999 -9999 -9999 -9999 -9999 -9999 -9999 -9999 -9999 -9999 -9999 -9999 -9999 -9999 -9999 -9999 -9999 -9999 -9999 -9999 -9999 -9999 -9999 -9999 -9999 -9999 -9999 -9999 -9999 -9999 -9999 -9999 -9999 -9999 -9999 -9999 -9999 -9999 -9999 -9999 -9999 -9999 -9999 -9999 -9999 -9999 -9999 -9999 -9999 -9999 -9999 -9999 -9999 -9999 -9999 -9999 -9999 -9999 -9999 -9999 -9999 -9999 -9999 -9999 -9999 -9999 -9999 -9999 -9999 -9999 -9999 -9999 -9999 -9999 -9999 -9999 -9999 -9999 -9999 -9999 -9999 -9999 -9999 -9999 -9999 -9999 -9999 -9999 -9999 -9999 -9999 -9999 -9999 -9999 -9999 -9999 -9999 -9999 -9999 -9999 -9999 -9999 -9999 -9999 -9999 -9999 -9999 -9999 -9999 -9999 -9999 -9999 -9999 -9999 -9999 -9999 -9999 -9999 -9999 -9999 -9999 -9999 -9999 -9999 -9999 -9999 -9999 -9999 -9999 -9999 -9999 -9999 -9999 -9999 -9999 -9999 -9999 -9999 -9999 -9999 -9999 -9999 -9999 -9999 -9999 -9999 -9999 -9999 -9999 -9999 -9999 -9999 -9999 -9999 -9999 -9999 -9999 -9999 -9999 -9999 -9999 -9999 -9999 -9999 -9999 -9999 -9999 -9999 -9999 -9999 -9999 -9999 -9999 -9999 -9999 -9999 -9999 -9999 -9999 -9999 -9999 -9999 -9999 -9999 -9999 -9999 -9999 -9999 136.5901 152.01 161.3398 162.3201 164.23 166.5701 159.6399 156.6799 152.71 156.77 150.1399 151.8801 150.8501 149.71 140.9399 140.8601 141.03 120.3599 111.27 154.55 150.8501 159.26 164.8101 163.6401 160.25 161.1902 152.4299 139.1702 139.3701 153.6099 151.1799 156.51 150.29 151.25 131.6501 0 1.310059 91.71021 138.3301 137.53 136.3701 149.1699 147.9199 165.6201 163.5801 163.6101 160.2998 153.8899 166.8101 166.4302 167.6599 158.6702 154.6699 157.6201 155.75 148.1602 149.77 153.8899 160.1599 159.49 153.53 145.0701 151.5 155.54 161.49 161.1499 167.6602 168.3198 172.21 171.3901 163.3899 162.73 171 173.02 172.8201 162.0698 158.45 165.3298 162.1101 159.04 144.24 155.9199 0 0.4499512 73.52002 0 124.79 126.01 125.8301 122.25 112.79 97.85986 92.42017 75.75 74.28003 69.16992 138 133.6702 137.8799 156.1899 154.5901 162.5701 168.49 172.28 170.27 170.03 164.5701 134.6199 113.4802 110.2 58.94995 130.77 151.27 150.26 151.6201 153.3601 154.3401 151.55 154.5398 166.53 171.8398 172.27 173.1899 154.5601 147.6099 143.02 164.8999 167.0498 166.3501 160.9001 156.8401 154.71 137.0298 135.3301 143.9202 150.8501 160.47 166.8901 168.9402 170.3201 162.6799 159.9099 146.8 141.75 147.6201 153.3401 145.3101 143.9099 150.2 148.2 149.27 143.29 138.28 133.2798 146.6799 151.51 156.5999 172.1399 174.26 173.1899 167.95 163.27 150.6599 149.29 151.96 161.9099 165.99 162.6299 157.6099 151.6599 135.3699 118.99 26.34985 55.98999 65.28003 65.30005 16.01001 117.2798 7.369873 7.110107 11.86011 102.6802 110.0701 134.1499 126.21 126.8298 139.96 140.1699 119.1101 47.68018 51.94995 54.13989 87.27002 48.82007 50.01001 41.81006 93.54004 93.72998 100.4402 137.1101 134.75 150.8701 154.1201 163.45 152.6799 25.34009 36.54004 41.78979 39.13989 23.53003 25.67993 0 21.77002 29.20996 35.54004 35.06982 137.54 135.51 153.4202 150.3 159.72 167.1201 175.2 169.2 157.4399 155.6799 123.3101 122.0701 2.899902 38.77002 105.3499 104.0898 102.8499 101.6399 102.7 101.03 119.03 120.7302 135.3999 145.99 144.75 149.02 144.46 136.74 122.6602 113.79 98.10986 77.51978 74.87012 66.03003 63.16992 50.55005 40.32007 38.8501 7.27002 
-9999 -9999 -9999 -9999 -9999 -9999 -9999 -9999 -9999 -9999 -9999 -9999 -9999 -9999 -9999 -9999 -9999 -9999 -9999 -9999 -9999 -9999 -9999 -9999 -9999 -9999 -9999 -9999 -9999 -9999 -9999 -9999 -9999 -9999 -9999 -9999 -9999 -9999 -9999 -9999 -9999 -9999 -9999 -9999 -9999 -9999 -9999 -9999 -9999 -9999 -9999 -9999 -9999 -9999 -9999 -9999 -9999 -9999 -9999 -9999 -9999 -9999 -9999 -9999 -9999 -9999 -9999 -9999 -9999 -9999 -9999 -9999 -9999 -9999 -9999 -9999 -9999 -9999 -9999 -9999 -9999 -9999 -9999 -9999 -9999 -9999 -9999 -9999 -9999 -9999 -9999 -9999 -9999 -9999 -9999 -9999 -9999 -9999 -9999 -9999 -9999 -9999 -9999 -9999 -9999 -9999 -9999 -9999 -9999 -9999 -9999 -9999 -9999 -9999 -9999 -9999 -9999 -9999 -9999 -9999 -9999 -9999 -9999 -9999 -9999 -9999 -9999 -9999 -9999 -9999 -9999 -9999 -9999 -9999 -9999 -9999 -9999 -9999 -9999 -9999 -9999 -9999 -9999 -9999 -9999 -9999 -9999 -9999 -9999 -9999 -9999 -9999 -9999 -9999 -9999 -9999 -9999 -9999 -9999 -9999 -9999 -9999 -9999 -9999 -9999 -9999 -9999 -9999 -9999 -9999 -9999 -9999 -9999 -9999 -9999 -9999 -9999 -9999 -9999 -9999 -9999 -9999 -9999 -9999 -9999 -9999 -9999 -9999 -9999 -9999 -9999 -9999 -9999 -9999 -9999 -9999 -9999 -9999 -9999 -9999 -9999 -9999 -9999 -9999 -9999 -9999 -9999 -9999 -9999 -9999 -9999 -9999 -9999 -9999 -9999 -9999 -9999 -9999 -9999 -9999 -9999 -9999 -9999 -9999 -9999 -9999 -9999 -9999 -9999 -9999 -9999 -9999 -9999 -9999 -9999 -9999 -9999 -9999 -9999 -9999 -9999 -9999 -9999 -9999 -9999 -9999 -9999 -9999 -9999 -9999 -9999 -9999 -9999 -9999 -9999 -9999 -9999 -9999 -9999 -9999 -9999 -9999 -9999 -9999 -9999 -9999 -9999 -9999 -9999 -9999 -9999 -9999 -9999 -9999 -9999 -9999 -9999 -9999 -9999 -9999 -9999 -9999 -9999 -9999 -9999 -9999 -9999 -9999 -9999 -9999 -9999 -9999 -9999 -9999 -9999 -9999 -9999 -9999 -9999 -9999 -9999 -9999 -9999 -9999 -9999 -9999 -9999 -9999 -9999 -9999 -9999 -9999 -9999 -9999 -9999 -9999 -9999 -9999 -9999 -9999 -9999 -9999 -9999 -9999 -9999 -9999 -9999 -9999 -9999 -9999 -9999 -9999 -9999 -9999 -9999 -9999 -9999 -9999 -9999 -9999 -9999 -9999 -9999 -9999 -9999 -9999 -9999 -9999 -9999 -9999 -9999 -9999 -9999 -9999 -9999 -9999 -9999 -9999 -9999 -9999 -9999 -9999 -9999 -9999 -9999 -9999 -9999 -9999 -9999 -9999 -9999 -9999 -9999 -9999 -9999 -9999 -9999 -9999 -9999 -9999 -9999 -9999 -9999 -9999 -9999 -9999 -9999 -9999 -9999 -9999 -9999 -9999 -9999 -9999 -9999 -9999 -9999 -9999 -9999 -9999 -9999 -9999 -9999 -9999 -9999 -9999 -9999 -9999 -9999 -9999 -9999 -9999 -9999 -9999 -9999 -9999 -9999 -9999 -9999 -9999 -9999 -9999 -9999 -9999 -9999 -9999 -9999 -9999 -9999 -9999 -9999 -9999 -9999 -9999 -9999 -9999 -9999 -9999 -9999 -9999 -9999 -9999 -9999 -9999 -9999 -9999 -9999 -9999 -9999 -9999 -9999 -9999 -9999 -9999 -9999 -9999 -9999 -9999 -9999 107.4299 127.5901 149.6499 156.0801 158.1599 163.1899 163.1699 160.95 147.6499 150.73 152.95 156.78 161.4399 161.54 153.1699 137.3999 2.369873 106.5999 117.77 107.8501 153.96 162.04 162.54 163.6301 162.47 167.0999 158.79 154.4099 149.1001 151.7202 156.24 158.9399 158.4399 152.6902 146.6199 124.9399 47.26001 5.97998 90.49023 88.87012 129.1902 139.3599 138.98 151.1599 153.28 153.3401 157.1199 153.1802 150.3599 167.6702 171.02 165.72 167.77 164.97 162.76 160.0601 132.27 144.5 147.1899 154.0298 152.1001 148.26 144.99 155.3499 156.3701 160.79 162.1599 163.4702 170.6499 175.3799 176.1599 166.4299 164.46 166.99 169.02 169.71 164.5601 161.01 164.73 159.75 157.6001 167.3 165.6399 127.27 137.8298 123.9399 3.939941 118.3401 119.3 117.3201 107.9099 103.8899 78.96997 108.1401 73.62012 127.49 151.4802 135.02 124.6602 134.6399 128.5801 135.8799 141.05 156.79 159.8301 157.22 161.5498 146.6499 1.919922 99.02002 110.3801 108.6101 123.22 142.6499 146.5601 146.0901 152.45 153.74 154.01 151.5801 165.77 170.51 173.6199 170.02 165.0598 147.0601 143.1802 159.6599 162.74 166.29 168.3499 162.2 156.2 144.8098 145.78 143.1899 151.1599 150.3501 163.6802 169.28 170.6599 163.6902 159.1299 147.0901 142.4399 145.78 149.9202 144.1902 136.6499 140.1501 143.9299 137.9001 135.71 134.1799 132.02 146.2 153.4299 156.45 158.6201 170.4502 167.53 164.3699 162.02 149.6899 148.76 153.2998 156.8501 156.96 159.5 148.74 149.8801 117.8801 106.25 36.22998 25.20996 27.92993 32 30.38013 31.41992 6.179932 93.04004 108.5898 111.1099 134.3901 132.01 149.9299 136.2002 137.97 138.4299 116.9199 53.79004 53.27002 83.67017 85.66992 47.68018 48.65015 124.51 126.8401 91.98999 44.11987 93.91016 105.0801 141.21 140.75 151.54 151.8301 26.47998 28.75 30.79004 31.88989 1.27002 2.949951 13.47998 31.39014 29.37012 33.97998 33.62988 32.28979 132.03 150.8801 148.47 158.27 169.03 174.52 170.6001 140.74 134.6799 132.2798 1.030029 2.149902 3.659912 102.3701 103.8801 104.8601 109.6201 103.75 101.3501 108.6001 121.6501 130.9399 137.1699 144.7 149.8198 140.6001 129.6199 135.23 109.6799 102.3201 70.8501 67.1001 62.36987 61.3999 42.2998 38.01978 25.37988 0.9699707 
-9999 -9999 -9999 -9999 -9999 -9999 -9999 -9999 -9999 -9999 -9999 -9999 -9999 -9999 -9999 -9999 -9999 -9999 -9999 -9999 -9999 -9999 -9999 -9999 -9999 -9999 -9999 -9999 -9999 -9999 -9999 -9999 -9999 -9999 -9999 -9999 -9999 -9999 -9999 -9999 -9999 -9999 -9999 -9999 -9999 -9999 -9999 -9999 -9999 -9999 -9999 -9999 -9999 -9999 -9999 -9999 -9999 -9999 -9999 -9999 -9999 -9999 -9999 -9999 -9999 -9999 -9999 -9999 -9999 -9999 -9999 -9999 -9999 -9999 -9999 -9999 -9999 -9999 -9999 -9999 -9999 -9999 -9999 -9999 -9999 -9999 -9999 -9999 -9999 -9999 -9999 -9999 -9999 -9999 -9999 -9999 -9999 -9999 -9999 -9999 -9999 -9999 -9999 -9999 -9999 -9999 -9999 -9999 -9999 -9999 -9999 -9999 -9999 -9999 -9999 -9999 -9999 -9999 -9999 -9999 -9999 -9999 -9999 -9999 -9999 -9999 -9999 -9999 -9999 -9999 -9999 -9999 -9999 -9999 -9999 -9999 -9999 -9999 -9999 -9999 -9999 -9999 -9999 -9999 -9999 -9999 -9999 -9999 -9999 -9999 -9999 -9999 -9999 -9999 -9999 -9999 -9999 -9999 -9999 -9999 -9999 -9999 -9999 -9999 -9999 -9999 -9999 -9999 -9999 -9999 -9999 -9999 -9999 -9999 -9999 -9999 -9999 -9999 -9999 -9999 -9999 -9999 -9999 -9999 -9999 -9999 -9999 -9999 -9999 -9999 -9999 -9999 -9999 -9999 -9999 -9999 -9999 -9999 -9999 -9999 -9999 -9999 -9999 -9999 -9999 -9999 -9999 -9999 -9999 -9999 -9999 -9999 -9999 -9999 -9999 -9999 -9999 -9999 -9999 -9999 -9999 -9999 -9999 -9999 -9999 -9999 -9999 -9999 -9999 -9999 -9999 -9999 -9999 -9999 -9999 -9999 -9999 -9999 -9999 -9999 -9999 -9999 -9999 -9999 -9999 -9999 -9999 -9999 -9999 -9999 -9999 -9999 -9999 -9999 -9999 -9999 -9999 -9999 -9999 -9999 -9999 -9999 -9999 -9999 -9999 -9999 -9999 -9999 -9999 -9999 -9999 -9999 -9999 -9999 -9999 -9999 -9999 -9999 -9999 -9999 -9999 -9999 -9999 -9999 -9999 -9999 -9999 -9999 -9999 -9999 -9999 -9999 -9999 -9999 -9999 -9999 -9999 -9999 -9999 -9999 -9999 -9999 -9999 -9999 -9999 -9999 -9999 -9999 -9999 -9999 -9999 -9999 -9999 -9999 -9999 -9999 -9999 -9999 -9999 -9999 -9999 -9999 -9999 -9999 -9999 -9999 -9999 -9999 -9999 -9999 -9999 -9999 -9999 -9999 -9999 -9999 -9999 -9999 -9999 -9999 -9999 -9999 -9999 -9999 -9999 -9999 -9999 -9999 -9999 -9999 -9999 -9999 -9999 -9999 -9999 -9999 -9999 -9999 -9999 -9999 -9999 -9999 -9999 -9999 -9999 -9999 -9999 -9999 -9999 -9999 -9999 -9999 -9999 -9999 -9999 -9999 -9999 -9999 -9999 -9999 -9999 -9999 -9999 -9999 -9999 -9999 -9999 -9999 -9999 -9999 -9999 -9999 -9999 -9999 -9999 -9999 -9999 -9999 -9999 -9999 -9999 -9999 -9999 -9999 -9999 -9999 -9999 -9999 -9999 -9999 -9999 -9999 -9999 -9999 -9999 -9999 -9999 -9999 -9999 -9999 -9999 -9999 -9999 -9999 -9999 -9999 -9999 -9999 -9999 -9999 -9999 -9999 -9999 -9999 -9999 -9999 -9999 -9999 -9999 -9999 -9999 -9999 -9999 -9999 -9999 -9999 -9999 -9999 -9999 -9999 -9999 -9999 -9999 -9999 -9999 -9999 -9999 -9999 81.38989 112.6702 137.99 138.53 137.5198 147.8701 156.05 156.25 150.26 152.8699 156 156.54 157.46 158.78 158.71 150.77 150.4802 142.5 118.01 124.5898 134.28 153.47 161.8 158.6199 169.8799 166.5901 163 155.05 149.3101 144.52 153.5 159.73 158.73 155.6201 153.1602 136.55 137.29 0 30.75 3.119873 1.570068 106.1799 137.2002 135.0498 123.8799 138.8301 144.8501 154.3799 157.8499 165.5898 171.6299 169.1802 175.0701 164.03 171.5701 161 156.0498 129.6199 130.3999 140.6902 143.6501 144.8201 140.6899 143.4199 144.1201 157.5 160.9102 166.04 169.1802 172.3799 179.3599 178.54 174.47 162.2898 152.4299 159.6501 168.0898 169.8701 174.3799 161.9502 158.9399 165.0898 168.48 166.6499 137.8201 136.7 134.1399 3.050049 2.209961 1.149902 4.120117 50.5 82.52979 78.97998 106.4299 118.9302 126.75 146.27 150.73 149.3701 140.0098 128.1099 125.6599 138.3801 142.6902 151.71 145.1299 140.3201 140.6101 132.5 120.3801 119.8601 121.25 121.48 136.8401 143.48 150.6702 152.3 153.3401 151.02 155.26 163.49 166.3298 167.8 162.71 160.95 153.74 144.6399 157.78 163.8901 167.55 170.74 166.72 158.9399 142.4702 133 126.6702 151.3101 154.4099 166.54 167.3 168.74 162.7798 162.1899 151.1699 135.8201 137.8601 143.7 138.8101 134.3398 125.5 134.8999 135.8401 138.1199 136.6702 132.6399 143.3899 143.5999 154.3401 157.9302 161.1499 155.4199 154.76 153.3799 152.95 146.1199 141.4299 146.4102 152.3499 148.9299 148.3401 147.24 104.6699 128.2998 105.8499 35.19995 115.73 46 38.16992 35.91992 1.449951 92.27002 96.26001 109.78 133.6499 145.8701 147.6899 143.78 144.8899 143.1399 122.3999 122.3298 46.5 48.97998 48.57007 36 151.8899 158.9602 158.3101 149.8701 142.46 85.94995 4.120117 138.6299 130.99 137.3301 92.59985 6.119873 1.519775 0 0 0.6201172 1.580078 7.879883 26.61987 30.76001 33.1001 31.85986 28.81006 24.33008 126.72 157.8699 158.5801 159.03 167.6399 162.8201 151.3 151.0999 131.3201 117.26 2.439941 99.63989 100.1399 113.6199 119.4399 119.5999 111.5801 109.21 107.8098 121.5601 129.75 140.1201 141.53 142.6802 141.4299 135.5601 138.3801 117.23 126.1299 122.1501 65.02002 35.76001 35.15015 40.07007 28.43994 21.72998 2.48999 
-9999 -9999 -9999 -9999 -9999 -9999 -9999 -9999 -9999 -9999 -9999 -9999 -9999 -9999 -9999 -9999 -9999 -9999 -9999 -9999 -9999 -9999 -9999 -9999 -9999 -9999 -9999 -9999 -9999 -9999 -9999 -9999 -9999 -9999 -9999 -9999 -9999 -9999 -9999 -9999 -9999 -9999 -9999 -9999 -9999 -9999 -9999 -9999 -9999 -9999 -9999 -9999 -9999 -9999 -9999 -9999 -9999 -9999 -9999 -9999 -9999 -9999 -9999 -9999 -9999 -9999 -9999 -9999 -9999 -9999 -9999 -9999 -9999 -9999 -9999 -9999 -9999 -9999 -9999 -9999 -9999 -9999 -9999 -9999 -9999 -9999 -9999 -9999 -9999 -9999 -9999 -9999 -9999 -9999 -9999 -9999 -9999 -9999 -9999 -9999 -9999 -9999 -9999 -9999 -9999 -9999 -9999 -9999 -9999 -9999 -9999 -9999 -9999 -9999 -9999 -9999 -9999 -9999 -9999 -9999 -9999 -9999 -9999 -9999 -9999 -9999 -9999 -9999 -9999 -9999 -9999 -9999 -9999 -9999 -9999 -9999 -9999 -9999 -9999 -9999 -9999 -9999 -9999 -9999 -9999 -9999 -9999 -9999 -9999 -9999 -9999 -9999 -9999 -9999 -9999 -9999 -9999 -9999 -9999 -9999 -9999 -9999 -9999 -9999 -9999 -9999 -9999 -9999 -9999 -9999 -9999 -9999 -9999 -9999 -9999 -9999 -9999 -9999 -9999 -9999 -9999 -9999 -9999 -9999 -9999 -9999 -9999 -9999 -9999 -9999 -9999 -9999 -9999 -9999 -9999 -9999 -9999 -9999 -9999 -9999 -9999 -9999 -9999 -9999 -9999 -9999 -9999 -9999 -9999 -9999 -9999 -9999 -9999 -9999 -9999 -9999 -9999 -9999 -9999 -9999 -9999 -9999 -9999 -9999 -9999 -9999 -9999 -9999 -9999 -9999 -9999 -9999 -9999 -9999 -9999 -9999 -9999 -9999 -9999 -9999 -9999 -9999 -9999 -9999 -9999 -9999 -9999 -9999 -9999 -9999 -9999 -9999 -9999 -9999 -9999 -9999 -9999 -9999 -9999 -9999 -9999 -9999 -9999 -9999 -9999 -9999 -9999 -9999 -9999 -9999 -9999 -9999 -9999 -9999 -9999 -9999 -9999 -9999 -9999 -9999 -9999 -9999 -9999 -9999 -9999 -9999 -9999 -9999 -9999 -9999 -9999 -9999 -9999 -9999 -9999 -9999 -9999 -9999 -9999 -9999 -9999 -9999 -9999 -9999 -9999 -9999 -9999 -9999 -9999 -9999 -9999 -9999 -9999 -9999 -9999 -9999 -9999 -9999 -9999 -9999 -9999 -9999 -9999 -9999 -9999 -9999 -9999 -9999 -9999 -9999 -9999 -9999 -9999 -9999 -9999 -9999 -9999 -9999 -9999 -9999 -9999 -9999 -9999 -9999 -9999 -9999 -9999 -9999 -9999 -9999 -9999 -9999 -9999 -9999 -9999 -9999 -9999 -9999 -9999 -9999 -9999 -9999 -9999 -9999 -9999 -9999 -9999 -9999 -9999 -9999 -9999 -9999 -9999 -9999 -9999 -9999 -9999 -9999 -9999 -9999 -9999 -9999 -9999 -9999 -9999 -9999 -9999 -9999 -9999 -9999 -9999 -9999 -9999 -9999 -9999 -9999 -9999 -9999 -9999 -9999 -9999 -9999 -9999 -9999 -9999 -9999 -9999 -9999 -9999 -9999 -9999 -9999 -9999 -9999 -9999 -9999 -9999 -9999 -9999 -9999 -9999 -9999 -9999 -9999 -9999 -9999 -9999 -9999 -9999 -9999 -9999 -9999 -9999 -9999 -9999 -9999 -9999 -9999 -9999 -9999 -9999 -9999 -9999 -9999 -9999 -9999 -9999 -9999 -9999 -9999 -9999 -9999 -9999 -9999 -9999 -9999 74.57983 67.80005 49.94995 105.74 108.47 135.9199 129.5 145.78 142.7 145.74 143.8499 148.4602 152.03 159.98 159.8499 161.8901 158.26 151.6802 147.8699 140.2102 139.53 134.3799 138.72 159.46 165.55 167.3499 170.96 166.55 170.5701 163.73 160.95 150.78 153.0601 155.5398 159.53 154.45 148.8699 146.77 135.96 136.3201 38.47998 0 52.05005 99.43018 122.5701 121.8201 120.49 115.3301 125.48 131.7002 152.55 170.4299 170.48 171.5 177.77 175.6799 169.01 166.2 163.6799 151.26 128.97 131.73 132.6201 128.3899 125.0801 139.5601 148.75 151.27 159.8999 162.1702 169.5498 175 178.02 177.75 169.22 159.25 157.9199 152.8301 165.3499 166.2898 171.26 169.8198 161.2002 169.5901 169.02 166 159.0601 157.9399 132.3201 1.810059 115.5601 116.22 50.06006 77.28003 68.30005 77.69995 143.5 140.8901 166.28 162.8398 170.2302 148.9299 163.6299 127.04 123.51 137.24 142.28 148.47 147.8401 146.4702 135.98 130.1699 128.53 128.6399 126.1299 123.98 135.6902 143.3401 146.54 148.6899 148.4001 144.97 138.2 145.74 159.27 157.53 155.9202 151.8601 150.3499 144.5 159.0701 164.24 164.8398 166.8401 163.0198 149.76 145.4202 131.3699 136.6501 148.8801 155.1299 159.3999 162.6399 162.8398 157.8401 154.05 142.5 135.0198 134.71 138.6799 134.6799 134.21 8.830078 130.9001 140.8398 142.2998 143.4299 138.8699 137.6499 139.6899 146.8101 151.3701 150.6802 151.7 152.54 153.72 151.78 101.3301 139.1301 143.3999 147.1301 140.1401 150.0898 134.51 148.78 137.8101 138.2 113.8699 115.3799 130.9399 47.31006 35.71021 0.8898926 68.3999 69.16992 75.46997 97.58008 149.0198 151.22 139.0598 144.49 137.8401 129.51 118.71 44.84985 32.09985 41.46997 47.05981 153.99 158.8101 163.76 167.97 156.23 107.3401 34.94995 126.95 0.2299805 1.879883 10.77002 12.5 101.5601 15.17993 16.72998 1.060059 1.27002 1.030029 20.1001 29.59985 32.58008 30.38013 33.07007 40.91992 42.47998 133.7002 156.4001 148.6602 155.49 155.1401 140.0698 136.01 123.4199 0.5100098 1.850098 96.89014 103.9102 114.28 117.96 118.03 117.05 106.3301 93.52002 120.76 119.74 126.1401 138.25 135.8098 151.5701 143.6499 141.51 125.23 124.26 119.52 28.5 32.1001 30.75 0.4399414 18.89014 0.6298828 13.72998 
-9999 -9999 -9999 -9999 -9999 -9999 -9999 -9999 -9999 -9999 -9999 -9999 -9999 -9999 -9999 -9999 -9999 -9999 -9999 -9999 -9999 -9999 -9999 -9999 -9999 -9999 -9999 -9999 -9999 -9999 -9999 -9999 -9999 -9999 -9999 -9999 -9999 -9999 -9999 -9999 -9999 -9999 -9999 -9999 -9999 -9999 -9999 -9999 -9999 -9999 -9999 -9999 -9999 -9999 -9999 -9999 -9999 -9999 -9999 -9999 -9999 -9999 -9999 -9999 -9999 -9999 -9999 -9999 -9999 -9999 -9999 -9999 -9999 -9999 -9999 -9999 -9999 -9999 -9999 -9999 -9999 -9999 -9999 -9999 -9999 -9999 -9999 -9999 -9999 -9999 -9999 -9999 -9999 -9999 -9999 -9999 -9999 -9999 -9999 -9999 -9999 -9999 -9999 -9999 -9999 -9999 -9999 -9999 -9999 -9999 -9999 -9999 -9999 -9999 -9999 -9999 -9999 -9999 -9999 -9999 -9999 -9999 -9999 -9999 -9999 -9999 -9999 -9999 -9999 -9999 -9999 -9999 -9999 -9999 -9999 -9999 -9999 -9999 -9999 -9999 -9999 -9999 -9999 -9999 -9999 -9999 -9999 -9999 -9999 -9999 -9999 -9999 -9999 -9999 -9999 -9999 -9999 -9999 -9999 -9999 -9999 -9999 -9999 -9999 -9999 -9999 -9999 -9999 -9999 -9999 -9999 -9999 -9999 -9999 -9999 -9999 -9999 -9999 -9999 -9999 -9999 -9999 -9999 -9999 -9999 -9999 -9999 -9999 -9999 -9999 -9999 -9999 -9999 -9999 -9999 -9999 -9999 -9999 -9999 -9999 -9999 -9999 -9999 -9999 -9999 -9999 -9999 -9999 -9999 -9999 -9999 -9999 -9999 -9999 -9999 -9999 -9999 -9999 -9999 -9999 -9999 -9999 -9999 -9999 -9999 -9999 -9999 -9999 -9999 -9999 -9999 -9999 -9999 -9999 -9999 -9999 -9999 -9999 -9999 -9999 -9999 -9999 -9999 -9999 -9999 -9999 -9999 -9999 -9999 -9999 -9999 -9999 -9999 -9999 -9999 -9999 -9999 -9999 -9999 -9999 -9999 -9999 -9999 -9999 -9999 -9999 -9999 -9999 -9999 -9999 -9999 -9999 -9999 -9999 -9999 -9999 -9999 -9999 -9999 -9999 -9999 -9999 -9999 -9999 -9999 -9999 -9999 -9999 -9999 -9999 -9999 -9999 -9999 -9999 -9999 -9999 -9999 -9999 -9999 -9999 -9999 -9999 -9999 -9999 -9999 -9999 -9999 -9999 -9999 -9999 -9999 -9999 -9999 -9999 -9999 -9999 -9999 -9999 -9999 -9999 -9999 -9999 -9999 -9999 -9999 -9999 -9999 -9999 -9999 -9999 -9999 -9999 -9999 -9999 -9999 -9999 -9999 -9999 -9999 -9999 -9999 -9999 -9999 -9999 -9999 -9999 -9999 -9999 -9999 -9999 -9999 -9999 -9999 -9999 -9999 -9999 -9999 -9999 -9999 -9999 -9999 -9999 -9999 -9999 -9999 -9999 -9999 -9999 -9999 -9999 -9999 -9999 -9999 -9999 -9999 -9999 -9999 -9999 -9999 -9999 -9999 -9999 -9999 -9999 -9999 -9999 -9999 -9999 -9999 -9999 -9999 -9999 -9999 -9999 -9999 -9999 -9999 -9999 -9999 -9999 -9999 -9999 -9999 -9999 -9999 -9999 -9999 -9999 -9999 -9999 -9999 -9999 -9999 -9999 -9999 -9999 -9999 -9999 -9999 -9999 -9999 -9999 -9999 -9999 -9999 -9999 -9999 -9999 -9999 -9999 -9999 -9999 -9999 -9999 -9999 -9999 -9999 -9999 -9999 -9999 -9999 -9999 -9999 -9999 -9999 -9999 -9999 -9999 -9999 -9999 -9999 -9999 -9999 -9999 -9999 70.75 60.01001 54.19995 84.26001 84.01001 101.5 124.1101 124.9399 134.2798 138.6501 140.3 137.9802 144.25 151.24 155.3799 159.71 163.6899 160.3101 148.7998 146.8401 130.9199 136.1899 141.55 136.79 151.6501 165.0498 168.96 172.25 173.8 169.3499 165.47 157.3999 150.9299 151.1299 152.9299 153.4199 148.76 147.1702 132.77 121.1899 123.1899 2.860107 1.070068 107.47 96.28003 98.19995 118 119.8201 110.6301 111.3999 129.1099 153.1799 166.72 171.9001 172.3801 175 174.96 174.1001 170.74 162.3301 158.98 150.6699 125.04 43.72021 101.3201 142.1199 141.5 154.6299 154.05 158.4099 161.47 167.53 170.9399 174.1499 172.4402 161.0801 154 140.6802 167.1401 166.52 170.8801 176.5601 165.51 177.0601 175.8801 165.53 170.3398 158.8301 146.1101 142.6802 156.1301 154.1001 153.0999 149.6699 137 78.76001 145.51 143.4099 171.46 169.9001 171.8 168.0598 163.8901 161.0801 163.1499 149.54 140.99 146.75 149.8601 148.2 148.3298 142.9302 136.3601 129.3398 129.54 128.2002 121.72 128.54 128.3101 139.1499 143.8899 144.22 140.26 142.8899 142.3899 151.01 156.52 152.05 138.24 138.1101 155.99 158.0801 158.3701 158.8398 160.73 154.3201 152.98 144.78 142.75 131.27 147.5 152.3 155.6001 159.1201 158.52 150.9402 146.22 142.1599 141.8401 132.53 129.9402 126.9099 124.4099 130.8699 138.1201 145.3699 148.46 145.1399 147.27 143.9202 140.29 143.7598 148 142.24 147.6399 146.05 140.03 131.6799 37.36011 40.34009 139.6501 127.1499 146.3801 157.4302 157.8501 150.3999 135.79 137.05 135.9702 129.1699 101.4302 44.84985 40.57983 7.139893 57.01001 59.83008 68.71997 75.3501 113.26 144.22 140.6599 133.5 133.9299 33.1001 43.76978 44.77002 9.73999 145.29 164.1299 163.3101 161.1099 166.1899 167.96 142.1401 155.9299 133.1902 159.6799 166.0598 138.01 8.77002 97.90991 100.3101 100.27 101.6101 0.02001953 96.54004 96.56006 98.19019 96.18018 2.290039 35.51001 34.26001 37.58984 27.93994 80.65015 150.5901 2.950195 142.8201 140.1401 1.929932 6.050049 12.6499 0.5600586 1.059814 94.94995 101.3599 115.8198 116.9199 117.1501 114.6599 120.52 129.8401 143.03 131.4199 140.51 120.5601 132.3201 152.3799 155.52 154.3201 144.9001 120.21 116.4099 103.99 103.1099 18.93994 15.13013 15.31006 15.69019 6.650146 
-9999 -9999 -9999 -9999 -9999 -9999 -9999 -9999 -9999 -9999 -9999 -9999 -9999 -9999 -9999 -9999 -9999 -9999 -9999 -9999 -9999 -9999 -9999 -9999 -9999 -9999 -9999 -9999 -9999 -9999 -9999 -9999 -9999 -9999 -9999 -9999 -9999 -9999 -9999 -9999 -9999 -9999 -9999 -9999 -9999 -9999 -9999 -9999 -9999 -9999 -9999 -9999 -9999 -9999 -9999 -9999 -9999 -9999 -9999 -9999 -9999 -9999 -9999 -9999 -9999 -9999 -9999 -9999 -9999 -9999 -9999 -9999 -9999 -9999 -9999 -9999 -9999 -9999 -9999 -9999 -9999 -9999 -9999 -9999 -9999 -9999 -9999 -9999 -9999 -9999 -9999 -9999 -9999 -9999 -9999 -9999 -9999 -9999 -9999 -9999 -9999 -9999 -9999 -9999 -9999 -9999 -9999 -9999 -9999 -9999 -9999 -9999 -9999 -9999 -9999 -9999 -9999 -9999 -9999 -9999 -9999 -9999 -9999 -9999 -9999 -9999 -9999 -9999 -9999 -9999 -9999 -9999 -9999 -9999 -9999 -9999 -9999 -9999 -9999 -9999 -9999 -9999 -9999 -9999 -9999 -9999 -9999 -9999 -9999 -9999 -9999 -9999 -9999 -9999 -9999 -9999 -9999 -9999 -9999 -9999 -9999 -9999 -9999 -9999 -9999 -9999 -9999 -9999 -9999 -9999 -9999 -9999 -9999 -9999 -9999 -9999 -9999 -9999 -9999 -9999 -9999 -9999 -9999 -9999 -9999 -9999 -9999 -9999 -9999 -9999 -9999 -9999 -9999 -9999 -9999 -9999 -9999 -9999 -9999 -9999 -9999 -9999 -9999 -9999 -9999 -9999 -9999 -9999 -9999 -9999 -9999 -9999 -9999 -9999 -9999 -9999 -9999 -9999 -9999 -9999 -9999 -9999 -9999 -9999 -9999 -9999 -9999 -9999 -9999 -9999 -9999 -9999 -9999 -9999 -9999 -9999 -9999 -9999 -9999 -9999 -9999 -9999 -9999 -9999 -9999 -9999 -9999 -9999 -9999 -9999 -9999 -9999 -9999 -9999 -9999 -9999 -9999 -9999 -9999 -9999 -9999 -9999 -9999 -9999 -9999 -9999 -9999 -9999 -9999 -9999 -9999 -9999 -9999 -9999 -9999 -9999 -9999 -9999 -9999 -9999 -9999 -9999 -9999 -9999 -9999 -9999 -9999 -9999 -9999 -9999 -9999 -9999 -9999 -9999 -9999 -9999 -9999 -9999 -9999 -9999 -9999 -9999 -9999 -9999 -9999 -9999 -9999 -9999 -9999 -9999 -9999 -9999 -9999 -9999 -9999 -9999 -9999 -9999 -9999 -9999 -9999 -9999 -9999 -9999 -9999 -9999 -9999 -9999 -9999 -9999 -9999 -9999 -9999 -9999 -9999 -9999 -9999 -9999 -9999 -9999 -9999 -9999 -9999 -9999 -9999 -9999 -9999 -9999 -9999 -9999 -9999 -9999 -9999 -9999 -9999 -9999 -9999 -9999 -9999 -9999 -9999 -9999 -9999 -9999 -9999 -9999 -9999 -9999 -9999 -9999 -9999 -9999 -9999 -9999 -9999 -9999 -9999 -9999 -9999 -9999 -9999 -9999 -9999 -9999 -9999 -9999 -9999 -9999 -9999 -9999 -9999 -9999 -9999 -9999 -9999 -9999 -9999 -9999 -9999 -9999 -9999 -9999 -9999 -9999 -9999 -9999 -9999 -9999 -9999 -9999 -9999 -9999 -9999 -9999 -9999 -9999 -9999 -9999 -9999 -9999 -9999 -9999 -9999 -9999 -9999 -9999 -9999 -9999 -9999 -9999 -9999 -9999 -9999 -9999 -9999 -9999 -9999 -9999 -9999 -9999 -9999 -9999 -9999 -9999 -9999 -9999 -9999 -9999 -9999 -9999 -9999 -9999 -9999 -9999 65.45996 63.31006 57.51001 51.69995 50.7002 53.78003 69.88013 57.68994 114.6899 115.22 115.2 128.5601 133.8301 145.8101 149.46 151.4399 156.3301 157.3101 152.8999 150.25 148.6199 88.38989 147.1602 153.03 153.9099 151.2002 158.04 164.6899 169.5 172.3899 163.8101 159.7102 152.7798 154.2998 142.6201 145.5 147.8401 140.96 136.9299 131.0999 118.3301 75.59009 3.179932 87.42993 105.6599 104.9299 105.0801 119.04 109.52 113.5801 107.55 127.3999 157.5898 156.2898 162.97 171.1201 173.3601 173.3201 169.8398 168.1001 158.1499 157.8899 135.3201 126.8301 41.45996 110.5701 67.15991 152.3801 160.1201 163.7 162.5901 167.1602 162.5701 168.3201 167.5801 162.6799 159.6501 139.3101 140.76 165.2898 169 168.3801 176.1401 177.1699 179.77 178.6301 174.9099 167.6299 140.6399 150.02 146.3701 155.5901 160.2 162.8999 163.0801 133.4299 48.28003 152.8301 163.79 166.74 172.0898 173.78 170.24 172.51 168.29 159.9299 156.8401 151.02 148.8298 153.73 153.24 148.6301 143.3098 132.79 131.3601 133.5601 131.6299 126.75 116.45 114.52 135.7 131.96 127.02 132.6799 126.3 142.0601 140.6699 145.8899 134.75 132.4299 125.55 144.7002 139.3301 154.02 151.6299 152.8401 149.96 144.6499 144.49 143.3601 137.3298 144.1101 143.21 149.96 152.3801 149.7798 146.97 140.2698 145.04 141.9199 134.48 135.26 131.76 41.6001 127.0801 138.78 146.0901 149.7 150.1001 148.03 140.1799 133.6599 132.49 138.9702 139.1099 144.4102 134.4299 139.24 131.1299 130.47 143.4099 133.6201 125.4302 160.25 155.28 155.5801 162.0601 154.1599 156.99 135.8501 113.4299 47.48999 59.83008 60.80005 56.29004 48.29004 46 43.70996 23.25 38.27002 106.1602 133.1799 139.5 132.9399 29.07007 30.46997 21.47998 154.03 157.75 165.8601 172.25 174.1101 177.74 175.4399 164.1799 165.8201 131.99 123.02 170.74 135.3201 169.3198 146.5801 147.5701 149.78 13.7002 72.18994 93.6001 98.33008 93.90015 94.3999 92.17993 63.85986 31.42017 47.35986 44.58008 48.20996 4.100098 3 141.8801 3.620117 2.140137 7.219971 1.790039 4.119873 3.070068 91.21997 90.54004 112.3501 110.78 114.0999 107.96 118.8799 117.2898 131.54 140.71 154.74 161.22 129.51 149.0598 153.01 151.75 142.6401 116.4102 102.8401 102.6201 101.26 14.42993 22.05005 21.02002 11.27002 5.150146 
-9999 -9999 -9999 -9999 -9999 -9999 -9999 -9999 -9999 -9999 -9999 -9999 -9999 -9999 -9999 -9999 -9999 -9999 -9999 -9999 -9999 -9999 -9999 -9999 -9999 -9999 -9999 -9999 -9999 -9999 -9999 -9999 -9999 -9999 -9999 -9999 -9999 -9999 -9999 -9999 -9999 -9999 -9999 -9999 -9999 -9999 -9999 -9999 -9999 -9999 -9999 -9999 -9999 -9999 -9999 -9999 -9999 -9999 -9999 -9999 -9999 -9999 -9999 -9999 -9999 -9999 -9999 -9999 -9999 -9999 -9999 -9999 -9999 -9999 -9999 -9999 -9999 -9999 -9999 -9999 -9999 -9999 -9999 -9999 -9999 -9999 -9999 -9999 -9999 -9999 -9999 -9999 -9999 -9999 -9999 -9999 -9999 -9999 -9999 -9999 -9999 -9999 -9999 -9999 -9999 -9999 -9999 -9999 -9999 -9999 -9999 -9999 -9999 -9999 -9999 -9999 -9999 -9999 -9999 -9999 -9999 -9999 -9999 -9999 -9999 -9999 -9999 -9999 -9999 -9999 -9999 -9999 -9999 -9999 -9999 -9999 -9999 -9999 -9999 -9999 -9999 -9999 -9999 -9999 -9999 -9999 -9999 -9999 -9999 -9999 -9999 -9999 -9999 -9999 -9999 -9999 -9999 -9999 -9999 -9999 -9999 -9999 -9999 -9999 -9999 -9999 -9999 -9999 -9999 -9999 -9999 -9999 -9999 -9999 -9999 -9999 -9999 -9999 -9999 -9999 -9999 -9999 -9999 -9999 -9999 -9999 -9999 -9999 -9999 -9999 -9999 -9999 -9999 -9999 -9999 -9999 -9999 -9999 -9999 -9999 -9999 -9999 -9999 -9999 -9999 -9999 -9999 -9999 -9999 -9999 -9999 -9999 -9999 -9999 -9999 -9999 -9999 -9999 -9999 -9999 -9999 -9999 -9999 -9999 -9999 -9999 -9999 -9999 -9999 -9999 -9999 -9999 -9999 -9999 -9999 -9999 -9999 -9999 -9999 -9999 -9999 -9999 -9999 -9999 -9999 -9999 -9999 -9999 -9999 -9999 -9999 -9999 -9999 -9999 -9999 -9999 -9999 -9999 -9999 -9999 -9999 -9999 -9999 -9999 -9999 -9999 -9999 -9999 -9999 -9999 -9999 -9999 -9999 -9999 -9999 -9999 -9999 -9999 -9999 -9999 -9999 -9999 -9999 -9999 -9999 -9999 -9999 -9999 -9999 -9999 -9999 -9999 -9999 -9999 -9999 -9999 -9999 -9999 -9999 -9999 -9999 -9999 -9999 -9999 -9999 -9999 -9999 -9999 -9999 -9999 -9999 -9999 -9999 -9999 -9999 -9999 -9999 -9999 -9999 -9999 -9999 -9999 -9999 -9999 -9999 -9999 -9999 -9999 -9999 -9999 -9999 -9999 -9999 -9999 -9999 -9999 -9999 -9999 -9999 -9999 -9999 -9999 -9999 -9999 -9999 -9999 -9999 -9999 -9999 -9999 -9999 -9999 -9999 -9999 -9999 -9999 -9999 -9999 -9999 -9999 -9999 -9999 -9999 -9999 -9999 -9999 -9999 -9999 -9999 -9999 -9999 -9999 -9999 -9999 -9999 -9999 -9999 -9999 -9999 -9999 -9999 -9999 -9999 -9999 -9999 -9999 -9999 -9999 -9999 -9999 -9999 -9999 -9999 -9999 -9999 -9999 -9999 -9999 -9999 -9999 -9999 -9999 -9999 -9999 -9999 -9999 -9999 -9999 -9999 -9999 -9999 -9999 -9999 -9999 -9999 -9999 -9999 -9999 -9999 -9999 -9999 -9999 -9999 -9999 -9999 -9999 -9999 -9999 -9999 -9999 -9999 -9999 -9999 -9999 -9999 -9999 -9999 -9999 -9999 -9999 -9999 -9999 -9999 -9999 -9999 -9999 -9999 -9999 -9999 -9999 -9999 -9999 101.6101 89.23999 7 49.70996 47.19995 47.97998 47.55981 50.71021 51.59009 53.39014 51.37012 96.13989 102.2898 124.1799 122.9399 128.3 143.1201 147.6001 148.24 150.99 148.7 151.54 149.1899 134.9099 158.3799 148.98 161.77 163.75 154.0898 153.7 163.5901 164.0601 162 153.78 151.52 148.4602 145.6201 137.9202 138.5601 138.1401 126.24 127.8601 0.2399902 72.61987 71.1001 90.01001 92.11011 103.8599 119.4502 118.77 114.76 112.4299 107.5801 107.0801 150.8999 152.53 161.75 163.4702 169.8301 167.6001 170.3198 162.23 153.4402 153.0999 140.0698 32.7002 130.95 141.48 141.77 148.3501 159.4001 166.6399 166.04 168.8801 165.5801 151.5798 160.98 158.6001 142.6501 140.04 140.1299 162.04 171.6699 170.6199 169.8198 173.3398 183.4001 182.3999 170.1699 165.73 141.4001 162.5701 164.7402 170.3401 171.6902 173 159.7002 152.46 56.13013 148.0901 157.8 162.5 168.4299 179.6599 178.49 176 172.21 170.8501 164.4099 147.95 146.8601 149.8499 154.3799 149.6899 144.4902 127.3301 133.0801 131.75 132.1099 122.8901 113.9802 109.1799 116.6301 117.25 124.3 125.02 115.77 115.76 129.72 137.29 129.6699 122.4202 118.0901 65.13989 117.5698 148.51 147.1401 142.7 149.1499 149.55 149.8601 146.8701 143.8899 142.1499 143.21 147.6399 146.6401 144.1501 145.45 147.0901 146.4001 147.7202 143.96 137.8801 90.3999 89.13989 127.7402 136.29 145.04 147.76 148.1599 147.3899 139.3 135.74 132.04 134.29 127.8701 140.1299 134.6101 22.72998 22.33008 21.22998 146.29 149.8901 161.4399 158.72 160.5 162.1499 162.98 153.46 155.3101 133.4099 97.31006 146.8198 117.6501 59.47998 60.23999 59.17993 15 33.62988 32.17993 41.97998 72.38989 121.0298 124.1499 117.8198 117.8701 117.9202 18.97021 151.6099 154.6199 167.8699 173.25 177.3499 177.3201 171.29 170.77 158.48 159.74 163.23 172.76 168.5698 171.5801 161.6401 162.7102 155.1401 109.8301 69.55005 90.8999 101.3301 99.12988 97.67993 91.61011 64.71997 52.59009 49.80005 49.27002 42.83008 9.26001 0.8000488 2.439941 2.919922 8.51001 2.629883 0.6201172 7.5 8.219971 4.439941 63.95996 104.24 103.6301 105.5901 100.7 108.75 114.1899 117.52 137.1799 136.3499 158.29 163.1899 160.8101 156.3 155.5698 138.99 133.76 133.27 95.78003 86.55005 12 18.66016 20.58984 12.01001 84.22998 
-9999 -9999 -9999 -9999 -9999 -9999 -9999 -9999 -9999 -9999 -9999 -9999 -9999 -9999 -9999 -9999 -9999 -9999 -9999 -9999 -9999 -9999 -9999 -9999 -9999 -9999 -9999 -9999 -9999 -9999 -9999 -9999 -9999 -9999 -9999 -9999 -9999 -9999 -9999 -9999 -9999 -9999 -9999 -9999 -9999 -9999 -9999 -9999 -9999 -9999 -9999 -9999 -9999 -9999 -9999 -9999 -9999 -9999 -9999 -9999 -9999 -9999 -9999 -9999 -9999 -9999 -9999 -9999 -9999 -9999 -9999 -9999 -9999 -9999 -9999 -9999 -9999 -9999 -9999 -9999 -9999 -9999 -9999 -9999 -9999 -9999 -9999 -9999 -9999 -9999 -9999 -9999 -9999 -9999 -9999 -9999 -9999 -9999 -9999 -9999 -9999 -9999 -9999 -9999 -9999 -9999 -9999 -9999 -9999 -9999 -9999 -9999 -9999 -9999 -9999 -9999 -9999 -9999 -9999 -9999 -9999 -9999 -9999 -9999 -9999 -9999 -9999 -9999 -9999 -9999 -9999 -9999 -9999 -9999 -9999 -9999 -9999 -9999 -9999 -9999 -9999 -9999 -9999 -9999 -9999 -9999 -9999 -9999 -9999 -9999 -9999 -9999 -9999 -9999 -9999 -9999 -9999 -9999 -9999 -9999 -9999 -9999 -9999 -9999 -9999 -9999 -9999 -9999 -9999 -9999 -9999 -9999 -9999 -9999 -9999 -9999 -9999 -9999 -9999 -9999 -9999 -9999 -9999 -9999 -9999 -9999 -9999 -9999 -9999 -9999 -9999 -9999 -9999 -9999 -9999 -9999 -9999 -9999 -9999 -9999 -9999 -9999 -9999 -9999 -9999 -9999 -9999 -9999 -9999 -9999 -9999 -9999 -9999 -9999 -9999 -9999 -9999 -9999 -9999 -9999 -9999 -9999 -9999 -9999 -9999 -9999 -9999 -9999 -9999 -9999 -9999 -9999 -9999 -9999 -9999 -9999 -9999 -9999 -9999 -9999 -9999 -9999 -9999 -9999 -9999 -9999 -9999 -9999 -9999 -9999 -9999 -9999 -9999 -9999 -9999 -9999 -9999 -9999 -9999 -9999 -9999 -9999 -9999 -9999 -9999 -9999 -9999 -9999 -9999 -9999 -9999 -9999 -9999 -9999 -9999 -9999 -9999 -9999 -9999 -9999 -9999 -9999 -9999 -9999 -9999 -9999 -9999 -9999 -9999 -9999 -9999 -9999 -9999 -9999 -9999 -9999 -9999 -9999 -9999 -9999 -9999 -9999 -9999 -9999 -9999 -9999 -9999 -9999 -9999 -9999 -9999 -9999 -9999 -9999 -9999 -9999 -9999 -9999 -9999 -9999 -9999 -9999 -9999 -9999 -9999 -9999 -9999 -9999 -9999 -9999 -9999 -9999 -9999 -9999 -9999 -9999 -9999 -9999 -9999 -9999 -9999 -9999 -9999 -9999 -9999 -9999 -9999 -9999 -9999 -9999 -9999 -9999 -9999 -9999 -9999 -9999 -9999 -9999 -9999 -9999 -9999 -9999 -9999 -9999 -9999 -9999 -9999 -9999 -9999 -9999 -9999 -9999 -9999 -9999 -9999 -9999 -9999 -9999 -9999 -9999 -9999 -9999 -9999 -9999 -9999 -9999 -9999 -9999 -9999 -9999 -9999 -9999 -9999 -9999 -9999 -9999 -9999 -9999 -9999 -9999 -9999 -9999 -9999 -9999 -9999 -9999 -9999 -9999 -9999 -9999 -9999 -9999 -9999 -9999 -9999 -9999 -9999 -9999 -9999 -9999 -9999 -9999 -9999 -9999 -9999 -9999 -9999 -9999 -9999 -9999 -9999 -9999 -9999 -9999 -9999 -9999 -9999 -9999 -9999 -9999 -9999 -9999 -9999 -9999 -9999 -9999 -9999 -9999 -9999 -9999 -9999 98.21997 92.93994 84.61987 80.07007 8.209961 11.40991 84.38013 85.5 83.72998 87.76001 104.2898 86.47021 84.17017 97.22998 106.71 117.78 121.79 128 143.8201 150.98 151.47 152.1301 151.45 152.6401 141.2698 155.74 156.04 157.6201 160.76 159.6799 159.3301 158.3799 158.3899 148.78 155.1599 148.0801 153.04 153.79 152.78 134.53 135.25 116.8799 93.51001 74.16016 78.46997 82.12988 87.36011 89.98999 105.6699 113.54 114.03 114.8901 107.1099 107.3999 72.78003 140.76 141.6399 158.51 163.6201 161.1201 159.28 161.2 156.02 153.6101 148.0798 143.8198 128.6301 128.8899 128.51 138.7002 153.1699 163.79 163.2898 169.74 169.6301 173.3701 157.27 146.6599 147.98 124.46 140.1301 149.1201 153.27 157.3201 166.6702 169.6201 169.1899 179.4099 174.6702 167.5601 164.26 147.8899 146.9299 166.7 173.3601 178.1501 176.05 162.8499 144.9402 140.5601 154.04 160.8101 162.8201 163.1899 175.9299 176.6301 177.3601 175.21 171.1799 159.3301 150.72 151 145.45 148.7 147.3101 138.72 132.53 129.95 134.1899 130.8101 124.4602 114.4099 105.3 108.3 115.26 124.9199 124.1799 117.5601 117.2102 128.1399 115.2102 115.8501 117.2 118.1599 107.6501 117.0801 132.7302 129.6301 148.3 148.26 153.55 153.6099 150.22 146.8201 140.1199 145.8201 147.8301 147.0901 144.48 145.2 148.79 149.1599 148 144.3501 140.21 133.52 36.31006 125.77 135.4399 139.4199 143 143.22 139.7898 139.51 134.24 126.8398 122.46 137.1401 133.8298 99.62988 33.57007 22.46997 19.58008 142.0498 158.47 164.8801 155.3601 169.96 168.1401 170.26 164.8298 160.79 156.6299 138.71 146.5698 117.5801 58.63989 64.99023 58.3501 58.77002 59.02002 39 39.28979 114.97 118.24 107.9402 29.57007 13.94995 14.91016 141.6001 138.28 160.4099 163.95 176.3 179.8499 181.1299 178.3301 174.45 167.5701 157.76 180.6101 170.6699 171.1899 169.77 158.6001 152.76 153 118.5 75.77002 97.79004 99.25 97.23999 94.15991 88.59009 85.23999 55.56006 51.48999 48.65015 37.05005 34.83008 1.800049 7.380127 32.26001 37.95996 26.83008 17.66992 16.54004 7.01001 27.90991 61.56006 82.22998 88.91016 75.04004 88.04004 86.71997 73.28003 116.55 118.96 155.3899 155.5498 161.5601 167.49 164.9502 150.8999 129.5801 140.49 131.48 119.3201 93.92993 85.31982 41.12012 20.8501 19.53003 82.11987 
-9999 -9999 -9999 -9999 -9999 -9999 -9999 -9999 -9999 -9999 -9999 -9999 -9999 -9999 -9999 -9999 -9999 -9999 -9999 -9999 -9999 -9999 -9999 -9999 -9999 -9999 -9999 -9999 -9999 -9999 -9999 -9999 -9999 -9999 -9999 -9999 -9999 -9999 -9999 -9999 -9999 -9999 -9999 -9999 -9999 -9999 -9999 -9999 -9999 -9999 -9999 -9999 -9999 -9999 -9999 -9999 -9999 -9999 -9999 -9999 -9999 -9999 -9999 -9999 -9999 -9999 -9999 -9999 -9999 -9999 -9999 -9999 -9999 -9999 -9999 -9999 -9999 -9999 -9999 -9999 -9999 -9999 -9999 -9999 -9999 -9999 -9999 -9999 -9999 -9999 -9999 -9999 -9999 -9999 -9999 -9999 -9999 -9999 -9999 -9999 -9999 -9999 -9999 -9999 -9999 -9999 -9999 -9999 -9999 -9999 -9999 -9999 -9999 -9999 -9999 -9999 -9999 -9999 -9999 -9999 -9999 -9999 -9999 -9999 -9999 -9999 -9999 -9999 -9999 -9999 -9999 -9999 -9999 -9999 -9999 -9999 -9999 -9999 -9999 -9999 -9999 -9999 -9999 -9999 -9999 -9999 -9999 -9999 -9999 -9999 -9999 -9999 -9999 -9999 -9999 -9999 -9999 -9999 -9999 -9999 -9999 -9999 -9999 -9999 -9999 -9999 -9999 -9999 -9999 -9999 -9999 -9999 -9999 -9999 -9999 -9999 -9999 -9999 -9999 -9999 -9999 -9999 -9999 -9999 -9999 -9999 -9999 -9999 -9999 -9999 -9999 -9999 -9999 -9999 -9999 -9999 -9999 -9999 -9999 -9999 -9999 -9999 -9999 -9999 -9999 -9999 -9999 -9999 -9999 -9999 -9999 -9999 -9999 -9999 -9999 -9999 -9999 -9999 -9999 -9999 -9999 -9999 -9999 -9999 -9999 -9999 -9999 -9999 -9999 -9999 -9999 -9999 -9999 -9999 -9999 -9999 -9999 -9999 -9999 -9999 -9999 -9999 -9999 -9999 -9999 -9999 -9999 -9999 -9999 -9999 -9999 -9999 -9999 -9999 -9999 -9999 -9999 -9999 -9999 -9999 -9999 -9999 -9999 -9999 -9999 -9999 -9999 -9999 -9999 -9999 -9999 -9999 -9999 -9999 -9999 -9999 -9999 -9999 -9999 -9999 -9999 -9999 -9999 -9999 -9999 -9999 -9999 -9999 -9999 -9999 -9999 -9999 -9999 -9999 -9999 -9999 -9999 -9999 -9999 -9999 -9999 -9999 -9999 -9999 -9999 -9999 -9999 -9999 -9999 -9999 -9999 -9999 -9999 -9999 -9999 -9999 -9999 -9999 -9999 -9999 -9999 -9999 -9999 -9999 -9999 -9999 -9999 -9999 -9999 -9999 -9999 -9999 -9999 -9999 -9999 -9999 -9999 -9999 -9999 -9999 -9999 -9999 -9999 -9999 -9999 -9999 -9999 -9999 -9999 -9999 -9999 -9999 -9999 -9999 -9999 -9999 -9999 -9999 -9999 -9999 -9999 -9999 -9999 -9999 -9999 -9999 -9999 -9999 -9999 -9999 -9999 -9999 -9999 -9999 -9999 -9999 -9999 -9999 -9999 -9999 -9999 -9999 -9999 -9999 -9999 -9999 -9999 -9999 -9999 -9999 -9999 -9999 -9999 -9999 -9999 -9999 -9999 -9999 -9999 -9999 -9999 -9999 -9999 -9999 -9999 -9999 -9999 -9999 -9999 -9999 -9999 -9999 -9999 -9999 -9999 -9999 -9999 -9999 -9999 -9999 -9999 -9999 -9999 -9999 -9999 -9999 -9999 -9999 -9999 -9999 -9999 -9999 -9999 -9999 -9999 -9999 -9999 -9999 -9999 -9999 -9999 -9999 -9999 -9999 -9999 -9999 -9999 -9999 -9999 -9999 92.13013 83.58008 67.69995 68.94995 29.03003 6.809814 83.67993 115.52 129.04 121.99 120 106.1802 114.6699 42.19995 99.28003 121.8398 121.6401 127.3801 137.8699 136.6199 144.9399 145.29 152.8799 155.52 153.3 150.6599 161.24 151.75 153.8599 156.7 157.04 154.8899 148.76 157 156.53 143.22 149.3 150.6101 149.95 150.54 144.48 135.29 136.1401 106.5 90.89014 73.45996 74.83008 71.97998 84.47998 99.66992 104.6599 110.78 110.3501 104.98 96.8999 96.22998 136.51 139.73 149.55 151.49 154.6501 156.2798 157.9399 149.8 150.9199 154.4702 141.8599 143.73 144.0601 134.2 129.5801 154.53 154.5601 167.25 168.6299 172.04 172.0701 165.3501 155.3899 152.3999 144.5901 144.6401 137.5701 157.4402 156.1799 169.53 167.1399 170.3799 173.0901 168.3501 165.9299 149.72 158.22 156.8201 169.46 172.71 178.1802 176.9399 169.79 153.3499 139.4099 153.3301 155.1802 164.77 171.9001 176.5 173.3301 178.3599 175.48 170.8201 153.5 149.1401 151.79 149.46 144.72 141.71 128.1499 125.9399 122.1599 128.04 125.2302 117.77 112.5 92.53003 97.83008 25.81006 134.0901 133.24 116.29 115.1201 78.27002 109.21 128.3599 124.9402 116.8401 114.51 109.5601 121.73 131.45 138.8999 150.3398 153.95 154.8799 151.26 146.0798 139.8799 148.79 149.98 150.48 150.6699 148.0898 148.5698 152.76 147.6399 145.01 138.02 135.1101 117.8398 124.6299 124.1702 136.8901 137.02 136.24 134.49 128.9099 134.8799 134.4302 139.5298 138.3301 131.8501 98.55981 80.46997 24.37012 136.3901 141.52 156.3 164.8398 162.8899 171.2 167.8198 168.47 169.0601 164.6001 160.1401 155 143.95 138.78 66.51001 63.76001 75.54004 58.16992 58.54004 56.1001 58.70996 33.3501 37.61987 94.51001 31.79004 26.13013 61.29004 140.5398 141.3198 155.1401 167.78 169.8899 181.24 181.3899 174.6201 173.8298 165.0898 171.8 178.4001 177.79 183.2 168.04 149.3198 153.9001 151.3999 130.54 106.51 87.80005 89.52002 94.70996 89.37988 87.91992 81.21997 79.55005 60.57983 38 23.90991 35.43994 37.44995 36.04004 34.17993 40.61011 40.1499 22.35986 15.15991 9.27002 24.63013 59.78003 59.07007 78.81006 73.02002 71.65991 112.99 112.97 113.5398 116.1602 136.6799 157.1001 163.8101 167.4302 165.99 139.27 140.28 137.1799 127.1499 124.21 124.1399 94.17993 82.90015 37 19.21997 110.3201 
-9999 -9999 -9999 -9999 -9999 -9999 -9999 -9999 -9999 -9999 -9999 -9999 -9999 -9999 -9999 -9999 -9999 -9999 -9999 -9999 -9999 -9999 -9999 -9999 -9999 -9999 -9999 -9999 -9999 -9999 -9999 -9999 -9999 -9999 -9999 -9999 -9999 -9999 -9999 -9999 -9999 -9999 -9999 -9999 -9999 -9999 -9999 -9999 -9999 -9999 -9999 -9999 -9999 -9999 -9999 -9999 -9999 -9999 -9999 -9999 -9999 -9999 -9999 -9999 -9999 -9999 -9999 -9999 -9999 -9999 -9999 -9999 -9999 -9999 -9999 -9999 -9999 -9999 -9999 -9999 -9999 -9999 -9999 -9999 -9999 -9999 -9999 -9999 -9999 -9999 -9999 -9999 -9999 -9999 -9999 -9999 -9999 -9999 -9999 -9999 -9999 -9999 -9999 -9999 -9999 -9999 -9999 -9999 -9999 -9999 -9999 -9999 -9999 -9999 -9999 -9999 -9999 -9999 -9999 -9999 -9999 -9999 -9999 -9999 -9999 -9999 -9999 -9999 -9999 -9999 -9999 -9999 -9999 -9999 -9999 -9999 -9999 -9999 -9999 -9999 -9999 -9999 -9999 -9999 -9999 -9999 -9999 -9999 -9999 -9999 -9999 -9999 -9999 -9999 -9999 -9999 -9999 -9999 -9999 -9999 -9999 -9999 -9999 -9999 -9999 -9999 -9999 -9999 -9999 -9999 -9999 -9999 -9999 -9999 -9999 -9999 -9999 -9999 -9999 -9999 -9999 -9999 -9999 -9999 -9999 -9999 -9999 -9999 -9999 -9999 -9999 -9999 -9999 -9999 -9999 -9999 -9999 -9999 -9999 -9999 -9999 -9999 -9999 -9999 -9999 -9999 -9999 -9999 -9999 -9999 -9999 -9999 -9999 -9999 -9999 -9999 -9999 -9999 -9999 -9999 -9999 -9999 -9999 -9999 -9999 -9999 -9999 -9999 -9999 -9999 -9999 -9999 -9999 -9999 -9999 -9999 -9999 -9999 -9999 -9999 -9999 -9999 -9999 -9999 -9999 -9999 -9999 -9999 -9999 -9999 -9999 -9999 -9999 -9999 -9999 -9999 -9999 -9999 -9999 -9999 -9999 -9999 -9999 -9999 -9999 -9999 -9999 -9999 -9999 -9999 -9999 -9999 -9999 -9999 -9999 -9999 -9999 -9999 -9999 -9999 -9999 -9999 -9999 -9999 -9999 -9999 -9999 -9999 -9999 -9999 -9999 -9999 -9999 -9999 -9999 -9999 -9999 -9999 -9999 -9999 -9999 -9999 -9999 -9999 -9999 -9999 -9999 -9999 -9999 -9999 -9999 -9999 -9999 -9999 -9999 -9999 -9999 -9999 -9999 -9999 -9999 -9999 -9999 -9999 -9999 -9999 -9999 -9999 -9999 -9999 -9999 -9999 -9999 -9999 -9999 -9999 -9999 -9999 -9999 -9999 -9999 -9999 -9999 -9999 -9999 -9999 -9999 -9999 -9999 -9999 -9999 -9999 -9999 -9999 -9999 -9999 -9999 -9999 -9999 -9999 -9999 -9999 -9999 -9999 -9999 -9999 -9999 -9999 -9999 -9999 -9999 -9999 -9999 -9999 -9999 -9999 -9999 -9999 -9999 -9999 -9999 -9999 -9999 -9999 -9999 -9999 -9999 -9999 -9999 -9999 -9999 -9999 -9999 -9999 -9999 -9999 -9999 -9999 -9999 -9999 -9999 -9999 -9999 -9999 -9999 -9999 -9999 -9999 -9999 -9999 -9999 -9999 -9999 -9999 -9999 -9999 -9999 -9999 -9999 -9999 -9999 -9999 -9999 -9999 -9999 -9999 -9999 -9999 -9999 -9999 -9999 -9999 -9999 -9999 -9999 -9999 -9999 -9999 -9999 -9999 -9999 -9999 -9999 -9999 -9999 -9999 -9999 -9999 -9999 92.26978 90.87012 73.72998 85.03003 67.35986 66.03003 97.17993 103.2102 126.23 126.03 133.99 147.96 152.49 123.1199 102.72 125.25 125.74 133.74 143.1799 141.4001 146.0601 142.8599 152.5 154.29 153.1201 153.6299 142.9199 157.4399 156.8098 153.25 164.24 163.48 155.0701 157.8301 162.3 154.46 158.8401 158.1899 147.1599 157.4702 153.75 142.8 142.6201 100.8601 100.4399 99.05005 70.3999 71.69995 69.39014 72.02002 97.83984 97.63013 106.0901 104.54 94.84985 93.75 94.1001 115.8198 138.3499 141.3101 148.1399 141.25 140.5901 137.1001 141.71 149.26 153.5898 154.04 143.7998 143.96 132.28 120.99 144.3101 145.9399 155.76 160.71 167.79 167.8201 160.2402 157.3699 157 155.4299 141.7102 140.9102 154.5 154.9399 163.76 163.2598 167.4299 170.3301 165.98 158.75 150.04 132.3 155.1101 166.24 170.72 174.7998 169.1001 161.26 148.7 145.4399 144.24 144.1401 160.53 165.1902 170.0999 170.8599 174.3801 171.9399 163.71 162.2202 146.53 153.3599 153.3701 149.8501 146.0898 134.8501 102.3601 118.98 120.95 118.5999 121.9001 104.52 88.5 141.1799 130.6401 136.53 137.5801 127.5901 141.54 122.3298 127.1399 128.45 125.1699 117.1602 119.01 117.03 123.29 139.3 144.9102 149.5798 152.8701 150.1702 143.9502 141.5 140.7798 146.9299 152.0498 150.5901 149.6399 146.5999 144.99 145.9199 146.02 141.01 132.6199 125.0698 125.8201 107.3398 130.55 134.8401 130.3401 123.1702 135.1199 125.1699 130.75 141.53 144.1802 142.74 129.76 138.05 125.8899 140.1399 139.8298 156.3101 156.29 166.4099 170.9299 167.3198 175.52 176.0701 166.5801 165.3501 166.0601 146.23 135.2898 83.8999 88.11011 79.22998 74.45996 58.90015 58.42017 58.37012 57.23022 32.7998 32.71997 31.71997 10.34009 24.86011 52.66016 89.01978 122.4199 153.0999 162.28 170.51 174.5801 175.8701 175.0601 171.48 147.5601 170.25 183.27 190.26 182.74 165.9302 163.49 168.73 137.0701 129.2 105.54 106.23 88.65991 87.23999 87.94995 87.32983 78.54004 80.11987 58.25 55.41992 27.8999 34.52002 28.73999 46.27002 43.3501 45.82007 44.09009 34.75 23.27002 5.870117 8.909912 9.02002 8.97998 9.880127 24.61987 23.72998 113.6401 111.6101 119.1699 141.3899 137.96 156.22 157.2 163.26 162.95 141.6199 138.9402 109.1799 107.9199 88.05005 86.95996 86.29004 85.06006 24.47998 74.11011 109.3198 
-9999 -9999 -9999 -9999 -9999 -9999 -9999 -9999 -9999 -9999 -9999 -9999 -9999 -9999 -9999 -9999 -9999 -9999 -9999 -9999 -9999 -9999 -9999 -9999 -9999 -9999 -9999 -9999 -9999 -9999 -9999 -9999 -9999 -9999 -9999 -9999 -9999 -9999 -9999 -9999 -9999 -9999 -9999 -9999 -9999 -9999 -9999 -9999 -9999 -9999 -9999 -9999 -9999 -9999 -9999 -9999 -9999 -9999 -9999 -9999 -9999 -9999 -9999 -9999 -9999 -9999 -9999 -9999 -9999 -9999 -9999 -9999 -9999 -9999 -9999 -9999 -9999 -9999 -9999 -9999 -9999 -9999 -9999 -9999 -9999 -9999 -9999 -9999 -9999 -9999 -9999 -9999 -9999 -9999 -9999 -9999 -9999 -9999 -9999 -9999 -9999 -9999 -9999 -9999 -9999 -9999 -9999 -9999 -9999 -9999 -9999 -9999 -9999 -9999 -9999 -9999 -9999 -9999 -9999 -9999 -9999 -9999 -9999 -9999 -9999 -9999 -9999 -9999 -9999 -9999 -9999 -9999 -9999 -9999 -9999 -9999 -9999 -9999 -9999 -9999 -9999 -9999 -9999 -9999 -9999 -9999 -9999 -9999 -9999 -9999 -9999 -9999 -9999 -9999 -9999 -9999 -9999 -9999 -9999 -9999 -9999 -9999 -9999 -9999 -9999 -9999 -9999 -9999 -9999 -9999 -9999 -9999 -9999 -9999 -9999 -9999 -9999 -9999 -9999 -9999 -9999 -9999 -9999 -9999 -9999 -9999 -9999 -9999 -9999 -9999 -9999 -9999 -9999 -9999 -9999 -9999 -9999 -9999 -9999 -9999 -9999 -9999 -9999 -9999 -9999 -9999 -9999 -9999 -9999 -9999 -9999 -9999 -9999 -9999 -9999 -9999 -9999 -9999 -9999 -9999 -9999 -9999 -9999 -9999 -9999 -9999 -9999 -9999 -9999 -9999 -9999 -9999 -9999 -9999 -9999 -9999 -9999 -9999 -9999 -9999 -9999 -9999 -9999 -9999 -9999 -9999 -9999 -9999 -9999 -9999 -9999 -9999 -9999 -9999 -9999 -9999 -9999 -9999 -9999 -9999 -9999 -9999 -9999 -9999 -9999 -9999 -9999 -9999 -9999 -9999 -9999 -9999 -9999 -9999 -9999 -9999 -9999 -9999 -9999 -9999 -9999 -9999 -9999 -9999 -9999 -9999 -9999 -9999 -9999 -9999 -9999 -9999 -9999 -9999 -9999 -9999 -9999 -9999 -9999 -9999 -9999 -9999 -9999 -9999 -9999 -9999 -9999 -9999 -9999 -9999 -9999 -9999 -9999 -9999 -9999 -9999 -9999 -9999 -9999 -9999 -9999 -9999 -9999 -9999 -9999 -9999 -9999 -9999 -9999 -9999 -9999 -9999 -9999 -9999 -9999 -9999 -9999 -9999 -9999 -9999 -9999 -9999 -9999 -9999 -9999 -9999 -9999 -9999 -9999 -9999 -9999 -9999 -9999 -9999 -9999 -9999 -9999 -9999 -9999 -9999 -9999 -9999 -9999 -9999 -9999 -9999 -9999 -9999 -9999 -9999 -9999 -9999 -9999 -9999 -9999 -9999 -9999 -9999 -9999 -9999 -9999 -9999 -9999 -9999 -9999 -9999 -9999 -9999 -9999 -9999 -9999 -9999 -9999 -9999 -9999 -9999 -9999 -9999 -9999 -9999 -9999 -9999 -9999 -9999 -9999 -9999 -9999 -9999 -9999 -9999 -9999 -9999 -9999 -9999 -9999 -9999 -9999 -9999 -9999 -9999 -9999 -9999 -9999 -9999 -9999 -9999 -9999 -9999 -9999 -9999 -9999 -9999 -9999 -9999 -9999 -9999 -9999 -9999 -9999 -9999 -9999 -9999 -9999 -9999 -9999 -9999 -9999 -9999 118.8601 117.6499 106.26 103.52 107.74 63.54004 39.10986 118.9199 122.96 127.0901 138.98 145.3 146.4399 149.1599 136.8198 136.8201 121.8801 131.52 135.4299 144.3701 149.72 153.9399 148.1799 148.51 154.46 154.74 151.8 146.6301 152.97 153.71 166.1699 166.2998 165.9702 164.97 157.1899 159.1799 157.8398 156.9402 162.22 164.5801 155.5798 160.0901 134.03 134.24 97.70996 96.43994 96.84985 97.05005 67.76001 74.78003 80.90991 94.02002 94.81006 99.94995 97.45996 95.53003 96.37988 96.92017 106.6499 106.3 103.0601 103.99 129 134.51 145.5898 145.3701 155.5898 156.1201 154.1602 147.8098 133.25 133.29 32.96997 135.1501 148.71 155.3999 159.3501 159.5798 161.0298 159.49 158.5 158.49 157.5 146.9402 138.1799 149.45 158.71 171.01 173.1301 172.6001 168.6899 90.64014 132.2798 132.0901 131 147.3999 147.7898 162.9299 163.05 163.52 157.03 146.53 146.1499 141.04 148.9199 157.6501 155.3999 165.9299 166.3501 164.3899 166.6599 156.9001 150.1199 150.0898 153.75 153.98 150.0999 146.21 142.6301 99.3501 102.6702 113.6399 119.6301 119.7 120.3401 116.24 138.6602 136.6899 138.8701 150.1902 149.97 147.2202 140.2402 123.0701 140.3901 138.26 132.45 114.8901 121.5498 122.52 132.0999 140.8401 145.22 145.49 143.1501 142.7 139.95 146.78 145.0598 148.1099 152.1902 147.78 143.5901 140.5898 139.77 139.47 139.6101 125.6802 126.0601 124.51 132.8501 140.5801 138.47 137.9399 135.1899 133.6702 133.1099 137.8301 145.9702 148.29 144.3601 145.48 137.46 132.48 134.76 151.05 150.8401 158.72 158.0898 164.1699 169.6299 178.45 172.7 169 164.4302 165.8901 147.8601 147.72 123.1799 123.53 83.14014 81.78003 77.71997 59.45996 57.61011 54.78003 29.41016 28.86011 22.32007 14.91016 18.93018 18.93018 62.45996 97.34009 154.1001 161.95 167.1099 165.5901 167.1602 171.1201 165.9199 147.3499 176.25 183.0701 189.48 183.6201 176.5598 166.1099 155.28 136.1099 136.4102 29.22998 31.17993 65.52002 64.46997 61.93994 84.45996 72.93018 68.33984 60.21997 114.77 113.1899 114.1799 90.84985 42.06982 46.37012 54.55005 47.72998 36.42993 26.48999 10.03003 12.34009 127.3398 126.7 117.3801 9.530029 85.97998 115.1802 129.3401 127.8 139.8301 152.8899 142.4302 143.04 141.96 148.72 144.01 121.8899 107.4099 105.75 104.5801 84.52002 83.73999 82.58008 93.42993 116.0601 110.76 
-9999 -9999 -9999 -9999 -9999 -9999 -9999 -9999 -9999 -9999 -9999 -9999 -9999 -9999 -9999 -9999 -9999 -9999 -9999 -9999 -9999 -9999 -9999 -9999 -9999 -9999 -9999 -9999 -9999 -9999 -9999 -9999 -9999 -9999 -9999 -9999 -9999 -9999 -9999 -9999 -9999 -9999 -9999 -9999 -9999 -9999 -9999 -9999 -9999 -9999 -9999 -9999 -9999 -9999 -9999 -9999 -9999 -9999 -9999 -9999 -9999 -9999 -9999 -9999 -9999 -9999 -9999 -9999 -9999 -9999 -9999 -9999 -9999 -9999 -9999 -9999 -9999 -9999 -9999 -9999 -9999 -9999 -9999 -9999 -9999 -9999 -9999 -9999 -9999 -9999 -9999 -9999 -9999 -9999 -9999 -9999 -9999 -9999 -9999 -9999 -9999 -9999 -9999 -9999 -9999 -9999 -9999 -9999 -9999 -9999 -9999 -9999 -9999 -9999 -9999 -9999 -9999 -9999 -9999 -9999 -9999 -9999 -9999 -9999 -9999 -9999 -9999 -9999 -9999 -9999 -9999 -9999 -9999 -9999 -9999 -9999 -9999 -9999 -9999 -9999 -9999 -9999 -9999 -9999 -9999 -9999 -9999 -9999 -9999 -9999 -9999 -9999 -9999 -9999 -9999 -9999 -9999 -9999 -9999 -9999 -9999 -9999 -9999 -9999 -9999 -9999 -9999 -9999 -9999 -9999 -9999 -9999 -9999 -9999 -9999 -9999 -9999 -9999 -9999 -9999 -9999 -9999 -9999 -9999 -9999 -9999 -9999 -9999 -9999 -9999 -9999 -9999 -9999 -9999 -9999 -9999 -9999 -9999 -9999 -9999 -9999 -9999 -9999 -9999 -9999 -9999 -9999 -9999 -9999 -9999 -9999 -9999 -9999 -9999 -9999 -9999 -9999 -9999 -9999 -9999 -9999 -9999 -9999 -9999 -9999 -9999 -9999 -9999 -9999 -9999 -9999 -9999 -9999 -9999 -9999 -9999 -9999 -9999 -9999 -9999 -9999 -9999 -9999 -9999 -9999 -9999 -9999 -9999 -9999 -9999 -9999 -9999 -9999 -9999 -9999 -9999 -9999 -9999 -9999 -9999 -9999 -9999 -9999 -9999 -9999 -9999 -9999 -9999 -9999 -9999 -9999 -9999 -9999 -9999 -9999 -9999 -9999 -9999 -9999 -9999 -9999 -9999 -9999 -9999 -9999 -9999 -9999 -9999 -9999 -9999 -9999 -9999 -9999 -9999 -9999 -9999 -9999 -9999 -9999 -9999 -9999 -9999 -9999 -9999 -9999 -9999 -9999 -9999 -9999 -9999 -9999 -9999 -9999 -9999 -9999 -9999 -9999 -9999 -9999 -9999 -9999 -9999 -9999 -9999 -9999 -9999 -9999 -9999 -9999 -9999 -9999 -9999 -9999 -9999 -9999 -9999 -9999 -9999 -9999 -9999 -9999 -9999 -9999 -9999 -9999 -9999 -9999 -9999 -9999 -9999 -9999 -9999 -9999 -9999 -9999 -9999 -9999 -9999 -9999 -9999 -9999 -9999 -9999 -9999 -9999 -9999 -9999 -9999 -9999 -9999 -9999 -9999 -9999 -9999 -9999 -9999 -9999 -9999 -9999 -9999 -9999 -9999 -9999 -9999 -9999 -9999 -9999 -9999 -9999 -9999 -9999 -9999 -9999 -9999 -9999 -9999 -9999 -9999 -9999 -9999 -9999 -9999 -9999 -9999 -9999 -9999 -9999 -9999 -9999 -9999 -9999 -9999 -9999 -9999 -9999 -9999 -9999 -9999 -9999 -9999 -9999 -9999 -9999 -9999 -9999 -9999 -9999 -9999 -9999 -9999 -9999 -9999 -9999 -9999 -9999 -9999 -9999 -9999 -9999 -9999 -9999 -9999 -9999 -9999 -9999 -9999 118.05 126.6199 124.76 128.46 112.8201 102.8298 107.29 104.6699 94.66016 116.3 120.98 150.1799 150.4399 154.1001 153.3899 145.2102 146.3901 146.8101 139.5601 120.4199 132.5701 142.51 153.28 153.3501 151.46 150.95 151.53 148.77 145.6699 143.95 143.8999 154.1001 163.1201 168.79 169.46 152.96 149.28 164 163.8101 160.6401 164.22 157.6101 158.23 140.1299 140.26 140.1799 119.8701 118.5999 89.60986 82.1499 81.87988 72.06006 77.21021 92.95996 90.61011 96.01001 95.31982 94.16016 93.42993 86.29004 82.29004 39.68994 58.54004 55.52002 127.3501 121.1802 139.73 147.49 153.0898 156.99 153.7 145.28 140.3701 131.4099 131.0598 137.3799 143.04 152.03 154.1399 155.26 152.8501 155.4399 159.72 162.4001 164.26 158.23 149.03 155.47 166.98 169.23 174.5701 176.7102 172.23 165.0601 164.3599 139.21 126.7998 25.01978 21.55005 158.2102 153.74 146.6301 140.01 145.5 151.8599 148.3801 151.8198 148.1699 155.05 156.3301 160.6899 162.2898 151.7 151.27 150.28 146.3601 150.47 152.0898 147.7302 143.48 130.5598 64.81982 3.459961 8.809814 84.13989 121.0701 144.79 141.8899 138.79 152.1199 148.1699 147.3801 150.6702 151.3 145.0098 130.8398 136.9099 143.24 140.04 136.23 123.71 123.8501 127.02 132.45 141.02 138.5 137.8301 135.9299 136.6201 138.51 147.8699 146.3 144.8699 143.51 142.8 139.1001 132.2698 136.0801 132.6899 125.02 124.9299 128.1599 141.4399 143.53 147.29 148.6802 147.1301 145.49 140.5601 143.5798 146.1899 152.6399 151.3 142.4102 136.0601 130.8799 133.25 140.0601 147.6899 161.5298 166.5601 170.8501 173.77 175.3799 169.1799 168.25 160.6799 157.25 150.1199 144.98 82.43994 121.1702 85.1001 82.23999 73.88989 61.07983 61.1001 52.83008 25.71997 22.66016 25.01001 12.13013 13.03003 18.39014 44.37988 70.27002 82.23999 37.95996 25.55005 164.53 165.22 159.72 161.72 85.48999 172.5701 179.72 185.3298 180.3501 176.7 159.6399 161.71 132.27 97.40015 17.26978 53.72998 55.12012 60.76001 67.10986 70.09009 63.66992 101.3599 116.01 115.0901 113.3899 122.6799 121.6599 46.91016 41.67017 49.92993 44.43994 30.93018 23.96997 16.57007 12.53003 124.25 125.21 129.0898 153.75 152.5601 132.04 126.0801 120.1099 103.6301 116.8899 144.1199 142.02 141.5 128 126.3201 120.27 104.0601 104.0698 104.4202 74.73999 76.61987 74.93994 90.3501 113.6401 112.95 
-9999 -9999 -9999 -9999 -9999 -9999 -9999 -9999 -9999 -9999 -9999 -9999 -9999 -9999 -9999 -9999 -9999 -9999 -9999 -9999 -9999 -9999 -9999 -9999 -9999 -9999 -9999 -9999 -9999 -9999 -9999 -9999 -9999 -9999 -9999 -9999 -9999 -9999 -9999 -9999 -9999 -9999 -9999 -9999 -9999 -9999 -9999 -9999 -9999 -9999 -9999 -9999 -9999 -9999 -9999 -9999 -9999 -9999 -9999 -9999 -9999 -9999 -9999 -9999 -9999 -9999 -9999 -9999 -9999 -9999 -9999 -9999 -9999 -9999 -9999 -9999 -9999 -9999 -9999 -9999 -9999 -9999 -9999 -9999 -9999 -9999 -9999 -9999 -9999 -9999 -9999 -9999 -9999 -9999 -9999 -9999 -9999 -9999 -9999 -9999 -9999 -9999 -9999 -9999 -9999 -9999 -9999 -9999 -9999 -9999 -9999 -9999 -9999 -9999 -9999 -9999 -9999 -9999 -9999 -9999 -9999 -9999 -9999 -9999 -9999 -9999 -9999 -9999 -9999 -9999 -9999 -9999 -9999 -9999 -9999 -9999 -9999 -9999 -9999 -9999 -9999 -9999 -9999 -9999 -9999 -9999 -9999 -9999 -9999 -9999 -9999 -9999 -9999 -9999 -9999 -9999 -9999 -9999 -9999 -9999 -9999 -9999 -9999 -9999 -9999 -9999 -9999 -9999 -9999 -9999 -9999 -9999 -9999 -9999 -9999 -9999 -9999 -9999 -9999 -9999 -9999 -9999 -9999 -9999 -9999 -9999 -9999 -9999 -9999 -9999 -9999 -9999 -9999 -9999 -9999 -9999 -9999 -9999 -9999 -9999 -9999 -9999 -9999 -9999 -9999 -9999 -9999 -9999 -9999 -9999 -9999 -9999 -9999 -9999 -9999 -9999 -9999 -9999 -9999 -9999 -9999 -9999 -9999 -9999 -9999 -9999 -9999 -9999 -9999 -9999 -9999 -9999 -9999 -9999 -9999 -9999 -9999 -9999 -9999 -9999 -9999 -9999 -9999 -9999 -9999 -9999 -9999 -9999 -9999 -9999 -9999 -9999 -9999 -9999 -9999 -9999 -9999 -9999 -9999 -9999 -9999 -9999 -9999 -9999 -9999 -9999 -9999 -9999 -9999 -9999 -9999 -9999 -9999 -9999 -9999 -9999 -9999 -9999 -9999 -9999 -9999 -9999 -9999 -9999 -9999 -9999 -9999 -9999 -9999 -9999 -9999 -9999 -9999 -9999 -9999 -9999 -9999 -9999 -9999 -9999 -9999 -9999 -9999 -9999 -9999 -9999 -9999 -9999 -9999 -9999 -9999 -9999 -9999 -9999 -9999 -9999 -9999 -9999 -9999 -9999 -9999 -9999 -9999 -9999 -9999 -9999 -9999 -9999 -9999 -9999 -9999 -9999 -9999 -9999 -9999 -9999 -9999 -9999 -9999 -9999 -9999 -9999 -9999 -9999 -9999 -9999 -9999 -9999 -9999 -9999 -9999 -9999 -9999 -9999 -9999 -9999 -9999 -9999 -9999 -9999 -9999 -9999 -9999 -9999 -9999 -9999 -9999 -9999 -9999 -9999 -9999 -9999 -9999 -9999 -9999 -9999 -9999 -9999 -9999 -9999 -9999 -9999 -9999 -9999 -9999 -9999 -9999 -9999 -9999 -9999 -9999 -9999 -9999 -9999 -9999 -9999 -9999 -9999 -9999 -9999 -9999 -9999 -9999 -9999 -9999 -9999 -9999 -9999 -9999 -9999 -9999 -9999 -9999 -9999 -9999 -9999 -9999 -9999 -9999 -9999 -9999 -9999 -9999 -9999 -9999 -9999 -9999 -9999 -9999 -9999 -9999 -9999 -9999 -9999 -9999 -9999 -9999 -9999 -9999 -9999 -9999 -9999 -9999 -9999 -9999 126.3 124.52 131.6902 143.3201 125.6301 134.9102 106.0601 105.9199 103.8701 103.3298 123.47 141.3398 146.53 150.9602 159.02 153.8501 151.47 145.98 145.3599 140.8599 118.6101 141.1199 141.6099 149.6799 154.0698 152.5701 148.54 144 141.4199 141.8401 150.1401 148.6599 150.1599 166.9502 169.8901 171.73 168.1199 151.6499 161.5801 167.9199 171.74 167.55 154.3401 154.8101 139 139.6599 139.54 140.24 117.6599 117.4202 95.61987 78.43994 71.34009 71.48999 86.40991 85.63013 93.41992 92.5498 94.22998 95.65015 91.83984 78.92017 78.08008 59.99023 56.18994 106.6602 132.75 131.2 142.0601 146.3599 151.5 150.3401 143.77 118.3601 107.6802 104.8198 93.30005 35.7998 133.3801 137.3 143.8701 150.8999 154.9399 159.1101 161.51 162.8101 155.1501 149.8799 153.3201 164.74 168.8201 169.3401 177.6399 175.04 165.76 155.6401 129.22 145.6799 147.3401 149.4299 150.23 150.27 148.79 134.1602 140.6401 149.4102 151.29 154.3401 163.05 159.9199 155.8 154.6899 145.4299 146.5 142.9299 142.3201 144.3899 147.52 146.8899 146.25 140.1399 19.03979 17.48999 11.5 8.859863 99.18994 120.2 140.9299 151.6399 155.21 153.9299 146.1201 150.0601 159.47 149.3301 148.47 144.3398 148.8301 149.1499 138.3301 142.01 138.3599 120.9199 119.9402 125.1699 124.8799 127.1899 129.1702 129.6201 124.8999 127.0298 140.0898 142.73 139.5701 142.78 140.3601 137.02 127.8799 108.5601 112.5601 122.23 122.4399 131.99 138.3999 140.5999 147.51 149.5801 148.1799 142.9602 143.97 137.96 144.8501 148.99 145.53 143.47 130.3301 127.9402 31.53003 139.4102 143.78 155.02 155.28 163.4299 168.28 171.0999 171.8899 167.6802 141.8301 140.54 140.76 141.6299 80.29004 81.75 79.96021 81.9502 84.1001 63.75 58.02002 60.96997 47.80005 1.52002 1.73999 0.4699707 4.539795 0.1000977 40.42017 55.05005 56.70996 52.19995 38.91992 78.26001 87.1499 154.21 93.87012 115.4299 168.9199 166.5898 176.23 154.6401 170.0098 137.23 137.03 97.09985 31.64014 17.16992 17.05005 43.40991 58.63013 56.33008 121.6799 101.51 134.6199 133.3801 135.8201 132.6101 129.27 121.49 133.8401 106.7 37.10986 43.05005 15.77002 20.41016 4.629883 15.0498 121.4099 150 159.0598 151.6902 151.3601 156.1899 148.5901 134.7 129.6799 140.4402 144.9099 141.0898 140.25 127.45 110.3201 119.3699 81.13989 85.5 85.61011 78.77002 115.9402 130.3501 128.23 111.28 135.29 
-9999 -9999 -9999 -9999 -9999 -9999 -9999 -9999 -9999 -9999 -9999 -9999 -9999 -9999 -9999 -9999 -9999 -9999 -9999 -9999 -9999 -9999 -9999 -9999 -9999 -9999 -9999 -9999 -9999 -9999 -9999 -9999 -9999 -9999 -9999 -9999 -9999 -9999 -9999 -9999 -9999 -9999 -9999 -9999 -9999 -9999 -9999 -9999 -9999 -9999 -9999 -9999 -9999 -9999 -9999 -9999 -9999 -9999 -9999 -9999 -9999 -9999 -9999 -9999 -9999 -9999 -9999 -9999 -9999 -9999 -9999 -9999 -9999 -9999 -9999 -9999 -9999 -9999 -9999 -9999 -9999 -9999 -9999 -9999 -9999 -9999 -9999 -9999 -9999 -9999 -9999 -9999 -9999 -9999 -9999 -9999 -9999 -9999 -9999 -9999 -9999 -9999 -9999 -9999 -9999 -9999 -9999 -9999 -9999 -9999 -9999 -9999 -9999 -9999 -9999 -9999 -9999 -9999 -9999 -9999 -9999 -9999 -9999 -9999 -9999 -9999 -9999 -9999 -9999 -9999 -9999 -9999 -9999 -9999 -9999 -9999 -9999 -9999 -9999 -9999 -9999 -9999 -9999 -9999 -9999 -9999 -9999 -9999 -9999 -9999 -9999 -9999 -9999 -9999 -9999 -9999 -9999 -9999 -9999 -9999 -9999 -9999 -9999 -9999 -9999 -9999 -9999 -9999 -9999 -9999 -9999 -9999 -9999 -9999 -9999 -9999 -9999 -9999 -9999 -9999 -9999 -9999 -9999 -9999 -9999 -9999 -9999 -9999 -9999 -9999 -9999 -9999 -9999 -9999 -9999 -9999 -9999 -9999 -9999 -9999 -9999 -9999 -9999 -9999 -9999 -9999 -9999 -9999 -9999 -9999 -9999 -9999 -9999 -9999 -9999 -9999 -9999 -9999 -9999 -9999 -9999 -9999 -9999 -9999 -9999 -9999 -9999 -9999 -9999 -9999 -9999 -9999 -9999 -9999 -9999 -9999 -9999 -9999 -9999 -9999 -9999 -9999 -9999 -9999 -9999 -9999 -9999 -9999 -9999 -9999 -9999 -9999 -9999 -9999 -9999 -9999 -9999 -9999 -9999 -9999 -9999 -9999 -9999 -9999 -9999 -9999 -9999 -9999 -9999 -9999 -9999 -9999 -9999 -9999 -9999 -9999 -9999 -9999 -9999 -9999 -9999 -9999 -9999 -9999 -9999 -9999 -9999 -9999 -9999 -9999 -9999 -9999 -9999 -9999 -9999 -9999 -9999 -9999 -9999 -9999 -9999 -9999 -9999 -9999 -9999 -9999 -9999 -9999 -9999 -9999 -9999 -9999 -9999 -9999 -9999 -9999 -9999 -9999 -9999 -9999 -9999 -9999 -9999 -9999 -9999 -9999 -9999 -9999 -9999 -9999 -9999 -9999 -9999 -9999 -9999 -9999 -9999 -9999 -9999 -9999 -9999 -9999 -9999 -9999 -9999 -9999 -9999 -9999 -9999 -9999 -9999 -9999 -9999 -9999 -9999 -9999 -9999 -9999 -9999 -9999 -9999 -9999 -9999 -9999 -9999 -9999 -9999 -9999 -9999 -9999 -9999 -9999 -9999 -9999 -9999 -9999 -9999 -9999 -9999 -9999 -9999 -9999 -9999 -9999 -9999 -9999 -9999 -9999 -9999 -9999 -9999 -9999 -9999 -9999 -9999 -9999 -9999 -9999 -9999 -9999 -9999 -9999 -9999 -9999 -9999 -9999 -9999 -9999 -9999 -9999 -9999 -9999 -9999 -9999 -9999 -9999 -9999 -9999 -9999 -9999 -9999 -9999 -9999 -9999 -9999 -9999 -9999 -9999 -9999 -9999 -9999 -9999 -9999 -9999 -9999 -9999 -9999 -9999 -9999 -9999 -9999 -9999 -9999 -9999 130.5 134.77 142.0999 138.8999 146.2998 148.02 132.1201 129.73 106.3899 126.9202 114.25 120.73 122.9902 149.1301 152.77 158.0701 157.3398 156.71 151.98 146.95 136.52 113.51 132.51 136.3401 148.1602 151.6699 150.6802 142.97 144.1902 134.0398 142.8201 147.3501 142 150.6699 158.1199 166.55 168.6199 158.0801 160.73 159.75 166.1101 173.24 169.9001 151.47 147.77 136.95 128.9202 137.3 117.96 97.25 114.79 78.51001 116.78 116.04 119.4399 118.55 89.95996 110.4099 93.19995 89.96997 94.78003 77.96997 78.60986 68 67.3501 59.12012 103.9399 92.90015 123.78 138.8701 140.2 144.04 140.8901 136.78 115.79 104.51 103.3501 65.90015 60.6001 77.3999 35.16992 125.9502 147.25 154.71 154.5398 157.3901 155.97 154.45 127.6902 153.4299 153.3701 160.9202 169.1099 169.8899 169.98 161.55 160.6899 147.8401 159.3799 153.8801 162.23 157.01 157.4399 153.8101 131.4001 138 148.1902 160.3201 159.5601 164.47 162.95 161.77 153.71 140.5601 145.28 143.0901 135.55 139.3701 135.9299 140.53 141.77 136.22 11.05005 9.310059 109.3398 124.8 131.1499 127.6199 143.8298 149.6799 153.51 155.5898 159.72 159.1299 156.5698 154.1101 151.6101 152.3901 151.3301 152.6501 144.2 144.1802 135.98 126.7302 126.7 105.3799 103.02 108.9302 116.76 95.18018 98.53003 107.9199 137.1399 134.3901 136.3599 133.7102 131.52 126.99 116 106.5999 124.29 124.8401 120.4099 137.05 134.2 152.24 154.95 155.24 151.5 150.97 145.0701 139.5601 137.6902 139.3701 141.6101 145.6201 143.04 141.4099 122.8799 124.8499 133.6899 154.4202 154.6399 155.9802 164.3 166.8999 167.3599 158.1799 159.8401 132.2998 133.8901 80.27002 79.68994 81.3999 79.81006 74.53003 63.66016 60.76001 58.34985 57.82007 58.25 33.42993 34.19995 35.3999 43.25 55.36987 47.70996 62.30981 50.29004 46.97021 47.14014 70.56982 77.29004 88.42993 94.17017 86.65991 88.59009 159.0701 148.25 153.02 149.9099 151.45 94.25 93.54004 38.78003 29.17993 12.81006 40.5 11.94019 51.68994 128.1001 127.3999 129.0701 144.6201 133.6699 133.74 137.4399 137.1401 131.8301 105.74 102.3398 101.72 99.41016 14.31006 7.22998 15.5 137.25 148.2102 156.8901 168.26 161.4001 160.4302 147.6599 141.9402 123.76 149.8799 145.0901 144.1099 140.76 126.2898 126.1199 119.1299 80.98999 74.56982 85.04004 67.01001 113.05 127.8601 130.6101 140.5701 148.8 
-9999 -9999 -9999 -9999 -9999 -9999 -9999 -9999 -9999 -9999 -9999 -9999 -9999 -9999 -9999 -9999 -9999 -9999 -9999 -9999 -9999 -9999 -9999 -9999 -9999 -9999 -9999 -9999 -9999 -9999 -9999 -9999 -9999 -9999 -9999 -9999 -9999 -9999 -9999 -9999 -9999 -9999 -9999 -9999 -9999 -9999 -9999 -9999 -9999 -9999 -9999 -9999 -9999 -9999 -9999 -9999 -9999 -9999 -9999 -9999 -9999 -9999 -9999 -9999 -9999 -9999 -9999 -9999 -9999 -9999 -9999 -9999 -9999 -9999 -9999 -9999 -9999 -9999 -9999 -9999 -9999 -9999 -9999 -9999 -9999 -9999 -9999 -9999 -9999 -9999 -9999 -9999 -9999 -9999 -9999 -9999 -9999 -9999 -9999 -9999 -9999 -9999 -9999 -9999 -9999 -9999 -9999 -9999 -9999 -9999 -9999 -9999 -9999 -9999 -9999 -9999 -9999 -9999 -9999 -9999 -9999 -9999 -9999 -9999 -9999 -9999 -9999 -9999 -9999 -9999 -9999 -9999 -9999 -9999 -9999 -9999 -9999 -9999 -9999 -9999 -9999 -9999 -9999 -9999 -9999 -9999 -9999 -9999 -9999 -9999 -9999 -9999 -9999 -9999 -9999 -9999 -9999 -9999 -9999 -9999 -9999 -9999 -9999 -9999 -9999 -9999 -9999 -9999 -9999 -9999 -9999 -9999 -9999 -9999 -9999 -9999 -9999 -9999 -9999 -9999 -9999 -9999 -9999 -9999 -9999 -9999 -9999 -9999 -9999 -9999 -9999 -9999 -9999 -9999 -9999 -9999 -9999 -9999 -9999 -9999 -9999 -9999 -9999 -9999 -9999 -9999 -9999 -9999 -9999 -9999 -9999 -9999 -9999 -9999 -9999 -9999 -9999 -9999 -9999 -9999 -9999 -9999 -9999 -9999 -9999 -9999 -9999 -9999 -9999 -9999 -9999 -9999 -9999 -9999 -9999 -9999 -9999 -9999 -9999 -9999 -9999 -9999 -9999 -9999 -9999 -9999 -9999 -9999 -9999 -9999 -9999 -9999 -9999 -9999 -9999 -9999 -9999 -9999 -9999 -9999 -9999 -9999 -9999 -9999 -9999 -9999 -9999 -9999 -9999 -9999 -9999 -9999 -9999 -9999 -9999 -9999 -9999 -9999 -9999 -9999 -9999 -9999 -9999 -9999 -9999 -9999 -9999 -9999 -9999 -9999 -9999 -9999 -9999 -9999 -9999 -9999 -9999 -9999 -9999 -9999 -9999 -9999 -9999 -9999 -9999 -9999 -9999 -9999 -9999 -9999 -9999 -9999 -9999 -9999 -9999 -9999 -9999 -9999 -9999 -9999 -9999 -9999 -9999 -9999 -9999 -9999 -9999 -9999 -9999 -9999 -9999 -9999 -9999 -9999 -9999 -9999 -9999 -9999 -9999 -9999 -9999 -9999 -9999 -9999 -9999 -9999 -9999 -9999 -9999 -9999 -9999 -9999 -9999 -9999 -9999 -9999 -9999 -9999 -9999 -9999 -9999 -9999 -9999 -9999 -9999 -9999 -9999 -9999 -9999 -9999 -9999 -9999 -9999 -9999 -9999 -9999 -9999 -9999 -9999 -9999 -9999 -9999 -9999 -9999 -9999 -9999 -9999 -9999 -9999 -9999 -9999 -9999 -9999 -9999 -9999 -9999 -9999 -9999 -9999 -9999 -9999 -9999 -9999 -9999 -9999 -9999 -9999 -9999 -9999 -9999 -9999 -9999 -9999 -9999 -9999 -9999 -9999 -9999 -9999 -9999 -9999 -9999 -9999 -9999 -9999 -9999 -9999 -9999 -9999 -9999 -9999 -9999 -9999 -9999 -9999 -9999 -9999 -9999 -9999 -9999 -9999 -9999 -9999 92.03003 122.51 143.2302 140.0398 139.6899 155.03 150.5701 143.48 135.1301 127.6101 125.76 125.25 124.78 132.9399 144.54 145.6899 157.49 159.53 155.9399 148.3601 134.21 133.7998 121.5901 110.54 139.1802 143.1199 144.1101 143.02 140.4402 146.8501 144.7202 152.9399 138.4199 155.0398 155.8 152.3501 161.6599 158.5801 158.1499 158.7 156.96 160.9399 164.9199 162.1401 150.5 147.9202 148.03 125.79 117.8201 115.79 115.3901 88.79004 121.8699 128.71 126.4502 117.1299 134.3999 110.2 108.53 105.73 91.01001 84.18994 84.13013 74.5498 64.68994 64.11011 49.84009 83.47998 119.78 123.0701 133.99 119.6199 133.5 128.3401 128.26 114.3499 99.73999 99.57983 1.959961 40.15991 70.1499 124.9302 124.6299 123.95 140.1201 148.79 145.1201 149.21 146.1399 133.8599 141.4202 152.3298 160.04 163.5798 159.4199 159.3999 159.6599 0.4399414 146.1301 155.8499 159.1199 164.4099 161.8499 160.3499 151.25 150.6899 149.54 146.23 160.75 161.54 163.2102 163.5701 159.72 157.3301 143.6799 35.2002 35.07983 126.53 124.77 134.4202 139.3701 133.72 132.2698 9.659912 107.4001 111 129.21 128.6201 127.49 140.79 145.0601 153.25 159.02 157.04 160.3499 159.05 153.0801 152.3101 153.95 156.03 151.3599 154.5 140.98 132.3999 125.1799 124.76 112.4001 93.3501 88.40991 18.26001 59.30981 66.52002 79.45996 79.53003 78.21997 126.9399 126.6699 129.8298 136.7 136.95 123.6902 123.1802 125.3799 137.51 144.53 151.49 155.3699 157.2998 157.0801 157.72 148.9199 141.0901 140.04 132.1099 134.99 141.9099 146.6499 146.27 141.5 125.25 132.1899 140.8398 148.52 146.29 149.55 146.99 150.25 159.46 147.5999 149.4702 150 72.13989 63.68994 66.54004 67.92993 73.72021 70.26001 62.57007 62.34985 55.56006 7.139893 0.5 42.1001 42.63989 53.97998 52.31006 57.92993 56.83008 61.02002 40.38989 30.18994 65.92017 72.48999 86.97021 91.38989 91.84985 92.80005 80.48999 76.15015 146.05 151.3901 149.0801 133.3601 89.69995 47.42993 37.77002 37.63989 28.21997 9.579834 117.6802 117.4099 126.6199 126.79 155.27 153.99 159.96 161.8799 160.0701 154.1201 144.8501 137.47 138.8 124.0698 123.99 27.31006 66.96997 136.28 137.3098 160.0701 159.6201 169.1101 164.8701 158.3999 167.8699 138.1299 139.0801 148.4299 152.5901 148.8201 147.6001 135.1902 120.3301 105.2002 74.47998 74.20996 83.56006 107.5898 127.3701 137.0901 143.27 141 153.98 
-9999 -9999 -9999 -9999 -9999 -9999 -9999 -9999 -9999 -9999 -9999 -9999 -9999 -9999 -9999 -9999 -9999 -9999 -9999 -9999 -9999 -9999 -9999 -9999 -9999 -9999 -9999 -9999 -9999 -9999 -9999 -9999 -9999 -9999 -9999 -9999 -9999 -9999 -9999 -9999 -9999 -9999 -9999 -9999 -9999 -9999 -9999 -9999 -9999 -9999 -9999 -9999 -9999 -9999 -9999 -9999 -9999 -9999 -9999 -9999 -9999 -9999 -9999 -9999 -9999 -9999 -9999 -9999 -9999 -9999 -9999 -9999 -9999 -9999 -9999 -9999 -9999 -9999 -9999 -9999 -9999 -9999 -9999 -9999 -9999 -9999 -9999 -9999 -9999 -9999 -9999 -9999 -9999 -9999 -9999 -9999 -9999 -9999 -9999 -9999 -9999 -9999 -9999 -9999 -9999 -9999 -9999 -9999 -9999 -9999 -9999 -9999 -9999 -9999 -9999 -9999 -9999 -9999 -9999 -9999 -9999 -9999 -9999 -9999 -9999 -9999 -9999 -9999 -9999 -9999 -9999 -9999 -9999 -9999 -9999 -9999 -9999 -9999 -9999 -9999 -9999 -9999 -9999 -9999 -9999 -9999 -9999 -9999 -9999 -9999 -9999 -9999 -9999 -9999 -9999 -9999 -9999 -9999 -9999 -9999 -9999 -9999 -9999 -9999 -9999 -9999 -9999 -9999 -9999 -9999 -9999 -9999 -9999 -9999 -9999 -9999 -9999 -9999 -9999 -9999 -9999 -9999 -9999 -9999 -9999 -9999 -9999 -9999 -9999 -9999 -9999 -9999 -9999 -9999 -9999 -9999 -9999 -9999 -9999 -9999 -9999 -9999 -9999 -9999 -9999 -9999 -9999 -9999 -9999 -9999 -9999 -9999 -9999 -9999 -9999 -9999 -9999 -9999 -9999 -9999 -9999 -9999 -9999 -9999 -9999 -9999 -9999 -9999 -9999 -9999 -9999 -9999 -9999 -9999 -9999 -9999 -9999 -9999 -9999 -9999 -9999 -9999 -9999 -9999 -9999 -9999 -9999 -9999 -9999 -9999 -9999 -9999 -9999 -9999 -9999 -9999 -9999 -9999 -9999 -9999 -9999 -9999 -9999 -9999 -9999 -9999 -9999 -9999 -9999 -9999 -9999 -9999 -9999 -9999 -9999 -9999 -9999 -9999 -9999 -9999 -9999 -9999 -9999 -9999 -9999 -9999 -9999 -9999 -9999 -9999 -9999 -9999 -9999 -9999 -9999 -9999 -9999 -9999 -9999 -9999 -9999 -9999 -9999 -9999 -9999 -9999 -9999 -9999 -9999 -9999 -9999 -9999 -9999 -9999 -9999 -9999 -9999 -9999 -9999 -9999 -9999 -9999 -9999 -9999 -9999 -9999 -9999 -9999 -9999 -9999 -9999 -9999 -9999 -9999 -9999 -9999 -9999 -9999 -9999 -9999 -9999 -9999 -9999 -9999 -9999 -9999 -9999 -9999 -9999 -9999 -9999 -9999 -9999 -9999 -9999 -9999 -9999 -9999 -9999 -9999 -9999 -9999 -9999 -9999 -9999 -9999 -9999 -9999 -9999 -9999 -9999 -9999 -9999 -9999 -9999 -9999 -9999 -9999 -9999 -9999 -9999 -9999 -9999 -9999 -9999 -9999 -9999 -9999 -9999 -9999 -9999 -9999 -9999 -9999 -9999 -9999 -9999 -9999 -9999 -9999 -9999 -9999 -9999 -9999 -9999 -9999 -9999 -9999 -9999 -9999 -9999 -9999 -9999 -9999 -9999 -9999 -9999 -9999 -9999 -9999 -9999 -9999 -9999 -9999 -9999 -9999 -9999 -9999 -9999 -9999 -9999 -9999 -9999 -9999 -9999 -9999 -9999 -9999 -9999 -9999 -9999 -9999 97 100.04 129.29 137.98 141.4099 148.72 154.98 154.71 141.26 131.77 139.3701 136.3398 127.6299 122.9199 137.8201 145.9099 145.0801 152.03 155.0601 152.21 144.97 132.0498 131.9199 132.24 125.1501 124.1799 135.6899 135.1902 134.0398 134.1101 142.54 147.8101 149.1401 153.8999 151.96 157.6699 148.9299 154.8101 155.95 146.53 155.75 147.97 156.2102 159.1699 158.0898 156.5898 151.8401 145.52 144.0701 124.5698 113 113.1799 137.55 136.9099 127.49 120.4702 142.2 131.7 130.6199 128.8501 126.77 78.37988 79.4502 78.77002 76.23999 68.2002 72.11011 80.9502 83.83008 93.96997 109.5999 109.1401 116.9502 21.0498 121.0698 127.0601 106.9102 12.81006 8.389893 1.820068 0.1398926 80.76001 110.23 123.1799 124.27 151.5999 151.6799 150.3999 151.3301 133.24 132.47 141.0898 144.98 154.0601 149.4299 158.26 150.4099 150.6902 133.6499 149.8601 148.01 160.3401 160.01 161.8201 162.47 157.1602 148.6599 140.79 145.2 157.8101 162.6199 163.0398 165.5198 159.6599 152.52 143.95 142.95 34.66992 9.810059 137.6301 151.52 147.9199 16.23999 61.15991 4.320068 109.26 129.9199 126.2 135.26 134.21 136.71 142.25 148.48 158.6099 161.25 165.1499 163.25 155 152.5598 159.1301 159.0999 160.1299 154.1301 150.8999 134.01 121.0801 120.6199 124.3699 120.7898 109.2002 61.08984 32.47998 15.02002 59.31982 71.06006 126.5 132.3 131.78 127.3699 135.25 148.21 151.48 91.76978 133.98 125.6199 133.98 151.6699 157.6899 157.28 161.05 157.6299 152.99 141.45 142.72 136.6001 130.9302 148.3 149.3401 150.1399 145.04 146.8599 134.72 132 137.2798 144.01 148.4702 140.3301 144.6602 150.9399 150.0898 143.5701 149.5701 129.8701 62.92993 62.67993 60.73022 60.22998 61.51001 68.82007 60.98999 56.15991 55.43018 134.8 56.76001 128.3401 132.0298 135.6001 68.63989 68.84985 60.01001 57.13989 66.46997 70.93018 51.76001 74.69995 81.79004 87.3999 81.12012 89.26001 74.2002 61.15991 96.45996 52.02002 55.09009 54.75 48.6001 51 37.51001 24.93994 6.850098 1.47998 93.34009 123.6499 140.0901 159.77 166.0898 164.29 174.4099 163.6099 157.96 158.27 148.95 135.6702 122.3701 121.4299 31.34985 131.6199 137.6401 144.49 155.1001 174.8101 177.8999 168.97 173.8599 172.9099 155.6799 147.01 156.8101 157.0701 152.4399 133.7 134.03 119.21 117.1199 84.91992 80.96997 78.73999 112.3799 135.9099 145.6802 156.01 162.95 161.8301 
-9999 -9999 -9999 -9999 -9999 -9999 -9999 -9999 -9999 -9999 -9999 -9999 -9999 -9999 -9999 -9999 -9999 -9999 -9999 -9999 -9999 -9999 -9999 -9999 -9999 -9999 -9999 -9999 -9999 -9999 -9999 -9999 -9999 -9999 -9999 -9999 -9999 -9999 -9999 -9999 -9999 -9999 -9999 -9999 -9999 -9999 -9999 -9999 -9999 -9999 -9999 -9999 -9999 -9999 -9999 -9999 -9999 -9999 -9999 -9999 -9999 -9999 -9999 -9999 -9999 -9999 -9999 -9999 -9999 -9999 -9999 -9999 -9999 -9999 -9999 -9999 -9999 -9999 -9999 -9999 -9999 -9999 -9999 -9999 -9999 -9999 -9999 -9999 -9999 -9999 -9999 -9999 -9999 -9999 -9999 -9999 -9999 -9999 -9999 -9999 -9999 -9999 -9999 -9999 -9999 -9999 -9999 -9999 -9999 -9999 -9999 -9999 -9999 -9999 -9999 -9999 -9999 -9999 -9999 -9999 -9999 -9999 -9999 -9999 -9999 -9999 -9999 -9999 -9999 -9999 -9999 -9999 -9999 -9999 -9999 -9999 -9999 -9999 -9999 -9999 -9999 -9999 -9999 -9999 -9999 -9999 -9999 -9999 -9999 -9999 -9999 -9999 -9999 -9999 -9999 -9999 -9999 -9999 -9999 -9999 -9999 -9999 -9999 -9999 -9999 -9999 -9999 -9999 -9999 -9999 -9999 -9999 -9999 -9999 -9999 -9999 -9999 -9999 -9999 -9999 -9999 -9999 -9999 -9999 -9999 -9999 -9999 -9999 -9999 -9999 -9999 -9999 -9999 -9999 -9999 -9999 -9999 -9999 -9999 -9999 -9999 -9999 -9999 -9999 -9999 -9999 -9999 -9999 -9999 -9999 -9999 -9999 -9999 -9999 -9999 -9999 -9999 -9999 -9999 -9999 -9999 -9999 -9999 -9999 -9999 -9999 -9999 -9999 -9999 -9999 -9999 -9999 -9999 -9999 -9999 -9999 -9999 -9999 -9999 -9999 -9999 -9999 -9999 -9999 -9999 -9999 -9999 -9999 -9999 -9999 -9999 -9999 -9999 -9999 -9999 -9999 -9999 -9999 -9999 -9999 -9999 -9999 -9999 -9999 -9999 -9999 -9999 -9999 -9999 -9999 -9999 -9999 -9999 -9999 -9999 -9999 -9999 -9999 -9999 -9999 -9999 -9999 -9999 -9999 -9999 -9999 -9999 -9999 -9999 -9999 -9999 -9999 -9999 -9999 -9999 -9999 -9999 -9999 -9999 -9999 -9999 -9999 -9999 -9999 -9999 -9999 -9999 -9999 -9999 -9999 -9999 -9999 -9999 -9999 -9999 -9999 -9999 -9999 -9999 -9999 -9999 -9999 -9999 -9999 -9999 -9999 -9999 -9999 -9999 -9999 -9999 -9999 -9999 -9999 -9999 -9999 -9999 -9999 -9999 -9999 -9999 -9999 -9999 -9999 -9999 -9999 -9999 -9999 -9999 -9999 -9999 -9999 -9999 -9999 -9999 -9999 -9999 -9999 -9999 -9999 -9999 -9999 -9999 -9999 -9999 -9999 -9999 -9999 -9999 -9999 -9999 -9999 -9999 -9999 -9999 -9999 -9999 -9999 -9999 -9999 -9999 -9999 -9999 -9999 -9999 -9999 -9999 -9999 -9999 -9999 -9999 -9999 -9999 -9999 -9999 -9999 -9999 -9999 -9999 -9999 -9999 -9999 -9999 -9999 -9999 -9999 -9999 -9999 -9999 -9999 -9999 -9999 -9999 -9999 -9999 -9999 -9999 -9999 -9999 -9999 -9999 -9999 -9999 -9999 -9999 -9999 -9999 -9999 -9999 -9999 -9999 -9999 -9999 -9999 -9999 -9999 -9999 -9999 -9999 -9999 132.2 120.4399 114.1299 112.74 124.77 137.74 135.79 142 148 147.2 139.6802 129.46 135.8501 133.3101 125.9399 128.1602 127.3301 128.97 134.27 144.6899 143.54 145.1599 137.1699 126.6501 132.51 134.95 139.7 139.28 135.9099 128.51 120.73 120.6699 147.98 147.3701 154.3301 151.79 156.8 162.3198 156.5798 154.1499 152.3401 139.02 140.26 149.8201 153.21 152.3201 148.22 152.8999 149.6201 141.4402 122.6899 122.45 92.47998 92.1001 134.6802 151.73 145.3599 159.1301 158.53 143.0701 144.8501 142.79 140.79 121.0701 77.46997 76.1499 69.53003 70.36987 80.55981 95.41016 100.2402 91.95996 89.31006 89.56982 114.3501 32.44995 139.72 131.25 130.02 124.8301 133.71 134.24 109.77 108.49 121.3599 121.7 138.73 148.1101 149.2402 158.46 158.3601 156.23 131.4399 141.7002 156.3899 155.77 148.9399 149.2898 149.9702 142.05 132.8301 146.01 145.8899 158.0801 160.45 159.79 163.99 160.1201 147.48 138.1201 146.54 155.1201 158.75 160.4199 159.23 157.05 152.6399 143.22 121.03 119.9802 139.8 145.1301 154.52 148 152.1902 14.55005 104.1799 122.74 141.7 139.77 149.28 148.0701 146.5601 142.1499 144.55 155.1499 159.28 160.6699 159.6501 155.6802 152.5701 154.4199 158.53 161.8801 152.23 152.54 142.8501 137.2 125.53 124 119.3699 125.6101 8.73999 9.469971 8.75 72.48999 81.10986 146.29 134.4399 131.28 137.7002 145.76 152.1899 149.21 143.5098 144.6101 145.0098 126.4102 140.53 155.02 156.6699 161.0601 155.8499 150.8 145.5698 139.6602 129.6902 139.5801 152.6599 154.1899 154.96 150.8699 144.4402 140.0798 131.3899 137.4302 137.2 131.25 137.45 139.48 109.96 77.35986 142.96 51.93994 31.89014 48.96997 51.85986 58.51001 57.71021 61.35986 59.6001 58.76001 56.2002 132.53 144.78 141.78 147.74 152.25 154.5801 71.79004 68.72998 74.94019 69.28003 53.33984 58.08984 50.86011 55.40991 77.65991 85.04004 69.57983 73.39014 69.57983 48.29004 39.35986 40.07007 59.47998 58.13989 52.81006 59.07983 59.51001 11.36987 41.66992 60.66992 91.18994 137.6399 160.1099 159.9602 158.1201 168.7 171.47 168.4099 166.04 160 157.1401 131.79 127.3398 97.26001 44.33008 142.26 144.3401 151.24 158.6699 178.1099 178.04 182.22 181.3201 147.55 158.8398 146.47 144.6399 156.9302 153.95 146.55 138.78 121.7998 91.76001 80.79004 75.15991 71.95996 110.05 136.23 141.78 149.9099 163.5601 165.3601 
-9999 -9999 -9999 -9999 -9999 -9999 -9999 -9999 -9999 -9999 -9999 -9999 -9999 -9999 -9999 -9999 -9999 -9999 -9999 -9999 -9999 -9999 -9999 -9999 -9999 -9999 -9999 -9999 -9999 -9999 -9999 -9999 -9999 -9999 -9999 -9999 -9999 -9999 -9999 -9999 -9999 -9999 -9999 -9999 -9999 -9999 -9999 -9999 -9999 -9999 -9999 -9999 -9999 -9999 -9999 -9999 -9999 -9999 -9999 -9999 -9999 -9999 -9999 -9999 -9999 -9999 -9999 -9999 -9999 -9999 -9999 -9999 -9999 -9999 -9999 -9999 -9999 -9999 -9999 -9999 -9999 -9999 -9999 -9999 -9999 -9999 -9999 -9999 -9999 -9999 -9999 -9999 -9999 -9999 -9999 -9999 -9999 -9999 -9999 -9999 -9999 -9999 -9999 -9999 -9999 -9999 -9999 -9999 -9999 -9999 -9999 -9999 -9999 -9999 -9999 -9999 -9999 -9999 -9999 -9999 -9999 -9999 -9999 -9999 -9999 -9999 -9999 -9999 -9999 -9999 -9999 -9999 -9999 -9999 -9999 -9999 -9999 -9999 -9999 -9999 -9999 -9999 -9999 -9999 -9999 -9999 -9999 -9999 -9999 -9999 -9999 -9999 -9999 -9999 -9999 -9999 -9999 -9999 -9999 -9999 -9999 -9999 -9999 -9999 -9999 -9999 -9999 -9999 -9999 -9999 -9999 -9999 -9999 -9999 -9999 -9999 -9999 -9999 -9999 -9999 -9999 -9999 -9999 -9999 -9999 -9999 -9999 -9999 -9999 -9999 -9999 -9999 -9999 -9999 -9999 -9999 -9999 -9999 -9999 -9999 -9999 -9999 -9999 -9999 -9999 -9999 -9999 -9999 -9999 -9999 -9999 -9999 -9999 -9999 -9999 -9999 -9999 -9999 -9999 -9999 -9999 -9999 -9999 -9999 -9999 -9999 -9999 -9999 -9999 -9999 -9999 -9999 -9999 -9999 -9999 -9999 -9999 -9999 -9999 -9999 -9999 -9999 -9999 -9999 -9999 -9999 -9999 -9999 -9999 -9999 -9999 -9999 -9999 -9999 -9999 -9999 -9999 -9999 -9999 -9999 -9999 -9999 -9999 -9999 -9999 -9999 -9999 -9999 -9999 -9999 -9999 -9999 -9999 -9999 -9999 -9999 -9999 -9999 -9999 -9999 -9999 -9999 -9999 -9999 -9999 -9999 -9999 -9999 -9999 -9999 -9999 -9999 -9999 -9999 -9999 -9999 -9999 -9999 -9999 -9999 -9999 -9999 -9999 -9999 -9999 -9999 -9999 -9999 -9999 -9999 -9999 -9999 -9999 -9999 -9999 -9999 -9999 -9999 -9999 -9999 -9999 -9999 -9999 -9999 -9999 -9999 -9999 -9999 -9999 -9999 -9999 -9999 -9999 -9999 -9999 -9999 -9999 -9999 -9999 -9999 -9999 -9999 -9999 -9999 -9999 -9999 -9999 -9999 -9999 -9999 -9999 -9999 -9999 -9999 -9999 -9999 -9999 -9999 -9999 -9999 -9999 -9999 -9999 -9999 -9999 -9999 -9999 -9999 -9999 -9999 -9999 -9999 -9999 -9999 -9999 -9999 -9999 -9999 -9999 -9999 -9999 -9999 -9999 -9999 -9999 -9999 -9999 -9999 -9999 -9999 -9999 -9999 -9999 -9999 -9999 -9999 -9999 -9999 -9999 -9999 -9999 -9999 -9999 -9999 -9999 -9999 -9999 -9999 -9999 -9999 -9999 -9999 -9999 -9999 -9999 -9999 -9999 -9999 -9999 -9999 -9999 -9999 -9999 -9999 -9999 -9999 -9999 -9999 -9999 -9999 -9999 -9999 -9999 -9999 -9999 -9999 -9999 -9999 -9999 130.1301 135.8701 132.8198 127.9399 107.1201 88.37012 120.9402 131.5601 141.5801 139.3599 136.8 130.3398 128.49 131.6599 129.1699 127.6199 126.6899 127.1201 128.4199 129.95 137.9099 138.45 135.53 134.5801 129 134.1001 144.4299 146.24 145.4199 137.52 145.1599 133.71 123.8801 144.5801 144.2102 152.6599 155.5701 159.98 160.98 155.53 131.3398 134.75 137.1399 132.0999 141.23 135.29 143.8301 145.48 133.1199 139.1401 126.72 128.3801 108.6902 91.48999 121.76 150.02 159.8301 148.49 156.75 165.1799 168.6199 154.51 154.6499 139.1699 132.01 62.14014 60.5 67.43018 93.16016 97.44995 102.8499 100.1899 93.94019 92.09985 81.44995 100.1899 139.6101 139.8701 141.9099 145.1499 125.8 136.4502 130.6599 118.4099 118.5198 120.22 120.4302 155.54 156.9302 160.9099 160.1001 164.3298 126.5601 151.3499 161.2102 153.3 161.01 160.6599 159.99 147.55 132.6401 133.2202 110.01 146.2898 146.71 150.9399 159.73 160.48 158.6101 151.2002 136.03 135.73 149.6902 150.5798 154.21 153.1599 153.01 144.1899 137.1699 135.0901 137.5901 148.23 156.6399 158 154.99 157.9302 142.74 130.2002 128.3601 140.9302 149.1899 149.6299 151.4199 147.4199 145.0601 138.1501 152.3699 153.45 156.3 153 146.8198 149.27 154.8401 157.28 157.6199 152.73 141.4199 142.4299 132.6001 128.6301 132.22 128.8601 125.8501 123.0798 16.42017 19.47998 69.57983 120 143.3901 141.47 138.74 143.2002 149.01 152.9099 159.55 142.2 142.2998 150.9302 146.6802 145.05 150.22 153.1802 155.21 153.2102 149.9302 139.6201 127.1599 136.0798 144.4199 153.8 155.8401 157.6799 151.8301 144.5901 137.24 129.77 90.91992 125.96 129.97 130.01 85.12012 66.68018 70.15015 66.63013 17.85986 31.53003 30.97998 55.29004 59.38013 59.26001 56.80005 57.95996 52.91992 150.27 150.4502 159.6899 158.6799 168.4202 165.03 152.29 129.97 74.28003 72.83008 71.67993 128.75 129.55 133.3601 38.04004 60.84009 68 68.94995 72.16992 63.97998 41.95996 37.34985 51.5 57.68994 58.46021 89.40991 56.67993 89.93994 51.66992 91.92993 79.6001 107.01 134.3901 152.8601 164.55 169.5999 164.8 176.53 172.3999 161.1902 160.5898 156.3101 149.77 142.6499 111.99 97.64014 139.23 151.3301 149.78 165.29 174.96 176.6201 182.45 169.0698 166.3901 148.4399 141.4199 150.98 150.49 151.0601 146.6802 131.3699 126.29 79.48999 78.42993 68.40015 70.33984 112.8899 112.2 131.76 157.73 161.0999 161.3101 
-9999 -9999 -9999 -9999 -9999 -9999 -9999 -9999 -9999 -9999 -9999 -9999 -9999 -9999 -9999 -9999 -9999 -9999 -9999 -9999 -9999 -9999 -9999 -9999 -9999 -9999 -9999 -9999 -9999 -9999 -9999 -9999 -9999 -9999 -9999 -9999 -9999 -9999 -9999 -9999 -9999 -9999 -9999 -9999 -9999 -9999 -9999 -9999 -9999 -9999 -9999 -9999 -9999 -9999 -9999 -9999 -9999 -9999 -9999 -9999 -9999 -9999 -9999 -9999 -9999 -9999 -9999 -9999 -9999 -9999 -9999 -9999 -9999 -9999 -9999 -9999 -9999 -9999 -9999 -9999 -9999 -9999 -9999 -9999 -9999 -9999 -9999 -9999 -9999 -9999 -9999 -9999 -9999 -9999 -9999 -9999 -9999 -9999 -9999 -9999 -9999 -9999 -9999 -9999 -9999 -9999 -9999 -9999 -9999 -9999 -9999 -9999 -9999 -9999 -9999 -9999 -9999 -9999 -9999 -9999 -9999 -9999 -9999 -9999 -9999 -9999 -9999 -9999 -9999 -9999 -9999 -9999 -9999 -9999 -9999 -9999 -9999 -9999 -9999 -9999 -9999 -9999 -9999 -9999 -9999 -9999 -9999 -9999 -9999 -9999 -9999 -9999 -9999 -9999 -9999 -9999 -9999 -9999 -9999 -9999 -9999 -9999 -9999 -9999 -9999 -9999 -9999 -9999 -9999 -9999 -9999 -9999 -9999 -9999 -9999 -9999 -9999 -9999 -9999 -9999 -9999 -9999 -9999 -9999 -9999 -9999 -9999 -9999 -9999 -9999 -9999 -9999 -9999 -9999 -9999 -9999 -9999 -9999 -9999 -9999 -9999 -9999 -9999 -9999 -9999 -9999 -9999 -9999 -9999 -9999 -9999 -9999 -9999 -9999 -9999 -9999 -9999 -9999 -9999 -9999 -9999 -9999 -9999 -9999 -9999 -9999 -9999 -9999 -9999 -9999 -9999 -9999 -9999 -9999 -9999 -9999 -9999 -9999 -9999 -9999 -9999 -9999 -9999 -9999 -9999 -9999 -9999 -9999 -9999 -9999 -9999 -9999 -9999 -9999 -9999 -9999 -9999 -9999 -9999 -9999 -9999 -9999 -9999 -9999 -9999 -9999 -9999 -9999 -9999 -9999 -9999 -9999 -9999 -9999 -9999 -9999 -9999 -9999 -9999 -9999 -9999 -9999 -9999 -9999 -9999 -9999 -9999 -9999 -9999 -9999 -9999 -9999 -9999 -9999 -9999 -9999 -9999 -9999 -9999 -9999 -9999 -9999 -9999 -9999 -9999 -9999 -9999 -9999 -9999 -9999 -9999 -9999 -9999 -9999 -9999 -9999 -9999 -9999 -9999 -9999 -9999 -9999 -9999 -9999 -9999 -9999 -9999 -9999 -9999 -9999 -9999 -9999 -9999 -9999 -9999 -9999 -9999 -9999 -9999 -9999 -9999 -9999 -9999 -9999 -9999 -9999 -9999 -9999 -9999 -9999 -9999 -9999 -9999 -9999 -9999 -9999 -9999 -9999 -9999 -9999 -9999 -9999 -9999 -9999 -9999 -9999 -9999 -9999 -9999 -9999 -9999 -9999 -9999 -9999 -9999 -9999 -9999 -9999 -9999 -9999 -9999 -9999 -9999 -9999 -9999 -9999 -9999 -9999 -9999 -9999 -9999 -9999 -9999 -9999 -9999 -9999 -9999 -9999 -9999 -9999 -9999 -9999 -9999 -9999 -9999 -9999 -9999 -9999 -9999 -9999 -9999 -9999 -9999 -9999 -9999 -9999 -9999 -9999 -9999 -9999 -9999 -9999 -9999 -9999 -9999 -9999 -9999 -9999 -9999 -9999 -9999 -9999 -9999 -9999 -9999 -9999 -9999 -9999 133.8601 140.28 131.71 128.6399 130.0698 104.4299 102.9099 117.0798 124.23 128.8699 123.6099 125.03 120.8 126.2 120.46 129.8701 125.2 126.73 127.5999 128.9399 128.0798 129.3799 132.8899 133.51 136.96 136.78 143.1199 147.6699 153.23 152.24 152.1301 142.73 138.4099 122.1001 121.98 148.9402 148.3901 157.3499 163.28 163.79 149.48 143.5999 128.2 119.4399 122.22 133.8401 133.3101 111.5598 115.77 113.8401 131.0601 115.8101 119.28 106.3799 87.34009 119.52 151.3999 163.46 163.4099 169.8899 173.3101 172.71 158.9602 138.24 130.6599 129.52 59.57007 59.11987 48.40991 90.61987 98.52979 101.9202 103.3901 103.7 91.39014 89.08008 97.75 161.5801 166.9202 166.26 143.0898 136.1001 164.2 119.27 118.74 116.1501 133.8301 135.6499 161.8201 155.0999 163.6799 167 167.54 161.1399 159.23 164.5999 167.2 163.1599 158.4001 159.4302 153.6899 151.1899 131.8901 137.4199 148.8398 145.4602 151.9199 154.0198 156.1301 151.05 143.54 128.1902 134.3401 140.1401 147.1001 145.78 146.2 146.7998 135.4199 28.28003 25.83984 139.76 151.22 156.22 157.3599 159.3401 155.5 143.6599 127.4099 132.3999 149.8599 152.6499 158.5798 153.4502 146.9099 142.8 153.1201 145.21 141.75 151.3398 148.46 142.03 145.8601 150.3599 155.3401 151.98 147.8101 141.6399 138.5 123.1899 132.1401 132.9199 131.8401 133.9199 129.78 114.6299 111.48 117.55 124.6899 138.4399 139.1699 136.8901 155.6201 155.6699 156.8401 161.01 160.3799 155.0898 154.8098 155.6499 156.7798 155.1799 151.03 150.9602 150.49 147.01 139.3801 117.9102 128.95 141.75 150.25 154.6501 157.3799 146.8 148.6199 123.01 127.6802 88.30981 136.25 135.1301 136.5 84.77002 84.3999 13.83008 2.280029 64.09985 17.11011 17.88989 29.31006 39.95996 55.5 56.36987 55.75 12.30005 121.3999 122.6001 161.8899 165.8101 167.6799 162.6799 151.74 144.48 145.8899 73.33984 63.18994 128.3 143.0798 136.9399 137.5 49.83984 51.44995 55.85986 39.26001 46.68994 37.55981 35.51001 58.21997 62.19995 59.33008 57.21997 89.59985 96.05005 72.68994 89.30981 53.76001 104.8398 132.3301 156.7 163.29 168.47 166.8801 176.6401 173.29 170.1399 163.1499 157.72 139.9199 141.8901 111.6799 53.07007 123.8201 122.6101 153.1802 165.6101 171.8501 173.4202 160.49 171.0999 162.1099 153.27 147.2898 134.7 146.1299 144.99 133.78 119.29 74.42017 73.67993 72.52002 63.22998 61.33008 112.45 124.6699 129.27 148.05 152.3198 145.9199 
-9999 -9999 -9999 -9999 -9999 -9999 -9999 -9999 -9999 -9999 -9999 -9999 -9999 -9999 -9999 -9999 -9999 -9999 -9999 -9999 -9999 -9999 -9999 -9999 -9999 -9999 -9999 -9999 -9999 -9999 -9999 -9999 -9999 -9999 -9999 -9999 -9999 -9999 -9999 -9999 -9999 -9999 -9999 -9999 -9999 -9999 -9999 -9999 -9999 -9999 -9999 -9999 -9999 -9999 -9999 -9999 -9999 -9999 -9999 -9999 -9999 -9999 -9999 -9999 -9999 -9999 -9999 -9999 -9999 -9999 -9999 -9999 -9999 -9999 -9999 -9999 -9999 -9999 -9999 -9999 -9999 -9999 -9999 -9999 -9999 -9999 -9999 -9999 -9999 -9999 -9999 -9999 -9999 -9999 -9999 -9999 -9999 -9999 -9999 -9999 -9999 -9999 -9999 -9999 -9999 -9999 -9999 -9999 -9999 -9999 -9999 -9999 -9999 -9999 -9999 -9999 -9999 -9999 -9999 -9999 -9999 -9999 -9999 -9999 -9999 -9999 -9999 -9999 -9999 -9999 -9999 -9999 -9999 -9999 -9999 -9999 -9999 -9999 -9999 -9999 -9999 -9999 -9999 -9999 -9999 -9999 -9999 -9999 -9999 -9999 -9999 -9999 -9999 -9999 -9999 -9999 -9999 -9999 -9999 -9999 -9999 -9999 -9999 -9999 -9999 -9999 -9999 -9999 -9999 -9999 -9999 -9999 -9999 -9999 -9999 -9999 -9999 -9999 -9999 -9999 -9999 -9999 -9999 -9999 -9999 -9999 -9999 -9999 -9999 -9999 -9999 -9999 -9999 -9999 -9999 -9999 -9999 -9999 -9999 -9999 -9999 -9999 -9999 -9999 -9999 -9999 -9999 -9999 -9999 -9999 -9999 -9999 -9999 -9999 -9999 -9999 -9999 -9999 -9999 -9999 -9999 -9999 -9999 -9999 -9999 -9999 -9999 -9999 -9999 -9999 -9999 -9999 -9999 -9999 -9999 -9999 -9999 -9999 -9999 -9999 -9999 -9999 -9999 -9999 -9999 -9999 -9999 -9999 -9999 -9999 -9999 -9999 -9999 -9999 -9999 -9999 -9999 -9999 -9999 -9999 -9999 -9999 -9999 -9999 -9999 -9999 -9999 -9999 -9999 -9999 -9999 -9999 -9999 -9999 -9999 -9999 -9999 -9999 -9999 -9999 -9999 -9999 -9999 -9999 -9999 -9999 -9999 -9999 -9999 -9999 -9999 -9999 -9999 -9999 -9999 -9999 -9999 -9999 -9999 -9999 -9999 -9999 -9999 -9999 -9999 -9999 -9999 -9999 -9999 -9999 -9999 -9999 -9999 -9999 -9999 -9999 -9999 -9999 -9999 -9999 -9999 -9999 -9999 -9999 -9999 -9999 -9999 -9999 -9999 -9999 -9999 -9999 -9999 -9999 -9999 -9999 -9999 -9999 -9999 -9999 -9999 -9999 -9999 -9999 -9999 -9999 -9999 -9999 -9999 -9999 -9999 -9999 -9999 -9999 -9999 -9999 -9999 -9999 -9999 -9999 -9999 -9999 -9999 -9999 -9999 -9999 -9999 -9999 -9999 -9999 -9999 -9999 -9999 -9999 -9999 -9999 -9999 -9999 -9999 -9999 -9999 -9999 -9999 -9999 -9999 -9999 -9999 -9999 -9999 -9999 -9999 -9999 -9999 -9999 -9999 -9999 -9999 -9999 -9999 -9999 -9999 -9999 -9999 -9999 -9999 -9999 -9999 -9999 -9999 -9999 -9999 -9999 -9999 -9999 -9999 -9999 -9999 -9999 -9999 -9999 -9999 -9999 -9999 -9999 -9999 -9999 -9999 -9999 -9999 -9999 -9999 -9999 -9999 -9999 -9999 -9999 -9999 134.4299 126.97 136.02 136.78 133.98 132.5601 120.76 12.12988 95.05005 116.6301 122.5 117.01 110.1301 118.1001 116.0901 117.0999 116.46 124.1902 125.2 123.1301 126.3501 132.1799 139.8901 138.3899 134.3799 139.6199 137.28 140.5999 150.3601 153.4299 152.99 152.29 144.6802 135.6201 129.1599 129.6799 144.9102 147.47 155.2402 160.3599 159.6101 156.6199 143.0801 125.26 133.46 137.5398 120.97 131.6699 108.77 109.05 110.8699 126.3501 89.22998 88.48999 102.8899 86.80005 124.7998 152.6899 165.0298 162.98 171.8801 178.0698 173.1401 165.1799 147.4399 135.8 57.93994 55.63989 55.97998 61.59009 89.03003 90.55005 150.6899 151.1699 95.97998 84.28003 89.55981 156.6099 159.9001 164.0801 163.97 155.5801 170.21 172.29 157.53 98.89014 133.01 133.03 137.75 163.45 169.73 171.8501 171.6299 170.1399 155.6899 154.9299 163.9199 166.48 169.49 168.78 156.76 150.03 147.23 125.4399 137.52 142.4202 140.5601 144 142.7202 142.97 144.6001 126.47 125.6101 94.63013 122.8 129.3501 136.4399 140.2 132.75 127.4099 17.52002 121.8201 135.0498 148.3901 156.3899 156.0498 158.7798 151.8201 142.6101 147.3799 153.4102 152.5901 152.29 163.26 159.78 164.3201 159.4399 151.1401 134.0601 134.51 138.72 143.9202 141.5701 140.79 143.21 143.71 144.1001 147.0901 139.5 132.0698 126.0698 130.55 134.5801 136.49 134.0898 132.25 114.3701 121.8101 123.21 145.7 138.5 137.28 154.02 158.3899 161.5798 162.1702 160.5901 158.3101 156.5801 150.0701 154.45 161.25 157.79 158.1099 154.0898 150.2598 146.02 141.26 141.6602 144.24 143.3599 149.2002 149.8501 149.2 145.3198 145.9702 130.49 142.3501 141.5701 134.46 146.24 148.8101 147.2302 143.4902 4.519775 1.169922 19.46997 12.46997 12.31006 6.51001 8.790039 52.62988 52.30005 50.32007 1.970215 108.8501 160.53 164.45 174.25 170.71 165.3198 157.3401 146.04 143.21 142.0801 143.05 147.6899 150.47 149.9902 150.2002 144.6899 40.91992 43.73022 38.64014 44.11011 45.25 53.96997 40.08008 63.33008 81.44995 85.61011 85.40991 93.22021 132.48 86.89014 119.1401 137.9502 130.1401 150.5801 162.25 161.6602 168.1201 175.1799 176.8301 166.95 161.1399 158.8599 148.5 116.5801 109.77 95.08984 94.41992 85.43018 142.0698 155.0801 152.2302 162.8401 161.9402 166.3601 156.7002 151.7002 142.8999 143.78 137.2698 129.01 125.6101 124.1501 71.01001 72.42993 63.76001 60.59009 60.71997 60.83008 124.25 130.1699 141.9102 140.3401 150.6101 
-9999 -9999 -9999 -9999 -9999 -9999 -9999 -9999 -9999 -9999 -9999 -9999 -9999 -9999 -9999 -9999 -9999 -9999 -9999 -9999 -9999 -9999 -9999 -9999 -9999 -9999 -9999 -9999 -9999 -9999 -9999 -9999 -9999 -9999 -9999 -9999 -9999 -9999 -9999 -9999 -9999 -9999 -9999 -9999 -9999 -9999 -9999 -9999 -9999 -9999 -9999 -9999 -9999 -9999 -9999 -9999 -9999 -9999 -9999 -9999 -9999 -9999 -9999 -9999 -9999 -9999 -9999 -9999 -9999 -9999 -9999 -9999 -9999 -9999 -9999 -9999 -9999 -9999 -9999 -9999 -9999 -9999 -9999 -9999 -9999 -9999 -9999 -9999 -9999 -9999 -9999 -9999 -9999 -9999 -9999 -9999 -9999 -9999 -9999 -9999 -9999 -9999 -9999 -9999 -9999 -9999 -9999 -9999 -9999 -9999 -9999 -9999 -9999 -9999 -9999 -9999 -9999 -9999 -9999 -9999 -9999 -9999 -9999 -9999 -9999 -9999 -9999 -9999 -9999 -9999 -9999 -9999 -9999 -9999 -9999 -9999 -9999 -9999 -9999 -9999 -9999 -9999 -9999 -9999 -9999 -9999 -9999 -9999 -9999 -9999 -9999 -9999 -9999 -9999 -9999 -9999 -9999 -9999 -9999 -9999 -9999 -9999 -9999 -9999 -9999 -9999 -9999 -9999 -9999 -9999 -9999 -9999 -9999 -9999 -9999 -9999 -9999 -9999 -9999 -9999 -9999 -9999 -9999 -9999 -9999 -9999 -9999 -9999 -9999 -9999 -9999 -9999 -9999 -9999 -9999 -9999 -9999 -9999 -9999 -9999 -9999 -9999 -9999 -9999 -9999 -9999 -9999 -9999 -9999 -9999 -9999 -9999 -9999 -9999 -9999 -9999 -9999 -9999 -9999 -9999 -9999 -9999 -9999 -9999 -9999 -9999 -9999 -9999 -9999 -9999 -9999 -9999 -9999 -9999 -9999 -9999 -9999 -9999 -9999 -9999 -9999 -9999 -9999 -9999 -9999 -9999 -9999 -9999 -9999 -9999 -9999 -9999 -9999 -9999 -9999 -9999 -9999 -9999 -9999 -9999 -9999 -9999 -9999 -9999 -9999 -9999 -9999 -9999 -9999 -9999 -9999 -9999 -9999 -9999 -9999 -9999 -9999 -9999 -9999 -9999 -9999 -9999 -9999 -9999 -9999 -9999 -9999 -9999 -9999 -9999 -9999 -9999 -9999 -9999 -9999 -9999 -9999 -9999 -9999 -9999 -9999 -9999 -9999 -9999 -9999 -9999 -9999 -9999 -9999 -9999 -9999 -9999 -9999 -9999 -9999 -9999 -9999 -9999 -9999 -9999 -9999 -9999 -9999 -9999 -9999 -9999 -9999 -9999 -9999 -9999 -9999 -9999 -9999 -9999 -9999 -9999 -9999 -9999 -9999 -9999 -9999 -9999 -9999 -9999 -9999 -9999 -9999 -9999 -9999 -9999 -9999 -9999 -9999 -9999 -9999 -9999 -9999 -9999 -9999 -9999 -9999 -9999 -9999 -9999 -9999 -9999 -9999 -9999 -9999 -9999 -9999 -9999 -9999 -9999 -9999 -9999 -9999 -9999 -9999 -9999 -9999 -9999 -9999 -9999 -9999 -9999 -9999 -9999 -9999 -9999 -9999 -9999 -9999 -9999 -9999 -9999 -9999 -9999 -9999 -9999 -9999 -9999 -9999 -9999 -9999 -9999 -9999 -9999 -9999 -9999 -9999 -9999 -9999 -9999 -9999 -9999 -9999 -9999 -9999 -9999 -9999 -9999 -9999 -9999 -9999 -9999 -9999 -9999 -9999 -9999 -9999 -9999 -9999 -9999 -9999 136.0601 136.1101 130.99 129.6399 132.95 140.1899 141.8701 133.04 122.96 10.23022 9.25 89.21997 102.3201 116.9099 102.9302 99.29004 101.9102 109.0601 115.28 121.5898 122.5698 120.6902 125.99 130.71 138.46 142.05 140.8999 142.6101 138.54 144.27 150.9102 155.48 154.3901 151.1602 147.8401 130.52 130.4299 127.8599 132.3 147.26 152.6399 150.7 146.3499 141.0701 140.96 121.3999 137.7002 136.01 132.3801 139.9099 106.24 106.6001 130.0701 131.0898 83.17017 85.16992 88.09009 117.1902 136.21 150.6401 162.46 171.6599 175.4199 179.3098 180.0901 167.6101 145.0698 135.1201 148.99 147.1301 53.98999 118.98 125.8999 153.6101 154.0901 148.3 151.0801 79.44019 151.3098 153.6699 157.21 161 161.3201 170.5801 171.6099 167.8999 156.6602 154.5999 148.72 158.3601 154.21 163.3101 170.5901 176.48 171.8499 165.4299 147.47 153.98 166.79 169.05 173 169.45 165.3 156.55 124.99 122.5801 141.6101 142.3901 140.4199 141.6599 139.6799 138.5901 133.1599 129.6399 93.51001 88.39014 84.83008 118.8101 119.4199 107.2102 111.8999 17.55005 70.28003 118.23 132.28 141.8501 151.55 152.28 156.8301 154.8801 126.2 135.73 153.5801 157.48 155.0801 167.6902 168.1802 166.1501 157.3701 156.1099 116.8301 132.79 144.29 133.23 127.5 132.48 127.78 139.0701 127.1699 136.79 137.47 128.97 124.97 128.3699 132.7302 137.99 135.3201 131.78 122.8398 121.8198 145.5498 143.28 155.6301 153.4099 154.5999 160.1001 164.54 167.3699 166.22 162.45 156.0701 154.1899 161.6499 160.5601 164.6399 160.1699 155.7 151.95 149.3901 154.2102 149.5498 148.53 142.3398 143.3601 142.3 138.47 139.49 129.79 142.03 145.95 145.76 150.9299 155.6399 149.3501 149.48 143.6101 15.43994 15.61011 18.38013 16.26001 12.85986 4.620117 7.689941 8.939941 37.79004 67.48999 143.21 151.22 157.5601 166.24 176.3201 175.72 166.3101 166.96 145.4199 139.28 55.70996 150.8098 151.4099 153.3501 153.7202 148.8999 144.4399 138.78 40.18994 64.90015 78.20996 64 51.42993 49.91992 60.82983 62.88989 83.05981 119.27 130.6001 131.0798 130.47 130.55 137.46 146.8301 148.22 148.97 158.45 167.4399 173.3599 172.26 163.4099 164.6099 157.4102 132.1201 115 95.17993 95.7002 85.19995 82.79004 131.0898 129.6301 149.5701 160.1899 155.0901 142.3801 154.25 142.6799 156.26 148.3201 135.02 131.7 125.4102 62.09985 38.07007 37.48999 59.05981 57.82007 60.44995 59.5 19.43994 136.3301 139.6599 145.3699 151.1799 
-9999 -9999 -9999 -9999 -9999 -9999 -9999 -9999 -9999 -9999 -9999 -9999 -9999 -9999 -9999 -9999 -9999 -9999 -9999 -9999 -9999 -9999 -9999 -9999 -9999 -9999 -9999 -9999 -9999 -9999 -9999 -9999 -9999 -9999 -9999 -9999 -9999 -9999 -9999 -9999 -9999 -9999 -9999 -9999 -9999 -9999 -9999 -9999 -9999 -9999 -9999 -9999 -9999 -9999 -9999 -9999 -9999 -9999 -9999 -9999 -9999 -9999 -9999 -9999 -9999 -9999 -9999 -9999 -9999 -9999 -9999 -9999 -9999 -9999 -9999 -9999 -9999 -9999 -9999 -9999 -9999 -9999 -9999 -9999 -9999 -9999 -9999 -9999 -9999 -9999 -9999 -9999 -9999 -9999 -9999 -9999 -9999 -9999 -9999 -9999 -9999 -9999 -9999 -9999 -9999 -9999 -9999 -9999 -9999 -9999 -9999 -9999 -9999 -9999 -9999 -9999 -9999 -9999 -9999 -9999 -9999 -9999 -9999 -9999 -9999 -9999 -9999 -9999 -9999 -9999 -9999 -9999 -9999 -9999 -9999 -9999 -9999 -9999 -9999 -9999 -9999 -9999 -9999 -9999 -9999 -9999 -9999 -9999 -9999 -9999 -9999 -9999 -9999 -9999 -9999 -9999 -9999 -9999 -9999 -9999 -9999 -9999 -9999 -9999 -9999 -9999 -9999 -9999 -9999 -9999 -9999 -9999 -9999 -9999 -9999 -9999 -9999 -9999 -9999 -9999 -9999 -9999 -9999 -9999 -9999 -9999 -9999 -9999 -9999 -9999 -9999 -9999 -9999 -9999 -9999 -9999 -9999 -9999 -9999 -9999 -9999 -9999 -9999 -9999 -9999 -9999 -9999 -9999 -9999 -9999 -9999 -9999 -9999 -9999 -9999 -9999 -9999 -9999 -9999 -9999 -9999 -9999 -9999 -9999 -9999 -9999 -9999 -9999 -9999 -9999 -9999 -9999 -9999 -9999 -9999 -9999 -9999 -9999 -9999 -9999 -9999 -9999 -9999 -9999 -9999 -9999 -9999 -9999 -9999 -9999 -9999 -9999 -9999 -9999 -9999 -9999 -9999 -9999 -9999 -9999 -9999 -9999 -9999 -9999 -9999 -9999 -9999 -9999 -9999 -9999 -9999 -9999 -9999 -9999 -9999 -9999 -9999 -9999 -9999 -9999 -9999 -9999 -9999 -9999 -9999 -9999 -9999 -9999 -9999 -9999 -9999 -9999 -9999 -9999 -9999 -9999 -9999 -9999 -9999 -9999 -9999 -9999 -9999 -9999 -9999 -9999 -9999 -9999 -9999 -9999 -9999 -9999 -9999 -9999 -9999 -9999 -9999 -9999 -9999 -9999 -9999 -9999 -9999 -9999 -9999 -9999 -9999 -9999 -9999 -9999 -9999 -9999 -9999 -9999 -9999 -9999 -9999 -9999 -9999 -9999 -9999 -9999 -9999 -9999 -9999 -9999 -9999 -9999 -9999 -9999 -9999 -9999 -9999 -9999 -9999 -9999 -9999 -9999 -9999 -9999 -9999 -9999 -9999 -9999 -9999 -9999 -9999 -9999 -9999 -9999 -9999 -9999 -9999 -9999 -9999 -9999 -9999 -9999 -9999 -9999 -9999 -9999 -9999 -9999 -9999 -9999 -9999 -9999 -9999 -9999 -9999 -9999 -9999 -9999 -9999 -9999 -9999 -9999 -9999 -9999 -9999 -9999 -9999 -9999 -9999 -9999 -9999 -9999 -9999 -9999 -9999 -9999 -9999 -9999 -9999 -9999 -9999 -9999 -9999 -9999 -9999 -9999 -9999 -9999 -9999 -9999 -9999 -9999 -9999 -9999 -9999 -9999 -9999 -9999 136.8 131.6301 127.3601 128.04 126.4702 132.4299 139.25 141.7 128.22 120.3398 111.54 9.080078 15.92993 93.07983 13.94995 98.52002 14.30005 12.8501 106.1899 114.9399 115.0898 116.54 118.45 117.5601 133.24 137.9902 136.52 145.0698 147.5 137.6899 147.4299 153.6799 154.4099 155.55 151.9299 144.79 122.1099 51.48999 132.4299 139.99 154.1101 141.5698 145.8101 143.04 139.1499 2.849854 110.9502 138.22 132.1099 128.54 137.6799 143.55 125.46 126.6101 119.8 117.1201 136.6899 141.96 136.47 141.29 133.7 159.6301 163.54 174.4199 177.8799 178.0601 167.6201 153.6201 93.77002 146.26 146 144.3801 134.49 150.48 167.1899 167.05 165.5198 160.4399 157.0701 147.6299 148.4102 161.5701 168.1799 177.7998 175.74 176.5798 157.8301 153.6001 152.76 153.1301 155.1399 161.48 167.3398 169.5901 174.8301 177.0398 170.73 171.3801 161.8201 162.47 167.52 170.75 169.1899 164.8999 156.0701 142.2302 139.24 135.9602 139.4099 140.8401 141.03 141.6602 138.3601 131.1899 112.5898 109.2 100.6399 17.38989 15.53979 15.33008 103.6599 15.03979 18.55981 80.72998 108.8 126.78 150.1301 145.5999 163.9199 168.76 172.72 162.5701 156.0298 150.4399 156.1301 157.8298 170.1799 172.75 168.9199 164.77 158.47 152.05 142.51 150.02 114.71 105.73 105.8501 125.99 133.2102 139.8101 142.52 139.49 139 132.6399 127.3398 132.05 134.0698 133.1499 127.55 113.8501 119.03 137.9099 141.73 152.5701 152.3801 162.8201 162.21 162.6101 168.5298 167.6399 161.1799 155.8501 158.29 158.96 164.6001 163.6599 158.24 152.3499 153.6399 152.48 152.8701 154.98 155.1301 146.0898 141.9299 138.49 136.01 135.45 137.6499 139.8298 142.2 152.29 155.02 153.8201 153.0698 149.26 149.3701 141.9099 131.1899 14.48999 14.92993 12.32983 12.40015 4.719971 5.25 7.159912 75.19995 135.9001 147.49 151.1099 164.5701 174.6599 163.02 162.1499 153.49 145.0801 146.28 149.7 150.8201 158.9299 163.2 160.0698 149.8298 151.29 136.0601 108.04 75.12012 75.25 81.36011 59.20996 59.44995 53.9502 67.12012 79.51001 124.8101 125.5498 142.8601 145.47 145.7 154.48 152.73 148.3801 149.3101 150.8499 162.3198 158.6299 161.9202 162.1599 150.4199 136.3098 123.73 110.9099 102.53 100.5898 79.84009 34.65991 128.98 97.92017 120.48 119.77 142.04 151.0798 152.97 157.26 160.1399 144.8999 144.8799 128.6702 116.0901 32.81006 22.32007 35.21997 57.34009 14.06982 58.62012 58.39014 67.65991 136.4502 143.29 151.28 156.26 
-9999 -9999 -9999 -9999 -9999 -9999 -9999 -9999 -9999 -9999 -9999 -9999 -9999 -9999 -9999 -9999 -9999 -9999 -9999 -9999 -9999 -9999 -9999 -9999 -9999 -9999 -9999 -9999 -9999 -9999 -9999 -9999 -9999 -9999 -9999 -9999 -9999 -9999 -9999 -9999 -9999 -9999 -9999 -9999 -9999 -9999 -9999 -9999 -9999 -9999 -9999 -9999 -9999 -9999 -9999 -9999 -9999 -9999 -9999 -9999 -9999 -9999 -9999 -9999 -9999 -9999 -9999 -9999 -9999 -9999 -9999 -9999 -9999 -9999 -9999 -9999 -9999 -9999 -9999 -9999 -9999 -9999 -9999 -9999 -9999 -9999 -9999 -9999 -9999 -9999 -9999 -9999 -9999 -9999 -9999 -9999 -9999 -9999 -9999 -9999 -9999 -9999 -9999 -9999 -9999 -9999 -9999 -9999 -9999 -9999 -9999 -9999 -9999 -9999 -9999 -9999 -9999 -9999 -9999 -9999 -9999 -9999 -9999 -9999 -9999 -9999 -9999 -9999 -9999 -9999 -9999 -9999 -9999 -9999 -9999 -9999 -9999 -9999 -9999 -9999 -9999 -9999 -9999 -9999 -9999 -9999 -9999 -9999 -9999 -9999 -9999 -9999 -9999 -9999 -9999 -9999 -9999 -9999 -9999 -9999 -9999 -9999 -9999 -9999 -9999 -9999 -9999 -9999 -9999 -9999 -9999 -9999 -9999 -9999 -9999 -9999 -9999 -9999 -9999 -9999 -9999 -9999 -9999 -9999 -9999 -9999 -9999 -9999 -9999 -9999 -9999 -9999 -9999 -9999 -9999 -9999 -9999 -9999 -9999 -9999 -9999 -9999 -9999 -9999 -9999 -9999 -9999 -9999 -9999 -9999 -9999 -9999 -9999 -9999 -9999 -9999 -9999 -9999 -9999 -9999 -9999 -9999 -9999 -9999 -9999 -9999 -9999 -9999 -9999 -9999 -9999 -9999 -9999 -9999 -9999 -9999 -9999 -9999 -9999 -9999 -9999 -9999 -9999 -9999 -9999 -9999 -9999 -9999 -9999 -9999 -9999 -9999 -9999 -9999 -9999 -9999 -9999 -9999 -9999 -9999 -9999 -9999 -9999 -9999 -9999 -9999 -9999 -9999 -9999 -9999 -9999 -9999 -9999 -9999 -9999 -9999 -9999 -9999 -9999 -9999 -9999 -9999 -9999 -9999 -9999 -9999 -9999 -9999 -9999 -9999 -9999 -9999 -9999 -9999 -9999 -9999 -9999 -9999 -9999 -9999 -9999 -9999 -9999 -9999 -9999 -9999 -9999 -9999 -9999 -9999 -9999 -9999 -9999 -9999 -9999 -9999 -9999 -9999 -9999 -9999 -9999 -9999 -9999 -9999 -9999 -9999 -9999 -9999 -9999 -9999 -9999 -9999 -9999 -9999 -9999 -9999 -9999 -9999 -9999 -9999 -9999 -9999 -9999 -9999 -9999 -9999 -9999 -9999 -9999 -9999 -9999 -9999 -9999 -9999 -9999 -9999 -9999 -9999 -9999 -9999 -9999 -9999 -9999 -9999 -9999 -9999 -9999 -9999 -9999 -9999 -9999 -9999 -9999 -9999 -9999 -9999 -9999 -9999 -9999 -9999 -9999 -9999 -9999 -9999 -9999 -9999 -9999 -9999 -9999 -9999 -9999 -9999 -9999 -9999 -9999 -9999 -9999 -9999 -9999 -9999 -9999 -9999 -9999 -9999 -9999 -9999 -9999 -9999 -9999 -9999 -9999 -9999 -9999 -9999 -9999 -9999 -9999 -9999 -9999 -9999 -9999 -9999 -9999 -9999 -9999 -9999 -9999 -9999 -9999 -9999 -9999 -9999 -9999 144.9099 139.98 137.1099 128.0801 127.9099 125.0798 131.7002 131.4199 134.0698 130.8701 122.3098 14.89014 15.8999 13.31006 13.37012 13.26001 13.27002 11.43994 11.76001 16.76001 95.60986 96.34009 104.5901 116.3298 115.4099 136.48 137.3799 141.0801 142.8201 144.95 140.76 138.4399 150.46 153.0498 153.72 149.8799 144.5798 132.8198 124.8999 135.7698 160.02 159.3401 142.4299 146.72 144.3901 143.1201 1.030029 108 150.4702 144.9399 146.47 143.46 140.9102 134.02 138.8899 146.6299 147.28 149.6501 138.8599 151.1501 142.8 139.5901 152.23 160.52 170.53 169.8 166.1101 164.5298 151.8999 151.22 140.0999 144.1902 165.04 142.6201 169.6899 171.8098 169.78 168.76 168.3999 161.4001 132 162.8401 170.1699 176.79 177.9102 180.77 177.24 154.78 135.8501 147.96 157.02 157.71 164.8999 165.47 170.1299 172.25 174.4702 168.5498 159.75 157.05 161.45 164.8401 166.6001 164.48 151.8499 148.6899 141.6299 136.0701 133.3801 142.2998 137.9001 138.4199 138.26 136.46 130.6401 121.1199 109.5601 98.08008 94.60986 16.44019 20.33008 19.12988 15.75977 121.46 103.21 111.4602 126.8298 147.0701 166.1399 163.1602 175.4102 176.6201 164.46 163.49 165.4202 159.47 164.05 168.4099 172.98 171.53 166.46 155.8901 153.5701 140.8201 148.1599 20.26001 137.1699 13.88013 124.3701 131.95 140.5601 140.47 144.8899 142.98 137 124.75 127.9001 126.6599 122.1101 118.2 112.2 116.9302 137.1899 135.72 149.8999 150.01 148.1899 159.97 161.6001 168.76 167.6099 159.8 157.9302 153.45 158.1899 160.4299 156.2 154.8799 148.5898 148.4001 151.0701 156.3098 154.95 154.02 152.45 144.23 132.3201 131.48 76.62012 128.6899 146 151.6201 156.6299 159.1699 157.8701 157.24 142.6499 152.0999 137.9199 12.92017 14.75 136.49 5.189941 0.5300293 2.47998 3.690186 19.61987 84.78003 111.45 140.48 140.1899 157.0398 162.5598 164.45 160.5898 154.22 144.01 145.27 146.1899 157.6499 163.3799 166.6899 156.27 155.6401 136.4702 136.6201 119.53 107.0701 84.37988 87.37012 81.85986 65.57007 36.75 79.22998 79.23999 99.02002 127.22 139.1699 145.8398 146.48 156.6699 155.71 150.1799 149.8701 148.8 150.1602 156.48 156.3701 152.1799 149.0398 134.3699 116.75 108.77 100.1399 98.87988 96.28003 47.5 79.94995 101.5898 100.53 136.9202 134.54 132.98 151.8 161.9602 164.5 161.04 144.8401 140.5 90.87988 47.06982 38 21.86987 9.589844 10.7002 23.41992 13.16016 17.23999 141.1602 139.6199 148.99 154.51 
-9999 -9999 -9999 -9999 -9999 -9999 -9999 -9999 -9999 -9999 -9999 -9999 -9999 -9999 -9999 -9999 -9999 -9999 -9999 -9999 -9999 -9999 -9999 -9999 -9999 -9999 -9999 -9999 -9999 -9999 -9999 -9999 -9999 -9999 -9999 -9999 -9999 -9999 -9999 -9999 -9999 -9999 -9999 -9999 -9999 -9999 -9999 -9999 -9999 -9999 -9999 -9999 -9999 -9999 -9999 -9999 -9999 -9999 -9999 -9999 -9999 -9999 -9999 -9999 -9999 -9999 -9999 -9999 -9999 -9999 -9999 -9999 -9999 -9999 -9999 -9999 -9999 -9999 -9999 -9999 -9999 -9999 -9999 -9999 -9999 -9999 -9999 -9999 -9999 -9999 -9999 -9999 -9999 -9999 -9999 -9999 -9999 -9999 -9999 -9999 -9999 -9999 -9999 -9999 -9999 -9999 -9999 -9999 -9999 -9999 -9999 -9999 -9999 -9999 -9999 -9999 -9999 -9999 -9999 -9999 -9999 -9999 -9999 -9999 -9999 -9999 -9999 -9999 -9999 -9999 -9999 -9999 -9999 -9999 -9999 -9999 -9999 -9999 -9999 -9999 -9999 -9999 -9999 -9999 -9999 -9999 -9999 -9999 -9999 -9999 -9999 -9999 -9999 -9999 -9999 -9999 -9999 -9999 -9999 -9999 -9999 -9999 -9999 -9999 -9999 -9999 -9999 -9999 -9999 -9999 -9999 -9999 -9999 -9999 -9999 -9999 -9999 -9999 -9999 -9999 -9999 -9999 -9999 -9999 -9999 -9999 -9999 -9999 -9999 -9999 -9999 -9999 -9999 -9999 -9999 -9999 -9999 -9999 -9999 -9999 -9999 -9999 -9999 -9999 -9999 -9999 -9999 -9999 -9999 -9999 -9999 -9999 -9999 -9999 -9999 -9999 -9999 -9999 -9999 -9999 -9999 -9999 -9999 -9999 -9999 -9999 -9999 -9999 -9999 -9999 -9999 -9999 -9999 -9999 -9999 -9999 -9999 -9999 -9999 -9999 -9999 -9999 -9999 -9999 -9999 -9999 -9999 -9999 -9999 -9999 -9999 -9999 -9999 -9999 -9999 -9999 -9999 -9999 -9999 -9999 -9999 -9999 -9999 -9999 -9999 -9999 -9999 -9999 -9999 -9999 -9999 -9999 -9999 -9999 -9999 -9999 -9999 -9999 -9999 -9999 -9999 -9999 -9999 -9999 -9999 -9999 -9999 -9999 -9999 -9999 -9999 -9999 -9999 -9999 -9999 -9999 -9999 -9999 -9999 -9999 -9999 -9999 -9999 -9999 -9999 -9999 -9999 -9999 -9999 -9999 -9999 -9999 -9999 -9999 -9999 -9999 -9999 -9999 -9999 -9999 -9999 -9999 -9999 -9999 -9999 -9999 -9999 -9999 -9999 -9999 -9999 -9999 -9999 -9999 -9999 -9999 -9999 -9999 -9999 -9999 -9999 -9999 -9999 -9999 -9999 -9999 -9999 -9999 -9999 -9999 -9999 -9999 -9999 -9999 -9999 -9999 -9999 -9999 -9999 -9999 -9999 -9999 -9999 -9999 -9999 -9999 -9999 -9999 -9999 -9999 -9999 -9999 -9999 -9999 -9999 -9999 -9999 -9999 -9999 -9999 -9999 -9999 -9999 -9999 -9999 -9999 -9999 -9999 -9999 -9999 -9999 -9999 -9999 -9999 -9999 -9999 -9999 -9999 -9999 -9999 -9999 -9999 -9999 -9999 -9999 -9999 -9999 -9999 -9999 -9999 -9999 -9999 -9999 -9999 -9999 -9999 -9999 -9999 -9999 -9999 -9999 -9999 -9999 -9999 -9999 -9999 -9999 -9999 -9999 -9999 -9999 -9999 144.6301 145.9299 148.71 140.76 126.6201 124.4402 121.03 128.6699 129.4102 131.1301 124.4199 98.72998 13.23999 12.5 13.30981 8.810059 10.30005 9.109863 18.45996 11.73999 16.09009 13.3999 94.21997 95.07983 91.54004 113.3201 131.01 131.8899 139.46 140.28 142.6299 135.45 135.8601 142.47 145.8501 148.23 144.6401 139.6301 140.9402 142.23 141.99 157.23 161.71 155.75 156.4102 155.1199 135.55 114.8701 138.3398 152.47 149.0901 155.3999 153.02 152.23 138.23 138.01 156.8 155.45 153.9399 145.9099 150.1499 150.4902 147.3601 128.2 154.6599 154.71 161.51 157.4001 145.52 145.51 154.73 153.6899 163.8999 162.9802 156.74 166.4902 169.3 175.3601 173.9299 173.1101 170.3899 164.6299 165.0701 168.4202 178.1399 179.3 182.52 154.46 153 153.98 154.02 147.78 165.3201 168.78 170.48 167.22 166.6699 164.8799 166.3801 159.8699 155.6899 156.8 160.8901 160.22 154.47 151.8899 149.3801 140.3799 133.75 121.96 138.1099 143.3101 147.25 143.0601 137.72 134.99 118.6001 114.4202 95.98999 94.09985 19.68994 22.23999 17.58984 129.28 127.6101 115.5898 126.73 138.4399 149.5398 167.5801 172.99 176.7698 178.8401 167.1201 169.79 163.52 148.3401 161.8899 169.0901 168.8501 169.04 163.1299 158.97 159.97 161.95 161.8101 157.3201 155.6799 143.5999 131.6501 144.1499 147.1599 146.6602 144.2998 140 134.78 128.3301 118.52 116.8401 118.75 113.3301 120.75 124.3799 128.5901 131 147.24 146.5 152 152.95 162.55 164.05 161.48 154.72 154.45 148.01 155.74 152.8701 152.5901 146.3901 139.8899 150.6802 163.51 165.5898 160.48 161.9001 154.9602 154.4302 44.72998 131.2 73 77.38013 141.8301 151.23 156.6501 160.6399 159.3201 155.8501 156.6702 155.45 147.8401 140.22 141.29 135.05 7.780029 0.7099609 0.5800781 1.580078 68.01001 126.8799 140.29 139.02 149.5798 149.95 153.6401 153.0701 151.1902 148.6099 144.9001 135.7998 129.3301 149.8601 157.4299 158.25 154.3999 148.4399 143.1599 136.0901 114.6201 86.72998 87.83008 86.11987 79.32983 67.83008 66.25 76.13013 87.40991 96.52002 122.79 143.1201 149.98 154.2 159.0901 159.6699 153.55 132.1101 138.46 148.5901 148.4299 142.8298 138.6702 134.1199 133.98 129.02 100.54 97.66992 93.01001 41.36987 51.40991 56.27002 107.22 115.3901 127.5698 141.3398 138.3301 147.05 166.1001 165.5601 161.3901 144.6599 135.5999 106.3201 44.22998 34.61011 22.79004 12.37012 10.83008 11.32007 10.80005 59.13989 128.72 135.1299 146.1899 151.5 
-9999 -9999 -9999 -9999 -9999 -9999 -9999 -9999 -9999 -9999 -9999 -9999 -9999 -9999 -9999 -9999 -9999 -9999 -9999 -9999 -9999 -9999 -9999 -9999 -9999 -9999 -9999 -9999 -9999 -9999 -9999 -9999 -9999 -9999 -9999 -9999 -9999 -9999 -9999 -9999 -9999 -9999 -9999 -9999 -9999 -9999 -9999 -9999 -9999 -9999 -9999 -9999 -9999 -9999 -9999 -9999 -9999 -9999 -9999 -9999 -9999 -9999 -9999 -9999 -9999 -9999 -9999 -9999 -9999 -9999 -9999 -9999 -9999 -9999 -9999 -9999 -9999 -9999 -9999 -9999 -9999 -9999 -9999 -9999 -9999 -9999 -9999 -9999 -9999 -9999 -9999 -9999 -9999 -9999 -9999 -9999 -9999 -9999 -9999 -9999 -9999 -9999 -9999 -9999 -9999 -9999 -9999 -9999 -9999 -9999 -9999 -9999 -9999 -9999 -9999 -9999 -9999 -9999 -9999 -9999 -9999 -9999 -9999 -9999 -9999 -9999 -9999 -9999 -9999 -9999 -9999 -9999 -9999 -9999 -9999 -9999 -9999 -9999 -9999 -9999 -9999 -9999 -9999 -9999 -9999 -9999 -9999 -9999 -9999 -9999 -9999 -9999 -9999 -9999 -9999 -9999 -9999 -9999 -9999 -9999 -9999 -9999 -9999 -9999 -9999 -9999 -9999 -9999 -9999 -9999 -9999 -9999 -9999 -9999 -9999 -9999 -9999 -9999 -9999 -9999 -9999 -9999 -9999 -9999 -9999 -9999 -9999 -9999 -9999 -9999 -9999 -9999 -9999 -9999 -9999 -9999 -9999 -9999 -9999 -9999 -9999 -9999 -9999 -9999 -9999 -9999 -9999 -9999 -9999 -9999 -9999 -9999 -9999 -9999 -9999 -9999 -9999 -9999 -9999 -9999 -9999 -9999 -9999 -9999 -9999 -9999 -9999 -9999 -9999 -9999 -9999 -9999 -9999 -9999 -9999 -9999 -9999 -9999 -9999 -9999 -9999 -9999 -9999 -9999 -9999 -9999 -9999 -9999 -9999 -9999 -9999 -9999 -9999 -9999 -9999 -9999 -9999 -9999 -9999 -9999 -9999 -9999 -9999 -9999 -9999 -9999 -9999 -9999 -9999 -9999 -9999 -9999 -9999 -9999 -9999 -9999 -9999 -9999 -9999 -9999 -9999 -9999 -9999 -9999 -9999 -9999 -9999 -9999 -9999 -9999 -9999 -9999 -9999 -9999 -9999 -9999 -9999 -9999 -9999 -9999 -9999 -9999 -9999 -9999 -9999 -9999 -9999 -9999 -9999 -9999 -9999 -9999 -9999 -9999 -9999 -9999 -9999 -9999 -9999 -9999 -9999 -9999 -9999 -9999 -9999 -9999 -9999 -9999 -9999 -9999 -9999 -9999 -9999 -9999 -9999 -9999 -9999 -9999 -9999 -9999 -9999 -9999 -9999 -9999 -9999 -9999 -9999 -9999 -9999 -9999 -9999 -9999 -9999 -9999 -9999 -9999 -9999 -9999 -9999 -9999 -9999 -9999 -9999 -9999 -9999 -9999 -9999 -9999 -9999 -9999 -9999 -9999 -9999 -9999 -9999 -9999 -9999 -9999 -9999 -9999 -9999 -9999 -9999 -9999 -9999 -9999 -9999 -9999 -9999 -9999 -9999 -9999 -9999 -9999 -9999 -9999 -9999 -9999 -9999 -9999 -9999 -9999 -9999 -9999 -9999 -9999 -9999 -9999 -9999 -9999 -9999 -9999 -9999 -9999 -9999 -9999 -9999 -9999 -9999 -9999 -9999 -9999 -9999 -9999 -9999 -9999 -9999 -9999 -9999 -9999 -9999 145.9199 145.55 145.96 147.77 142.6001 137.5999 129.2 117.53 114.51 111.45 117.55 115.4399 98.77002 11.0498 10.05005 12.47021 5.75 13.75 17.39014 17.13013 12.59009 15.52002 13.32007 71.05005 60.93994 97.6001 118.76 131.55 130.6399 128.48 132.8801 137.73 133.46 126.6001 141.45 143.76 140.6699 139.04 126.5601 141.1201 140.3401 140.6899 163.25 165.6299 164.53 158.8101 151.8701 152.0601 139.8101 151.1299 150.9402 160.02 156.0798 160.76 153.3899 156.46 156.2002 150.99 151.99 150.8398 146.47 155.24 152.28 151.1799 115.6599 144.74 146.6899 148.0801 132.75 137.9299 143.3398 136.1299 151.8801 169.03 160.1101 158.4302 170.21 169.8701 175.5901 177.6699 171.04 167.52 162.77 154.6401 163.8298 165.8298 175.9099 178.45 171.6799 161.7 140.4299 142.1001 159.47 163.3 167.48 171.0498 170.3298 162.75 162.7202 156.8101 144.6501 145.22 156.1401 155.3701 152.5601 153.8 147.6599 147.8298 91.76001 140.8301 140.51 140.7002 145.75 147.6699 147.74 134.53 132.1201 131.9602 111.78 105.8101 20 19.32007 21.11987 19.67993 126.6301 124.78 134.9001 137.6799 149.5398 147.6401 165.1399 171 180.79 182.3599 180.8899 173.97 151.04 147.1702 152.6499 160.5298 162.4099 162.6201 155.8 153.4399 162.5901 165.52 163.0898 162.04 153.3599 121.8699 137.8 143.77 145.4502 147.3301 144.27 140.4299 133.2698 125.5601 110.4802 109.26 95.05005 110.5999 126.4001 135.1399 134.99 133.1001 123.8801 142.76 152.72 154.6899 158.4099 159.3601 153.1599 152.5601 151.6099 142.1802 140.26 147.77 144.9402 143.54 154.0601 157.1001 161.27 169.2 168.25 161.8098 151.72 150.22 146.6599 135.3301 135.24 137.24 135.77 147.5498 154.1899 155.79 156.8999 157.4299 156.9502 161.45 149.98 151.25 146.79 134.5598 28.23999 28.88013 26.71997 28.87012 138.8599 125.8501 137.74 149.0701 157.1201 153.5598 145.1399 143.98 143.03 135.28 128.02 117.51 132.3 141.2698 151.3101 145.76 140.3999 146.3801 133.48 120.0801 120.24 74.11011 80.63989 79.58984 76.96021 78.37012 77.25 95.33984 84.29004 100.8701 101.5801 132.9001 139.3599 147.6401 156.1799 153.3999 150.6299 146.25 124.1099 131.5999 130.6899 140.72 137.1599 131.95 131.3101 116.49 86.79004 84.76001 38.55005 36.83984 37.53003 56.04004 105.5801 114.3301 112.73 139.51 138.02 155.46 162.5598 163.6699 153.8799 144.52 136.99 127.3699 37.26001 31.53979 15.15991 16.09009 16.08008 10.67017 10.17993 53.31006 125.3901 136.2998 140.26 149.9299 
-9999 -9999 -9999 -9999 -9999 -9999 -9999 -9999 -9999 -9999 -9999 -9999 -9999 -9999 -9999 -9999 -9999 -9999 -9999 -9999 -9999 -9999 -9999 -9999 -9999 -9999 -9999 -9999 -9999 -9999 -9999 -9999 -9999 -9999 -9999 -9999 -9999 -9999 -9999 -9999 -9999 -9999 -9999 -9999 -9999 -9999 -9999 -9999 -9999 -9999 -9999 -9999 -9999 -9999 -9999 -9999 -9999 -9999 -9999 -9999 -9999 -9999 -9999 -9999 -9999 -9999 -9999 -9999 -9999 -9999 -9999 -9999 -9999 -9999 -9999 -9999 -9999 -9999 -9999 -9999 -9999 -9999 -9999 -9999 -9999 -9999 -9999 -9999 -9999 -9999 -9999 -9999 -9999 -9999 -9999 -9999 -9999 -9999 -9999 -9999 -9999 -9999 -9999 -9999 -9999 -9999 -9999 -9999 -9999 -9999 -9999 -9999 -9999 -9999 -9999 -9999 -9999 -9999 -9999 -9999 -9999 -9999 -9999 -9999 -9999 -9999 -9999 -9999 -9999 -9999 -9999 -9999 -9999 -9999 -9999 -9999 -9999 -9999 -9999 -9999 -9999 -9999 -9999 -9999 -9999 -9999 -9999 -9999 -9999 -9999 -9999 -9999 -9999 -9999 -9999 -9999 -9999 -9999 -9999 -9999 -9999 -9999 -9999 -9999 -9999 -9999 -9999 -9999 -9999 -9999 -9999 -9999 -9999 -9999 -9999 -9999 -9999 -9999 -9999 -9999 -9999 -9999 -9999 -9999 -9999 -9999 -9999 -9999 -9999 -9999 -9999 -9999 -9999 -9999 -9999 -9999 -9999 -9999 -9999 -9999 -9999 -9999 -9999 -9999 -9999 -9999 -9999 -9999 -9999 -9999 -9999 -9999 -9999 -9999 -9999 -9999 -9999 -9999 -9999 -9999 -9999 -9999 -9999 -9999 -9999 -9999 -9999 -9999 -9999 -9999 -9999 -9999 -9999 -9999 -9999 -9999 -9999 -9999 -9999 -9999 -9999 -9999 -9999 -9999 -9999 -9999 -9999 -9999 -9999 -9999 -9999 -9999 -9999 -9999 -9999 -9999 -9999 -9999 -9999 -9999 -9999 -9999 -9999 -9999 -9999 -9999 -9999 -9999 -9999 -9999 -9999 -9999 -9999 -9999 -9999 -9999 -9999 -9999 -9999 -9999 -9999 -9999 -9999 -9999 -9999 -9999 -9999 -9999 -9999 -9999 -9999 -9999 -9999 -9999 -9999 -9999 -9999 -9999 -9999 -9999 -9999 -9999 -9999 -9999 -9999 -9999 -9999 -9999 -9999 -9999 -9999 -9999 -9999 -9999 -9999 -9999 -9999 -9999 -9999 -9999 -9999 -9999 -9999 -9999 -9999 -9999 -9999 -9999 -9999 -9999 -9999 -9999 -9999 -9999 -9999 -9999 -9999 -9999 -9999 -9999 -9999 -9999 -9999 -9999 -9999 -9999 -9999 -9999 -9999 -9999 -9999 -9999 -9999 -9999 -9999 -9999 -9999 -9999 -9999 -9999 -9999 -9999 -9999 -9999 -9999 -9999 -9999 -9999 -9999 -9999 -9999 -9999 -9999 -9999 -9999 -9999 -9999 -9999 -9999 -9999 -9999 -9999 -9999 -9999 -9999 -9999 -9999 -9999 -9999 -9999 -9999 -9999 -9999 -9999 -9999 -9999 -9999 -9999 -9999 -9999 -9999 -9999 -9999 -9999 -9999 -9999 -9999 -9999 -9999 -9999 -9999 -9999 -9999 -9999 -9999 -9999 -9999 -9999 -9999 -9999 -9999 -9999 -9999 -9999 -9999 -9999 -9999 -9999 -9999 120.52 137.3301 137.79 145.54 144.6201 147.3 143.2798 136.3901 121.29 119.98 67.72998 0 14.92993 110.5701 16.22021 10.15991 10.3501 8.159912 1.340088 16.82007 16.78003 15.87012 14.72998 81.23999 79.04004 111.71 106.8 105.4199 103.3801 113.0901 114.1401 120.3799 120.5701 131.04 120.8699 126.72 125.8101 121.0999 119.29 120.45 124.3699 130.8298 151.9399 157.4299 162.5898 166.5498 164.8198 160.6902 159.1099 143.8799 149.0999 139.8301 160.6301 160.3298 162.1301 165.71 163.7102 160.1501 167.5601 155.3599 158.1101 159.04 156.1899 154.47 153.73 150.4099 131.4001 131.9099 138.6799 135.03 125.4302 131.26 140.1702 139.8501 149 162.6201 166.1301 172.98 175.4399 175.21 180.7 177.4302 173.8301 164.77 158.98 155.23 162.48 161.3799 172.25 172.2202 171.02 168.98 138.22 150.6301 158.1301 164.5798 170.48 171.8601 167.5601 163.6799 160.8201 157.97 143.26 141.8401 141.0801 87.55005 145.4302 139.5801 136.77 90.69995 133.52 145.5 152.8401 154.6401 151 147.2102 143.47 139.6101 138.7302 134.7 122.5 108.1101 119.3899 117.6001 133.76 131.8601 127.26 150.9502 148.0198 136.0598 134.45 149.3301 168.3499 175.74 180.3101 182.3701 179.3601 172.6699 150.8801 149.9299 147.7698 144.9001 155.96 147.6902 153.6699 158.8201 165.76 167.5601 167.3101 157.95 155.46 140.9202 131.6599 138.79 141.45 142.5 141.8899 134.6199 134.79 124.6101 108.0598 38.79004 38.6499 117.5598 128.4199 137.6101 137.8801 135.79 137.01 142.47 151.9001 154.1301 144.4399 153 153.98 149.8401 142.3298 142.1899 134.71 134.55 136.71 143.74 154.1299 158.48 165.04 170.97 167.6199 158.1199 152.3298 152.8101 146.5601 133.8801 134.47 125.23 138.51 137.8 147.8699 152.4399 162.28 164.29 166.78 163.0701 152.6599 153.9099 145.8198 131.4302 26.82983 27.76001 129.47 147.23 146.3301 139.8198 152.78 148.8301 156.46 159.0601 139.21 141.0801 127.8398 129.74 106.8301 114.9602 131.76 139.6799 140.4001 138.8098 133.4302 141.1401 128.27 105.6001 76.17993 64.32983 76.69995 69.72998 86.65015 86.91992 81.77002 93.06006 96.69995 100.0901 98.34009 101.0701 118.0901 142 148.29 147.1599 139.53 137.28 135.23 3.449951 113.03 122.8201 132.8401 127.76 128.22 126.46 85.87988 91.73999 32.6499 70.27002 31.96997 54.26001 59.47998 107.21 121.8101 121.72 136.4099 144.8 154.4399 151.3701 145.1201 132.7698 132.3701 126.0098 36.66016 35.2002 15.10986 14.17017 15.47998 19.25 16.81006 40.26001 13.21997 132.74 135.25 147.3601 
-9999 -9999 -9999 -9999 -9999 -9999 -9999 -9999 -9999 -9999 -9999 -9999 -9999 -9999 -9999 -9999 -9999 -9999 -9999 -9999 -9999 -9999 -9999 -9999 -9999 -9999 -9999 -9999 -9999 -9999 -9999 -9999 -9999 -9999 -9999 -9999 -9999 -9999 -9999 -9999 -9999 -9999 -9999 -9999 -9999 -9999 -9999 -9999 -9999 -9999 -9999 -9999 -9999 -9999 -9999 -9999 -9999 -9999 -9999 -9999 -9999 -9999 -9999 -9999 -9999 -9999 -9999 -9999 -9999 -9999 -9999 -9999 -9999 -9999 -9999 -9999 -9999 -9999 -9999 -9999 -9999 -9999 -9999 -9999 -9999 -9999 -9999 -9999 -9999 -9999 -9999 -9999 -9999 -9999 -9999 -9999 -9999 -9999 -9999 -9999 -9999 -9999 -9999 -9999 -9999 -9999 -9999 -9999 -9999 -9999 -9999 -9999 -9999 -9999 -9999 -9999 -9999 -9999 -9999 -9999 -9999 -9999 -9999 -9999 -9999 -9999 -9999 -9999 -9999 -9999 -9999 -9999 -9999 -9999 -9999 -9999 -9999 -9999 -9999 -9999 -9999 -9999 -9999 -9999 -9999 -9999 -9999 -9999 -9999 -9999 -9999 -9999 -9999 -9999 -9999 -9999 -9999 -9999 -9999 -9999 -9999 -9999 -9999 -9999 -9999 -9999 -9999 -9999 -9999 -9999 -9999 -9999 -9999 -9999 -9999 -9999 -9999 -9999 -9999 -9999 -9999 -9999 -9999 -9999 -9999 -9999 -9999 -9999 -9999 -9999 -9999 -9999 -9999 -9999 -9999 -9999 -9999 -9999 -9999 -9999 -9999 -9999 -9999 -9999 -9999 -9999 -9999 -9999 -9999 -9999 -9999 -9999 -9999 -9999 -9999 -9999 -9999 -9999 -9999 -9999 -9999 -9999 -9999 -9999 -9999 -9999 -9999 -9999 -9999 -9999 -9999 -9999 -9999 -9999 -9999 -9999 -9999 -9999 -9999 -9999 -9999 -9999 -9999 -9999 -9999 -9999 -9999 -9999 -9999 -9999 -9999 -9999 -9999 -9999 -9999 -9999 -9999 -9999 -9999 -9999 -9999 -9999 -9999 -9999 -9999 -9999 -9999 -9999 -9999 -9999 -9999 -9999 -9999 -9999 -9999 -9999 -9999 -9999 -9999 -9999 -9999 -9999 -9999 -9999 -9999 -9999 -9999 -9999 -9999 -9999 -9999 -9999 -9999 -9999 -9999 -9999 -9999 -9999 -9999 -9999 -9999 -9999 -9999 -9999 -9999 -9999 -9999 -9999 -9999 -9999 -9999 -9999 -9999 -9999 -9999 -9999 -9999 -9999 -9999 -9999 -9999 -9999 -9999 -9999 -9999 -9999 -9999 -9999 -9999 -9999 -9999 -9999 -9999 -9999 -9999 -9999 -9999 -9999 -9999 -9999 -9999 -9999 -9999 -9999 -9999 -9999 -9999 -9999 -9999 -9999 -9999 -9999 -9999 -9999 -9999 -9999 -9999 -9999 -9999 -9999 -9999 -9999 -9999 -9999 -9999 -9999 -9999 -9999 -9999 -9999 -9999 -9999 -9999 -9999 -9999 -9999 -9999 -9999 -9999 -9999 -9999 -9999 -9999 -9999 -9999 -9999 -9999 -9999 -9999 -9999 -9999 -9999 -9999 -9999 -9999 -9999 -9999 -9999 -9999 -9999 -9999 -9999 -9999 -9999 -9999 -9999 -9999 -9999 -9999 -9999 -9999 -9999 -9999 -9999 -9999 -9999 -9999 -9999 -9999 -9999 -9999 -9999 -9999 -9999 -9999 -9999 -9999 -9999 121.4402 130.29 132.4202 128.49 141.3501 140.8301 143.49 140.97 135.3601 123.8 109.78 2.969971 0.3500977 13.26001 12.73999 18.7998 13.93018 8.730225 3.840088 13.68994 18.89014 18.02002 16.43994 14.91992 105.9402 108.7 131.3098 129.1599 125.05 130.21 110.8799 113.21 117.8401 119.46 118.78 118.4399 103.5999 106.99 109.6599 118.25 113.6399 130.3 146.1101 149.23 146.9001 155.8901 160.3101 159.0701 153.99 152.1401 143.28 147.54 154.55 158.26 162.9299 164.76 165.29 164.46 158.6899 167.1199 168.5999 159.72 160.5999 156.3101 156.3601 153.5 148.23 142.1101 129.47 88.51001 90.29004 112.8801 123.8799 142.5999 142.4102 141.9399 168.9602 173.46 176.25 178.0701 170.9099 176.3701 175.2 169.1001 164.77 160.26 154.53 162.27 163.4202 163.6199 165.0698 161.8301 162.0901 154.6899 147.02 149.4202 160.3701 162.71 166.46 161.8801 161.96 154.3601 151.6802 102.76 135.55 135.3 84.47998 125.3201 134.6702 124.77 89.53003 127.6902 140.3999 148.4099 152.9102 151.6199 154.47 155.9102 151.0601 133.4399 133.2 120.3101 103.6201 88.90991 115.02 143.7998 143.4602 147.5801 158.53 157.29 141.6301 160.96 157.9199 168.4001 171.3799 175.76 178.6101 177.3401 168.23 161.73 148.77 143.95 141.5801 158.6299 160.3098 160.1899 151.9099 161.8201 168.03 168.8401 161.23 146.52 138.6702 130.71 134.0801 138.0598 137.4299 136.98 131.95 124.1101 112.25 110.6899 122.96 116.5999 132.1501 131.4199 136.26 138.3701 135.4001 131.8899 144.04 142.3801 136.3801 143.3 144.51 147.1299 146.8701 140.1499 141.3 123.3901 124.25 122.5 130.76 147.27 157.6902 158.6501 162.49 160.26 157.97 150.1799 144.9202 127.1399 131.51 69.05005 28.83008 119.1299 133.6099 130.4702 152.28 161.6199 167.9299 166.79 163.03 155.3701 149.3699 141.98 141.26 149.3201 130.1702 148.1199 149.1902 143.1299 140.95 137.4199 153.9099 163.4001 161.52 138.1699 136.9299 134.4199 132.2 126.6799 98.87988 103.47 107.8301 108.22 125.6299 126.9099 122.8301 116.25 108.2302 60.67017 62.29004 67.60986 74.45996 81.67017 89.11011 89.55005 103.0999 104.2 98.93994 103.3 99.69995 85.3501 129.7002 111.6101 141.3101 137.52 130.28 124.7202 116.5598 109.3 130.4399 130.8499 131 130.8499 123.74 94.13989 92.2002 76.28003 74.52002 73.83008 58.58008 58.56006 69.58984 121.24 128.6902 127.1199 134.8999 135.3901 140.8899 139.47 131.8999 119.1399 35.51001 35.18994 36.15015 30.86987 22.58008 14.8999 19.19995 21.2002 20.1499 119.1899 120.4001 133.5198 134.1199 
-9999 -9999 -9999 -9999 -9999 -9999 -9999 -9999 -9999 -9999 -9999 -9999 -9999 -9999 -9999 -9999 -9999 -9999 -9999 -9999 -9999 -9999 -9999 -9999 -9999 -9999 -9999 -9999 -9999 -9999 -9999 -9999 -9999 -9999 -9999 -9999 -9999 -9999 -9999 -9999 -9999 -9999 -9999 -9999 -9999 -9999 -9999 -9999 -9999 -9999 -9999 -9999 -9999 -9999 -9999 -9999 -9999 -9999 -9999 -9999 -9999 -9999 -9999 -9999 -9999 -9999 -9999 -9999 -9999 -9999 -9999 -9999 -9999 -9999 -9999 -9999 -9999 -9999 -9999 -9999 -9999 -9999 -9999 -9999 -9999 -9999 -9999 -9999 -9999 -9999 -9999 -9999 -9999 -9999 -9999 -9999 -9999 -9999 -9999 -9999 -9999 -9999 -9999 -9999 -9999 -9999 -9999 -9999 -9999 -9999 -9999 -9999 -9999 -9999 -9999 -9999 -9999 -9999 -9999 -9999 -9999 -9999 -9999 -9999 -9999 -9999 -9999 -9999 -9999 -9999 -9999 -9999 -9999 -9999 -9999 -9999 -9999 -9999 -9999 -9999 -9999 -9999 -9999 -9999 -9999 -9999 -9999 -9999 -9999 -9999 -9999 -9999 -9999 -9999 -9999 -9999 -9999 -9999 -9999 -9999 -9999 -9999 -9999 -9999 -9999 -9999 -9999 -9999 -9999 -9999 -9999 -9999 -9999 -9999 -9999 -9999 -9999 -9999 -9999 -9999 -9999 -9999 -9999 -9999 -9999 -9999 -9999 -9999 -9999 -9999 -9999 -9999 -9999 -9999 -9999 -9999 -9999 -9999 -9999 -9999 -9999 -9999 -9999 -9999 -9999 -9999 -9999 -9999 -9999 -9999 -9999 -9999 -9999 -9999 -9999 -9999 -9999 -9999 -9999 -9999 -9999 -9999 -9999 -9999 -9999 -9999 -9999 -9999 -9999 -9999 -9999 -9999 -9999 -9999 -9999 -9999 -9999 -9999 -9999 -9999 -9999 -9999 -9999 -9999 -9999 -9999 -9999 -9999 -9999 -9999 -9999 -9999 -9999 -9999 -9999 -9999 -9999 -9999 -9999 -9999 -9999 -9999 -9999 -9999 -9999 -9999 -9999 -9999 -9999 -9999 -9999 -9999 -9999 -9999 -9999 -9999 -9999 -9999 -9999 -9999 -9999 -9999 -9999 -9999 -9999 -9999 -9999 -9999 -9999 -9999 -9999 -9999 -9999 -9999 -9999 -9999 -9999 -9999 -9999 -9999 -9999 -9999 -9999 -9999 -9999 -9999 -9999 -9999 -9999 -9999 -9999 -9999 -9999 -9999 -9999 -9999 -9999 -9999 -9999 -9999 -9999 -9999 -9999 -9999 -9999 -9999 -9999 -9999 -9999 -9999 -9999 -9999 -9999 -9999 -9999 -9999 -9999 -9999 -9999 -9999 -9999 -9999 -9999 -9999 -9999 -9999 -9999 -9999 -9999 -9999 -9999 -9999 -9999 -9999 -9999 -9999 -9999 -9999 -9999 -9999 -9999 -9999 -9999 -9999 -9999 -9999 -9999 -9999 -9999 -9999 -9999 -9999 -9999 -9999 -9999 -9999 -9999 -9999 -9999 -9999 -9999 -9999 -9999 -9999 -9999 -9999 -9999 -9999 -9999 -9999 -9999 -9999 -9999 -9999 -9999 -9999 -9999 -9999 -9999 -9999 -9999 -9999 -9999 -9999 -9999 -9999 -9999 -9999 -9999 -9999 -9999 -9999 -9999 -9999 -9999 -9999 -9999 -9999 -9999 -9999 -9999 -9999 -9999 -9999 -9999 -9999 -9999 125.1001 115.5 126.9299 128.8601 126.1802 132.21 135.01 134.74 137.52 128.6301 118.72 92.59985 123.4102 125.1902 110.52 16.89014 14.62988 14.37988 6.269775 2.349854 12.31006 14.09009 15.05005 17.9502 14.95996 110.5601 119.04 129.2202 127.9302 132.8999 133.5698 125.3799 111.27 103.55 116.4399 105.4399 105.47 15.4502 95.52002 93.75 77.38013 100.45 99.91992 98.66992 142.99 148.8701 155.2 149.4299 154.6101 153.02 133.0698 126.53 134.24 150.72 160.6001 159.9299 169.8799 169.0999 166.1301 169.53 168.99 164.5701 163.28 161.0601 155.72 152.55 147.1201 142.25 136.1599 123.5601 87.48999 88.42993 81.73999 105.54 106.6299 145.4302 156.3 164.03 164.73 176.8899 175.29 172.28 170.54 166.8101 166.4299 148.6501 139.5801 140.6599 151.75 146.47 156.04 157.1099 155.5701 139.7 110.8301 142.25 141.74 153.78 157.5798 156.6399 155.8201 150.8899 148.2302 22.96997 64.5 59.19995 77.91016 79.22998 86.39014 90.34985 88.76001 86.53003 133.5798 131.78 142.1399 153.6599 153.95 154.79 154.72 142.8601 141.4202 125.0901 116.3398 88.26001 24.32007 112.6501 141.75 144.72 153.02 160.9202 168.79 166.98 165.6899 167.8499 160.48 171.1399 170.49 172.0601 172.4299 167.76 166.6602 152.4099 151.3501 160.5198 163.49 163.47 163.1301 153.8298 160.73 162.3201 161.98 157.53 152.8601 136.6101 31.22021 136.55 128.1099 130.8801 129.6802 125.6899 126.2302 116.6699 109.1499 126.02 125.2002 133.5 135.8599 138.49 136.74 142.1201 140.7898 126.1599 135.26 136.6201 138.5498 136.1899 137.8699 137.3 120.0498 122.24 19.32007 19.69995 100.6699 130.26 137.3999 146.76 152.8301 159.29 153.55 153.1602 148.3398 144.1301 129.3699 138.47 121.54 116.79 144.76 143.28 139.5498 150.9102 160.8101 164.1301 161.1399 160.8799 155.7 138.2 137.9399 139.3999 144.1902 154.3999 145.6501 147.9299 140.27 145.0698 145.95 150.98 158.79 155.0999 139.6799 136.47 137.71 109.6099 109.05 52.18994 44.01001 101.8699 104.4402 89.01001 108.5999 102.5 112.45 20.70996 45.32983 25.16016 53.52002 71.84009 71.4502 93.89014 89.3501 99.84985 103.0901 101.3398 100.4001 100.8799 91.48999 80.51001 87.97998 61.71997 99.91992 115.6401 113.4001 111.4099 121.28 125.78 129.6699 130.76 130.2898 122.2002 111.9399 110.6399 84.2002 79.17993 72.18994 38.99023 46.25 61.06006 59.88013 113.6199 125.79 135.6401 129.1799 124.3201 129.3601 121.1201 20.98999 28.26001 34.96997 34.62012 18.89014 19.0498 37.60986 29.04004 28.61987 26.09009 95.73999 95.30981 128.8 122.9202 
-9999 -9999 -9999 -9999 -9999 -9999 -9999 -9999 -9999 -9999 -9999 -9999 -9999 -9999 -9999 -9999 -9999 -9999 -9999 -9999 -9999 -9999 -9999 -9999 -9999 -9999 -9999 -9999 -9999 -9999 -9999 -9999 -9999 -9999 -9999 -9999 -9999 -9999 -9999 -9999 -9999 -9999 -9999 -9999 -9999 -9999 -9999 -9999 -9999 -9999 -9999 -9999 -9999 -9999 -9999 -9999 -9999 -9999 -9999 -9999 -9999 -9999 -9999 -9999 -9999 -9999 -9999 -9999 -9999 -9999 -9999 -9999 -9999 -9999 -9999 -9999 -9999 -9999 -9999 -9999 -9999 -9999 -9999 -9999 -9999 -9999 -9999 -9999 -9999 -9999 -9999 -9999 -9999 -9999 -9999 -9999 -9999 -9999 -9999 -9999 -9999 -9999 -9999 -9999 -9999 -9999 -9999 -9999 -9999 -9999 -9999 -9999 -9999 -9999 -9999 -9999 -9999 -9999 -9999 -9999 -9999 -9999 -9999 -9999 -9999 -9999 -9999 -9999 -9999 -9999 -9999 -9999 -9999 -9999 -9999 -9999 -9999 -9999 -9999 -9999 -9999 -9999 -9999 -9999 -9999 -9999 -9999 -9999 -9999 -9999 -9999 -9999 -9999 -9999 -9999 -9999 -9999 -9999 -9999 -9999 -9999 -9999 -9999 -9999 -9999 -9999 -9999 -9999 -9999 -9999 -9999 -9999 -9999 -9999 -9999 -9999 -9999 -9999 -9999 -9999 -9999 -9999 -9999 -9999 -9999 -9999 -9999 -9999 -9999 -9999 -9999 -9999 -9999 -9999 -9999 -9999 -9999 -9999 -9999 -9999 -9999 -9999 -9999 -9999 -9999 -9999 -9999 -9999 -9999 -9999 -9999 -9999 -9999 -9999 -9999 -9999 -9999 -9999 -9999 -9999 -9999 -9999 -9999 -9999 -9999 -9999 -9999 -9999 -9999 -9999 -9999 -9999 -9999 -9999 -9999 -9999 -9999 -9999 -9999 -9999 -9999 -9999 -9999 -9999 -9999 -9999 -9999 -9999 -9999 -9999 -9999 -9999 -9999 -9999 -9999 -9999 -9999 -9999 -9999 -9999 -9999 -9999 -9999 -9999 -9999 -9999 -9999 -9999 -9999 -9999 -9999 -9999 -9999 -9999 -9999 -9999 -9999 -9999 -9999 -9999 -9999 -9999 -9999 -9999 -9999 -9999 -9999 -9999 -9999 -9999 -9999 -9999 -9999 -9999 -9999 -9999 -9999 -9999 -9999 -9999 -9999 -9999 -9999 -9999 -9999 -9999 -9999 -9999 -9999 -9999 -9999 -9999 -9999 -9999 -9999 -9999 -9999 -9999 -9999 -9999 -9999 -9999 -9999 -9999 -9999 -9999 -9999 -9999 -9999 -9999 -9999 -9999 -9999 -9999 -9999 -9999 -9999 -9999 -9999 -9999 -9999 -9999 -9999 -9999 -9999 -9999 -9999 -9999 -9999 -9999 -9999 -9999 -9999 -9999 -9999 -9999 -9999 -9999 -9999 -9999 -9999 -9999 -9999 -9999 -9999 -9999 -9999 -9999 -9999 -9999 -9999 -9999 -9999 -9999 -9999 -9999 -9999 -9999 -9999 -9999 -9999 -9999 -9999 -9999 -9999 -9999 -9999 -9999 -9999 -9999 -9999 -9999 -9999 -9999 -9999 -9999 -9999 -9999 -9999 -9999 -9999 -9999 -9999 -9999 -9999 -9999 -9999 -9999 -9999 -9999 -9999 -9999 -9999 -9999 -9999 -9999 -9999 -9999 -9999 -9999 -9999 -9999 -9999 -9999 -9999 -9999 136.3501 101.5 101.8999 97.88989 112.8799 105.8599 130.51 129.25 122.6401 130.29 119.6802 119.4001 123.8 126.04 126.2 123.1799 91.13989 88.19995 9.710205 1.26001 17.81982 16.29004 16.39014 14.68018 16.16016 107.76 110.25 116.0701 129.26 135.3201 139.3101 132.28 128.5498 121.97 119.6899 92.51001 97.83008 95.06006 12.3501 44.3999 43.3501 69.51001 70.55005 86.61987 96.04004 132.1899 138.79 150.8301 142.6299 145.1199 144.48 139.3901 132.26 149.8098 149.3699 158.51 162.8301 164.5701 164.6501 166.3899 170.3899 172.8401 165.4199 165.6799 160.1799 150.29 146.96 148.02 140.3601 130.8101 114.52 84.56006 85.57007 78.82007 72.81982 103.05 106.3301 142.22 159.3801 165.8899 165.6699 169.76 165.3701 157.3999 159.7 158.6599 145.8799 137.02 139.27 138.78 145.05 145.51 149.3699 149.45 138.0901 124.8699 142.1802 140.8101 152.0901 142.8201 149.45 152.4602 149.96 20.85986 23.13013 23.09009 46.47998 49.18994 76.31006 78.61987 83.23999 79.79004 136.55 132.3499 130.23 149.8499 153.8501 154.2 162.25 157.8098 149.46 141.05 124.9299 124.4099 102.9001 102.0701 110.71 126.25 141.4299 156.3298 158.5798 167.8201 167.04 173.8201 172.3 164.95 157.1602 161.6899 162.1199 162.8 157.3599 156.3 131.8201 153.03 161.75 165.8901 165.47 164.3 150.6501 152.9602 154.8699 153.21 149.6702 146.0498 117.8501 146.1001 142.98 138.7 146.76 124.48 121.46 122.3398 116.8301 116.8201 117.8201 123.46 141.27 139.5 145.0698 146.22 144.6501 140.5298 139.8398 139.5 140.5701 140.28 134.2 138.24 121.55 120.0398 98.64014 69.30005 10.05005 98.56982 121.3999 135.8101 144.74 148.97 153.4399 152.5601 150.53 148.46 126.8298 127.1399 136.6702 144.45 145.28 142.8501 140.1201 139.3301 147.5498 152.27 159.29 159.99 158.9802 149.6599 143.22 131 146.51 149.95 160.3201 155.1799 162.26 153.9399 142.96 143.6699 146.8 151.9099 143.6599 144.1902 133.27 122.8201 108.9001 108.3599 50.41992 45.26001 41.95996 36.46997 31.2998 58 15.82007 17.68018 19.25 7.840088 8.159912 58.13013 57.53003 57.60986 95.13989 97.17993 99.91016 105.8699 110.26 105.1501 98.88989 87.17993 68.57007 69.1499 70.38989 36.40991 109.6899 110 107.4099 118.6001 127.51 129.7998 128.24 127.0398 124.7 108.0701 108.6099 78.82983 78.78003 74.21997 38.88989 47.26001 46.60986 59.54004 101.3101 120.8701 114.54 113.23 99.39014 122.3101 109.76 30.12988 37.87012 39.56006 42.48999 36.56006 36.76978 37.06006 28.75977 28.32983 29.47998 99.91992 112.5601 123.51 131.23 
-9999 -9999 -9999 -9999 -9999 -9999 -9999 -9999 -9999 -9999 -9999 -9999 -9999 -9999 -9999 -9999 -9999 -9999 -9999 -9999 -9999 -9999 -9999 -9999 -9999 -9999 -9999 -9999 -9999 -9999 -9999 -9999 -9999 -9999 -9999 -9999 -9999 -9999 -9999 -9999 -9999 -9999 -9999 -9999 -9999 -9999 -9999 -9999 -9999 -9999 -9999 -9999 -9999 -9999 -9999 -9999 -9999 -9999 -9999 -9999 -9999 -9999 -9999 -9999 -9999 -9999 -9999 -9999 -9999 -9999 -9999 -9999 -9999 -9999 -9999 -9999 -9999 -9999 -9999 -9999 -9999 -9999 -9999 -9999 -9999 -9999 -9999 -9999 -9999 -9999 -9999 -9999 -9999 -9999 -9999 -9999 -9999 -9999 -9999 -9999 -9999 -9999 -9999 -9999 -9999 -9999 -9999 -9999 -9999 -9999 -9999 -9999 -9999 -9999 -9999 -9999 -9999 -9999 -9999 -9999 -9999 -9999 -9999 -9999 -9999 -9999 -9999 -9999 -9999 -9999 -9999 -9999 -9999 -9999 -9999 -9999 -9999 -9999 -9999 -9999 -9999 -9999 -9999 -9999 -9999 -9999 -9999 -9999 -9999 -9999 -9999 -9999 -9999 -9999 -9999 -9999 -9999 -9999 -9999 -9999 -9999 -9999 -9999 -9999 -9999 -9999 -9999 -9999 -9999 -9999 -9999 -9999 -9999 -9999 -9999 -9999 -9999 -9999 -9999 -9999 -9999 -9999 -9999 -9999 -9999 -9999 -9999 -9999 -9999 -9999 -9999 -9999 -9999 -9999 -9999 -9999 -9999 -9999 -9999 -9999 -9999 -9999 -9999 -9999 -9999 -9999 -9999 -9999 -9999 -9999 -9999 -9999 -9999 -9999 -9999 -9999 -9999 -9999 -9999 -9999 -9999 -9999 -9999 -9999 -9999 -9999 -9999 -9999 -9999 -9999 -9999 -9999 -9999 -9999 -9999 -9999 -9999 -9999 -9999 -9999 -9999 -9999 -9999 -9999 -9999 -9999 -9999 -9999 -9999 -9999 -9999 -9999 -9999 -9999 -9999 -9999 -9999 -9999 -9999 -9999 -9999 -9999 -9999 -9999 -9999 -9999 -9999 -9999 -9999 -9999 -9999 -9999 -9999 -9999 -9999 -9999 -9999 -9999 -9999 -9999 -9999 -9999 -9999 -9999 -9999 -9999 -9999 -9999 -9999 -9999 -9999 -9999 -9999 -9999 -9999 -9999 -9999 -9999 -9999 -9999 -9999 -9999 -9999 -9999 -9999 -9999 -9999 -9999 -9999 -9999 -9999 -9999 -9999 -9999 -9999 -9999 -9999 -9999 -9999 -9999 -9999 -9999 -9999 -9999 -9999 -9999 -9999 -9999 -9999 -9999 -9999 -9999 -9999 -9999 -9999 -9999 -9999 -9999 -9999 -9999 -9999 -9999 -9999 -9999 -9999 -9999 -9999 -9999 -9999 -9999 -9999 -9999 -9999 -9999 -9999 -9999 -9999 -9999 -9999 -9999 -9999 -9999 -9999 -9999 -9999 -9999 -9999 -9999 -9999 -9999 -9999 -9999 -9999 -9999 -9999 -9999 -9999 -9999 -9999 -9999 -9999 -9999 -9999 -9999 -9999 -9999 -9999 -9999 -9999 -9999 -9999 -9999 -9999 -9999 -9999 -9999 -9999 -9999 -9999 -9999 -9999 -9999 -9999 -9999 -9999 -9999 -9999 -9999 -9999 -9999 -9999 -9999 -9999 -9999 -9999 -9999 -9999 -9999 -9999 -9999 -9999 -9999 -9999 -9999 150.3198 141.3398 113.6001 100.5601 120.6699 116.6799 131.1899 128.9299 140.8699 130.1899 112.6799 115.26 120.95 124.1499 123.75 135.02 134.9702 130.0698 123.49 88.18994 8.910156 7.550049 12.30005 15.16992 17.56006 15.63013 14.82007 107.1802 116.0901 123.03 125.1702 137.0898 141.6899 136.1199 129.0601 123.79 108.6101 82.41992 88.25 12.09985 15.32007 27.04004 105.73 47.40991 57.26001 70.8999 78.6499 110.1799 137.77 133.6399 133.4399 141.75 138.4299 138.3799 120.01 120.24 145.98 155.4099 154.9399 157.0398 160.8198 164.3101 172.0801 176.28 172.3 171.2 157.4099 153.0901 152.48 131.22 131.8 124.23 101.6499 86.45996 79.88989 79.76978 79.47998 104.71 129.04 135.5999 148.4099 162.2202 164.03 162.77 160.1399 148.5999 149.25 139.5701 144.9399 88.32007 76.77002 116.2698 123.75 144.5398 94.53979 48.90015 135.53 119.8 146.3599 155.25 154.8499 155.3 148.6001 142.3401 143.03 27.92993 34.64014 22.47998 35.90991 51.04004 70.27002 68.54004 79.22021 106.3501 104.55 131.05 133.6101 144.23 148.6501 152.3301 154.3501 155.55 149.9802 128.98 123.1602 121.54 110.0901 123.23 128.03 125.6201 134.45 152.21 165.46 169.72 177.1201 174.8501 175.53 173.49 164.0898 156.8 154.9299 155.9399 153.9299 151.2302 17.65991 153.75 159.8398 166.5 167.0698 164.1199 159.9199 138.9502 138.6501 144.52 142.5801 136.73 139.6899 143.1499 141.0901 150.6602 150.1199 144.7102 138.77 119.6399 114.26 115.78 127.0601 125.24 143.5 142.8101 150.3 147.4402 146.0901 142.2 138.6699 137.29 142.3201 141.4399 136.76 126.8799 104.6699 103.95 103.6499 110.3301 109.6602 98.92017 119.76 136.8301 146.6101 148.8501 151.74 147.51 144.45 137.6199 122.6199 112.6499 134.6599 141.9001 142.8101 137.8799 137.8801 137.1201 140.72 147.6399 149.8101 151.1799 150.8398 142.1201 142.3398 128.1299 129.6301 151.5798 159.1301 158.4802 164.52 158.26 140.5 138.53 125.51 144.4199 138.96 142.53 133.1301 120.52 109.9502 106.8901 107.5298 41.28979 93.23999 37.02979 43.97021 48.52002 49.62012 49.10986 51.66992 18.7002 55.33008 55.25 74.41992 84.66016 90.58008 98.32007 103.8398 102.3201 106.45 101.3101 98.66992 88.20996 87.69995 71.70996 54.94019 9.77002 108.72 118.0898 104.73 100.3901 119.3301 126.01 122.03 123.1699 96.26001 91.23022 89.97998 77.52002 78.20996 73.27002 15.45996 36.33008 29.28003 112.8499 113.1499 102.9102 92.20996 105.71 0.3398438 13.91992 13.82983 34.79004 46.35986 47.66016 48.16016 45.75 36.61011 29.62988 29.38013 34.77002 32.92017 105.72 116.6602 127.6799 132.97 
-9999 -9999 -9999 -9999 -9999 -9999 -9999 -9999 -9999 -9999 -9999 -9999 -9999 -9999 -9999 -9999 -9999 -9999 -9999 -9999 -9999 -9999 -9999 -9999 -9999 -9999 -9999 -9999 -9999 -9999 -9999 -9999 -9999 -9999 -9999 -9999 -9999 -9999 -9999 -9999 -9999 -9999 -9999 -9999 -9999 -9999 -9999 -9999 -9999 -9999 -9999 -9999 -9999 -9999 -9999 -9999 -9999 -9999 -9999 -9999 -9999 -9999 -9999 -9999 -9999 -9999 -9999 -9999 -9999 -9999 -9999 -9999 -9999 -9999 -9999 -9999 -9999 -9999 -9999 -9999 -9999 -9999 -9999 -9999 -9999 -9999 -9999 -9999 -9999 -9999 -9999 -9999 -9999 -9999 -9999 -9999 -9999 -9999 -9999 -9999 -9999 -9999 -9999 -9999 -9999 -9999 -9999 -9999 -9999 -9999 -9999 -9999 -9999 -9999 -9999 -9999 -9999 -9999 -9999 -9999 -9999 -9999 -9999 -9999 -9999 -9999 -9999 -9999 -9999 -9999 -9999 -9999 -9999 -9999 -9999 -9999 -9999 -9999 -9999 -9999 -9999 -9999 -9999 -9999 -9999 -9999 -9999 -9999 -9999 -9999 -9999 -9999 -9999 -9999 -9999 -9999 -9999 -9999 -9999 -9999 -9999 -9999 -9999 -9999 -9999 -9999 -9999 -9999 -9999 -9999 -9999 -9999 -9999 -9999 -9999 -9999 -9999 -9999 -9999 -9999 -9999 -9999 -9999 -9999 -9999 -9999 -9999 -9999 -9999 -9999 -9999 -9999 -9999 -9999 -9999 -9999 -9999 -9999 -9999 -9999 -9999 -9999 -9999 -9999 -9999 -9999 -9999 -9999 -9999 -9999 -9999 -9999 -9999 -9999 -9999 -9999 -9999 -9999 -9999 -9999 -9999 -9999 -9999 -9999 -9999 -9999 -9999 -9999 -9999 -9999 -9999 -9999 -9999 -9999 -9999 -9999 -9999 -9999 -9999 -9999 -9999 -9999 -9999 -9999 -9999 -9999 -9999 -9999 -9999 -9999 -9999 -9999 -9999 -9999 -9999 -9999 -9999 -9999 -9999 -9999 -9999 -9999 -9999 -9999 -9999 -9999 -9999 -9999 -9999 -9999 -9999 -9999 -9999 -9999 -9999 -9999 -9999 -9999 -9999 -9999 -9999 -9999 -9999 -9999 -9999 -9999 -9999 -9999 -9999 -9999 -9999 -9999 -9999 -9999 -9999 -9999 -9999 -9999 -9999 -9999 -9999 -9999 -9999 -9999 -9999 -9999 -9999 -9999 -9999 -9999 -9999 -9999 -9999 -9999 -9999 -9999 -9999 -9999 -9999 -9999 -9999 -9999 -9999 -9999 -9999 -9999 -9999 -9999 -9999 -9999 -9999 -9999 -9999 -9999 -9999 -9999 -9999 -9999 -9999 -9999 -9999 -9999 -9999 -9999 -9999 -9999 -9999 -9999 -9999 -9999 -9999 -9999 -9999 -9999 -9999 -9999 -9999 -9999 -9999 -9999 -9999 -9999 -9999 -9999 -9999 -9999 -9999 -9999 -9999 -9999 -9999 -9999 -9999 -9999 -9999 -9999 -9999 -9999 -9999 -9999 -9999 -9999 -9999 -9999 -9999 -9999 -9999 -9999 -9999 -9999 -9999 -9999 -9999 -9999 -9999 -9999 -9999 -9999 -9999 -9999 -9999 -9999 -9999 -9999 -9999 -9999 -9999 -9999 -9999 -9999 -9999 -9999 -9999 -9999 -9999 -9999 -9999 -9999 -9999 -9999 -9999 -9999 -9999 150.49 145.21 137.5398 102.8 100.2 120.4001 115.9001 129.3899 127.98 139.8301 150.76 149.95 144.4099 142.8201 131.6401 130.8701 143.8701 142.2002 136.1401 125.0701 122.3298 108.8499 7.209961 10.25 14.61987 13.55981 15.67017 15.21997 96.03003 115.5901 125.22 127.3699 130.9001 135.27 131.4502 131.4302 117.01 105.25 81.33984 79.18994 9.590088 13.43994 107.0498 117.4199 116.1201 57.66992 60.08008 62.84009 67.48999 110.6301 113.8201 108.99 129.5999 112.1799 127.3401 109.8701 137.2202 142.28 150.1602 148.79 154.8899 155.5 167.6499 170.3999 178.1401 175.3398 169.9099 164.8499 147.45 145.6299 145.3501 90.15015 108.02 69.26001 84.1499 75.57007 77.85986 73.77002 102.97 128.1499 144.5901 143.5 154.5698 154.79 154.0801 148.3098 144.3999 148.4102 138.8599 90.84985 88.63013 90.61011 114.49 114.5898 110.3799 49.23999 47 85.8999 118.9402 145.8899 160.6299 156.55 153.6899 146.98 161.6902 151.6702 144.6101 106.9602 106.04 37.03979 52.08008 50.61011 64.98999 73.14014 75.01001 115.6001 132.4299 134.0398 138.8899 140.71 146.0598 148.3499 147.1899 137.8101 128.8201 126.8601 13.88013 129.4199 126.9399 138.6301 136.4399 136.28 164.46 168.1099 170.3398 179.22 182.3301 178.45 168.2 159.1301 156.6399 149.3201 157.1699 157.1702 156.9202 153.3699 152.3899 155.3401 161.8401 163.8198 162.27 155.05 152.3298 117.9602 123.6401 139.71 138.7598 152.78 156.2002 152.6299 147.97 157.8401 142.47 127.3101 124.8501 107.1099 114.52 130.6499 134.9402 139.45 146.29 149.8899 152.49 148.4001 145.22 137.3999 137.97 137.5999 137.99 134.3101 129.8701 14.70996 101.7 17.70996 98.79004 119.1399 126.26 121.29 131.3 142.49 146.3601 143.8401 144.6902 137.6599 123.8901 120.75 136.3999 134.27 151.3701 153.0701 154.5798 151.2202 149.3801 135.96 135.6599 134.4102 147.76 144.71 141.76 136.3398 136.3101 150 150.78 160.49 167.5601 164.9001 160.3499 150.1001 138.5901 125.1599 145.9502 148.96 140.74 131.54 107.6902 108.3699 44.15991 89.79004 90.16992 89.6001 30.43018 50.82007 57.6001 66.56982 64.26001 59.2002 25.40015 42.81006 53.79004 71.88013 71.47021 88.27002 73.26001 95.43994 100.0598 89.69019 96.81006 93.64014 73.46997 66.68994 49 15.78003 47.98999 106.74 103.1899 113.9299 120.3501 119.28 117.8699 106.29 105.74 95.57007 95.15015 88.03003 81.72998 70.13989 69.68994 14.25 28.05981 121.54 121.9502 118.78 93.44995 61.27002 11.09009 11.35986 7.219971 13.15991 43.22021 45.37988 50.32007 48.58984 47.72998 45.21997 24.42993 29.40991 29.17993 91.56006 106.3501 116.9099 121.96 129.3801
[truncated: 4,152,053 more chars]
