# Supplementary material for: Penumbra: A spatially distributed, mechanistic model for simulating ground-level incident solar energy across heterogeneous landscapes
Source: PLoS One. 2018 Dec 19;13(12):e0206439. doi: 10.1371/journal.pone.0206439 (PMC6300277; doi:10.1371/journal.pone.0206439)
Supplement: S1 Data — S1_ModelWithTestData.zip Penumbra model provided as a command line runnable Java jar file, test data for both O’CCMoN locations (Moose Mountain and Falls Creek) with prepared properties files for the open site and forest site, and a README file that provides instructions for running the test data through Penumbra. (ZIP) [file pone.0206439.s005.zip › PenumbraTestData/MooseMountain/MooseMountain_Open_Site.properties]

# Test Properties File for Penumbra Development.
# Changed all the time.
# Jonathan Halama.

### Run Characteristics ###
useGpu = false
gpuDebugView = false
# Format output ASCII files for VISTAS 3D model
VISTAS = true

### Calibration Variables ###
totalIrradiancePercentShift = 0.94
transmittanceShift = 0.945
calibrationGroundEffect = 0.2
cloudIrradianceEffectCalibration = 1.0

# Modified height to match sensor height.
pseudoElevationHeight = true
pseudoHeight = 9.2684

# Project name used in file output naming.
projectName = Penumbra_Testing_MooseMountain

# Latitude/longitude for the center of the waterhshed.
centerLatitude = 44.41464744
centerLongitude = -122.3942903

### Input spatial files ###
# Terrain ASCII file.
elevationFile = moosemountain_be_44122d4_total.asc
#The input surface model for calculating object shading.
landscapeObjectFile = moosemountain_nDSM_44122d4_total.asc
#The input object densities used to vary light transmission thru the object.
landscapeObjectDensityFile = moosemountain_transmittance_0pnt99.asc
### This should become a single output for every aggregation step, future.
irradianceFileOut = irradiance_out.csv

# Directory: double lashes between the directory and all folders is needed: No double lash at the end.
# Example: C:\\Users\\Jonat\\Desktop\\PenumbraTestData
mainDirectory = C:\\Users\\Jonat\\Desktop\\PenumbraTestData\\MooseMountain

# Output Directory where data will be saved
mainOutputDirectory = C:\\Users\\Jonat\\Desktop\\PenumbraTestData\\MooseMountain\\Outputs

# Input folder. All files currently get accessed from here.
inputFolder = ASCIIs
# Output folder. All files currently get dumped here.
outputFolder = 3m_Output_test
# Topology shade output folder
shadeTopologyOut = 3m_TopoShade
# Object shade output folder
shadeObjectsOut = 3m_ObjectShade
# Total object and topo shade maps folder
shadeTotalOut = 3m_TotalShade
# Irradiance output folder
irradianceOut = 3m_Irradiance

### Temporal variables controlling Penumbra's when ###
firstYear = 2008
lastYear = 2008
startDay = 188
endDay = 191
# How often shade/irradiance is estimated.
dailyGrain = 10
# Number of days jumped between daily assessments. This how one runs weekly or monthly.
yearlyDayGrain = 1
# How often shade/irradiance is aggregated and output.
temporalAggregation = 60
# Aggregate full day
aggregateFullDay = false
# Account for daily light savings
daylightsavings = true
# Hourly Start Point.
hourlyStartPoint = 0
# equalAggregationInterval
# Cannot be zero.
equalAggregationInterval = 15

### Outputting Data or Messages ###
# Output ASCIIs
outputs_ASCIIs = true
# Output PNGs
outputs_PNGs = false
# print line updates
printLines = true
# minimal print line updates
partialPrintLines = true

### Cell Data Writers ###
outputGlobalIrradiance = true
cellDataWriterOn = true

# Open site probe
# Probe 1 cellNrow
cellProbe1_row = 593
# Probe 2 cellNcol
cellProbe1_col = 198
